# Supplementary material for: Quantitative proteomics reveals the effect of protein glycosylation in soybean root under flooding stress
Source: Front Plant Sci. 2014 Nov 18;5:627. doi: 10.3389/fpls.2014.00627 (PMC4235293; doi:10.3389/fpls.2014.00627)
Supplement: Supplementary file 1 [file DataSheet1.ZIP]

Archive with 6 entries (6 files):
- Supplemental Table 1.docx
- Supplemental Table 2.docx
- Supplemental Table 3.xlsx
- Supplemental Table 4.docx
- Supplemental Table 5.xlsx
- Supplemental Table 6.xlsx
