# Supplementary material for: Quantitative proteomics reveals the effect of protein glycosylation in soybean root under flooding stress
Source: Front Plant Sci. 2014 Nov 18;5:627. doi: 10.3389/fpls.2014.00627 (PMC4235293; doi:10.3389/fpls.2014.00627)
Supplement: Supplementary file 1 [file DataSheet1.ZIP › Supplemental Table 3.xlsx]

## Sheet: Sheet1
Supplemental Table 3. List of identified glycoproteins of root from 4-day-old compared to 2-day-old soybean (SIEVE data of 3 biological replications).
Protein ID	Description	M.P.	Frames	Hits	Ratio 2(0)	StdDev 2(0)	PValue 2(0)	Ratio 4(0)	StdDev 4(0)	PValue 4(0)	Ratio 4(2)	StdDev 4(2)	PValue 4(2)
Glyma12g09940.2	AT3G44190.1 FAD/NAD(P) binding oxidoreductase family protein	5	6	42	1	0.580665	1	14.195	0.543962	0.0330468	8.16613	0.554842	0.0468267
	M.P. 5 Items
	PEPTIDE	Frames	Hits	Ratio 2(0)	StdDev 2(0)	PValue 2(0)	Ratio 4(0)	StdDev 4(0)	PValue 4(0)	Ratio 4(2)	StdDev 4(2)	PValue 4(2)	OtherAssignments	AvgIonScore
	GLVEPTFAER	2	3	1	0.876857	1	4.64105	0.880244	0.378704	3.03191	0.926519	0.370552	0	25.7933
		Hits: 3 Items
		FRAMEID	RAWFILE	MS2	FrameID1	CompID	MZ	Time	GoodID	II GR1 20	II GR2 20	II GR3 20	II GR1 40	II GR3 40	II GR2 40	II GR1 42	II GR2 42	II GR3 42	Ratio 20	StdDev 20	PValue 20	Ratio 40	StdDev 40	PValue 40	Ratio 42	StdDev 42	PValue 42	Ratio 2(0)	StdDev 2(0)	PValue 2(0)	Ratio 4(0)	StdDev 4(0)	PValue 4(0)	Ratio 4(2)	StdDev 4(2)	PValue 4(2)	Avg 20	Avg 40	Avg 42	MaxChange	CV 20	CV 40	CV 42	PRElement	PRRoot	PRSize	Charge	CompMW	MS2Scan
		2899	GR2 40	11	2899	906	560.3	40.3451	1	4.27137e+07	1.29641e+08	1.33017e+08	5.78992e+07	1.68951e+08	1.88666e+08	5.29127e+07	2.27743e+08	1.98395e+08	1	1.00579	1	1.36069	1.37688	0.509517	1.56874	1.70868	0.414691	1	0.937409	1	1.1108	1.09373	0.808736	1.34469	1.38487	0.545082	9.30441e+07	1.03354e+08	1.25115e+08	1.34469	46.8705	51.5925	56.1175	0	2899	1	2	1118.58	5861
		2899	GR2 40	11	2899	906	560.3	40.3451	1	4.27137e+07	1.29641e+08	1.33017e+08	5.78992e+07	1.68951e+08	1.88666e+08	5.29127e+07	2.27743e+08	1.98395e+08	1	1.00579	1	1.36069	1.37688	0.509517	1.56874	1.70868	0.414691	1	0.937409	1	1.1108	1.09373	0.808736	1.34469	1.38487	0.545082	9.30441e+07	1.03354e+08	1.25115e+08	1.34469	46.8705	51.5925	56.1175	0	2899	1	2	1118.58	5851
		28508	GR2 42	2	28508	2594	559.795	37.8687	1	365521	2.17067e+06	1.1075e+07	1.86136e+07	1.41717e+08	1.40276e+08	8.89265e+06	5.75678e+07	8.45921e+07	1	2.52741	1	22.0852	43.4835	0.142791	11.0976	22.4794	0.171939	1	2.47994	1	18.6926	36.7198	0.150881	10.1945	21.6322	0.216806	4.03102e+06	7.53501e+07	4.10942e+07	18.6926	123.997	72.4437	88.1982	0	28508	1	2	1117.58	5188
	LLEYIGTK	1	12	1	1.59558	1	9.48843	1.26996	0.0773608	6.11015	1.31773	0.100498	0	24.0267
		Hits: 12 Items
		FRAMEID	RAWFILE	MS2	FrameID1	CompID	MZ	Time	GoodID	II GR1 20	II GR2 20	II GR3 20	II GR1 40	II GR3 40	II GR2 40	II GR1 42	II GR2 42	II GR3 42	Ratio 20	StdDev 20	PValue 20	Ratio 40	StdDev 40	PValue 40	Ratio 42	StdDev 42	PValue 42	Ratio 2(0)	StdDev 2(0)	PValue 2(0)	Ratio 4(0)	StdDev 4(0)	PValue 4(0)	Ratio 4(2)	StdDev 4(2)	PValue 4(2)	Avg 20	Avg 40	Avg 42	MaxChange	CV 20	CV 40	CV 42	PRElement	PRRoot	PRSize	Charge	CompMW	MS2Scan
		14257	GR1 40	16	14257	2592	468.777	33.599	1	619219	1.07473e+07	1.28444e+07	4.35755e+07	1.11269e+08	1.22522e+08	2.66813e+07	6.34785e+07	7.38993e+07	1	1.62013	1	11.4563	14.5718	0.0725821	6.77626	8.563	0.0743079	1	1.59558	1	9.48843	12.0499	0.0773608	6.11015	8.05155	0.100498	7.27134e+06	6.89936e+07	4.4429e+07	9.48843	79.779	47.2166	51.9944	0	14257	1	2	935.54	4994
		14257	GR1 40	16	14257	2592	468.777	33.599	1	619219	1.07473e+07	1.28444e+07	4.35755e+07	1.11269e+08	1.22522e+08	2.66813e+07	6.34785e+07	7.38993e+07	1	1.62013	1	11.4563	14.5718	0.0725821	6.77626	8.563	0.0743079	1	1.59558	1	9.48843	12.0499	0.0773608	6.11015	8.05155	0.100498	7.27134e+06	6.89936e+07	4.4429e+07	9.48843	79.779	47.2166	51.9944	0	14257	1	2	935.54	4985
		14257	GR1 42	16	14257	2592	468.777	33.599	1	619219	1.07473e+07	1.28444e+07	4.35755e+07	1.11269e+08	1.22522e+08	2.66813e+07	6.34785e+07	7.38993e+07	1	1.62013	1	11.4563	14.5718	0.0725821	6.77626	8.563	0.0743079	1	1.59558	1	9.48843	12.0499	0.0773608	6.11015	8.05155	0.100498	7.27134e+06	6.89936e+07	4.4429e+07	9.48843	79.779	47.2166	51.9944	0	14257	1	2	935.54	4930
		14257	GR1 42	16	14257	2592	468.777	33.599	1	619219	1.07473e+07	1.28444e+07	4.35755e+07	1.11269e+08	1.22522e+08	2.66813e+07	6.34785e+07	7.38993e+07	1	1.62013	1	11.4563	14.5718	0.0725821	6.77626	8.563	0.0743079	1	1.59558	1	9.48843	12.0499	0.0773608	6.11015	8.05155	0.100498	7.27134e+06	6.89936e+07	4.4429e+07	9.48843	79.779	47.2166	51.9944	0	14257	1	2	935.54	4939
		14257	GR2 40	16	14257	2592	468.777	33.599	1	619219	1.07473e+07	1.28444e+07	4.35755e+07	1.11269e+08	1.22522e+08	2.66813e+07	6.34785e+07	7.38993e+07	1	1.62013	1	11.4563	14.5718	0.0725821	6.77626	8.563	0.0743079	1	1.59558	1	9.48843	12.0499	0.0773608	6.11015	8.05155	0.100498	7.27134e+06	6.89936e+07	4.4429e+07	9.48843	79.779	47.2166	51.9944	0	14257	1	2	935.54	4918
		14257	GR2 42	16	14257	2592	468.777	33.599	1	619219	1.07473e+07	1.28444e+07	4.35755e+07	1.11269e+08	1.22522e+08	2.66813e+07	6.34785e+07	7.38993e+07	1	1.62013	1	11.4563	14.5718	0.0725821	6.77626	8.563	0.0743079	1	1.59558	1	9.48843	12.0499	0.0773608	6.11015	8.05155	0.100498	7.27134e+06	6.89936e+07	4.4429e+07	9.48843	79.779	47.2166	51.9944	0	14257	1	2	935.54	4399
		14257	GR2 42	16	14257	2592	468.777	33.599	1	619219	1.07473e+07	1.28444e+07	4.35755e+07	1.11269e+08	1.22522e+08	2.66813e+07	6.34785e+07	7.38993e+07	1	1.62013	1	11.4563	14.5718	0.0725821	6.77626	8.563	0.0743079	1	1.59558	1	9.48843	12.0499	0.0773608	6.11015	8.05155	0.100498	7.27134e+06	6.89936e+07	4.4429e+07	9.48843	79.779	47.2166	51.9944	0	14257	1	2	935.54	4408
		14257	GR3 20	16	14257	2592	468.777	33.599	1	619219	1.07473e+07	1.28444e+07	4.35755e+07	1.11269e+08	1.22522e+08	2.66813e+07	6.34785e+07	7.38993e+07	1	1.62013	1	11.4563	14.5718	0.0725821	6.77626	8.563	0.0743079	1	1.59558	1	9.48843	12.0499	0.0773608	6.11015	8.05155	0.100498	7.27134e+06	6.89936e+07	4.4429e+07	9.48843	79.779	47.2166	51.9944	0	14257	1	2	935.54	4845
		14257	GR3 40	16	14257	2592	468.777	33.599	1	619219	1.07473e+07	1.28444e+07	4.35755e+07	1.11269e+08	1.22522e+08	2.66813e+07	6.34785e+07	7.38993e+07	1	1.62013	1	11.4563	14.5718	0.0725821	6.77626	8.563	0.0743079	1	1.59558	1	9.48843	12.0499	0.0773608	6.11015	8.05155	0.100498	7.27134e+06	6.89936e+07	4.4429e+07	9.48843	79.779	47.2166	51.9944	0	14257	1	2	935.54	5137
		14257	GR3 40	16	14257	2592	468.777	33.599	1	619219	1.07473e+07	1.28444e+07	4.35755e+07	1.11269e+08	1.22522e+08	2.66813e+07	6.34785e+07	7.38993e+07	1	1.62013	1	11.4563	14.5718	0.0725821	6.77626	8.563	0.0743079	1	1.59558	1	9.48843	12.0499	0.0773608	6.11015	8.05155	0.100498	7.27134e+06	6.89936e+07	4.4429e+07	9.48843	79.779	47.2166	51.9944	0	14257	1	2	935.54	5116
		14257	GR3 42	16	14257	2592	468.777	33.599	1	619219	1.07473e+07	1.28444e+07	4.35755e+07	1.11269e+08	1.22522e+08	2.66813e+07	6.34785e+07	7.38993e+07	1	1.62013	1	11.4563	14.5718	0.0725821	6.77626	8.563	0.0743079	1	1.59558	1	9.48843	12.0499	0.0773608	6.11015	8.05155	0.100498	7.27134e+06	6.89936e+07	4.4429e+07	9.48843	79.779	47.2166	51.9944	0	14257	1	2	935.54	4864
		14257	GR3 42	16	14257	2592	468.777	33.599	1	619219	1.07473e+07	1.28444e+07	4.35755e+07	1.11269e+08	1.22522e+08	2.66813e+07	6.34785e+07	7.38993e+07	1	1.62013	1	11.4563	14.5718	0.0725821	6.77626	8.563	0.0743079	1	1.59558	1	9.48843	12.0499	0.0773608	6.11015	8.05155	0.100498	7.27134e+06	6.89936e+07	4.4429e+07	9.48843	79.779	47.2166	51.9944	0	14257	1	2	935.54	4871
	QGMYASAHAQVVAK+Oxidation(3)	1	2	1	1.85564	1	39.2348	1.53735	0.109196	10.4825	1.72797	0.187966	0	14.6
		Hits: 2 Items
		FRAMEID	RAWFILE	MS2	FrameID1	CompID	MZ	Time	GoodID	II GR1 20	II GR2 20	II GR3 20	II GR1 40	II GR3 40	II GR2 40	II GR1 42	II GR2 42	II GR3 42	Ratio 20	StdDev 20	PValue 20	Ratio 40	StdDev 40	PValue 40	Ratio 42	StdDev 42	PValue 42	Ratio 2(0)	StdDev 2(0)	PValue 2(0)	Ratio 4(0)	StdDev 4(0)	PValue 4(0)	Ratio 4(2)	StdDev 4(2)	PValue 4(2)	Avg 20	Avg 40	Avg 42	MaxChange	CV 20	CV 40	CV 42	PRElement	PRRoot	PRSize	Charge	CompMW	MS2Scan
		16820	GR1 40	5	16820	21319	492.913	9.24896	1	4285.84	37480.6	13697.2	514747	1.36843e+06	724317	87426.6	182523	360906	1	1.85073	1	47.0127	67.568	0.0801224	11.3742	18.0349	0.137105	1	1.85564	1	39.2348	60.3178	0.109196	10.4825	18.1135	0.187966	16965.4	665637	177841	39.2348	92.7819	60.9533	80.0155	0	16820	1	3	1475.72	834
		16820	GR1 42	5	16820	21319	492.913	9.24896	1	4285.84	37480.6	13697.2	514747	1.36843e+06	724317	87426.6	182523	360906	1	1.85073	1	47.0127	67.568	0.0801224	11.3742	18.0349	0.137105	1	1.85564	1	39.2348	60.3178	0.109196	10.4825	18.1135	0.187966	16965.4	665637	177841	39.2348	92.7819	60.9533	80.0155	0	16820	1	3	1475.72	895
	SNIFAIGDITDVQEIK	1	16	1	1.88036	1	18.5238	1.65314	0.147653	14.3497	1.66544	0.155353	0	77.7375
		Hits: 16 Items
		FRAMEID	RAWFILE	MS2	FrameID1	CompID	MZ	Time	GoodID	II GR1 20	II GR2 20	II GR3 20	II GR1 40	II GR3 40	II GR2 40	II GR1 42	II GR2 42	II GR3 42	Ratio 20	StdDev 20	PValue 20	Ratio 40	StdDev 40	PValue 40	Ratio 42	StdDev 42	PValue 42	Ratio 2(0)	StdDev 2(0)	PValue 2(0)	Ratio 4(0)	StdDev 4(0)	PValue 4(0)	Ratio 4(2)	StdDev 4(2)	PValue 4(2)	Avg 20	Avg 40	Avg 42	MaxChange	CV 20	CV 40	CV 42	PRElement	PRRoot	PRSize	Charge	CompMW	MS2Scan
		7793	GR1 20	16	7793	4434	881.966	92.843	1	3.71399e+06	1.76317e+06	272903	8.10713e+07	1.18978e+07	5.07834e+07	3.75176e+07	6.67829e+07	4.85695e+06	1	1.80068	1	25.0002	40.6002	0.148045	18.9837	33.2543	0.193431	1	1.88036	1	18.5238	30.6224	0.147653	14.3497	23.8987	0.155353	1.86016e+06	3.44573e+07	2.66929e+07	18.5238	94.0179	71.2962	72.5264	0	7793	2	2	1761.92	15210
		7793	GR1 40	16	7793	4434	881.966	92.843	1	3.71399e+06	1.76317e+06	272903	8.10713e+07	1.18978e+07	5.07834e+07	3.75176e+07	6.67829e+07	4.85695e+06	1	1.80068	1	25.0002	40.6002	0.148045	18.9837	33.2543	0.193431	1	1.88036	1	18.5238	30.6224	0.147653	14.3497	23.8987	0.155353	1.86016e+06	3.44573e+07	2.66929e+07	18.5238	94.0179	71.2962	72.5264	0	7793	2	2	1761.92	15771
		7793	GR1 40	16	7793	4434	881.966	92.843	1	3.71399e+06	1.76317e+06	272903	8.10713e+07	1.18978e+07	5.07834e+07	3.75176e+07	6.67829e+07	4.85695e+06	1	1.80068	1	25.0002	40.6002	0.148045	18.9837	33.2543	0.193431	1	1.88036	1	18.5238	30.6224	0.147653	14.3497	23.8987	0.155353	1.86016e+06	3.44573e+07	2.66929e+07	18.5238	94.0179	71.2962	72.5264	0	7793	2	2	1761.92	15777
		7793	GR1 42	16	7793	4434	881.966	92.843	1	3.71399e+06	1.76317e+06	272903	8.10713e+07	1.18978e+07	5.07834e+07	3.75176e+07	6.67829e+07	4.85695e+06	1	1.80068	1	25.0002	40.6002	0.148045	18.9837	33.2543	0.193431	1	1.88036	1	18.5238	30.6224	0.147653	14.3497	23.8987	0.155353	1.86016e+06	3.44573e+07	2.66929e+07	18.5238	94.0179	71.2962	72.5264	0	7793	2	2	1761.92	15241
		7793	GR1 42	16	7793	4434	881.966	92.843	1	3.71399e+06	1.76317e+06	272903	8.10713e+07	1.18978e+07	5.07834e+07	3.75176e+07	6.67829e+07	4.85695e+06	1	1.80068	1	25.0002	40.6002	0.148045	18.9837	33.2543	0.193431	1	1.88036	1	18.5238	30.6224	0.147653	14.3497	23.8987	0.155353	1.86016e+06	3.44573e+07	2.66929e+07	18.5238	94.0179	71.2962	72.5264	0	7793	2	2	1761.92	15250
		7793	GR1 42	16	7793	4434	881.966	92.843	1	3.71399e+06	1.76317e+06	272903	8.10713e+07	1.18978e+07	5.07834e+07	3.75176e+07	6.67829e+07	4.85695e+06	1	1.80068	1	25.0002	40.6002	0.148045	18.9837	33.2543	0.193431	1	1.88036	1	18.5238	30.6224	0.147653	14.3497	23.8987	0.155353	1.86016e+06	3.44573e+07	2.66929e+07	18.5238	94.0179	71.2962	72.5264	0	7793	2	2	1761.92	15278
		7793	GR1 42	16	7793	4434	881.966	92.843	1	3.71399e+06	1.76317e+06	272903	8.10713e+07	1.18978e+07	5.07834e+07	3.75176e+07	6.67829e+07	4.85695e+06	1	1.80068	1	25.0002	40.6002	0.148045	18.9837	33.2543	0.193431	1	1.88036	1	18.5238	30.6224	0.147653	14.3497	23.8987	0.155353	1.86016e+06	3.44573e+07	2.66929e+07	18.5238	94.0179	71.2962	72.5264	0	7793	2	2	1761.92	15292
		7793	GR2 40	16	7793	4434	881.966	92.843	1	3.71399e+06	1.76317e+06	272903	8.10713e+07	1.18978e+07	5.07834e+07	3.75176e+07	6.67829e+07	4.85695e+06	1	1.80068	1	25.0002	40.6002	0.148045	18.9837	33.2543	0.193431	1	1.88036	1	18.5238	30.6224	0.147653	14.3497	23.8987	0.155353	1.86016e+06	3.44573e+07	2.66929e+07	18.5238	94.0179	71.2962	72.5264	0	7793	2	2	1761.92	15694
		7793	GR2 40	16	7793	4434	881.966	92.843	1	3.71399e+06	1.76317e+06	272903	8.10713e+07	1.18978e+07	5.07834e+07	3.75176e+07	6.67829e+07	4.85695e+06	1	1.80068	1	25.0002	40.6002	0.148045	18.9837	33.2543	0.193431	1	1.88036	1	18.5238	30.6224	0.147653	14.3497	23.8987	0.155353	1.86016e+06	3.44573e+07	2.66929e+07	18.5238	94.0179	71.2962	72.5264	0	7793	2	2	1761.92	15703
		7793	GR2 40	16	7793	4434	881.966	92.843	1	3.71399e+06	1.76317e+06	272903	8.10713e+07	1.18978e+07	5.07834e+07	3.75176e+07	6.67829e+07	4.85695e+06	1	1.80068	1	25.0002	40.6002	0.148045	18.9837	33.2543	0.193431	1	1.88036	1	18.5238	30.6224	0.147653	14.3497	23.8987	0.155353	1.86016e+06	3.44573e+07	2.66929e+07	18.5238	94.0179	71.2962	72.5264	0	7793	2	2	1761.92	16010
		7793	GR2 40	16	7793	4434	881.966	92.843	1	3.71399e+06	1.76317e+06	272903	8.10713e+07	1.18978e+07	5.07834e+07	3.75176e+07	6.67829e+07	4.85695e+06	1	1.80068	1	25.0002	40.6002	0.148045	18.9837	33.2543	0.193431	1	1.88036	1	18.5238	30.6224	0.147653	14.3497	23.8987	0.155353	1.86016e+06	3.44573e+07	2.66929e+07	18.5238	94.0179	71.2962	72.5264	0	7793	2	2	1761.92	15951
		7793	GR2 40	16	7793	4434	881.966	92.843	1	3.71399e+06	1.76317e+06	272903	8.10713e+07	1.18978e+07	5.07834e+07	3.75176e+07	6.67829e+07	4.85695e+06	1	1.80068	1	25.0002	40.6002	0.148045	18.9837	33.2543	0.193431	1	1.88036	1	18.5238	30.6224	0.147653	14.3497	23.8987	0.155353	1.86016e+06	3.44573e+07	2.66929e+07	18.5238	94.0179	71.2962	72.5264	0	7793	2	2	1761.92	15962
		7793	GR2 42	16	7793	4434	881.966	92.843	1	3.71399e+06	1.76317e+06	272903	8.10713e+07	1.18978e+07	5.07834e+07	3.75176e+07	6.67829e+07	4.85695e+06	1	1.80068	1	25.0002	40.6002	0.148045	18.9837	33.2543	0.193431	1	1.88036	1	18.5238	30.6224	0.147653	14.3497	23.8987	0.155353	1.86016e+06	3.44573e+07	2.66929e+07	18.5238	94.0179	71.2962	72.5264	0	7793	2	2	1761.92	15357
		7793	GR2 42	16	7793	4434	881.966	92.843	1	3.71399e+06	1.76317e+06	272903	8.10713e+07	1.18978e+07	5.07834e+07	3.75176e+07	6.67829e+07	4.85695e+06	1	1.80068	1	25.0002	40.6002	0.148045	18.9837	33.2543	0.193431	1	1.88036	1	18.5238	30.6224	0.147653	14.3497	23.8987	0.155353	1.86016e+06	3.44573e+07	2.66929e+07	18.5238	94.0179	71.2962	72.5264	0	7793	2	2	1761.92	15403
		7793	GR2 42	16	7793	4434	881.966	92.843	1	3.71399e+06	1.76317e+06	272903	8.10713e+07	1.18978e+07	5.07834e+07	3.75176e+07	6.67829e+07	4.85695e+06	1	1.80068	1	25.0002	40.6002	0.148045	18.9837	33.2543	0.193431	1	1.88036	1	18.5238	30.6224	0.147653	14.3497	23.8987	0.155353	1.86016e+06	3.44573e+07	2.66929e+07	18.5238	94.0179	71.2962	72.5264	0	7793	2	2	1761.92	15414
		7793	GR2 42	16	7793	4434	881.966	92.843	1	3.71399e+06	1.76317e+06	272903	8.10713e+07	1.18978e+07	5.07834e+07	3.75176e+07	6.67829e+07	4.85695e+06	1	1.80068	1	25.0002	40.6002	0.148045	18.9837	33.2543	0.193431	1	1.88036	1	18.5238	30.6224	0.147653	14.3497	23.8987	0.155353	1.86016e+06	3.44573e+07	2.66929e+07	18.5238	94.0179	71.2962	72.5264	0	7793	2	2	1761.92	15377
	VVILGGGVAGANLAK	1	9	1	1.1959	1	18.7106	1.21276	0.11616	13.2883	1.10967	0.0875825	0	70.8222
		Hits: 9 Items
		FRAMEID	RAWFILE	MS2	FrameID1	CompID	MZ	Time	GoodID	II GR1 20	II GR2 20	II GR3 20	II GR1 40	II GR3 40	II GR2 40	II GR1 42	II GR2 42	II GR3 42	Ratio 20	StdDev 20	PValue 20	Ratio 40	StdDev 40	PValue 40	Ratio 42	StdDev 42	PValue 42	Ratio 2(0)	StdDev 2(0)	PValue 2(0)	Ratio 4(0)	StdDev 4(0)	PValue 4(0)	Ratio 4(2)	StdDev 4(2)	PValue 4(2)	Avg 20	Avg 40	Avg 42	MaxChange	CV 20	CV 40	CV 42	PRElement	PRRoot	PRSize	Charge	CompMW	MS2Scan
		18522	GR1 40	9	18522	3693	669.91	50.9555	1	2.29515e+06	1.14816e+06	4.51809e+06	2.51642e+07	5.36914e+07	1.09177e+08	1.45241e+07	6.47465e+07	4.69545e+07	1	1.29125	1	23.6181	31.3465	0.13517	15.8546	19.8315	0.114833	1	1.1959	1	18.7106	22.6915	0.11616	13.2883	14.7457	0.0875825	2.44059e+06	4.56649e+07	3.24314e+07	18.7106	59.7948	61.4812	51.1723	0	18522	1	2	1337.8	8339
		18522	GR1 40	9	18522	3693	669.91	50.9555	1	2.29515e+06	1.14816e+06	4.51809e+06	2.51642e+07	5.36914e+07	1.09177e+08	1.45241e+07	6.47465e+07	4.69545e+07	1	1.29125	1	23.6181	31.3465	0.13517	15.8546	19.8315	0.114833	1	1.1959	1	18.7106	22.6915	0.11616	13.2883	14.7457	0.0875825	2.44059e+06	4.56649e+07	3.24314e+07	18.7106	59.7948	61.4812	51.1723	0	18522	1	2	1337.8	8347
		18522	GR2 40	9	18522	3693	669.91	50.9555	1	2.29515e+06	1.14816e+06	4.51809e+06	2.51642e+07	5.36914e+07	1.09177e+08	1.45241e+07	6.47465e+07	4.69545e+07	1	1.29125	1	23.6181	31.3465	0.13517	15.8546	19.8315	0.114833	1	1.1959	1	18.7106	22.6915	0.11616	13.2883	14.7457	0.0875825	2.44059e+06	4.56649e+07	3.24314e+07	18.7106	59.7948	61.4812	51.1723	0	18522	1	2	1337.8	8261
		18522	GR2 40	9	18522	3693	669.91	50.9555	1	2.29515e+06	1.14816e+06	4.51809e+06	2.51642e+07	5.36914e+07	1.09177e+08	1.45241e+07	6.47465e+07	4.69545e+07	1	1.29125	1	23.6181	31.3465	0.13517	15.8546	19.8315	0.114833	1	1.1959	1	18.7106	22.6915	0.11616	13.2883	14.7457	0.0875825	2.44059e+06	4.56649e+07	3.24314e+07	18.7106	59.7948	61.4812	51.1723	0	18522	1	2	1337.8	8253
		18522	GR2 40	9	18522	3693	669.91	50.9555	1	2.29515e+06	1.14816e+06	4.51809e+06	2.51642e+07	5.36914e+07	1.09177e+08	1.45241e+07	6.47465e+07	4.69545e+07	1	1.29125	1	23.6181	31.3465	0.13517	15.8546	19.8315	0.114833	1	1.1959	1	18.7106	22.6915	0.11616	13.2883	14.7457	0.0875825	2.44059e+06	4.56649e+07	3.24314e+07	18.7106	59.7948	61.4812	51.1723	0	18522	1	2	1337.8	8330
		18522	GR2 40	9	18522	3693	669.91	50.9555	1	2.29515e+06	1.14816e+06	4.51809e+06	2.51642e+07	5.36914e+07	1.09177e+08	1.45241e+07	6.47465e+07	4.69545e+07	1	1.29125	1	23.6181	31.3465	0.13517	15.8546	19.8315	0.114833	1	1.1959	1	18.7106	22.6915	0.11616	13.2883	14.7457	0.0875825	2.44059e+06	4.56649e+07	3.24314e+07	18.7106	59.7948	61.4812	51.1723	0	18522	1	2	1337.8	8321
		18522	GR2 42	9	18522	3693	669.91	50.9555	1	2.29515e+06	1.14816e+06	4.51809e+06	2.51642e+07	5.36914e+07	1.09177e+08	1.45241e+07	6.47465e+07	4.69545e+07	1	1.29125	1	23.6181	31.3465	0.13517	15.8546	19.8315	0.114833	1	1.1959	1	18.7106	22.6915	0.11616	13.2883	14.7457	0.0875825	2.44059e+06	4.56649e+07	3.24314e+07	18.7106	59.7948	61.4812	51.1723	0	18522	1	2	1337.8	7651
		18522	GR2 42	9	18522	3693	669.91	50.9555	1	2.29515e+06	1.14816e+06	4.51809e+06	2.51642e+07	5.36914e+07	1.09177e+08	1.45241e+07	6.47465e+07	4.69545e+07	1	1.29125	1	23.6181	31.3465	0.13517	15.8546	19.8315	0.114833	1	1.1959	1	18.7106	22.6915	0.11616	13.2883	14.7457	0.0875825	2.44059e+06	4.56649e+07	3.24314e+07	18.7106	59.7948	61.4812	51.1723	0	18522	1	2	1337.8	7638
		18522	GR3 40	9	18522	3693	669.91	50.9555	1	2.29515e+06	1.14816e+06	4.51809e+06	2.51642e+07	5.36914e+07	1.09177e+08	1.45241e+07	6.47465e+07	4.69545e+07	1	1.29125	1	23.6181	31.3465	0.13517	15.8546	19.8315	0.114833	1	1.1959	1	18.7106	22.6915	0.11616	13.2883	14.7457	0.0875825	2.44059e+06	4.56649e+07	3.24314e+07	18.7106	59.7948	61.4812	51.1723	0	18522	1	2	1337.8	8874
Glyma11g18320.1	AT3G44190.1 FAD/NAD(P) binding oxidoreductase family protein	9	11	75	1	0.419905	1	9.2196	0.358473	0.000121468	8.13872	0.346456	7.17886e-05
	M.P. 9 Items
	PEPTIDE	Frames	Hits	Ratio 2(0)	StdDev 2(0)	PValue 2(0)	Ratio 4(0)	StdDev 4(0)	PValue 4(0)	Ratio 4(2)	StdDev 4(2)	PValue 4(2)	OtherAssignments	AvgIonScore
	AQPPISIVSLGR	1	2	1	1.41076	1	16.089	1.6256	0.219348	22.1248	0.981861	0.0255402	0	26.365
		Hits: 2 Items
		FRAMEID	RAWFILE	MS2	FrameID1	CompID	MZ	Time	GoodID	II GR1 20	II GR2 20	II GR3 20	II GR1 40	II GR3 40	II GR2 40	II GR1 42	II GR2 42	II GR3 42	Ratio 20	StdDev 20	PValue 20	Ratio 40	StdDev 40	PValue 40	Ratio 42	StdDev 42	PValue 42	Ratio 2(0)	StdDev 2(0)	PValue 2(0)	Ratio 4(0)	StdDev 4(0)	PValue 4(0)	Ratio 4(2)	StdDev 4(2)	PValue 4(2)	Avg 20	Avg 40	Avg 42	MaxChange	CV 20	CV 40	CV 42	PRElement	PRRoot	PRSize	Charge	CompMW	MS2Scan
		18861	GR1 42	5	18861	2147	619.368	59.3484	1	3.59225e+06	6.71512e+06	1.23422e+06	9.26477e+07	846718	1.56807e+08	6.76404e+07	1.19254e+08	1.11205e+08	1	1.42926	1	21.6869	35.8733	0.220608	25.8282	25.6756	0.02607	1	1.41076	1	16.089	26.1543	0.219348	22.1248	21.7235	0.0255402	3.62401e+06	5.83068e+07	8.01804e+07	22.1248	70.538	92.0219	27.6481	0	18861	2	2	1236.72	9676
		18861	GR1 42	5	18861	2147	619.368	59.3484	1	3.59225e+06	6.71512e+06	1.23422e+06	9.26477e+07	846718	1.56807e+08	6.76404e+07	1.19254e+08	1.11205e+08	1	1.42926	1	21.6869	35.8733	0.220608	25.8282	25.6756	0.02607	1	1.41076	1	16.089	26.1543	0.219348	22.1248	21.7235	0.0255402	3.62401e+06	5.83068e+07	8.01804e+07	22.1248	70.538	92.0219	27.6481	0	18861	2	2	1236.72	9685
	ELGLEPNVK	1	2	1	1.16361	1	2.67794	0.905908	0.0579281	5.75861	0.856831	0.0241107	0	25.925
		Hits: 2 Items
		FRAMEID	RAWFILE	MS2	FrameID1	CompID	MZ	Time	GoodID	II GR1 20	II GR2 20	II GR3 20	II GR1 40	II GR3 40	II GR2 40	II GR1 42	II GR2 42	II GR3 42	Ratio 20	StdDev 20	PValue 20	Ratio 40	StdDev 40	PValue 40	Ratio 42	StdDev 42	PValue 42	Ratio 2(0)	StdDev 2(0)	PValue 2(0)	Ratio 4(0)	StdDev 4(0)	PValue 4(0)	Ratio 4(2)	StdDev 4(2)	PValue 4(2)	Avg 20	Avg 40	Avg 42	MaxChange	CV 20	CV 40	CV 42	PRElement	PRRoot	PRSize	Charge	CompMW	MS2Scan
		17530	GR1 40	3	17530	6138	499.779	27.0037	1	8.34648e+06	4.20151e+06	3.24416e+06	2.54214e+07	1.30428e+07	1.6312e+07	3.90682e+07	3.36403e+07	3.17721e+07	1	1.0304	1	3.46857	3.00561	0.0560308	6.61598	4.12854	0.000653829	1	1.16361	1	2.67794	2.42597	0.0579281	5.75861	4.93416	0.0241107	5.02394e+06	1.34538e+07	2.89309e+07	5.75861	58.1807	32.4101	27.5024	0	17530	2	2	997.543	3818
		17530	GR3 42	3	17530	6138	499.779	27.0037	1	8.34648e+06	4.20151e+06	3.24416e+06	2.54214e+07	1.30428e+07	1.6312e+07	3.90682e+07	3.36403e+07	3.17721e+07	1	1.0304	1	3.46857	3.00561	0.0560308	6.61598	4.12854	0.000653829	1	1.16361	1	2.67794	2.42597	0.0579281	5.75861	4.93416	0.0241107	5.02394e+06	1.34538e+07	2.89309e+07	5.75861	58.1807	32.4101	27.5024	0	17530	2	2	997.543	3901
	GLVEPTFAER	2	3	1	0.876857	1	4.64105	0.880244	0.378704	3.03191	0.926519	0.370552	0	25.7933
		Hits: 3 Items
		FRAMEID	RAWFILE	MS2	FrameID1	CompID	MZ	Time	GoodID	II GR1 20	II GR2 20	II GR3 20	II GR1 40	II GR3 40	II GR2 40	II GR1 42	II GR2 42	II GR3 42	Ratio 20	StdDev 20	PValue 20	Ratio 40	StdDev 40	PValue 40	Ratio 42	StdDev 42	PValue 42	Ratio 2(0)	StdDev 2(0)	PValue 2(0)	Ratio 4(0)	StdDev 4(0)	PValue 4(0)	Ratio 4(2)	StdDev 4(2)	PValue 4(2)	Avg 20	Avg 40	Avg 42	MaxChange	CV 20	CV 40	CV 42	PRElement	PRRoot	PRSize	Charge	CompMW	MS2Scan
		2899	GR2 40	11	2899	906	560.3	40.3451	1	4.27137e+07	1.29641e+08	1.33017e+08	5.78992e+07	1.68951e+08	1.88666e+08	5.29127e+07	2.27743e+08	1.98395e+08	1	1.00579	1	1.36069	1.37688	0.509517	1.56874	1.70868	0.414691	1	0.937409	1	1.1108	1.09373	0.808736	1.34469	1.38487	0.545082	9.30441e+07	1.03354e+08	1.25115e+08	1.34469	46.8705	51.5925	56.1175	0	2899	1	2	1118.58	5861
		2899	GR2 40	11	2899	906	560.3	40.3451	1	4.27137e+07	1.29641e+08	1.33017e+08	5.78992e+07	1.68951e+08	1.88666e+08	5.29127e+07	2.27743e+08	1.98395e+08	1	1.00579	1	1.36069	1.37688	0.509517	1.56874	1.70868	0.414691	1	0.937409	1	1.1108	1.09373	0.808736	1.34469	1.38487	0.545082	9.30441e+07	1.03354e+08	1.25115e+08	1.34469	46.8705	51.5925	56.1175	0	2899	1	2	1118.58	5851
		28508	GR2 42	2	28508	2594	559.795	37.8687	1	365521	2.17067e+06	1.1075e+07	1.86136e+07	1.41717e+08	1.40276e+08	8.89265e+06	5.75678e+07	8.45921e+07	1	2.52741	1	22.0852	43.4835	0.142791	11.0976	22.4794	0.171939	1	2.47994	1	18.6926	36.7198	0.150881	10.1945	21.6322	0.216806	4.03102e+06	7.53501e+07	4.10942e+07	18.6926	123.997	72.4437	88.1982	0	28508	1	2	1117.58	5188
	LEQSVDLSSSSEENK	2	22	1	0.867108	1	4.81735	0.649771	0.00802727	3.6743	0.657971	0.0111101	0	77.1264
		Hits: 22 Items
		FRAMEID	RAWFILE	MS2	FrameID1	CompID	MZ	Time	GoodID	II GR1 20	II GR2 20	II GR3 20	II GR1 40	II GR3 40	II GR2 40	II GR1 42	II GR2 42	II GR3 42	Ratio 20	StdDev 20	PValue 20	Ratio 40	StdDev 40	PValue 40	Ratio 42	StdDev 42	PValue 42	Ratio 2(0)	StdDev 2(0)	PValue 2(0)	Ratio 4(0)	StdDev 4(0)	PValue 4(0)	Ratio 4(2)	StdDev 4(2)	PValue 4(2)	Avg 20	Avg 40	Avg 42	MaxChange	CV 20	CV 40	CV 42	PRElement	PRRoot	PRSize	Charge	CompMW	MS2Scan
		799	GR1 20	21	799	8563	826.386	17.8202	1	2.30904e+06	5.18656e+06	1.54084e+06	2.50809e+07	1.11583e+07	2.25286e+07	9.44474e+06	2.3442e+07	8.72314e+06	1	1.27608	1	6.50342	6.61018	0.0527714	4.60467	5.69263	0.145525	1	1.25827	1	5.06594	4.82517	0.0366623	3.7036	3.51487	0.0388316	2.81589e+06	1.42651e+07	1.04289e+07	5.06594	62.9137	32.3335	31.9905	0	799	2	2	1650.76	2046
		799	GR1 40	21	799	8563	826.386	17.8202	1	2.30904e+06	5.18656e+06	1.54084e+06	2.50809e+07	1.11583e+07	2.25286e+07	9.44474e+06	2.3442e+07	8.72314e+06	1	1.27608	1	6.50342	6.61018	0.0527714	4.60467	5.69263	0.145525	1	1.25827	1	5.06594	4.82517	0.0366623	3.7036	3.51487	0.0388316	2.81589e+06	1.42651e+07	1.04289e+07	5.06594	62.9137	32.3335	31.9905	0	799	2	2	1650.76	2109
		799	GR1 40	21	799	8563	826.386	17.8202	1	2.30904e+06	5.18656e+06	1.54084e+06	2.50809e+07	1.11583e+07	2.25286e+07	9.44474e+06	2.3442e+07	8.72314e+06	1	1.27608	1	6.50342	6.61018	0.0527714	4.60467	5.69263	0.145525	1	1.25827	1	5.06594	4.82517	0.0366623	3.7036	3.51487	0.0388316	2.81589e+06	1.42651e+07	1.04289e+07	5.06594	62.9137	32.3335	31.9905	0	799	2	2	1650.76	2116
		799	GR1 40	21	799	8563	826.386	17.8202	1	2.30904e+06	5.18656e+06	1.54084e+06	2.50809e+07	1.11583e+07	2.25286e+07	9.44474e+06	2.3442e+07	8.72314e+06	1	1.27608	1	6.50342	6.61018	0.0527714	4.60467	5.69263	0.145525	1	1.25827	1	5.06594	4.82517	0.0366623	3.7036	3.51487	0.0388316	2.81589e+06	1.42651e+07	1.04289e+07	5.06594	62.9137	32.3335	31.9905	0	799	2	2	1650.76	2124
		799	GR1 40	21	799	8563	826.386	17.8202	1	2.30904e+06	5.18656e+06	1.54084e+06	2.50809e+07	1.11583e+07	2.25286e+07	9.44474e+06	2.3442e+07	8.72314e+06	1	1.27608	1	6.50342	6.61018	0.0527714	4.60467	5.69263	0.145525	1	1.25827	1	5.06594	4.82517	0.0366623	3.7036	3.51487	0.0388316	2.81589e+06	1.42651e+07	1.04289e+07	5.06594	62.9137	32.3335	31.9905	0	799	2	2	1650.76	2129
		799	GR1 42	21	799	8563	826.386	17.8202	1	2.30904e+06	5.18656e+06	1.54084e+06	2.50809e+07	1.11583e+07	2.25286e+07	9.44474e+06	2.3442e+07	8.72314e+06	1	1.27608	1	6.50342	6.61018	0.0527714	4.60467	5.69263	0.145525	1	1.25827	1	5.06594	4.82517	0.0366623	3.7036	3.51487	0.0388316	2.81589e+06	1.42651e+07	1.04289e+07	5.06594	62.9137	32.3335	31.9905	0	799	2	2	1650.76	2114
		799	GR1 42	21	799	8563	826.386	17.8202	1	2.30904e+06	5.18656e+06	1.54084e+06	2.50809e+07	1.11583e+07	2.25286e+07	9.44474e+06	2.3442e+07	8.72314e+06	1	1.27608	1	6.50342	6.61018	0.0527714	4.60467	5.69263	0.145525	1	1.25827	1	5.06594	4.82517	0.0366623	3.7036	3.51487	0.0388316	2.81589e+06	1.42651e+07	1.04289e+07	5.06594	62.9137	32.3335	31.9905	0	799	2	2	1650.76	2148
		799	GR1 42	21	799	8563	826.386	17.8202	1	2.30904e+06	5.18656e+06	1.54084e+06	2.50809e+07	1.11583e+07	2.25286e+07	9.44474e+06	2.3442e+07	8.72314e+06	1	1.27608	1	6.50342	6.61018	0.0527714	4.60467	5.69263	0.145525	1	1.25827	1	5.06594	4.82517	0.0366623	3.7036	3.51487	0.0388316	2.81589e+06	1.42651e+07	1.04289e+07	5.06594	62.9137	32.3335	31.9905	0	799	2	2	1650.76	2118
		799	GR2 20	21	799	8563	826.386	17.8202	1	2.30904e+06	5.18656e+06	1.54084e+06	2.50809e+07	1.11583e+07	2.25286e+07	9.44474e+06	2.3442e+07	8.72314e+06	1	1.27608	1	6.50342	6.61018	0.0527714	4.60467	5.69263	0.145525	1	1.25827	1	5.06594	4.82517	0.0366623	3.7036	3.51487	0.0388316	2.81589e+06	1.42651e+07	1.04289e+07	5.06594	62.9137	32.3335	31.9905	0	799	2	2	1650.76	2240
		799	GR2 20	21	799	8563	826.386	17.8202	1	2.30904e+06	5.18656e+06	1.54084e+06	2.50809e+07	1.11583e+07	2.25286e+07	9.44474e+06	2.3442e+07	8.72314e+06	1	1.27608	1	6.50342	6.61018	0.0527714	4.60467	5.69263	0.145525	1	1.25827	1	5.06594	4.82517	0.0366623	3.7036	3.51487	0.0388316	2.81589e+06	1.42651e+07	1.04289e+07	5.06594	62.9137	32.3335	31.9905	0	799	2	2	1650.76	2248
		799	GR2 40	21	799	8563	826.386	17.8202	1	2.30904e+06	5.18656e+06	1.54084e+06	2.50809e+07	1.11583e+07	2.25286e+07	9.44474e+06	2.3442e+07	8.72314e+06	1	1.27608	1	6.50342	6.61018	0.0527714	4.60467	5.69263	0.145525	1	1.25827	1	5.06594	4.82517	0.0366623	3.7036	3.51487	0.0388316	2.81589e+06	1.42651e+07	1.04289e+07	5.06594	62.9137	32.3335	31.9905	0	799	2	2	1650.76	2204
		799	GR2 40	21	799	8563	826.386	17.8202	1	2.30904e+06	5.18656e+06	1.54084e+06	2.50809e+07	1.11583e+07	2.25286e+07	9.44474e+06	2.3442e+07	8.72314e+06	1	1.27608	1	6.50342	6.61018	0.0527714	4.60467	5.69263	0.145525	1	1.25827	1	5.06594	4.82517	0.0366623	3.7036	3.51487	0.0388316	2.81589e+06	1.42651e+07	1.04289e+07	5.06594	62.9137	32.3335	31.9905	0	799	2	2	1650.76	2221
		799	GR2 40	21	799	8563	826.386	17.8202	1	2.30904e+06	5.18656e+06	1.54084e+06	2.50809e+07	1.11583e+07	2.25286e+07	9.44474e+06	2.3442e+07	8.72314e+06	1	1.27608	1	6.50342	6.61018	0.0527714	4.60467	5.69263	0.145525	1	1.25827	1	5.06594	4.82517	0.0366623	3.7036	3.51487	0.0388316	2.81589e+06	1.42651e+07	1.04289e+07	5.06594	62.9137	32.3335	31.9905	0	799	2	2	1650.76	2195
		799	GR2 40	21	799	8563	826.386	17.8202	1	2.30904e+06	5.18656e+06	1.54084e+06	2.50809e+07	1.11583e+07	2.25286e+07	9.44474e+06	2.3442e+07	8.72314e+06	1	1.27608	1	6.50342	6.61018	0.0527714	4.60467	5.69263	0.145525	1	1.25827	1	5.06594	4.82517	0.0366623	3.7036	3.51487	0.0388316	2.81589e+06	1.42651e+07	1.04289e+07	5.06594	62.9137	32.3335	31.9905	0	799	2	2	1650.76	2228
		799	GR2 42	21	799	8563	826.386	17.8202	1	2.30904e+06	5.18656e+06	1.54084e+06	2.50809e+07	1.11583e+07	2.25286e+07	9.44474e+06	2.3442e+07	8.72314e+06	1	1.27608	1	6.50342	6.61018	0.0527714	4.60467	5.69263	0.145525	1	1.25827	1	5.06594	4.82517	0.0366623	3.7036	3.51487	0.0388316	2.81589e+06	1.42651e+07	1.04289e+07	5.06594	62.9137	32.3335	31.9905	0	799	2	2	1650.76	2004
		799	GR2 42	21	799	8563	826.386	17.8202	1	2.30904e+06	5.18656e+06	1.54084e+06	2.50809e+07	1.11583e+07	2.25286e+07	9.44474e+06	2.3442e+07	8.72314e+06	1	1.27608	1	6.50342	6.61018	0.0527714	4.60467	5.69263	0.145525	1	1.25827	1	5.06594	4.82517	0.0366623	3.7036	3.51487	0.0388316	2.81589e+06	1.42651e+07	1.04289e+07	5.06594	62.9137	32.3335	31.9905	0	799	2	2	1650.76	2014
		799	GR2 42	21	799	8563	826.386	17.8202	1	2.30904e+06	5.18656e+06	1.54084e+06	2.50809e+07	1.11583e+07	2.25286e+07	9.44474e+06	2.3442e+07	8.72314e+06	1	1.27608	1	6.50342	6.61018	0.0527714	4.60467	5.69263	0.145525	1	1.25827	1	5.06594	4.82517	0.0366623	3.7036	3.51487	0.0388316	2.81589e+06	1.42651e+07	1.04289e+07	5.06594	62.9137	32.3335	31.9905	0	799	2	2	1650.76	2033
		799	GR2 42	21	799	8563	826.386	17.8202	1	2.30904e+06	5.18656e+06	1.54084e+06	2.50809e+07	1.11583e+07	2.25286e+07	9.44474e+06	2.3442e+07	8.72314e+06	1	1.27608	1	6.50342	6.61018	0.0527714	4.60467	5.69263	0.145525	1	1.25827	1	5.06594	4.82517	0.0366623	3.7036	3.51487	0.0388316	2.81589e+06	1.42651e+07	1.04289e+07	5.06594	62.9137	32.3335	31.9905	0	799	2	2	1650.76	2022
		799	GR3 40	21	799	8563	826.386	17.8202	1	2.30904e+06	5.18656e+06	1.54084e+06	2.50809e+07	1.11583e+07	2.25286e+07	9.44474e+06	2.3442e+07	8.72314e+06	1	1.27608	1	6.50342	6.61018	0.0527714	4.60467	5.69263	0.145525	1	1.25827	1	5.06594	4.82517	0.0366623	3.7036	3.51487	0.0388316	2.81589e+06	1.42651e+07	1.04289e+07	5.06594	62.9137	32.3335	31.9905	0	799	2	2	1650.76	2234
		799	GR3 42	21	799	8563	826.386	17.8202	1	2.30904e+06	5.18656e+06	1.54084e+06	2.50809e+07	1.11583e+07	2.25286e+07	9.44474e+06	2.3442e+07	8.72314e+06	1	1.27608	1	6.50342	6.61018	0.0527714	4.60467	5.69263	0.145525	1	1.25827	1	5.06594	4.82517	0.0366623	3.7036	3.51487	0.0388316	2.81589e+06	1.42651e+07	1.04289e+07	5.06594	62.9137	32.3335	31.9905	0	799	2	2	1650.76	2274
		799	GR3 42	21	799	8563	826.386	17.8202	1	2.30904e+06	5.18656e+06	1.54084e+06	2.50809e+07	1.11583e+07	2.25286e+07	9.44474e+06	2.3442e+07	8.72314e+06	1	1.27608	1	6.50342	6.61018	0.0527714	4.60467	5.69263	0.145525	1	1.25827	1	5.06594	4.82517	0.0366623	3.7036	3.51487	0.0388316	2.81589e+06	1.42651e+07	1.04289e+07	5.06594	62.9137	32.3335	31.9905	0	799	2	2	1650.76	2281
		13722	GR3 40	3	13722	8563	826.888	17.0188	1	1.5979e+06	4.26034e+06	1.65103e+06	1.80877e+07	8.73483e+06	1.7242e+07	7.10142e+06	1.89559e+07	7.74195e+06	1	1.21614	1	5.86801	5.63483	0.0457463	4.501	5.40041	0.144584	1	1.1966	1	4.60094	4.08872	0.0277485	3.64719	3.32998	0.0380611	2.32622e+06	1.07028e+07	8.48416e+06	4.60094	59.8301	29.0372	31.4726	1	799	2	2	1650.76	2227
	LLEYIGTK	1	12	1	1.59558	1	9.48843	1.26996	0.0773608	6.11015	1.31773	0.100498	0	24.0267
		Hits: 12 Items
		FRAMEID	RAWFILE	MS2	FrameID1	CompID	MZ	Time	GoodID	II GR1 20	II GR2 20	II GR3 20	II GR1 40	II GR3 40	II GR2 40	II GR1 42	II GR2 42	II GR3 42	Ratio 20	StdDev 20	PValue 20	Ratio 40	StdDev 40	PValue 40	Ratio 42	StdDev 42	PValue 42	Ratio 2(0)	StdDev 2(0)	PValue 2(0)	Ratio 4(0)	StdDev 4(0)	PValue 4(0)	Ratio 4(2)	StdDev 4(2)	PValue 4(2)	Avg 20	Avg 40	Avg 42	MaxChange	CV 20	CV 40	CV 42	PRElement	PRRoot	PRSize	Charge	CompMW	MS2Scan
		14257	GR1 40	16	14257	2592	468.777	33.599	1	619219	1.07473e+07	1.28444e+07	4.35755e+07	1.11269e+08	1.22522e+08	2.66813e+07	6.34785e+07	7.38993e+07	1	1.62013	1	11.4563	14.5718	0.0725821	6.77626	8.563	0.0743079	1	1.59558	1	9.48843	12.0499	0.0773608	6.11015	8.05155	0.100498	7.27134e+06	6.89936e+07	4.4429e+07	9.48843	79.779	47.2166	51.9944	0	14257	1	2	935.54	4994
		14257	GR1 40	16	14257	2592	468.777	33.599	1	619219	1.07473e+07	1.28444e+07	4.35755e+07	1.11269e+08	1.22522e+08	2.66813e+07	6.34785e+07	7.38993e+07	1	1.62013	1	11.4563	14.5718	0.0725821	6.77626	8.563	0.0743079	1	1.59558	1	9.48843	12.0499	0.0773608	6.11015	8.05155	0.100498	7.27134e+06	6.89936e+07	4.4429e+07	9.48843	79.779	47.2166	51.9944	0	14257	1	2	935.54	4985
		14257	GR1 42	16	14257	2592	468.777	33.599	1	619219	1.07473e+07	1.28444e+07	4.35755e+07	1.11269e+08	1.22522e+08	2.66813e+07	6.34785e+07	7.38993e+07	1	1.62013	1	11.4563	14.5718	0.0725821	6.77626	8.563	0.0743079	1	1.59558	1	9.48843	12.0499	0.0773608	6.11015	8.05155	0.100498	7.27134e+06	6.89936e+07	4.4429e+07	9.48843	79.779	47.2166	51.9944	0	14257	1	2	935.54	4930
		14257	GR1 42	16	14257	2592	468.777	33.599	1	619219	1.07473e+07	1.28444e+07	4.35755e+07	1.11269e+08	1.22522e+08	2.66813e+07	6.34785e+07	7.38993e+07	1	1.62013	1	11.4563	14.5718	0.0725821	6.77626	8.563	0.0743079	1	1.59558	1	9.48843	12.0499	0.0773608	6.11015	8.05155	0.100498	7.27134e+06	6.89936e+07	4.4429e+07	9.48843	79.779	47.2166	51.9944	0	14257	1	2	935.54	4939
		14257	GR2 40	16	14257	2592	468.777	33.599	1	619219	1.07473e+07	1.28444e+07	4.35755e+07	1.11269e+08	1.22522e+08	2.66813e+07	6.34785e+07	7.38993e+07	1	1.62013	1	11.4563	14.5718	0.0725821	6.77626	8.563	0.0743079	1	1.59558	1	9.48843	12.0499	0.0773608	6.11015	8.05155	0.100498	7.27134e+06	6.89936e+07	4.4429e+07	9.48843	79.779	47.2166	51.9944	0	14257	1	2	935.54	4918
		14257	GR2 42	16	14257	2592	468.777	33.599	1	619219	1.07473e+07	1.28444e+07	4.35755e+07	1.11269e+08	1.22522e+08	2.66813e+07	6.34785e+07	7.38993e+07	1	1.62013	1	11.4563	14.5718	0.0725821	6.77626	8.563	0.0743079	1	1.59558	1	9.48843	12.0499	0.0773608	6.11015	8.05155	0.100498	7.27134e+06	6.89936e+07	4.4429e+07	9.48843	79.779	47.2166	51.9944	0	14257	1	2	935.54	4399
		14257	GR2 42	16	14257	2592	468.777	33.599	1	619219	1.07473e+07	1.28444e+07	4.35755e+07	1.11269e+08	1.22522e+08	2.66813e+07	6.34785e+07	7.38993e+07	1	1.62013	1	11.4563	14.5718	0.0725821	6.77626	8.563	0.0743079	1	1.59558	1	9.48843	12.0499	0.0773608	6.11015	8.05155	0.100498	7.27134e+06	6.89936e+07	4.4429e+07	9.48843	79.779	47.2166	51.9944	0	14257	1	2	935.54	4408
		14257	GR3 20	16	14257	2592	468.777	33.599	1	619219	1.07473e+07	1.28444e+07	4.35755e+07	1.11269e+08	1.22522e+08	2.66813e+07	6.34785e+07	7.38993e+07	1	1.62013	1	11.4563	14.5718	0.0725821	6.77626	8.563	0.0743079	1	1.59558	1	9.48843	12.0499	0.0773608	6.11015	8.05155	0.100498	7.27134e+06	6.89936e+07	4.4429e+07	9.48843	79.779	47.2166	51.9944	0	14257	1	2	935.54	4845
		14257	GR3 40	16	14257	2592	468.777	33.599	1	619219	1.07473e+07	1.28444e+07	4.35755e+07	1.11269e+08	1.22522e+08	2.66813e+07	6.34785e+07	7.38993e+07	1	1.62013	1	11.4563	14.5718	0.0725821	6.77626	8.563	0.0743079	1	1.59558	1	9.48843	12.0499	0.0773608	6.11015	8.05155	0.100498	7.27134e+06	6.89936e+07	4.4429e+07	9.48843	79.779	47.2166	51.9944	0	14257	1	2	935.54	5137
		14257	GR3 40	16	14257	2592	468.777	33.599	1	619219	1.07473e+07	1.28444e+07	4.35755e+07	1.11269e+08	1.22522e+08	2.66813e+07	6.34785e+07	7.38993e+07	1	1.62013	1	11.4563	14.5718	0.0725821	6.77626	8.563	0.0743079	1	1.59558	1	9.48843	12.0499	0.0773608	6.11015	8.05155	0.100498	7.27134e+06	6.89936e+07	4.4429e+07	9.48843	79.779	47.2166	51.9944	0	14257	1	2	935.54	5116
		14257	GR3 42	16	14257	2592	468.777	33.599	1	619219	1.07473e+07	1.28444e+07	4.35755e+07	1.11269e+08	1.22522e+08	2.66813e+07	6.34785e+07	7.38993e+07	1	1.62013	1	11.4563	14.5718	0.0725821	6.77626	8.563	0.0743079	1	1.59558	1	9.48843	12.0499	0.0773608	6.11015	8.05155	0.100498	7.27134e+06	6.89936e+07	4.4429e+07	9.48843	79.779	47.2166	51.9944	0	14257	1	2	935.54	4864
		14257	GR3 42	16	14257	2592	468.777	33.599	1	619219	1.07473e+07	1.28444e+07	4.35755e+07	1.11269e+08	1.22522e+08	2.66813e+07	6.34785e+07	7.38993e+07	1	1.62013	1	11.4563	14.5718	0.0725821	6.77626	8.563	0.0743079	1	1.59558	1	9.48843	12.0499	0.0773608	6.11015	8.05155	0.100498	7.27134e+06	6.89936e+07	4.4429e+07	9.48843	79.779	47.2166	51.9944	0	14257	1	2	935.54	4871
	QANVTLIDPK	1	7	1	2.72535	1	6.89314	1.5129	0.00493351	5.34791	1.63619	0.0198328	0	43.4829
		Hits: 7 Items
		FRAMEID	RAWFILE	MS2	FrameID1	CompID	MZ	Time	GoodID	II GR1 20	II GR2 20	II GR3 20	II GR1 40	II GR3 40	II GR2 40	II GR1 42	II GR2 42	II GR3 42	Ratio 20	StdDev 20	PValue 20	Ratio 40	StdDev 40	PValue 40	Ratio 42	StdDev 42	PValue 42	Ratio 2(0)	StdDev 2(0)	PValue 2(0)	Ratio 4(0)	StdDev 4(0)	PValue 4(0)	Ratio 4(2)	StdDev 4(2)	PValue 4(2)	Avg 20	Avg 40	Avg 42	MaxChange	CV 20	CV 40	CV 42	PRElement	PRRoot	PRSize	Charge	CompMW	MS2Scan
		17510	GR1 40	7	17510	3586	549.811	26.6108	1	819120	1.07869e+07	945799	3.22798e+07	3.07278e+07	4.57191e+07	1.5384e+07	3.73705e+07	2.64598e+07	1	2.73364	1	8.66223	13.81	0.00726865	6.31098	11.2535	0.0528497	1	2.72535	1	6.89314	10.4287	0.00493351	5.34791	8.75019	0.0198328	3.86756e+06	2.66597e+07	2.06834e+07	6.89314	136.267	15.0231	27.3516	1	21502	2	2	1096.6	3740
		17510	GR1 40	7	17510	3586	549.811	26.6108	1	819120	1.07869e+07	945799	3.22798e+07	3.07278e+07	4.57191e+07	1.5384e+07	3.73705e+07	2.64598e+07	1	2.73364	1	8.66223	13.81	0.00726865	6.31098	11.2535	0.0528497	1	2.72535	1	6.89314	10.4287	0.00493351	5.34791	8.75019	0.0198328	3.86756e+06	2.66597e+07	2.06834e+07	6.89314	136.267	15.0231	27.3516	1	21502	2	2	1096.6	3752
		17510	GR1 42	7	17510	3586	549.811	26.6108	1	819120	1.07869e+07	945799	3.22798e+07	3.07278e+07	4.57191e+07	1.5384e+07	3.73705e+07	2.64598e+07	1	2.73364	1	8.66223	13.81	0.00726865	6.31098	11.2535	0.0528497	1	2.72535	1	6.89314	10.4287	0.00493351	5.34791	8.75019	0.0198328	3.86756e+06	2.66597e+07	2.06834e+07	6.89314	136.267	15.0231	27.3516	1	21502	2	2	1096.6	3726
		17510	GR1 42	7	17510	3586	549.811	26.6108	1	819120	1.07869e+07	945799	3.22798e+07	3.07278e+07	4.57191e+07	1.5384e+07	3.73705e+07	2.64598e+07	1	2.73364	1	8.66223	13.81	0.00726865	6.31098	11.2535	0.0528497	1	2.72535	1	6.89314	10.4287	0.00493351	5.34791	8.75019	0.0198328	3.86756e+06	2.66597e+07	2.06834e+07	6.89314	136.267	15.0231	27.3516	1	21502	2	2	1096.6	3735
		17510	GR2 40	7	17510	3586	549.811	26.6108	1	819120	1.07869e+07	945799	3.22798e+07	3.07278e+07	4.57191e+07	1.5384e+07	3.73705e+07	2.64598e+07	1	2.73364	1	8.66223	13.81	0.00726865	6.31098	11.2535	0.0528497	1	2.72535	1	6.89314	10.4287	0.00493351	5.34791	8.75019	0.0198328	3.86756e+06	2.66597e+07	2.06834e+07	6.89314	136.267	15.0231	27.3516	1	21502	2	2	1096.6	3813
		17510	GR3 40	7	17510	3586	549.811	26.6108	1	819120	1.07869e+07	945799	3.22798e+07	3.07278e+07	4.57191e+07	1.5384e+07	3.73705e+07	2.64598e+07	1	2.73364	1	8.66223	13.81	0.00726865	6.31098	11.2535	0.0528497	1	2.72535	1	6.89314	10.4287	0.00493351	5.34791	8.75019	0.0198328	3.86756e+06	2.66597e+07	2.06834e+07	6.89314	136.267	15.0231	27.3516	1	21502	2	2	1096.6	4009
		17510	GR3 42	7	17510	3586	549.811	26.6108	1	819120	1.07869e+07	945799	3.22798e+07	3.07278e+07	4.57191e+07	1.5384e+07	3.73705e+07	2.64598e+07	1	2.73364	1	8.66223	13.81	0.00726865	6.31098	11.2535	0.0528497	1	2.72535	1	6.89314	10.4287	0.00493351	5.34791	8.75019	0.0198328	3.86756e+06	2.66597e+07	2.06834e+07	6.89314	136.267	15.0231	27.3516	1	21502	2	2	1096.6	3856
	QGMYASAHAQVVAK+Oxidation(3)	1	2	1	1.85564	1	39.2348	1.53735	0.109196	10.4825	1.72797	0.187966	0	14.6
		Hits: 2 Items
		FRAMEID	RAWFILE	MS2	FrameID1	CompID	MZ	Time	GoodID	II GR1 20	II GR2 20	II GR3 20	II GR1 40	II GR3 40	II GR2 40	II GR1 42	II GR2 42	II GR3 42	Ratio 20	StdDev 20	PValue 20	Ratio 40	StdDev 40	PValue 40	Ratio 42	StdDev 42	PValue 42	Ratio 2(0)	StdDev 2(0)	PValue 2(0)	Ratio 4(0)	StdDev 4(0)	PValue 4(0)	Ratio 4(2)	StdDev 4(2)	PValue 4(2)	Avg 20	Avg 40	Avg 42	MaxChange	CV 20	CV 40	CV 42	PRElement	PRRoot	PRSize	Charge	CompMW	MS2Scan
		16820	GR1 40	5	16820	21319	492.913	9.24896	1	4285.84	37480.6	13697.2	514747	1.36843e+06	724317	87426.6	182523	360906	1	1.85073	1	47.0127	67.568	0.0801224	11.3742	18.0349	0.137105	1	1.85564	1	39.2348	60.3178	0.109196	10.4825	18.1135	0.187966	16965.4	665637	177841	39.2348	92.7819	60.9533	80.0155	0	16820	1	3	1475.72	834
		16820	GR1 42	5	16820	21319	492.913	9.24896	1	4285.84	37480.6	13697.2	514747	1.36843e+06	724317	87426.6	182523	360906	1	1.85073	1	47.0127	67.568	0.0801224	11.3742	18.0349	0.137105	1	1.85564	1	39.2348	60.3178	0.109196	10.4825	18.1135	0.187966	16965.4	665637	177841	39.2348	92.7819	60.9533	80.0155	0	16820	1	3	1475.72	895
	SNIFAIGDITDVQEIK	1	16	1	1.88036	1	18.5238	1.65314	0.147653	14.3497	1.66544	0.155353	0	77.7375
		Hits: 16 Items
		FRAMEID	RAWFILE	MS2	FrameID1	CompID	MZ	Time	GoodID	II GR1 20	II GR2 20	II GR3 20	II GR1 40	II GR3 40	II GR2 40	II GR1 42	II GR2 42	II GR3 42	Ratio 20	StdDev 20	PValue 20	Ratio 40	StdDev 40	PValue 40	Ratio 42	StdDev 42	PValue 42	Ratio 2(0)	StdDev 2(0)	PValue 2(0)	Ratio 4(0)	StdDev 4(0)	PValue 4(0)	Ratio 4(2)	StdDev 4(2)	PValue 4(2)	Avg 20	Avg 40	Avg 42	MaxChange	CV 20	CV 40	CV 42	PRElement	PRRoot	PRSize	Charge	CompMW	MS2Scan
		7793	GR1 20	16	7793	4434	881.966	92.843	1	3.71399e+06	1.76317e+06	272903	8.10713e+07	1.18978e+07	5.07834e+07	3.75176e+07	6.67829e+07	4.85695e+06	1	1.80068	1	25.0002	40.6002	0.148045	18.9837	33.2543	0.193431	1	1.88036	1	18.5238	30.6224	0.147653	14.3497	23.8987	0.155353	1.86016e+06	3.44573e+07	2.66929e+07	18.5238	94.0179	71.2962	72.5264	0	7793	2	2	1761.92	15210
		7793	GR1 40	16	7793	4434	881.966	92.843	1	3.71399e+06	1.76317e+06	272903	8.10713e+07	1.18978e+07	5.07834e+07	3.75176e+07	6.67829e+07	4.85695e+06	1	1.80068	1	25.0002	40.6002	0.148045	18.9837	33.2543	0.193431	1	1.88036	1	18.5238	30.6224	0.147653	14.3497	23.8987	0.155353	1.86016e+06	3.44573e+07	2.66929e+07	18.5238	94.0179	71.2962	72.5264	0	7793	2	2	1761.92	15771
		7793	GR1 40	16	7793	4434	881.966	92.843	1	3.71399e+06	1.76317e+06	272903	8.10713e+07	1.18978e+07	5.07834e+07	3.75176e+07	6.67829e+07	4.85695e+06	1	1.80068	1	25.0002	40.6002	0.148045	18.9837	33.2543	0.193431	1	1.88036	1	18.5238	30.6224	0.147653	14.3497	23.8987	0.155353	1.86016e+06	3.44573e+07	2.66929e+07	18.5238	94.0179	71.2962	72.5264	0	7793	2	2	1761.92	15777
		7793	GR1 42	16	7793	4434	881.966	92.843	1	3.71399e+06	1.76317e+06	272903	8.10713e+07	1.18978e+07	5.07834e+07	3.75176e+07	6.67829e+07	4.85695e+06	1	1.80068	1	25.0002	40.6002	0.148045	18.9837	33.2543	0.193431	1	1.88036	1	18.5238	30.6224	0.147653	14.3497	23.8987	0.155353	1.86016e+06	3.44573e+07	2.66929e+07	18.5238	94.0179	71.2962	72.5264	0	7793	2	2	1761.92	15241
		7793	GR1 42	16	7793	4434	881.966	92.843	1	3.71399e+06	1.76317e+06	272903	8.10713e+07	1.18978e+07	5.07834e+07	3.75176e+07	6.67829e+07	4.85695e+06	1	1.80068	1	25.0002	40.6002	0.148045	18.9837	33.2543	0.193431	1	1.88036	1	18.5238	30.6224	0.147653	14.3497	23.8987	0.155353	1.86016e+06	3.44573e+07	2.66929e+07	18.5238	94.0179	71.2962	72.5264	0	7793	2	2	1761.92	15250
		7793	GR1 42	16	7793	4434	881.966	92.843	1	3.71399e+06	1.76317e+06	272903	8.10713e+07	1.18978e+07	5.07834e+07	3.75176e+07	6.67829e+07	4.85695e+06	1	1.80068	1	25.0002	40.6002	0.148045	18.9837	33.2543	0.193431	1	1.88036	1	18.5238	30.6224	0.147653	14.3497	23.8987	0.155353	1.86016e+06	3.44573e+07	2.66929e+07	18.5238	94.0179	71.2962	72.5264	0	7793	2	2	1761.92	15278
		7793	GR1 42	16	7793	4434	881.966	92.843	1	3.71399e+06	1.76317e+06	272903	8.10713e+07	1.18978e+07	5.07834e+07	3.75176e+07	6.67829e+07	4.85695e+06	1	1.80068	1	25.0002	40.6002	0.148045	18.9837	33.2543	0.193431	1	1.88036	1	18.5238	30.6224	0.147653	14.3497	23.8987	0.155353	1.86016e+06	3.44573e+07	2.66929e+07	18.5238	94.0179	71.2962	72.5264	0	7793	2	2	1761.92	15292
		7793	GR2 40	16	7793	4434	881.966	92.843	1	3.71399e+06	1.76317e+06	272903	8.10713e+07	1.18978e+07	5.07834e+07	3.75176e+07	6.67829e+07	4.85695e+06	1	1.80068	1	25.0002	40.6002	0.148045	18.9837	33.2543	0.193431	1	1.88036	1	18.5238	30.6224	0.147653	14.3497	23.8987	0.155353	1.86016e+06	3.44573e+07	2.66929e+07	18.5238	94.0179	71.2962	72.5264	0	7793	2	2	1761.92	15694
		7793	GR2 40	16	7793	4434	881.966	92.843	1	3.71399e+06	1.76317e+06	272903	8.10713e+07	1.18978e+07	5.07834e+07	3.75176e+07	6.67829e+07	4.85695e+06	1	1.80068	1	25.0002	40.6002	0.148045	18.9837	33.2543	0.193431	1	1.88036	1	18.5238	30.6224	0.147653	14.3497	23.8987	0.155353	1.86016e+06	3.44573e+07	2.66929e+07	18.5238	94.0179	71.2962	72.5264	0	7793	2	2	1761.92	15703
		7793	GR2 40	16	7793	4434	881.966	92.843	1	3.71399e+06	1.76317e+06	272903	8.10713e+07	1.18978e+07	5.07834e+07	3.75176e+07	6.67829e+07	4.85695e+06	1	1.80068	1	25.0002	40.6002	0.148045	18.9837	33.2543	0.193431	1	1.88036	1	18.5238	30.6224	0.147653	14.3497	23.8987	0.155353	1.86016e+06	3.44573e+07	2.66929e+07	18.5238	94.0179	71.2962	72.5264	0	7793	2	2	1761.92	16010
		7793	GR2 40	16	7793	4434	881.966	92.843	1	3.71399e+06	1.76317e+06	272903	8.10713e+07	1.18978e+07	5.07834e+07	3.75176e+07	6.67829e+07	4.85695e+06	1	1.80068	1	25.0002	40.6002	0.148045	18.9837	33.2543	0.193431	1	1.88036	1	18.5238	30.6224	0.147653	14.3497	23.8987	0.155353	1.86016e+06	3.44573e+07	2.66929e+07	18.5238	94.0179	71.2962	72.5264	0	7793	2	2	1761.92	15951
		7793	GR2 40	16	7793	4434	881.966	92.843	1	3.71399e+06	1.76317e+06	272903	8.10713e+07	1.18978e+07	5.07834e+07	3.75176e+07	6.67829e+07	4.85695e+06	1	1.80068	1	25.0002	40.6002	0.148045	18.9837	33.2543	0.193431	1	1.88036	1	18.5238	30.6224	0.147653	14.3497	23.8987	0.155353	1.86016e+06	3.44573e+07	2.66929e+07	18.5238	94.0179	71.2962	72.5264	0	7793	2	2	1761.92	15962
		7793	GR2 42	16	7793	4434	881.966	92.843	1	3.71399e+06	1.76317e+06	272903	8.10713e+07	1.18978e+07	5.07834e+07	3.75176e+07	6.67829e+07	4.85695e+06	1	1.80068	1	25.0002	40.6002	0.148045	18.9837	33.2543	0.193431	1	1.88036	1	18.5238	30.6224	0.147653	14.3497	23.8987	0.155353	1.86016e+06	3.44573e+07	2.66929e+07	18.5238	94.0179	71.2962	72.5264	0	7793	2	2	1761.92	15357
		7793	GR2 42	16	7793	4434	881.966	92.843	1	3.71399e+06	1.76317e+06	272903	8.10713e+07	1.18978e+07	5.07834e+07	3.75176e+07	6.67829e+07	4.85695e+06	1	1.80068	1	25.0002	40.6002	0.148045	18.9837	33.2543	0.193431	1	1.88036	1	18.5238	30.6224	0.147653	14.3497	23.8987	0.155353	1.86016e+06	3.44573e+07	2.66929e+07	18.5238	94.0179	71.2962	72.5264	0	7793	2	2	1761.92	15403
		7793	GR2 42	16	7793	4434	881.966	92.843	1	3.71399e+06	1.76317e+06	272903	8.10713e+07	1.18978e+07	5.07834e+07	3.75176e+07	6.67829e+07	4.85695e+06	1	1.80068	1	25.0002	40.6002	0.148045	18.9837	33.2543	0.193431	1	1.88036	1	18.5238	30.6224	0.147653	14.3497	23.8987	0.155353	1.86016e+06	3.44573e+07	2.66929e+07	18.5238	94.0179	71.2962	72.5264	0	7793	2	2	1761.92	15414
		7793	GR2 42	16	7793	4434	881.966	92.843	1	3.71399e+06	1.76317e+06	272903	8.10713e+07	1.18978e+07	5.07834e+07	3.75176e+07	6.67829e+07	4.85695e+06	1	1.80068	1	25.0002	40.6002	0.148045	18.9837	33.2543	0.193431	1	1.88036	1	18.5238	30.6224	0.147653	14.3497	23.8987	0.155353	1.86016e+06	3.44573e+07	2.66929e+07	18.5238	94.0179	71.2962	72.5264	0	7793	2	2	1761.92	15377
	VVILGGGVAGANLAK	1	9	1	1.1959	1	18.7106	1.21276	0.11616	13.2883	1.10967	0.0875825	0	70.8222
		Hits: 9 Items
		FRAMEID	RAWFILE	MS2	FrameID1	CompID	MZ	Time	GoodID	II GR1 20	II GR2 20	II GR3 20	II GR1 40	II GR3 40	II GR2 40	II GR1 42	II GR2 42	II GR3 42	Ratio 20	StdDev 20	PValue 20	Ratio 40	StdDev 40	PValue 40	Ratio 42	StdDev 42	PValue 42	Ratio 2(0)	StdDev 2(0)	PValue 2(0)	Ratio 4(0)	StdDev 4(0)	PValue 4(0)	Ratio 4(2)	StdDev 4(2)	PValue 4(2)	Avg 20	Avg 40	Avg 42	MaxChange	CV 20	CV 40	CV 42	PRElement	PRRoot	PRSize	Charge	CompMW	MS2Scan
		18522	GR1 40	9	18522	3693	669.91	50.9555	1	2.29515e+06	1.14816e+06	4.51809e+06	2.51642e+07	5.36914e+07	1.09177e+08	1.45241e+07	6.47465e+07	4.69545e+07	1	1.29125	1	23.6181	31.3465	0.13517	15.8546	19.8315	0.114833	1	1.1959	1	18.7106	22.6915	0.11616	13.2883	14.7457	0.0875825	2.44059e+06	4.56649e+07	3.24314e+07	18.7106	59.7948	61.4812	51.1723	0	18522	1	2	1337.8	8339
		18522	GR1 40	9	18522	3693	669.91	50.9555	1	2.29515e+06	1.14816e+06	4.51809e+06	2.51642e+07	5.36914e+07	1.09177e+08	1.45241e+07	6.47465e+07	4.69545e+07	1	1.29125	1	23.6181	31.3465	0.13517	15.8546	19.8315	0.114833	1	1.1959	1	18.7106	22.6915	0.11616	13.2883	14.7457	0.0875825	2.44059e+06	4.56649e+07	3.24314e+07	18.7106	59.7948	61.4812	51.1723	0	18522	1	2	1337.8	8347
		18522	GR2 40	9	18522	3693	669.91	50.9555	1	2.29515e+06	1.14816e+06	4.51809e+06	2.51642e+07	5.36914e+07	1.09177e+08	1.45241e+07	6.47465e+07	4.69545e+07	1	1.29125	1	23.6181	31.3465	0.13517	15.8546	19.8315	0.114833	1	1.1959	1	18.7106	22.6915	0.11616	13.2883	14.7457	0.0875825	2.44059e+06	4.56649e+07	3.24314e+07	18.7106	59.7948	61.4812	51.1723	0	18522	1	2	1337.8	8261
		18522	GR2 40	9	18522	3693	669.91	50.9555	1	2.29515e+06	1.14816e+06	4.51809e+06	2.51642e+07	5.36914e+07	1.09177e+08	1.45241e+07	6.47465e+07	4.69545e+07	1	1.29125	1	23.6181	31.3465	0.13517	15.8546	19.8315	0.114833	1	1.1959	1	18.7106	22.6915	0.11616	13.2883	14.7457	0.0875825	2.44059e+06	4.56649e+07	3.24314e+07	18.7106	59.7948	61.4812	51.1723	0	18522	1	2	1337.8	8253
		18522	GR2 40	9	18522	3693	669.91	50.9555	1	2.29515e+06	1.14816e+06	4.51809e+06	2.51642e+07	5.36914e+07	1.09177e+08	1.45241e+07	6.47465e+07	4.69545e+07	1	1.29125	1	23.6181	31.3465	0.13517	15.8546	19.8315	0.114833	1	1.1959	1	18.7106	22.6915	0.11616	13.2883	14.7457	0.0875825	2.44059e+06	4.56649e+07	3.24314e+07	18.7106	59.7948	61.4812	51.1723	0	18522	1	2	1337.8	8330
		18522	GR2 40	9	18522	3693	669.91	50.9555	1	2.29515e+06	1.14816e+06	4.51809e+06	2.51642e+07	5.36914e+07	1.09177e+08	1.45241e+07	6.47465e+07	4.69545e+07	1	1.29125	1	23.6181	31.3465	0.13517	15.8546	19.8315	0.114833	1	1.1959	1	18.7106	22.6915	0.11616	13.2883	14.7457	0.0875825	2.44059e+06	4.56649e+07	3.24314e+07	18.7106	59.7948	61.4812	51.1723	0	18522	1	2	1337.8	8321
		18522	GR2 42	9	18522	3693	669.91	50.9555	1	2.29515e+06	1.14816e+06	4.51809e+06	2.51642e+07	5.36914e+07	1.09177e+08	1.45241e+07	6.47465e+07	4.69545e+07	1	1.29125	1	23.6181	31.3465	0.13517	15.8546	19.8315	0.114833	1	1.1959	1	18.7106	22.6915	0.11616	13.2883	14.7457	0.0875825	2.44059e+06	4.56649e+07	3.24314e+07	18.7106	59.7948	61.4812	51.1723	0	18522	1	2	1337.8	7651
		18522	GR2 42	9	18522	3693	669.91	50.9555	1	2.29515e+06	1.14816e+06	4.51809e+06	2.51642e+07	5.36914e+07	1.09177e+08	1.45241e+07	6.47465e+07	4.69545e+07	1	1.29125	1	23.6181	31.3465	0.13517	15.8546	19.8315	0.114833	1	1.1959	1	18.7106	22.6915	0.11616	13.2883	14.7457	0.0875825	2.44059e+06	4.56649e+07	3.24314e+07	18.7106	59.7948	61.4812	51.1723	0	18522	1	2	1337.8	7638
		18522	GR3 40	9	18522	3693	669.91	50.9555	1	2.29515e+06	1.14816e+06	4.51809e+06	2.51642e+07	5.36914e+07	1.09177e+08	1.45241e+07	6.47465e+07	4.69545e+07	1	1.29125	1	23.6181	31.3465	0.13517	15.8546	19.8315	0.114833	1	1.1959	1	18.7106	22.6915	0.11616	13.2883	14.7457	0.0875825	2.44059e+06	4.56649e+07	3.24314e+07	18.7106	59.7948	61.4812	51.1723	0	18522	1	2	1337.8	8874
Glyma07g04500.4	AT3G14067.1 Subtilase family protein	9	10	33	1	0.334912	1	7.94242	0.347453	0.000203216	0.784096	0.37264	0.216956
	M.P. 9 Items
	PEPTIDE	Frames	Hits	Ratio 2(0)	StdDev 2(0)	PValue 2(0)	Ratio 4(0)	StdDev 4(0)	PValue 4(0)	Ratio 4(2)	StdDev 4(2)	PValue 4(2)	OtherAssignments	AvgIonScore
	AYPEWSPAAIK	1	4	1	0.964022	1	6.0876	0.749369	0.0247916	0.147403	0.855865	0.0901962	0	31.1
		Hits: 4 Items
		FRAMEID	RAWFILE	MS2	FrameID1	CompID	MZ	Time	GoodID	II GR1 20	II GR2 20	II GR3 20	II GR1 40	II GR3 40	II GR2 40	II GR1 42	II GR2 42	II GR3 42	Ratio 20	StdDev 20	PValue 20	Ratio 40	StdDev 40	PValue 40	Ratio 42	StdDev 42	PValue 42	Ratio 2(0)	StdDev 2(0)	PValue 2(0)	Ratio 4(0)	StdDev 4(0)	PValue 4(0)	Ratio 4(2)	StdDev 4(2)	PValue 4(2)	Avg 20	Avg 40	Avg 42	MaxChange	CV 20	CV 40	CV 42	PRElement	PRRoot	PRSize	Charge	CompMW	MS2Scan
		3866	GR1 20	4	3866	6326	616.823	50.0763	1	9.2416e+06	4.56364e+06	4.96667e+06	6.46363e+07	3.99675e+07	4.1775e+07	1.30079e+06	909451	914211	1	0.828574	1	7.79776	5.42802	0.0295172	0.166443	0.104846	0.0723265	1	0.964022	1	6.0876	4.56186	0.0247916	0.147403	0.126157	0.0901962	5.93785e+06	3.61473e+07	875255	41.2992	48.2011	26.7358	37.3854	0	3866	2	2	1231.63	7894
		3866	GR1 20	4	3866	6326	616.823	50.0763	1	9.2416e+06	4.56364e+06	4.96667e+06	6.46363e+07	3.99675e+07	4.1775e+07	1.30079e+06	909451	914211	1	0.828574	1	7.79776	5.42802	0.0295172	0.166443	0.104846	0.0723265	1	0.964022	1	6.0876	4.56186	0.0247916	0.147403	0.126157	0.0901962	5.93785e+06	3.61473e+07	875255	41.2992	48.2011	26.7358	37.3854	0	3866	2	2	1231.63	7874
		3866	GR1 40	4	3866	6326	616.823	50.0763	1	9.2416e+06	4.56364e+06	4.96667e+06	6.46363e+07	3.99675e+07	4.1775e+07	1.30079e+06	909451	914211	1	0.828574	1	7.79776	5.42802	0.0295172	0.166443	0.104846	0.0723265	1	0.964022	1	6.0876	4.56186	0.0247916	0.147403	0.126157	0.0901962	5.93785e+06	3.61473e+07	875255	41.2992	48.2011	26.7358	37.3854	0	3866	2	2	1231.63	8153
		3866	GR1 40	4	3866	6326	616.823	50.0763	1	9.2416e+06	4.56364e+06	4.96667e+06	6.46363e+07	3.99675e+07	4.1775e+07	1.30079e+06	909451	914211	1	0.828574	1	7.79776	5.42802	0.0295172	0.166443	0.104846	0.0723265	1	0.964022	1	6.0876	4.56186	0.0247916	0.147403	0.126157	0.0901962	5.93785e+06	3.61473e+07	875255	41.2992	48.2011	26.7358	37.3854	0	3866	2	2	1231.63	8145
	ESNPFIHGAGHVDPNR	1	6	1	0.4892	1	4.62641	0.704657	0.0963175	0.306166	0.772057	0.019818	0	42.6167
		Hits: 6 Items
		FRAMEID	RAWFILE	MS2	FrameID1	CompID	MZ	Time	GoodID	II GR1 20	II GR2 20	II GR3 20	II GR1 40	II GR3 40	II GR2 40	II GR1 42	II GR2 42	II GR3 42	Ratio 20	StdDev 20	PValue 20	Ratio 40	StdDev 40	PValue 40	Ratio 42	StdDev 42	PValue 42	Ratio 2(0)	StdDev 2(0)	PValue 2(0)	Ratio 4(0)	StdDev 4(0)	PValue 4(0)	Ratio 4(2)	StdDev 4(2)	PValue 4(2)	Avg 20	Avg 40	Avg 42	MaxChange	CV 20	CV 40	CV 42	PRElement	PRRoot	PRSize	Charge	CompMW	MS2Scan
		17262	GR1 40	6	17262	14624	582.948	20.1857	1	2.04248e+06	1.43548e+06	1.61565e+06	1.54552e+07	5.87369e+06	8.88752e+06	495577	1.24685e+06	260269	1	0.367215	1	5.93222	3.9748	0.0970744	0.393178	0.375681	0.0528986	1	0.4892	1	4.62641	3.26004	0.0963175	0.306166	0.236377	0.019818	1.59522e+06	7.38015e+06	488402	15.1108	24.46	46.0057	52.7457	0	17262	1	3	1745.82	2569
		17262	GR1 40	6	17262	14624	582.948	20.1857	1	2.04248e+06	1.43548e+06	1.61565e+06	1.54552e+07	5.87369e+06	8.88752e+06	495577	1.24685e+06	260269	1	0.367215	1	5.93222	3.9748	0.0970744	0.393178	0.375681	0.0528986	1	0.4892	1	4.62641	3.26004	0.0963175	0.306166	0.236377	0.019818	1.59522e+06	7.38015e+06	488402	15.1108	24.46	46.0057	52.7457	0	17262	1	3	1745.82	2564
		17262	GR2 40	6	17262	14624	582.948	20.1857	1	2.04248e+06	1.43548e+06	1.61565e+06	1.54552e+07	5.87369e+06	8.88752e+06	495577	1.24685e+06	260269	1	0.367215	1	5.93222	3.9748	0.0970744	0.393178	0.375681	0.0528986	1	0.4892	1	4.62641	3.26004	0.0963175	0.306166	0.236377	0.019818	1.59522e+06	7.38015e+06	488402	15.1108	24.46	46.0057	52.7457	0	17262	1	3	1745.82	2636
		17262	GR2 40	6	17262	14624	582.948	20.1857	1	2.04248e+06	1.43548e+06	1.61565e+06	1.54552e+07	5.87369e+06	8.88752e+06	495577	1.24685e+06	260269	1	0.367215	1	5.93222	3.9748	0.0970744	0.393178	0.375681	0.0528986	1	0.4892	1	4.62641	3.26004	0.0963175	0.306166	0.236377	0.019818	1.59522e+06	7.38015e+06	488402	15.1108	24.46	46.0057	52.7457	0	17262	1	3	1745.82	2627
		17262	GR3 40	6	17262	14624	582.948	20.1857	1	2.04248e+06	1.43548e+06	1.61565e+06	1.54552e+07	5.87369e+06	8.88752e+06	495577	1.24685e+06	260269	1	0.367215	1	5.93222	3.9748	0.0970744	0.393178	0.375681	0.0528986	1	0.4892	1	4.62641	3.26004	0.0963175	0.306166	0.236377	0.019818	1.59522e+06	7.38015e+06	488402	15.1108	24.46	46.0057	52.7457	0	17262	1	3	1745.82	2862
		17262	GR3 40	6	17262	14624	582.948	20.1857	1	2.04248e+06	1.43548e+06	1.61565e+06	1.54552e+07	5.87369e+06	8.88752e+06	495577	1.24685e+06	260269	1	0.367215	1	5.93222	3.9748	0.0970744	0.393178	0.375681	0.0528986	1	0.4892	1	4.62641	3.26004	0.0963175	0.306166	0.236377	0.019818	1.59522e+06	7.38015e+06	488402	15.1108	24.46	46.0057	52.7457	0	17262	1	3	1745.82	2874
	GTVIGGSEPSAPQVASFSSR	1	2	1	2.06712	1	5.98056	1.21939	0.00480511	1.03155	2.48645	0.977665	0	74
		Hits: 2 Items
		FRAMEID	RAWFILE	MS2	FrameID1	CompID	MZ	Time	GoodID	II GR1 20	II GR2 20	II GR3 20	II GR1 40	II GR3 40	II GR2 40	II GR1 42	II GR2 42	II GR3 42	Ratio 20	StdDev 20	PValue 20	Ratio 40	StdDev 40	PValue 40	Ratio 42	StdDev 42	PValue 42	Ratio 2(0)	StdDev 2(0)	PValue 2(0)	Ratio 4(0)	StdDev 4(0)	PValue 4(0)	Ratio 4(2)	StdDev 4(2)	PValue 4(2)	Avg 20	Avg 40	Avg 42	MaxChange	CV 20	CV 40	CV 42	PRElement	PRRoot	PRSize	Charge	CompMW	MS2Scan
		22022	GR2 40	2	22022	14448	967.487	46.7089	1	264071	832532	3.07507e+06	8.115e+06	1.03939e+07	1.1513e+07	3.68581e+06	702976	0	1	2.13765	1	7.1966	8.9372	0.00305693	1.05204	2.53173	0.961929	1	2.06712	1	5.98056	7.29264	0.00480511	1.03155	2.5649	0.977665	1.24413e+06	7.44057e+06	1.28338e+06	5.98056	103.356	18.583	145.289	0	22022	2	2	1932.96	7633
		22022	GR3 40	2	22022	14448	967.487	46.7089	1	264071	832532	3.07507e+06	8.115e+06	1.03939e+07	1.1513e+07	3.68581e+06	702976	0	1	2.13765	1	7.1966	8.9372	0.00305693	1.05204	2.53173	0.961929	1	2.06712	1	5.98056	7.29264	0.00480511	1.03155	2.5649	0.977665	1.24413e+06	7.44057e+06	1.28338e+06	5.98056	103.356	18.583	145.289	0	22022	2	2	1932.96	7809
	GYESYLERPIDESQESK	1	5	1	1.71762	1	7.02808	1.47673	0.133209	0.406671	2.20692	0.379485	0	38.882
		Hits: 5 Items
		FRAMEID	RAWFILE	MS2	FrameID1	CompID	MZ	Time	GoodID	II GR1 20	II GR2 20	II GR3 20	II GR1 40	II GR3 40	II GR2 40	II GR1 42	II GR2 42	II GR3 42	Ratio 20	StdDev 20	PValue 20	Ratio 40	StdDev 40	PValue 40	Ratio 42	StdDev 42	PValue 42	Ratio 2(0)	StdDev 2(0)	PValue 2(0)	Ratio 4(0)	StdDev 4(0)	PValue 4(0)	Ratio 4(2)	StdDev 4(2)	PValue 4(2)	Avg 20	Avg 40	Avg 42	MaxChange	CV 20	CV 40	CV 42	PRElement	PRRoot	PRSize	Charge	CompMW	MS2Scan
		3219	GR1 20	5	3219	10252	677.318	43.6713	1	4.56241e+06	371320	2.80765e+06	4.0669e+07	1.2838e+07	1.7075e+07	2.72582e+06	766252	0	1	1.63131	1	9.1175	13.2479	0.134066	0.451091	0.912709	0.394699	1	1.71762	1	7.02808	10.3786	0.133209	0.406671	0.897492	0.379485	2.45678e+06	1.72665e+07	999102	17.282	85.8811	61.7922	134.811	0	3219	1	3	2028.93	6709
		3219	GR1 40	5	3219	10252	677.318	43.6713	1	4.56241e+06	371320	2.80765e+06	4.0669e+07	1.2838e+07	1.7075e+07	2.72582e+06	766252	0	1	1.63131	1	9.1175	13.2479	0.134066	0.451091	0.912709	0.394699	1	1.71762	1	7.02808	10.3786	0.133209	0.406671	0.897492	0.379485	2.45678e+06	1.72665e+07	999102	17.282	85.8811	61.7922	134.811	0	3219	1	3	2028.93	6921
		3219	GR1 40	5	3219	10252	677.318	43.6713	1	4.56241e+06	371320	2.80765e+06	4.0669e+07	1.2838e+07	1.7075e+07	2.72582e+06	766252	0	1	1.63131	1	9.1175	13.2479	0.134066	0.451091	0.912709	0.394699	1	1.71762	1	7.02808	10.3786	0.133209	0.406671	0.897492	0.379485	2.45678e+06	1.72665e+07	999102	17.282	85.8811	61.7922	134.811	0	3219	1	3	2028.93	6912
		3219	GR2 40	5	3219	10252	677.318	43.6713	1	4.56241e+06	371320	2.80765e+06	4.0669e+07	1.2838e+07	1.7075e+07	2.72582e+06	766252	0	1	1.63131	1	9.1175	13.2479	0.134066	0.451091	0.912709	0.394699	1	1.71762	1	7.02808	10.3786	0.133209	0.406671	0.897492	0.379485	2.45678e+06	1.72665e+07	999102	17.282	85.8811	61.7922	134.811	0	3219	1	3	2028.93	6888
		3219	GR2 40	5	3219	10252	677.318	43.6713	1	4.56241e+06	371320	2.80765e+06	4.0669e+07	1.2838e+07	1.7075e+07	2.72582e+06	766252	0	1	1.63131	1	9.1175	13.2479	0.134066	0.451091	0.912709	0.394699	1	1.71762	1	7.02808	10.3786	0.133209	0.406671	0.897492	0.379485	2.45678e+06	1.72665e+07	999102	17.282	85.8811	61.7922	134.811	0	3219	1	3	2028.93	6878
	LASPGDLNYPSFAVK	1	4	1	1.76974	1	5.8028	1.74225	0.234079	0.586875	1.80404	0.535271	0	49.0475
		Hits: 4 Items
		FRAMEID	RAWFILE	MS2	FrameID1	CompID	MZ	Time	GoodID	II GR1 20	II GR2 20	II GR3 20	II GR1 40	II GR3 40	II GR2 40	II GR1 42	II GR2 42	II GR3 42	Ratio 20	StdDev 20	PValue 20	Ratio 40	StdDev 40	PValue 40	Ratio 42	StdDev 42	PValue 42	Ratio 2(0)	StdDev 2(0)	PValue 2(0)	Ratio 4(0)	StdDev 4(0)	PValue 4(0)	Ratio 4(2)	StdDev 4(2)	PValue 4(2)	Avg 20	Avg 40	Avg 42	MaxChange	CV 20	CV 40	CV 42	PRElement	PRRoot	PRSize	Charge	CompMW	MS2Scan
		22481	GR3 40	4	22481	6805	789.913	63.8534	1	406360	6.26024e+06	1.11692e+07	438044	5.52288e+07	6.88266e+07	6.79368e+06	1.16855e+06	2.5013e+06	1	1.81265	1	6.97996	12.4155	0.229227	0.586658	1.02612	0.536505	1	1.76974	1	5.8028	10.1099	0.234079	0.586875	1.05875	0.535271	5.33002e+06	3.09291e+07	3.12806e+06	9.88763	88.4869	85.7378	91.917	0	22481	1	2	1577.81	11243
		22481	GR3 40	4	22481	6805	789.913	63.8534	1	406360	6.26024e+06	1.11692e+07	438044	5.52288e+07	6.88266e+07	6.79368e+06	1.16855e+06	2.5013e+06	1	1.81265	1	6.97996	12.4155	0.229227	0.586658	1.02612	0.536505	1	1.76974	1	5.8028	10.1099	0.234079	0.586875	1.05875	0.535271	5.33002e+06	3.09291e+07	3.12806e+06	9.88763	88.4869	85.7378	91.917	0	22481	1	2	1577.81	11206
		22481	GR3 40	4	22481	6805	789.913	63.8534	1	406360	6.26024e+06	1.11692e+07	438044	5.52288e+07	6.88266e+07	6.79368e+06	1.16855e+06	2.5013e+06	1	1.81265	1	6.97996	12.4155	0.229227	0.586658	1.02612	0.536505	1	1.76974	1	5.8028	10.1099	0.234079	0.586875	1.05875	0.535271	5.33002e+06	3.09291e+07	3.12806e+06	9.88763	88.4869	85.7378	91.917	0	22481	1	2	1577.81	10934
		22481	GR3 40	4	22481	6805	789.913	63.8534	1	406360	6.26024e+06	1.11692e+07	438044	5.52288e+07	6.88266e+07	6.79368e+06	1.16855e+06	2.5013e+06	1	1.81265	1	6.97996	12.4155	0.229227	0.586658	1.02612	0.536505	1	1.76974	1	5.8028	10.1099	0.234079	0.586875	1.05875	0.535271	5.33002e+06	3.09291e+07	3.12806e+06	9.88763	88.4869	85.7378	91.917	0	22481	1	2	1577.81	10923
	LSQYPTATIEFR	1	1	1	1.70526	1	2.99148	1.39972	0.158044	0.685824	1.43471	0.605933	0	45.49
		Hits: 1 Items
		FRAMEID	RAWFILE	MS2	FrameID1	CompID	MZ	Time	GoodID	II GR1 20	II GR2 20	II GR3 20	II GR1 40	II GR3 40	II GR2 40	II GR1 42	II GR2 42	II GR3 42	Ratio 20	StdDev 20	PValue 20	Ratio 40	StdDev 40	PValue 40	Ratio 42	StdDev 42	PValue 42	Ratio 2(0)	StdDev 2(0)	PValue 2(0)	Ratio 4(0)	StdDev 4(0)	PValue 4(0)	Ratio 4(2)	StdDev 4(2)	PValue 4(2)	Avg 20	Avg 40	Avg 42	MaxChange	CV 20	CV 40	CV 42	PRElement	PRRoot	PRSize	Charge	CompMW	MS2Scan
		18549	GR1 40	1	18549	7759	713.872	51.7801	1	287034	7.56285e+06	1.08527e+07	8.5726e+06	2.54316e+07	3.37885e+07	1.50536e+06	9.50108e+06	4.58694e+06	1	1.73453	1	3.62478	5.204	0.145413	0.833756	1.36996	0.804301	1	1.70526	1	2.99148	4.18725	0.158044	0.685824	0.983958	0.605933	5.59823e+06	1.6747e+07	3.8394e+06	4.36188	85.2632	54.7093	58.2077	1	18553	2	2	1424.72	8490
	SFSDENLSPISSSSSWK	2	4	1	1.36067	1	3.79402	1.01447	0.0820338	1.97411	0.835023	0.127532	0	77.59
		Hits: 4 Items
		FRAMEID	RAWFILE	MS2	FrameID1	CompID	MZ	Time	GoodID	II GR1 20	II GR2 20	II GR3 20	II GR1 40	II GR3 40	II GR2 40	II GR1 42	II GR2 42	II GR3 42	Ratio 20	StdDev 20	PValue 20	Ratio 40	StdDev 40	PValue 40	Ratio 42	StdDev 42	PValue 42	Ratio 2(0)	StdDev 2(0)	PValue 2(0)	Ratio 4(0)	StdDev 4(0)	PValue 4(0)	Ratio 4(2)	StdDev 4(2)	PValue 4(2)	Avg 20	Avg 40	Avg 42	MaxChange	CV 20	CV 40	CV 42	PRElement	PRRoot	PRSize	Charge	CompMW	MS2Scan
		4793	GR2 40	12	4793	4845	929.941	59.6565	1	1.72659e+07	1.58364e+07	257364	4.88418e+07	1.77564e+07	3.24309e+07	2.71875e+07	4.74239e+07	2.64314e+07	1	1.69684	1	2.96853	3.91703	0.120243	3.0289	3.64063	0.0650149	1	1.71351	1	2.25093	2.91653	0.17433	2.46393	2.31367	0.0905903	1.07014e+07	2.40881e+07	2.63674e+07	2.46393	85.6756	43.8941	8.22588	0	4793	2	2	1857.87	9874
		18864	GR1 40	4	18864	10163	929.436	59.4612	1	6.46893e+06	1.86776e+06	433576	3.8759e+07	1.33415e+07	2.0972e+07	684643	384300	193872	1	2.15714	1	8.33184	13.4479	0.0970822	0.143988	0.239938	0.302711	1	2.23866	1	6.23835	10.1732	0.0916012	0.122818	0.224208	0.307284	2.85767e+06	1.78272e+07	350973	50.7936	111.933	51.1422	70.6206	0	18864	1	2	1856.86	9925
		18864	GR1 40	4	18864	10163	929.436	59.4612	1	6.46893e+06	1.86776e+06	433576	3.8759e+07	1.33415e+07	2.0972e+07	684643	384300	193872	1	2.15714	1	8.33184	13.4479	0.0970822	0.143988	0.239938	0.302711	1	2.23866	1	6.23835	10.1732	0.0916012	0.122818	0.224208	0.307284	2.85767e+06	1.78272e+07	350973	50.7936	111.933	51.1422	70.6206	0	18864	1	2	1856.86	9917
		18864	GR2 40	4	18864	10163	929.436	59.4612	1	6.46893e+06	1.86776e+06	433576	3.8759e+07	1.33415e+07	2.0972e+07	684643	384300	193872	1	2.15714	1	8.33184	13.4479	0.0970822	0.143988	0.239938	0.302711	1	2.23866	1	6.23835	10.1732	0.0916012	0.122818	0.224208	0.307284	2.85767e+06	1.78272e+07	350973	50.7936	111.933	51.1422	70.6206	0	18864	1	2	1856.86	9884
	TQAFEVTFSR	1	4	1	0.826671	1	36.9052	1.12359	0.140989	0.931692	0.972883	0.867922	0	38.7975
		Hits: 4 Items
		FRAMEID	RAWFILE	MS2	FrameID1	CompID	MZ	Time	GoodID	II GR1 20	II GR2 20	II GR3 20	II GR1 40	II GR3 40	II GR2 40	II GR1 42	II GR2 42	II GR3 42	Ratio 20	StdDev 20	PValue 20	Ratio 40	StdDev 40	PValue 40	Ratio 42	StdDev 42	PValue 42	Ratio 2(0)	StdDev 2(0)	PValue 2(0)	Ratio 4(0)	StdDev 4(0)	PValue 4(0)	Ratio 4(2)	StdDev 4(2)	PValue 4(2)	Avg 20	Avg 40	Avg 42	MaxChange	CV 20	CV 40	CV 42	PRElement	PRRoot	PRSize	Charge	CompMW	MS2Scan
		18263	GR1 40	4	18263	10688	593.297	44.8971	1	687041	428202	366014	3.66626e+07	4.11165e+06	3.19127e+07	763297	392564	380729	1	0.689643	1	49.0712	52.5323	0.144337	1.03736	0.798288	0.91381	1	0.826671	1	36.9052	41.4665	0.140989	0.931692	0.906427	0.867922	467843	1.72658e+07	435885	39.611	41.3335	71.0258	55.9547	0	18263	1	2	1184.58	7207
		18263	GR1 40	4	18263	10688	593.297	44.8971	1	687041	428202	366014	3.66626e+07	4.11165e+06	3.19127e+07	763297	392564	380729	1	0.689643	1	49.0712	52.5323	0.144337	1.03736	0.798288	0.91381	1	0.826671	1	36.9052	41.4665	0.140989	0.931692	0.906427	0.867922	467843	1.72658e+07	435885	39.611	41.3335	71.0258	55.9547	0	18263	1	2	1184.58	7214
		18263	GR2 40	4	18263	10688	593.297	44.8971	1	687041	428202	366014	3.66626e+07	4.11165e+06	3.19127e+07	763297	392564	380729	1	0.689643	1	49.0712	52.5323	0.144337	1.03736	0.798288	0.91381	1	0.826671	1	36.9052	41.4665	0.140989	0.931692	0.906427	0.867922	467843	1.72658e+07	435885	39.611	41.3335	71.0258	55.9547	0	18263	1	2	1184.58	7391
		18263	GR2 40	4	18263	10688	593.297	44.8971	1	687041	428202	366014	3.66626e+07	4.11165e+06	3.19127e+07	763297	392564	380729	1	0.689643	1	49.0712	52.5323	0.144337	1.03736	0.798288	0.91381	1	0.826671	1	36.9052	41.4665	0.140989	0.931692	0.906427	0.867922	467843	1.72658e+07	435885	39.611	41.3335	71.0258	55.9547	0	18263	1	2	1184.58	7334
	VGPTDLDIDPR	1	3	1	1.54087	1	2.69188	1.15165	0.0896172	0.693859	1.40334	0.589854	0	36.68
		Hits: 3 Items
		FRAMEID	RAWFILE	MS2	FrameID1	CompID	MZ	Time	GoodID	II GR1 20	II GR2 20	II GR3 20	II GR1 40	II GR3 40	II GR2 40	II GR1 42	II GR2 42	II GR3 42	Ratio 20	StdDev 20	PValue 20	Ratio 40	StdDev 40	PValue 40	Ratio 42	StdDev 42	PValue 42	Ratio 2(0)	StdDev 2(0)	PValue 2(0)	Ratio 4(0)	StdDev 4(0)	PValue 4(0)	Ratio 4(2)	StdDev 4(2)	PValue 4(2)	Avg 20	Avg 40	Avg 42	MaxChange	CV 20	CV 40	CV 42	PRElement	PRRoot	PRSize	Charge	CompMW	MS2Scan
		14552	GR1 40	4	14552	3256	599.313	40.7744	1	2.50347e+06	3.34499e+07	3.79313e+07	5.27797e+07	1.01548e+08	8.41121e+07	6.7238e+06	2.35673e+07	2.71529e+07	1	1.56659	1	3.22719	3.53124	0.0417529	0.777482	1.05191	0.695951	1	1.54087	1	2.69188	3.1001	0.0896172	0.693859	0.973718	0.589854	2.22247e+07	5.98262e+07	1.54208e+07	3.87958	77.0435	38.1213	63.2903	0	14552	1	2	1196.61	6510
		14552	GR1 40	4	14552	3256	599.313	40.7744	1	2.50347e+06	3.34499e+07	3.79313e+07	5.27797e+07	1.01548e+08	8.41121e+07	6.7238e+06	2.35673e+07	2.71529e+07	1	1.56659	1	3.22719	3.53124	0.0417529	0.777482	1.05191	0.695951	1	1.54087	1	2.69188	3.1001	0.0896172	0.693859	0.973718	0.589854	2.22247e+07	5.98262e+07	1.54208e+07	3.87958	77.0435	38.1213	63.2903	0	14552	1	2	1196.61	6519
		14552	GR3 20	4	14552	3256	599.313	40.7744	1	2.50347e+06	3.34499e+07	3.79313e+07	5.27797e+07	1.01548e+08	8.41121e+07	6.7238e+06	2.35673e+07	2.71529e+07	1	1.56659	1	3.22719	3.53124	0.0417529	0.777482	1.05191	0.695951	1	1.54087	1	2.69188	3.1001	0.0896172	0.693859	0.973718	0.589854	2.22247e+07	5.98262e+07	1.54208e+07	3.87958	77.0435	38.1213	63.2903	0	14552	1	2	1196.61	6200
Glyma16g01090.1	AT3G14067.1 Subtilase family protein	10	10	34	1	0.303794	1	7.42682	0.340628	0.0111627	0.65319	0.377602	0.262419
	M.P. 10 Items
	PEPTIDE	Frames	Hits	Ratio 2(0)	StdDev 2(0)	PValue 2(0)	Ratio 4(0)	StdDev 4(0)	PValue 4(0)	Ratio 4(2)	StdDev 4(2)	PValue 4(2)	OtherAssignments	AvgIonScore
	AYPEWSPAAIK	1	4	1	0.964022	1	6.0876	0.749369	0.0247916	0.147403	0.855865	0.0901962	0	31.1
		Hits: 4 Items
		FRAMEID	RAWFILE	MS2	FrameID1	CompID	MZ	Time	GoodID	II GR1 20	II GR2 20	II GR3 20	II GR1 40	II GR3 40	II GR2 40	II GR1 42	II GR2 42	II GR3 42	Ratio 20	StdDev 20	PValue 20	Ratio 40	StdDev 40	PValue 40	Ratio 42	StdDev 42	PValue 42	Ratio 2(0)	StdDev 2(0)	PValue 2(0)	Ratio 4(0)	StdDev 4(0)	PValue 4(0)	Ratio 4(2)	StdDev 4(2)	PValue 4(2)	Avg 20	Avg 40	Avg 42	MaxChange	CV 20	CV 40	CV 42	PRElement	PRRoot	PRSize	Charge	CompMW	MS2Scan
		3866	GR1 20	4	3866	6326	616.823	50.0763	1	9.2416e+06	4.56364e+06	4.96667e+06	6.46363e+07	3.99675e+07	4.1775e+07	1.30079e+06	909451	914211	1	0.828574	1	7.79776	5.42802	0.0295172	0.166443	0.104846	0.0723265	1	0.964022	1	6.0876	4.56186	0.0247916	0.147403	0.126157	0.0901962	5.93785e+06	3.61473e+07	875255	41.2992	48.2011	26.7358	37.3854	0	3866	2	2	1231.63	7894
		3866	GR1 20	4	3866	6326	616.823	50.0763	1	9.2416e+06	4.56364e+06	4.96667e+06	6.46363e+07	3.99675e+07	4.1775e+07	1.30079e+06	909451	914211	1	0.828574	1	7.79776	5.42802	0.0295172	0.166443	0.104846	0.0723265	1	0.964022	1	6.0876	4.56186	0.0247916	0.147403	0.126157	0.0901962	5.93785e+06	3.61473e+07	875255	41.2992	48.2011	26.7358	37.3854	0	3866	2	2	1231.63	7874
		3866	GR1 40	4	3866	6326	616.823	50.0763	1	9.2416e+06	4.56364e+06	4.96667e+06	6.46363e+07	3.99675e+07	4.1775e+07	1.30079e+06	909451	914211	1	0.828574	1	7.79776	5.42802	0.0295172	0.166443	0.104846	0.0723265	1	0.964022	1	6.0876	4.56186	0.0247916	0.147403	0.126157	0.0901962	5.93785e+06	3.61473e+07	875255	41.2992	48.2011	26.7358	37.3854	0	3866	2	2	1231.63	8153
		3866	GR1 40	4	3866	6326	616.823	50.0763	1	9.2416e+06	4.56364e+06	4.96667e+06	6.46363e+07	3.99675e+07	4.1775e+07	1.30079e+06	909451	914211	1	0.828574	1	7.79776	5.42802	0.0295172	0.166443	0.104846	0.0723265	1	0.964022	1	6.0876	4.56186	0.0247916	0.147403	0.126157	0.0901962	5.93785e+06	3.61473e+07	875255	41.2992	48.2011	26.7358	37.3854	0	3866	2	2	1231.63	8145
	ESNPFIHGAGHVDPNR	1	6	1	0.4892	1	4.62641	0.704657	0.0963175	0.306166	0.772057	0.019818	0	42.6167
		Hits: 6 Items
		FRAMEID	RAWFILE	MS2	FrameID1	CompID	MZ	Time	GoodID	II GR1 20	II GR2 20	II GR3 20	II GR1 40	II GR3 40	II GR2 40	II GR1 42	II GR2 42	II GR3 42	Ratio 20	StdDev 20	PValue 20	Ratio 40	StdDev 40	PValue 40	Ratio 42	StdDev 42	PValue 42	Ratio 2(0)	StdDev 2(0)	PValue 2(0)	Ratio 4(0)	StdDev 4(0)	PValue 4(0)	Ratio 4(2)	StdDev 4(2)	PValue 4(2)	Avg 20	Avg 40	Avg 42	MaxChange	CV 20	CV 40	CV 42	PRElement	PRRoot	PRSize	Charge	CompMW	MS2Scan
		17262	GR1 40	6	17262	14624	582.948	20.1857	1	2.04248e+06	1.43548e+06	1.61565e+06	1.54552e+07	5.87369e+06	8.88752e+06	495577	1.24685e+06	260269	1	0.367215	1	5.93222	3.9748	0.0970744	0.393178	0.375681	0.0528986	1	0.4892	1	4.62641	3.26004	0.0963175	0.306166	0.236377	0.019818	1.59522e+06	7.38015e+06	488402	15.1108	24.46	46.0057	52.7457	0	17262	1	3	1745.82	2569
		17262	GR1 40	6	17262	14624	582.948	20.1857	1	2.04248e+06	1.43548e+06	1.61565e+06	1.54552e+07	5.87369e+06	8.88752e+06	495577	1.24685e+06	260269	1	0.367215	1	5.93222	3.9748	0.0970744	0.393178	0.375681	0.0528986	1	0.4892	1	4.62641	3.26004	0.0963175	0.306166	0.236377	0.019818	1.59522e+06	7.38015e+06	488402	15.1108	24.46	46.0057	52.7457	0	17262	1	3	1745.82	2564
		17262	GR2 40	6	17262	14624	582.948	20.1857	1	2.04248e+06	1.43548e+06	1.61565e+06	1.54552e+07	5.87369e+06	8.88752e+06	495577	1.24685e+06	260269	1	0.367215	1	5.93222	3.9748	0.0970744	0.393178	0.375681	0.0528986	1	0.4892	1	4.62641	3.26004	0.0963175	0.306166	0.236377	0.019818	1.59522e+06	7.38015e+06	488402	15.1108	24.46	46.0057	52.7457	0	17262	1	3	1745.82	2636
		17262	GR2 40	6	17262	14624	582.948	20.1857	1	2.04248e+06	1.43548e+06	1.61565e+06	1.54552e+07	5.87369e+06	8.88752e+06	495577	1.24685e+06	260269	1	0.367215	1	5.93222	3.9748	0.0970744	0.393178	0.375681	0.0528986	1	0.4892	1	4.62641	3.26004	0.0963175	0.306166	0.236377	0.019818	1.59522e+06	7.38015e+06	488402	15.1108	24.46	46.0057	52.7457	0	17262	1	3	1745.82	2627
		17262	GR3 40	6	17262	14624	582.948	20.1857	1	2.04248e+06	1.43548e+06	1.61565e+06	1.54552e+07	5.87369e+06	8.88752e+06	495577	1.24685e+06	260269	1	0.367215	1	5.93222	3.9748	0.0970744	0.393178	0.375681	0.0528986	1	0.4892	1	4.62641	3.26004	0.0963175	0.306166	0.236377	0.019818	1.59522e+06	7.38015e+06	488402	15.1108	24.46	46.0057	52.7457	0	17262	1	3	1745.82	2862
		17262	GR3 40	6	17262	14624	582.948	20.1857	1	2.04248e+06	1.43548e+06	1.61565e+06	1.54552e+07	5.87369e+06	8.88752e+06	495577	1.24685e+06	260269	1	0.367215	1	5.93222	3.9748	0.0970744	0.393178	0.375681	0.0528986	1	0.4892	1	4.62641	3.26004	0.0963175	0.306166	0.236377	0.019818	1.59522e+06	7.38015e+06	488402	15.1108	24.46	46.0057	52.7457	0	17262	1	3	1745.82	2874
	GTVIGGSPSAPQVASFSSR	1	1	1	0.690459	1	6.17611	1.14706	0.211457	1.48466	1.22032	0.589078	0	79
		Hits: 1 Items
		FRAMEID	RAWFILE	MS2	FrameID1	CompID	MZ	Time	GoodID	II GR1 20	II GR2 20	II GR3 20	II GR1 40	II GR3 40	II GR2 40	II GR1 42	II GR2 42	II GR3 42	Ratio 20	StdDev 20	PValue 20	Ratio 40	StdDev 40	PValue 40	Ratio 42	StdDev 42	PValue 42	Ratio 2(0)	StdDev 2(0)	PValue 2(0)	Ratio 4(0)	StdDev 4(0)	PValue 4(0)	Ratio 4(2)	StdDev 4(2)	PValue 4(2)	Avg 20	Avg 40	Avg 42	MaxChange	CV 20	CV 40	CV 42	PRElement	PRRoot	PRSize	Charge	CompMW	MS2Scan
		21971	GR3 40	1	21971	16070	903.464	44.6576	1	496089	1.07114e+06	1.1279e+06	698555	1.01106e+07	9.44302e+06	0	3.27083e+06	1.78024e+06	1	0.778173	1	7.51434	8.76976	0.192869	1.87415	2.55199	0.495693	1	0.690459	1	6.17611	7.08437	0.211457	1.48466	1.81177	0.589078	824937	5.0949e+06	1.22475e+06	6.17611	34.523	80.1832	87.5092	1	21972	2	2	1804.91	7414
	GYESYLERPIDESQESK	1	5	1	1.71762	1	7.02808	1.47673	0.133209	0.406671	2.20692	0.379485	0	38.882
		Hits: 5 Items
		FRAMEID	RAWFILE	MS2	FrameID1	CompID	MZ	Time	GoodID	II GR1 20	II GR2 20	II GR3 20	II GR1 40	II GR3 40	II GR2 40	II GR1 42	II GR2 42	II GR3 42	Ratio 20	StdDev 20	PValue 20	Ratio 40	StdDev 40	PValue 40	Ratio 42	StdDev 42	PValue 42	Ratio 2(0)	StdDev 2(0)	PValue 2(0)	Ratio 4(0)	StdDev 4(0)	PValue 4(0)	Ratio 4(2)	StdDev 4(2)	PValue 4(2)	Avg 20	Avg 40	Avg 42	MaxChange	CV 20	CV 40	CV 42	PRElement	PRRoot	PRSize	Charge	CompMW	MS2Scan
		3219	GR1 20	5	3219	10252	677.318	43.6713	1	4.56241e+06	371320	2.80765e+06	4.0669e+07	1.2838e+07	1.7075e+07	2.72582e+06	766252	0	1	1.63131	1	9.1175	13.2479	0.134066	0.451091	0.912709	0.394699	1	1.71762	1	7.02808	10.3786	0.133209	0.406671	0.897492	0.379485	2.45678e+06	1.72665e+07	999102	17.282	85.8811	61.7922	134.811	0	3219	1	3	2028.93	6709
		3219	GR1 40	5	3219	10252	677.318	43.6713	1	4.56241e+06	371320	2.80765e+06	4.0669e+07	1.2838e+07	1.7075e+07	2.72582e+06	766252	0	1	1.63131	1	9.1175	13.2479	0.134066	0.451091	0.912709	0.394699	1	1.71762	1	7.02808	10.3786	0.133209	0.406671	0.897492	0.379485	2.45678e+06	1.72665e+07	999102	17.282	85.8811	61.7922	134.811	0	3219	1	3	2028.93	6921
		3219	GR1 40	5	3219	10252	677.318	43.6713	1	4.56241e+06	371320	2.80765e+06	4.0669e+07	1.2838e+07	1.7075e+07	2.72582e+06	766252	0	1	1.63131	1	9.1175	13.2479	0.134066	0.451091	0.912709	0.394699	1	1.71762	1	7.02808	10.3786	0.133209	0.406671	0.897492	0.379485	2.45678e+06	1.72665e+07	999102	17.282	85.8811	61.7922	134.811	0	3219	1	3	2028.93	6912
		3219	GR2 40	5	3219	10252	677.318	43.6713	1	4.56241e+06	371320	2.80765e+06	4.0669e+07	1.2838e+07	1.7075e+07	2.72582e+06	766252	0	1	1.63131	1	9.1175	13.2479	0.134066	0.451091	0.912709	0.394699	1	1.71762	1	7.02808	10.3786	0.133209	0.406671	0.897492	0.379485	2.45678e+06	1.72665e+07	999102	17.282	85.8811	61.7922	134.811	0	3219	1	3	2028.93	6888
		3219	GR2 40	5	3219	10252	677.318	43.6713	1	4.56241e+06	371320	2.80765e+06	4.0669e+07	1.2838e+07	1.7075e+07	2.72582e+06	766252	0	1	1.63131	1	9.1175	13.2479	0.134066	0.451091	0.912709	0.394699	1	1.71762	1	7.02808	10.3786	0.133209	0.406671	0.897492	0.379485	2.45678e+06	1.72665e+07	999102	17.282	85.8811	61.7922	134.811	0	3219	1	3	2028.93	6878
	LASPGDLNYPSFAVK	1	4	1	1.76974	1	5.8028	1.74225	0.234079	0.586875	1.80404	0.535271	0	49.0475
		Hits: 4 Items
		FRAMEID	RAWFILE	MS2	FrameID1	CompID	MZ	Time	GoodID	II GR1 20	II GR2 20	II GR3 20	II GR1 40	II GR3 40	II GR2 40	II GR1 42	II GR2 42	II GR3 42	Ratio 20	StdDev 20	PValue 20	Ratio 40	StdDev 40	PValue 40	Ratio 42	StdDev 42	PValue 42	Ratio 2(0)	StdDev 2(0)	PValue 2(0)	Ratio 4(0)	StdDev 4(0)	PValue 4(0)	Ratio 4(2)	StdDev 4(2)	PValue 4(2)	Avg 20	Avg 40	Avg 42	MaxChange	CV 20	CV 40	CV 42	PRElement	PRRoot	PRSize	Charge	CompMW	MS2Scan
		22481	GR3 40	4	22481	6805	789.913	63.8534	1	406360	6.26024e+06	1.11692e+07	438044	5.52288e+07	6.88266e+07	6.79368e+06	1.16855e+06	2.5013e+06	1	1.81265	1	6.97996	12.4155	0.229227	0.586658	1.02612	0.536505	1	1.76974	1	5.8028	10.1099	0.234079	0.586875	1.05875	0.535271	5.33002e+06	3.09291e+07	3.12806e+06	9.88763	88.4869	85.7378	91.917	0	22481	1	2	1577.81	11243
		22481	GR3 40	4	22481	6805	789.913	63.8534	1	406360	6.26024e+06	1.11692e+07	438044	5.52288e+07	6.88266e+07	6.79368e+06	1.16855e+06	2.5013e+06	1	1.81265	1	6.97996	12.4155	0.229227	0.586658	1.02612	0.536505	1	1.76974	1	5.8028	10.1099	0.234079	0.586875	1.05875	0.535271	5.33002e+06	3.09291e+07	3.12806e+06	9.88763	88.4869	85.7378	91.917	0	22481	1	2	1577.81	11206
		22481	GR3 40	4	22481	6805	789.913	63.8534	1	406360	6.26024e+06	1.11692e+07	438044	5.52288e+07	6.88266e+07	6.79368e+06	1.16855e+06	2.5013e+06	1	1.81265	1	6.97996	12.4155	0.229227	0.586658	1.02612	0.536505	1	1.76974	1	5.8028	10.1099	0.234079	0.586875	1.05875	0.535271	5.33002e+06	3.09291e+07	3.12806e+06	9.88763	88.4869	85.7378	91.917	0	22481	1	2	1577.81	10934
		22481	GR3 40	4	22481	6805	789.913	63.8534	1	406360	6.26024e+06	1.11692e+07	438044	5.52288e+07	6.88266e+07	6.79368e+06	1.16855e+06	2.5013e+06	1	1.81265	1	6.97996	12.4155	0.229227	0.586658	1.02612	0.536505	1	1.76974	1	5.8028	10.1099	0.234079	0.586875	1.05875	0.535271	5.33002e+06	3.09291e+07	3.12806e+06	9.88763	88.4869	85.7378	91.917	0	22481	1	2	1577.81	10923
	LSQYPTATIEFR	1	1	1	1.70526	1	2.99148	1.39972	0.158044	0.685824	1.43471	0.605933	0	45.49
		Hits: 1 Items
		FRAMEID	RAWFILE	MS2	FrameID1	CompID	MZ	Time	GoodID	II GR1 20	II GR2 20	II GR3 20	II GR1 40	II GR3 40	II GR2 40	II GR1 42	II GR2 42	II GR3 42	Ratio 20	StdDev 20	PValue 20	Ratio 40	StdDev 40	PValue 40	Ratio 42	StdDev 42	PValue 42	Ratio 2(0)	StdDev 2(0)	PValue 2(0)	Ratio 4(0)	StdDev 4(0)	PValue 4(0)	Ratio 4(2)	StdDev 4(2)	PValue 4(2)	Avg 20	Avg 40	Avg 42	MaxChange	CV 20	CV 40	CV 42	PRElement	PRRoot	PRSize	Charge	CompMW	MS2Scan
		18549	GR1 40	1	18549	7759	713.872	51.7801	1	287034	7.56285e+06	1.08527e+07	8.5726e+06	2.54316e+07	3.37885e+07	1.50536e+06	9.50108e+06	4.58694e+06	1	1.73453	1	3.62478	5.204	0.145413	0.833756	1.36996	0.804301	1	1.70526	1	2.99148	4.18725	0.158044	0.685824	0.983958	0.605933	5.59823e+06	1.6747e+07	3.8394e+06	4.36188	85.2632	54.7093	58.2077	1	18553	2	2	1424.72	8490
	SALMTTAYNVDNSGGNIK	1	4	1	1.55487	1	0.719689	0.986651	0.59839	0.454577	1.73147	0.363425	0	93.9475
		Hits: 4 Items
		FRAMEID	RAWFILE	MS2	FrameID1	CompID	MZ	Time	GoodID	II GR1 20	II GR2 20	II GR3 20	II GR1 40	II GR3 40	II GR2 40	II GR1 42	II GR2 42	II GR3 42	Ratio 20	StdDev 20	PValue 20	Ratio 40	StdDev 40	PValue 40	Ratio 42	StdDev 42	PValue 42	Ratio 2(0)	StdDev 2(0)	PValue 2(0)	Ratio 4(0)	StdDev 4(0)	PValue 4(0)	Ratio 4(2)	StdDev 4(2)	PValue 4(2)	Avg 20	Avg 40	Avg 42	MaxChange	CV 20	CV 40	CV 42	PRElement	PRRoot	PRSize	Charge	CompMW	MS2Scan
		14569	GR2 40	4	14569	8719	928.449	41.2552	1	2.6578e+07	6.22523e+06	1.14912e+07	1.07703e+07	1.29722e+07	1.75938e+07	1.40103e+07	1.44101e+06	5.70483e+06	1	1.43096	1	0.933219	0.903565	0.889807	0.477626	0.774657	0.352107	1	1.55487	1	0.719689	0.710081	0.59839	0.454577	0.787088	0.363425	1.41374e+07	1.01745e+07	6.42652e+06	2.19985	77.7435	20.9215	95.4039	0	14569	2	2	1854.88	6505
		14569	GR3 20	4	14569	8719	928.449	41.2552	1	2.6578e+07	6.22523e+06	1.14912e+07	1.07703e+07	1.29722e+07	1.75938e+07	1.40103e+07	1.44101e+06	5.70483e+06	1	1.43096	1	0.933219	0.903565	0.889807	0.477626	0.774657	0.352107	1	1.55487	1	0.719689	0.710081	0.59839	0.454577	0.787088	0.363425	1.41374e+07	1.01745e+07	6.42652e+06	2.19985	77.7435	20.9215	95.4039	0	14569	2	2	1854.88	6287
		14569	GR3 40	4	14569	8719	928.449	41.2552	1	2.6578e+07	6.22523e+06	1.14912e+07	1.07703e+07	1.29722e+07	1.75938e+07	1.40103e+07	1.44101e+06	5.70483e+06	1	1.43096	1	0.933219	0.903565	0.889807	0.477626	0.774657	0.352107	1	1.55487	1	0.719689	0.710081	0.59839	0.454577	0.787088	0.363425	1.41374e+07	1.01745e+07	6.42652e+06	2.19985	77.7435	20.9215	95.4039	0	14569	2	2	1854.88	6707
		14569	GR3 40	4	14569	8719	928.449	41.2552	1	2.6578e+07	6.22523e+06	1.14912e+07	1.07703e+07	1.29722e+07	1.75938e+07	1.40103e+07	1.44101e+06	5.70483e+06	1	1.43096	1	0.933219	0.903565	0.889807	0.477626	0.774657	0.352107	1	1.55487	1	0.719689	0.710081	0.59839	0.454577	0.787088	0.363425	1.41374e+07	1.01745e+07	6.42652e+06	2.19985	77.7435	20.9215	95.4039	0	14569	2	2	1854.88	6716
	SFSDHNLSPIPSSWK	1	2	1	2.33858	1	2.57097	2.28117	0.45085	1.94597	1.57549	0.318469	0	60.06
		Hits: 2 Items
		FRAMEID	RAWFILE	MS2	FrameID1	CompID	MZ	Time	GoodID	II GR1 20	II GR2 20	II GR3 20	II GR1 40	II GR3 40	II GR2 40	II GR1 42	II GR2 42	II GR3 42	Ratio 20	StdDev 20	PValue 20	Ratio 40	StdDev 40	PValue 40	Ratio 42	StdDev 42	PValue 42	Ratio 2(0)	StdDev 2(0)	PValue 2(0)	Ratio 4(0)	StdDev 4(0)	PValue 4(0)	Ratio 4(2)	StdDev 4(2)	PValue 4(2)	Avg 20	Avg 40	Avg 42	MaxChange	CV 20	CV 40	CV 42	PRElement	PRRoot	PRSize	Charge	CompMW	MS2Scan
		18706	GR1 40	2	18706	11957	851.408	55.602	1	4.21205e+06	842980	454854	1.44362e+07	1.21855e+06	3.45338e+06	3.78498e+06	8.06032e+06	2.18569e+06	1	2.25011	1	3.46798	7.75377	0.384266	2.54651	4.51865	0.260314	1	2.33858	1	2.57097	5.86483	0.45085	1.94597	3.06587	0.318469	1.79642e+06	4.61855e+06	3.49579e+06	2.57097	116.929	111.188	40.6205	2	15121	4	2	1698.81	9209
		18706	GR1 40	2	18706	11957	851.408	55.602	1	4.21205e+06	842980	454854	1.44362e+07	1.21855e+06	3.45338e+06	3.78498e+06	8.06032e+06	2.18569e+06	1	2.25011	1	3.46798	7.75377	0.384266	2.54651	4.51865	0.260314	1	2.33858	1	2.57097	5.86483	0.45085	1.94597	3.06587	0.318469	1.79642e+06	4.61855e+06	3.49579e+06	2.57097	116.929	111.188	40.6205	2	15121	4	2	1698.81	9227
	TQAFEVTFSR	1	4	1	0.826671	1	36.9052	1.12359	0.140989	0.931692	0.972883	0.867922	0	38.7975
		Hits: 4 Items
		FRAMEID	RAWFILE	MS2	FrameID1	CompID	MZ	Time	GoodID	II GR1 20	II GR2 20	II GR3 20	II GR1 40	II GR3 40	II GR2 40	II GR1 42	II GR2 42	II GR3 42	Ratio 20	StdDev 20	PValue 20	Ratio 40	StdDev 40	PValue 40	Ratio 42	StdDev 42	PValue 42	Ratio 2(0)	StdDev 2(0)	PValue 2(0)	Ratio 4(0)	StdDev 4(0)	PValue 4(0)	Ratio 4(2)	StdDev 4(2)	PValue 4(2)	Avg 20	Avg 40	Avg 42	MaxChange	CV 20	CV 40	CV 42	PRElement	PRRoot	PRSize	Charge	CompMW	MS2Scan
		18263	GR1 40	4	18263	10688	593.297	44.8971	1	687041	428202	366014	3.66626e+07	4.11165e+06	3.19127e+07	763297	392564	380729	1	0.689643	1	49.0712	52.5323	0.144337	1.03736	0.798288	0.91381	1	0.826671	1	36.9052	41.4665	0.140989	0.931692	0.906427	0.867922	467843	1.72658e+07	435885	39.611	41.3335	71.0258	55.9547	0	18263	1	2	1184.58	7207
		18263	GR1 40	4	18263	10688	593.297	44.8971	1	687041	428202	366014	3.66626e+07	4.11165e+06	3.19127e+07	763297	392564	380729	1	0.689643	1	49.0712	52.5323	0.144337	1.03736	0.798288	0.91381	1	0.826671	1	36.9052	41.4665	0.140989	0.931692	0.906427	0.867922	467843	1.72658e+07	435885	39.611	41.3335	71.0258	55.9547	0	18263	1	2	1184.58	7214
		18263	GR2 40	4	18263	10688	593.297	44.8971	1	687041	428202	366014	3.66626e+07	4.11165e+06	3.19127e+07	763297	392564	380729	1	0.689643	1	49.0712	52.5323	0.144337	1.03736	0.798288	0.91381	1	0.826671	1	36.9052	41.4665	0.140989	0.931692	0.906427	0.867922	467843	1.72658e+07	435885	39.611	41.3335	71.0258	55.9547	0	18263	1	2	1184.58	7391
		18263	GR2 40	4	18263	10688	593.297	44.8971	1	687041	428202	366014	3.66626e+07	4.11165e+06	3.19127e+07	763297	392564	380729	1	0.689643	1	49.0712	52.5323	0.144337	1.03736	0.798288	0.91381	1	0.826671	1	36.9052	41.4665	0.140989	0.931692	0.906427	0.867922	467843	1.72658e+07	435885	39.611	41.3335	71.0258	55.9547	0	18263	1	2	1184.58	7334
	VGPTDLDIDPR	1	3	1	1.54087	1	2.69188	1.15165	0.0896172	0.693859	1.40334	0.589854	0	36.68
		Hits: 3 Items
		FRAMEID	RAWFILE	MS2	FrameID1	CompID	MZ	Time	GoodID	II GR1 20	II GR2 20	II GR3 20	II GR1 40	II GR3 40	II GR2 40	II GR1 42	II GR2 42	II GR3 42	Ratio 20	StdDev 20	PValue 20	Ratio 40	StdDev 40	PValue 40	Ratio 42	StdDev 42	PValue 42	Ratio 2(0)	StdDev 2(0)	PValue 2(0)	Ratio 4(0)	StdDev 4(0)	PValue 4(0)	Ratio 4(2)	StdDev 4(2)	PValue 4(2)	Avg 20	Avg 40	Avg 42	MaxChange	CV 20	CV 40	CV 42	PRElement	PRRoot	PRSize	Charge	CompMW	MS2Scan
		14552	GR1 40	4	14552	3256	599.313	40.7744	1	2.50347e+06	3.34499e+07	3.79313e+07	5.27797e+07	1.01548e+08	8.41121e+07	6.7238e+06	2.35673e+07	2.71529e+07	1	1.56659	1	3.22719	3.53124	0.0417529	0.777482	1.05191	0.695951	1	1.54087	1	2.69188	3.1001	0.0896172	0.693859	0.973718	0.589854	2.22247e+07	5.98262e+07	1.54208e+07	3.87958	77.0435	38.1213	63.2903	0	14552	1	2	1196.61	6510
		14552	GR1 40	4	14552	3256	599.313	40.7744	1	2.50347e+06	3.34499e+07	3.79313e+07	5.27797e+07	1.01548e+08	8.41121e+07	6.7238e+06	2.35673e+07	2.71529e+07	1	1.56659	1	3.22719	3.53124	0.0417529	0.777482	1.05191	0.695951	1	1.54087	1	2.69188	3.1001	0.0896172	0.693859	0.973718	0.589854	2.22247e+07	5.98262e+07	1.54208e+07	3.87958	77.0435	38.1213	63.2903	0	14552	1	2	1196.61	6519
		14552	GR3 20	4	14552	3256	599.313	40.7744	1	2.50347e+06	3.34499e+07	3.79313e+07	5.27797e+07	1.01548e+08	8.41121e+07	6.7238e+06	2.35673e+07	2.71529e+07	1	1.56659	1	3.22719	3.53124	0.0417529	0.777482	1.05191	0.695951	1	1.54087	1	2.69188	3.1001	0.0896172	0.693859	0.973718	0.589854	2.22247e+07	5.98262e+07	1.54208e+07	3.87958	77.0435	38.1213	63.2903	0	14552	1	2	1196.61	6200
Glyma04g16350.1	AT3G27280.1 prohibitin 4	3	4	12	1	0.523595	1	5.82776	0.585206	0.047497	4.46083	0.767197	0.190389
	M.P. 3 Items
	PEPTIDE	Frames	Hits	Ratio 2(0)	StdDev 2(0)	PValue 2(0)	Ratio 4(0)	StdDev 4(0)	PValue 4(0)	Ratio 4(2)	StdDev 4(2)	PValue 4(2)	OtherAssignments	AvgIonScore
	AVVAQFNADQLLTER	2	7	1	0.571369	1	8.39099	0.786719	0.0705604	5.76368	1.09695	0.272731	0	67.7129
		Hits: 7 Items
		FRAMEID	RAWFILE	MS2	FrameID1	CompID	MZ	Time	GoodID	II GR1 20	II GR2 20	II GR3 20	II GR1 40	II GR3 40	II GR2 40	II GR1 42	II GR2 42	II GR3 42	Ratio 20	StdDev 20	PValue 20	Ratio 40	StdDev 40	PValue 40	Ratio 42	StdDev 42	PValue 42	Ratio 2(0)	StdDev 2(0)	PValue 2(0)	Ratio 4(0)	StdDev 4(0)	PValue 4(0)	Ratio 4(2)	StdDev 4(2)	PValue 4(2)	Avg 20	Avg 40	Avg 42	MaxChange	CV 20	CV 40	CV 42	PRElement	PRRoot	PRSize	Charge	CompMW	MS2Scan
		19402	GR1 40	5	19402	7734	837.945	71.6121	1	1.90235e+06	2.85041e+06	1.67625e+06	2.94231e+07	7.03663e+06	3.41078e+07	8.86209e+06	3.8622e+07	2.63482e+06	1	0.581404	1	10.9764	9.94219	0.124461	7.79575	11.2412	0.319982	1	0.585009	1	8.40111	7.24313	0.115147	5.70083	7.09586	0.272222	2.00143e+06	1.68142e+07	1.14098e+07	8.40111	29.2504	56.966	95.2203	0	19402	2	2	1673.88	12122
		19402	GR1 40	5	19402	7734	837.945	71.6121	1	1.90235e+06	2.85041e+06	1.67625e+06	2.94231e+07	7.03663e+06	3.41078e+07	8.86209e+06	3.8622e+07	2.63482e+06	1	0.581404	1	10.9764	9.94219	0.124461	7.79575	11.2412	0.319982	1	0.585009	1	8.40111	7.24313	0.115147	5.70083	7.09586	0.272222	2.00143e+06	1.68142e+07	1.14098e+07	8.40111	29.2504	56.966	95.2203	0	19402	2	2	1673.88	12129
		19402	GR2 40	5	19402	7734	837.945	71.6121	1	1.90235e+06	2.85041e+06	1.67625e+06	2.94231e+07	7.03663e+06	3.41078e+07	8.86209e+06	3.8622e+07	2.63482e+06	1	0.581404	1	10.9764	9.94219	0.124461	7.79575	11.2412	0.319982	1	0.585009	1	8.40111	7.24313	0.115147	5.70083	7.09586	0.272222	2.00143e+06	1.68142e+07	1.14098e+07	8.40111	29.2504	56.966	95.2203	0	19402	2	2	1673.88	12160
		19402	GR3 40	5	19402	7734	837.945	71.6121	1	1.90235e+06	2.85041e+06	1.67625e+06	2.94231e+07	7.03663e+06	3.41078e+07	8.86209e+06	3.8622e+07	2.63482e+06	1	0.581404	1	10.9764	9.94219	0.124461	7.79575	11.2412	0.319982	1	0.585009	1	8.40111	7.24313	0.115147	5.70083	7.09586	0.272222	2.00143e+06	1.68142e+07	1.14098e+07	8.40111	29.2504	56.966	95.2203	0	19402	2	2	1673.88	12379
		24837	GR2 40	3	24837	7734	838.443	71.507	1	675234	4.65477e+06	149955	2.37781e+07	5.66272e+06	3.02166e+07	7.84499e+06	3.51213e+07	1.96494e+06	1	2.69702	1	10.8865	21.6503	0.128591	8.1992	20.7419	0.326262	1	2.66155	1	8.34064	16.0398	0.115112	5.98228	13.8861	0.280435	1.70062e+06	1.41843e+07	1.01736e+07	8.34064	133.077	59.2313	99.0429	1	19402	2	2	1673.88	12153
		24837	GR3 42	3	24837	7734	838.443	71.507	1	675234	4.65477e+06	149955	2.37781e+07	5.66272e+06	3.02166e+07	7.84499e+06	3.51213e+07	1.96494e+06	1	2.69702	1	10.8865	21.6503	0.128591	8.1992	20.7419	0.326262	1	2.66155	1	8.34064	16.0398	0.115112	5.98228	13.8861	0.280435	1.70062e+06	1.41843e+07	1.01736e+07	8.34064	133.077	59.2313	99.0429	1	19402	2	2	1673.88	11863
		24837	GR3 42	3	24837	7734	838.443	71.507	1	675234	4.65477e+06	149955	2.37781e+07	5.66272e+06	3.02166e+07	7.84499e+06	3.51213e+07	1.96494e+06	1	2.69702	1	10.8865	21.6503	0.128591	8.1992	20.7419	0.326262	1	2.66155	1	8.34064	16.0398	0.115112	5.98228	13.8861	0.280435	1.70062e+06	1.41843e+07	1.01736e+07	8.34064	133.077	59.2313	99.0429	1	19402	2	2	1673.88	11874
	LISDATASAGMGLIELR	1	1	1	1.6851	1	0.630512	1.51128	0.546559	4.51477	1.59579	0.210563	0	65.52
		Hits: 1 Items
		FRAMEID	RAWFILE	MS2	FrameID1	CompID	MZ	Time	GoodID	II GR1 20	II GR2 20	II GR3 20	II GR1 40	II GR3 40	II GR2 40	II GR1 42	II GR2 42	II GR3 42	Ratio 20	StdDev 20	PValue 20	Ratio 40	StdDev 40	PValue 40	Ratio 42	StdDev 42	PValue 42	Ratio 2(0)	StdDev 2(0)	PValue 2(0)	Ratio 4(0)	StdDev 4(0)	PValue 4(0)	Ratio 4(2)	StdDev 4(2)	PValue 4(2)	Avg 20	Avg 40	Avg 42	MaxChange	CV 20	CV 40	CV 42	PRElement	PRRoot	PRSize	Charge	CompMW	MS2Scan
		29753	GR2 42	1	29753	16814	573.31	82.9698	1	1.95677e+06	547764	584586	1.45534e+06	270947	872150	697501	1.15061e+07	6.11528e+06	1	1.55981	1	0.841158	1.23116	0.79173	5.93013	9.87333	0.243618	1	1.6851	1	0.630512	0.952883	0.546559	4.51477	7.2046	0.210563	991835	625364	4.4779e+06	7.16047	84.2551	66.8733	75.3235	0	29753	1	3	1716.91	13696
	VLPSIGNEVLK	1	4	1	2.07474	1	3.67429	1.0743	0.044577	2.13791	1.45061	0.223322	0	38.495
		Hits: 4 Items
		FRAMEID	RAWFILE	MS2	FrameID1	CompID	MZ	Time	GoodID	II GR1 20	II GR2 20	II GR3 20	II GR1 40	II GR3 40	II GR2 40	II GR1 42	II GR2 42	II GR3 42	Ratio 20	StdDev 20	PValue 20	Ratio 40	StdDev 40	PValue 40	Ratio 42	StdDev 42	PValue 42	Ratio 2(0)	StdDev 2(0)	PValue 2(0)	Ratio 4(0)	StdDev 4(0)	PValue 4(0)	Ratio 4(2)	StdDev 4(2)	PValue 4(2)	Avg 20	Avg 40	Avg 42	MaxChange	CV 20	CV 40	CV 42	PRElement	PRRoot	PRSize	Charge	CompMW	MS2Scan
		24210	GR2 40	6	24210	1262	584.852	51.776	1	1.77623e+07	7.98647e+07	1.08392e+07	1.6641e+08	1.46726e+08	1.89214e+08	4.66559e+07	1.6868e+08	7.38951e+07	1	2.10266	1	4.63139	5.45723	0.0121823	2.66656	4.57502	0.24898	1	2.07474	1	3.67429	3.94729	0.044577	2.13791	3.10126	0.223322	3.3657e+07	1.23666e+08	7.19557e+07	3.67429	103.737	3.69272	41.3234	0	24210	1	2	1167.69	8462
		24210	GR2 40	6	24210	1262	584.852	51.776	1	1.77623e+07	7.98647e+07	1.08392e+07	1.6641e+08	1.46726e+08	1.89214e+08	4.66559e+07	1.6868e+08	7.38951e+07	1	2.10266	1	4.63139	5.45723	0.0121823	2.66656	4.57502	0.24898	1	2.07474	1	3.67429	3.94729	0.044577	2.13791	3.10126	0.223322	3.3657e+07	1.23666e+08	7.19557e+07	3.67429	103.737	3.69272	41.3234	0	24210	1	2	1167.69	8523
		24210	GR2 42	6	24210	1262	584.852	51.776	1	1.77623e+07	7.98647e+07	1.08392e+07	1.6641e+08	1.46726e+08	1.89214e+08	4.66559e+07	1.6868e+08	7.38951e+07	1	2.10266	1	4.63139	5.45723	0.0121823	2.66656	4.57502	0.24898	1	2.07474	1	3.67429	3.94729	0.044577	2.13791	3.10126	0.223322	3.3657e+07	1.23666e+08	7.19557e+07	3.67429	103.737	3.69272	41.3234	0	24210	1	2	1167.69	7931
		24210	GR2 42	6	24210	1262	584.852	51.776	1	1.77623e+07	7.98647e+07	1.08392e+07	1.6641e+08	1.46726e+08	1.89214e+08	4.66559e+07	1.6868e+08	7.38951e+07	1	2.10266	1	4.63139	5.45723	0.0121823	2.66656	4.57502	0.24898	1	2.07474	1	3.67429	3.94729	0.044577	2.13791	3.10126	0.223322	3.3657e+07	1.23666e+08	7.19557e+07	3.67429	103.737	3.69272	41.3234	0	24210	1	2	1167.69	7920
Glyma18g45260.2	AT2G45400.1 NAD(P) binding Rossmann fold superfamily protein	2	5	26	1	0.548832	1	5.46612	0.488446	0.0118381	1.17334	0.474072	0.699561
	M.P. 2 Items
	PEPTIDE	Frames	Hits	Ratio 2(0)	StdDev 2(0)	PValue 2(0)	Ratio 4(0)	StdDev 4(0)	PValue 4(0)	Ratio 4(2)	StdDev 4(2)	PValue 4(2)	OtherAssignments	AvgIonScore
	DVSFLTNLPGASEK	3	20	1	0.804748	1	6.94061	0.657387	0.0203228	1.60846	0.75377	0.490076	0	61.895
		Hits: 20 Items
		FRAMEID	RAWFILE	MS2	FrameID1	CompID	MZ	Time	GoodID	II GR1 20	II GR2 20	II GR3 20	II GR1 40	II GR3 40	II GR2 40	II GR1 42	II GR2 42	II GR3 42	Ratio 20	StdDev 20	PValue 20	Ratio 40	StdDev 40	PValue 40	Ratio 42	StdDev 42	PValue 42	Ratio 2(0)	StdDev 2(0)	PValue 2(0)	Ratio 4(0)	StdDev 4(0)	PValue 4(0)	Ratio 4(2)	StdDev 4(2)	PValue 4(2)	Avg 20	Avg 40	Avg 42	MaxChange	CV 20	CV 40	CV 42	PRElement	PRRoot	PRSize	Charge	CompMW	MS2Scan
		6611	GR3 40	4	6611	13643	739.376	79.151	1	4.79418e+06	224579	269996	6.30347e+06	1.66575e+07	1.59973e+06	5.19897e+06	9.02707e+06	690376	1	2.9783	1	4.64394	11.2853	0.283145	2.8204	6.56707	0.333388	1	3.02344	1	3.70661	9.34571	0.339756	2.09504	4.66996	0.423864	1.74616e+06	6.47234e+06	3.65828e+06	3.70661	151.172	100.964	71.7326	0	6611	2	2	1476.74	13258
		6611	GR3 40	4	6611	13643	739.376	79.151	1	4.79418e+06	224579	269996	6.30347e+06	1.66575e+07	1.59973e+06	5.19897e+06	9.02707e+06	690376	1	2.9783	1	4.64394	11.2853	0.283145	2.8204	6.56707	0.333388	1	3.02344	1	3.70661	9.34571	0.339756	2.09504	4.66996	0.423864	1.74616e+06	6.47234e+06	3.65828e+06	3.70661	151.172	100.964	71.7326	0	6611	2	2	1476.74	13210
		15867	GR1 40	14	15867	2925	739.384	69.9321	1	1.46874e+07	5.1525e+06	1.19057e+07	1.56285e+08	9.73288e+07	7.50283e+07	2.40906e+07	2.07282e+07	6.28278e+06	1	0.926749	1	10.3524	8.76454	0.0532991	1.60972	1.64001	0.37131	1	1.0004	1	8.19748	7.23918	0.054675	1.36896	1.51378	0.552594	9.96523e+06	8.16897e+07	1.3642e+07	8.19748	50.02	38.2899	60.5589	0	15867	1	2	1476.75	12110
		15867	GR1 42	14	15867	2925	739.384	69.9321	1	1.46874e+07	5.1525e+06	1.19057e+07	1.56285e+08	9.73288e+07	7.50283e+07	2.40906e+07	2.07282e+07	6.28278e+06	1	0.926749	1	10.3524	8.76454	0.0532991	1.60972	1.64001	0.37131	1	1.0004	1	8.19748	7.23918	0.054675	1.36896	1.51378	0.552594	9.96523e+06	8.16897e+07	1.3642e+07	8.19748	50.02	38.2899	60.5589	0	15867	1	2	1476.75	11748
		15867	GR1 42	14	15867	2925	739.384	69.9321	1	1.46874e+07	5.1525e+06	1.19057e+07	1.56285e+08	9.73288e+07	7.50283e+07	2.40906e+07	2.07282e+07	6.28278e+06	1	0.926749	1	10.3524	8.76454	0.0532991	1.60972	1.64001	0.37131	1	1.0004	1	8.19748	7.23918	0.054675	1.36896	1.51378	0.552594	9.96523e+06	8.16897e+07	1.3642e+07	8.19748	50.02	38.2899	60.5589	0	15867	1	2	1476.75	11738
		15867	GR2 40	14	15867	2925	739.384	69.9321	1	1.46874e+07	5.1525e+06	1.19057e+07	1.56285e+08	9.73288e+07	7.50283e+07	2.40906e+07	2.07282e+07	6.28278e+06	1	0.926749	1	10.3524	8.76454	0.0532991	1.60972	1.64001	0.37131	1	1.0004	1	8.19748	7.23918	0.054675	1.36896	1.51378	0.552594	9.96523e+06	8.16897e+07	1.3642e+07	8.19748	50.02	38.2899	60.5589	0	15867	1	2	1476.75	12174
		15867	GR2 40	14	15867	2925	739.384	69.9321	1	1.46874e+07	5.1525e+06	1.19057e+07	1.56285e+08	9.73288e+07	7.50283e+07	2.40906e+07	2.07282e+07	6.28278e+06	1	0.926749	1	10.3524	8.76454	0.0532991	1.60972	1.64001	0.37131	1	1.0004	1	8.19748	7.23918	0.054675	1.36896	1.51378	0.552594	9.96523e+06	8.16897e+07	1.3642e+07	8.19748	50.02	38.2899	60.5589	0	15867	1	2	1476.75	12115
		15867	GR2 40	14	15867	2925	739.384	69.9321	1	1.46874e+07	5.1525e+06	1.19057e+07	1.56285e+08	9.73288e+07	7.50283e+07	2.40906e+07	2.07282e+07	6.28278e+06	1	0.926749	1	10.3524	8.76454	0.0532991	1.60972	1.64001	0.37131	1	1.0004	1	8.19748	7.23918	0.054675	1.36896	1.51378	0.552594	9.96523e+06	8.16897e+07	1.3642e+07	8.19748	50.02	38.2899	60.5589	0	15867	1	2	1476.75	12124
		15867	GR2 40	14	15867	2925	739.384	69.9321	1	1.46874e+07	5.1525e+06	1.19057e+07	1.56285e+08	9.73288e+07	7.50283e+07	2.40906e+07	2.07282e+07	6.28278e+06	1	0.926749	1	10.3524	8.76454	0.0532991	1.60972	1.64001	0.37131	1	1.0004	1	8.19748	7.23918	0.054675	1.36896	1.51378	0.552594	9.96523e+06	8.16897e+07	1.3642e+07	8.19748	50.02	38.2899	60.5589	0	15867	1	2	1476.75	12141
		15867	GR3 20	14	15867	2925	739.384	69.9321	1	1.46874e+07	5.1525e+06	1.19057e+07	1.56285e+08	9.73288e+07	7.50283e+07	2.40906e+07	2.07282e+07	6.28278e+06	1	0.926749	1	10.3524	8.76454	0.0532991	1.60972	1.64001	0.37131	1	1.0004	1	8.19748	7.23918	0.054675	1.36896	1.51378	0.552594	9.96523e+06	8.16897e+07	1.3642e+07	8.19748	50.02	38.2899	60.5589	0	15867	1	2	1476.75	12015
		15867	GR3 20	14	15867	2925	739.384	69.9321	1	1.46874e+07	5.1525e+06	1.19057e+07	1.56285e+08	9.73288e+07	7.50283e+07	2.40906e+07	2.07282e+07	6.28278e+06	1	0.926749	1	10.3524	8.76454	0.0532991	1.60972	1.64001	0.37131	1	1.0004	1	8.19748	7.23918	0.054675	1.36896	1.51378	0.552594	9.96523e+06	8.16897e+07	1.3642e+07	8.19748	50.02	38.2899	60.5589	0	15867	1	2	1476.75	12020
		15867	GR3 40	14	15867	2925	739.384	69.9321	1	1.46874e+07	5.1525e+06	1.19057e+07	1.56285e+08	9.73288e+07	7.50283e+07	2.40906e+07	2.07282e+07	6.28278e+06	1	0.926749	1	10.3524	8.76454	0.0532991	1.60972	1.64001	0.37131	1	1.0004	1	8.19748	7.23918	0.054675	1.36896	1.51378	0.552594	9.96523e+06	8.16897e+07	1.3642e+07	8.19748	50.02	38.2899	60.5589	0	15867	1	2	1476.75	12210
		15867	GR3 40	14	15867	2925	739.384	69.9321	1	1.46874e+07	5.1525e+06	1.19057e+07	1.56285e+08	9.73288e+07	7.50283e+07	2.40906e+07	2.07282e+07	6.28278e+06	1	0.926749	1	10.3524	8.76454	0.0532991	1.60972	1.64001	0.37131	1	1.0004	1	8.19748	7.23918	0.054675	1.36896	1.51378	0.552594	9.96523e+06	8.16897e+07	1.3642e+07	8.19748	50.02	38.2899	60.5589	0	15867	1	2	1476.75	12233
		15867	GR3 40	14	15867	2925	739.384	69.9321	1	1.46874e+07	5.1525e+06	1.19057e+07	1.56285e+08	9.73288e+07	7.50283e+07	2.40906e+07	2.07282e+07	6.28278e+06	1	0.926749	1	10.3524	8.76454	0.0532991	1.60972	1.64001	0.37131	1	1.0004	1	8.19748	7.23918	0.054675	1.36896	1.51378	0.552594	9.96523e+06	8.16897e+07	1.3642e+07	8.19748	50.02	38.2899	60.5589	0	15867	1	2	1476.75	12217
		15867	GR3 40	14	15867	2925	739.384	69.9321	1	1.46874e+07	5.1525e+06	1.19057e+07	1.56285e+08	9.73288e+07	7.50283e+07	2.40906e+07	2.07282e+07	6.28278e+06	1	0.926749	1	10.3524	8.76454	0.0532991	1.60972	1.64001	0.37131	1	1.0004	1	8.19748	7.23918	0.054675	1.36896	1.51378	0.552594	9.96523e+06	8.16897e+07	1.3642e+07	8.19748	50.02	38.2899	60.5589	0	15867	1	2	1476.75	12242
		15867	GR3 42	14	15867	2925	739.384	69.9321	1	1.46874e+07	5.1525e+06	1.19057e+07	1.56285e+08	9.73288e+07	7.50283e+07	2.40906e+07	2.07282e+07	6.28278e+06	1	0.926749	1	10.3524	8.76454	0.0532991	1.60972	1.64001	0.37131	1	1.0004	1	8.19748	7.23918	0.054675	1.36896	1.51378	0.552594	9.96523e+06	8.16897e+07	1.3642e+07	8.19748	50.02	38.2899	60.5589	0	15867	1	2	1476.75	11852
		22685	GR3 40	4	22685	2143	739.379	73.493	1	3.00104e+07	4.46079e+06	1.95205e+07	1.62916e+08	1.33639e+08	9.16219e+07	3.22005e+07	6.84867e+07	1.8668e+07	1	1.42719	1	7.18956	7.12165	0.0226123	2.21062	3.00887	0.28295	1	1.51529	1	5.67924	6.07346	0.0299004	1.74065	2.02215	0.282793	1.70889e+07	9.70521e+07	2.97458e+07	5.67924	75.7643	31.1772	40.408	0	22685	1	2	1476.74	12750
		22685	GR3 40	4	22685	2143	739.379	73.493	1	3.00104e+07	4.46079e+06	1.95205e+07	1.62916e+08	1.33639e+08	9.16219e+07	3.22005e+07	6.84867e+07	1.8668e+07	1	1.42719	1	7.18956	7.12165	0.0226123	2.21062	3.00887	0.28295	1	1.51529	1	5.67924	6.07346	0.0299004	1.74065	2.02215	0.282793	1.70889e+07	9.70521e+07	2.97458e+07	5.67924	75.7643	31.1772	40.408	0	22685	1	2	1476.74	12723
		22685	GR3 40	4	22685	2143	739.379	73.493	1	3.00104e+07	4.46079e+06	1.95205e+07	1.62916e+08	1.33639e+08	9.16219e+07	3.22005e+07	6.84867e+07	1.8668e+07	1	1.42719	1	7.18956	7.12165	0.0226123	2.21062	3.00887	0.28295	1	1.51529	1	5.67924	6.07346	0.0299004	1.74065	2.02215	0.282793	1.70889e+07	9.70521e+07	2.97458e+07	5.67924	75.7643	31.1772	40.408	0	22685	1	2	1476.74	12469
		22685	GR3 40	4	22685	2143	739.379	73.493	1	3.00104e+07	4.46079e+06	1.95205e+07	1.62916e+08	1.33639e+08	9.16219e+07	3.22005e+07	6.84867e+07	1.8668e+07	1	1.42719	1	7.18956	7.12165	0.0226123	2.21062	3.00887	0.28295	1	1.51529	1	5.67924	6.07346	0.0299004	1.74065	2.02215	0.282793	1.70889e+07	9.70521e+07	2.97458e+07	5.67924	75.7643	31.1772	40.408	0	22685	1	2	1476.74	12477
	LVDAGFEFK	2	6	1	0.750427	1	3.64884	0.729811	0.0782537	0.888592	0.609772	0.68021	0	23.2233
		Hits: 6 Items
		FRAMEID	RAWFILE	MS2	FrameID1	CompID	MZ	Time	GoodID	II GR1 20	II GR2 20	II GR3 20	II GR1 40	II GR3 40	II GR2 40	II GR1 42	II GR2 42	II GR3 42	Ratio 20	StdDev 20	PValue 20	Ratio 40	StdDev 40	PValue 40	Ratio 42	StdDev 42	PValue 42	Ratio 2(0)	StdDev 2(0)	PValue 2(0)	Ratio 4(0)	StdDev 4(0)	PValue 4(0)	Ratio 4(2)	StdDev 4(2)	PValue 4(2)	Avg 20	Avg 40	Avg 42	MaxChange	CV 20	CV 40	CV 42	PRElement	PRRoot	PRSize	Charge	CompMW	MS2Scan
		3716	GR3 40	4	3716	4143	513.775	48.6067	1	1.12174e+07	1.13512e+06	4.03056e+06	1.54293e+07	2.43222e+07	1.20916e+07	2.28672e+06	1.71809e+06	1.71364e+06	1	1.90116	1	3.16442	4.1657	0.0689277	0.349046	0.392149	0.357322	1	2.01249	1	2.50104	3.6844	0.168515	0.303045	0.407267	0.35293	5.26798e+06	1.31754e+07	1.59643e+06	8.25302	100.624	46.6908	33.7674	1	18442	2	2	1024.53	8078
		3716	GR3 40	4	3716	4143	513.775	48.6067	1	1.12174e+07	1.13512e+06	4.03056e+06	1.54293e+07	2.43222e+07	1.20916e+07	2.28672e+06	1.71809e+06	1.71364e+06	1	1.90116	1	3.16442	4.1657	0.0689277	0.349046	0.392149	0.357322	1	2.01249	1	2.50104	3.6844	0.168515	0.303045	0.407267	0.35293	5.26798e+06	1.31754e+07	1.59643e+06	8.25302	100.624	46.6908	33.7674	1	18442	2	2	1024.53	8071
		18442	GR1 40	4	18442	4143	513.271	48.7148	1	1.52657e+07	7.06951e+06	1.69689e+07	5.49362e+07	8.93218e+07	4.97861e+07	1.51729e+07	14262732	1.6288e+07	1	0.807963	1	4.93699	3.63505	0.046343	1.16333	0.547388	0.558388	1	0.808756	1	4.02218	3.37926	0.0893776	1.04039	0.711896	0.89579	1.22295e+07	4.91894e+07	1.27235e+07	4.02218	40.4378	43.5778	27.9882	0	18442	2	2	1024.53	7946
		18442	GR1 40	4	18442	4143	513.271	48.7148	1	1.52657e+07	7.06951e+06	1.69689e+07	5.49362e+07	8.93218e+07	4.97861e+07	1.51729e+07	14262732	1.6288e+07	1	0.807963	1	4.93699	3.63505	0.046343	1.16333	0.547388	0.558388	1	0.808756	1	4.02218	3.37926	0.0893776	1.04039	0.711896	0.89579	1.22295e+07	4.91894e+07	1.27235e+07	4.02218	40.4378	43.5778	27.9882	0	18442	2	2	1024.53	7923
		18442	GR3 40	4	18442	4143	513.271	48.7148	1	1.52657e+07	7.06951e+06	1.69689e+07	5.49362e+07	8.93218e+07	4.97861e+07	1.51729e+07	14262732	1.6288e+07	1	0.807963	1	4.93699	3.63505	0.046343	1.16333	0.547388	0.558388	1	0.808756	1	4.02218	3.37926	0.0893776	1.04039	0.711896	0.89579	1.22295e+07	4.91894e+07	1.27235e+07	4.02218	40.4378	43.5778	27.9882	0	18442	2	2	1024.53	8367
		18442	GR3 40	4	18442	4143	513.271	48.7148	1	1.52657e+07	7.06951e+06	1.69689e+07	5.49362e+07	8.93218e+07	4.97861e+07	1.51729e+07	14262732	1.6288e+07	1	0.807963	1	4.93699	3.63505	0.046343	1.16333	0.547388	0.558388	1	0.808756	1	4.02218	3.37926	0.0893776	1.04039	0.711896	0.89579	1.22295e+07	4.91894e+07	1.27235e+07	4.02218	40.4378	43.5778	27.9882	0	18442	2	2	1024.53	8357
Glyma09g40580.1	AT2G45400.1 NAD(P) binding Rossmann fold superfamily protein	3	6	27	1	0.524229	1	5.00728	0.459613	0.0274515	1.1797	0.463287	0.850726
	M.P. 3 Items
	PEPTIDE	Frames	Hits	Ratio 2(0)	StdDev 2(0)	PValue 2(0)	Ratio 4(0)	StdDev 4(0)	PValue 4(0)	Ratio 4(2)	StdDev 4(2)	PValue 4(2)	OtherAssignments	AvgIonScore
	DVSFLTNLPGASEK	3	20	1	0.804748	1	6.94061	0.657387	0.0203228	1.60846	0.75377	0.490076	0	61.895
		Hits: 20 Items
		FRAMEID	RAWFILE	MS2	FrameID1	CompID	MZ	Time	GoodID	II GR1 20	II GR2 20	II GR3 20	II GR1 40	II GR3 40	II GR2 40	II GR1 42	II GR2 42	II GR3 42	Ratio 20	StdDev 20	PValue 20	Ratio 40	StdDev 40	PValue 40	Ratio 42	StdDev 42	PValue 42	Ratio 2(0)	StdDev 2(0)	PValue 2(0)	Ratio 4(0)	StdDev 4(0)	PValue 4(0)	Ratio 4(2)	StdDev 4(2)	PValue 4(2)	Avg 20	Avg 40	Avg 42	MaxChange	CV 20	CV 40	CV 42	PRElement	PRRoot	PRSize	Charge	CompMW	MS2Scan
		6611	GR3 40	4	6611	13643	739.376	79.151	1	4.79418e+06	224579	269996	6.30347e+06	1.66575e+07	1.59973e+06	5.19897e+06	9.02707e+06	690376	1	2.9783	1	4.64394	11.2853	0.283145	2.8204	6.56707	0.333388	1	3.02344	1	3.70661	9.34571	0.339756	2.09504	4.66996	0.423864	1.74616e+06	6.47234e+06	3.65828e+06	3.70661	151.172	100.964	71.7326	0	6611	2	2	1476.74	13258
		6611	GR3 40	4	6611	13643	739.376	79.151	1	4.79418e+06	224579	269996	6.30347e+06	1.66575e+07	1.59973e+06	5.19897e+06	9.02707e+06	690376	1	2.9783	1	4.64394	11.2853	0.283145	2.8204	6.56707	0.333388	1	3.02344	1	3.70661	9.34571	0.339756	2.09504	4.66996	0.423864	1.74616e+06	6.47234e+06	3.65828e+06	3.70661	151.172	100.964	71.7326	0	6611	2	2	1476.74	13210
		15867	GR1 40	14	15867	2925	739.384	69.9321	1	1.46874e+07	5.1525e+06	1.19057e+07	1.56285e+08	9.73288e+07	7.50283e+07	2.40906e+07	2.07282e+07	6.28278e+06	1	0.926749	1	10.3524	8.76454	0.0532991	1.60972	1.64001	0.37131	1	1.0004	1	8.19748	7.23918	0.054675	1.36896	1.51378	0.552594	9.96523e+06	8.16897e+07	1.3642e+07	8.19748	50.02	38.2899	60.5589	0	15867	1	2	1476.75	12110
		15867	GR1 42	14	15867	2925	739.384	69.9321	1	1.46874e+07	5.1525e+06	1.19057e+07	1.56285e+08	9.73288e+07	7.50283e+07	2.40906e+07	2.07282e+07	6.28278e+06	1	0.926749	1	10.3524	8.76454	0.0532991	1.60972	1.64001	0.37131	1	1.0004	1	8.19748	7.23918	0.054675	1.36896	1.51378	0.552594	9.96523e+06	8.16897e+07	1.3642e+07	8.19748	50.02	38.2899	60.5589	0	15867	1	2	1476.75	11748
		15867	GR1 42	14	15867	2925	739.384	69.9321	1	1.46874e+07	5.1525e+06	1.19057e+07	1.56285e+08	9.73288e+07	7.50283e+07	2.40906e+07	2.07282e+07	6.28278e+06	1	0.926749	1	10.3524	8.76454	0.0532991	1.60972	1.64001	0.37131	1	1.0004	1	8.19748	7.23918	0.054675	1.36896	1.51378	0.552594	9.96523e+06	8.16897e+07	1.3642e+07	8.19748	50.02	38.2899	60.5589	0	15867	1	2	1476.75	11738
		15867	GR2 40	14	15867	2925	739.384	69.9321	1	1.46874e+07	5.1525e+06	1.19057e+07	1.56285e+08	9.73288e+07	7.50283e+07	2.40906e+07	2.07282e+07	6.28278e+06	1	0.926749	1	10.3524	8.76454	0.0532991	1.60972	1.64001	0.37131	1	1.0004	1	8.19748	7.23918	0.054675	1.36896	1.51378	0.552594	9.96523e+06	8.16897e+07	1.3642e+07	8.19748	50.02	38.2899	60.5589	0	15867	1	2	1476.75	12174
		15867	GR2 40	14	15867	2925	739.384	69.9321	1	1.46874e+07	5.1525e+06	1.19057e+07	1.56285e+08	9.73288e+07	7.50283e+07	2.40906e+07	2.07282e+07	6.28278e+06	1	0.926749	1	10.3524	8.76454	0.0532991	1.60972	1.64001	0.37131	1	1.0004	1	8.19748	7.23918	0.054675	1.36896	1.51378	0.552594	9.96523e+06	8.16897e+07	1.3642e+07	8.19748	50.02	38.2899	60.5589	0	15867	1	2	1476.75	12115
		15867	GR2 40	14	15867	2925	739.384	69.9321	1	1.46874e+07	5.1525e+06	1.19057e+07	1.56285e+08	9.73288e+07	7.50283e+07	2.40906e+07	2.07282e+07	6.28278e+06	1	0.926749	1	10.3524	8.76454	0.0532991	1.60972	1.64001	0.37131	1	1.0004	1	8.19748	7.23918	0.054675	1.36896	1.51378	0.552594	9.96523e+06	8.16897e+07	1.3642e+07	8.19748	50.02	38.2899	60.5589	0	15867	1	2	1476.75	12124
		15867	GR2 40	14	15867	2925	739.384	69.9321	1	1.46874e+07	5.1525e+06	1.19057e+07	1.56285e+08	9.73288e+07	7.50283e+07	2.40906e+07	2.07282e+07	6.28278e+06	1	0.926749	1	10.3524	8.76454	0.0532991	1.60972	1.64001	0.37131	1	1.0004	1	8.19748	7.23918	0.054675	1.36896	1.51378	0.552594	9.96523e+06	8.16897e+07	1.3642e+07	8.19748	50.02	38.2899	60.5589	0	15867	1	2	1476.75	12141
		15867	GR3 20	14	15867	2925	739.384	69.9321	1	1.46874e+07	5.1525e+06	1.19057e+07	1.56285e+08	9.73288e+07	7.50283e+07	2.40906e+07	2.07282e+07	6.28278e+06	1	0.926749	1	10.3524	8.76454	0.0532991	1.60972	1.64001	0.37131	1	1.0004	1	8.19748	7.23918	0.054675	1.36896	1.51378	0.552594	9.96523e+06	8.16897e+07	1.3642e+07	8.19748	50.02	38.2899	60.5589	0	15867	1	2	1476.75	12015
		15867	GR3 20	14	15867	2925	739.384	69.9321	1	1.46874e+07	5.1525e+06	1.19057e+07	1.56285e+08	9.73288e+07	7.50283e+07	2.40906e+07	2.07282e+07	6.28278e+06	1	0.926749	1	10.3524	8.76454	0.0532991	1.60972	1.64001	0.37131	1	1.0004	1	8.19748	7.23918	0.054675	1.36896	1.51378	0.552594	9.96523e+06	8.16897e+07	1.3642e+07	8.19748	50.02	38.2899	60.5589	0	15867	1	2	1476.75	12020
		15867	GR3 40	14	15867	2925	739.384	69.9321	1	1.46874e+07	5.1525e+06	1.19057e+07	1.56285e+08	9.73288e+07	7.50283e+07	2.40906e+07	2.07282e+07	6.28278e+06	1	0.926749	1	10.3524	8.76454	0.0532991	1.60972	1.64001	0.37131	1	1.0004	1	8.19748	7.23918	0.054675	1.36896	1.51378	0.552594	9.96523e+06	8.16897e+07	1.3642e+07	8.19748	50.02	38.2899	60.5589	0	15867	1	2	1476.75	12210
		15867	GR3 40	14	15867	2925	739.384	69.9321	1	1.46874e+07	5.1525e+06	1.19057e+07	1.56285e+08	9.73288e+07	7.50283e+07	2.40906e+07	2.07282e+07	6.28278e+06	1	0.926749	1	10.3524	8.76454	0.0532991	1.60972	1.64001	0.37131	1	1.0004	1	8.19748	7.23918	0.054675	1.36896	1.51378	0.552594	9.96523e+06	8.16897e+07	1.3642e+07	8.19748	50.02	38.2899	60.5589	0	15867	1	2	1476.75	12233
		15867	GR3 40	14	15867	2925	739.384	69.9321	1	1.46874e+07	5.1525e+06	1.19057e+07	1.56285e+08	9.73288e+07	7.50283e+07	2.40906e+07	2.07282e+07	6.28278e+06	1	0.926749	1	10.3524	8.76454	0.0532991	1.60972	1.64001	0.37131	1	1.0004	1	8.19748	7.23918	0.054675	1.36896	1.51378	0.552594	9.96523e+06	8.16897e+07	1.3642e+07	8.19748	50.02	38.2899	60.5589	0	15867	1	2	1476.75	12217
		15867	GR3 40	14	15867	2925	739.384	69.9321	1	1.46874e+07	5.1525e+06	1.19057e+07	1.56285e+08	9.73288e+07	7.50283e+07	2.40906e+07	2.07282e+07	6.28278e+06	1	0.926749	1	10.3524	8.76454	0.0532991	1.60972	1.64001	0.37131	1	1.0004	1	8.19748	7.23918	0.054675	1.36896	1.51378	0.552594	9.96523e+06	8.16897e+07	1.3642e+07	8.19748	50.02	38.2899	60.5589	0	15867	1	2	1476.75	12242
		15867	GR3 42	14	15867	2925	739.384	69.9321	1	1.46874e+07	5.1525e+06	1.19057e+07	1.56285e+08	9.73288e+07	7.50283e+07	2.40906e+07	2.07282e+07	6.28278e+06	1	0.926749	1	10.3524	8.76454	0.0532991	1.60972	1.64001	0.37131	1	1.0004	1	8.19748	7.23918	0.054675	1.36896	1.51378	0.552594	9.96523e+06	8.16897e+07	1.3642e+07	8.19748	50.02	38.2899	60.5589	0	15867	1	2	1476.75	11852
		22685	GR3 40	4	22685	2143	739.379	73.493	1	3.00104e+07	4.46079e+06	1.95205e+07	1.62916e+08	1.33639e+08	9.16219e+07	3.22005e+07	6.84867e+07	1.8668e+07	1	1.42719	1	7.18956	7.12165	0.0226123	2.21062	3.00887	0.28295	1	1.51529	1	5.67924	6.07346	0.0299004	1.74065	2.02215	0.282793	1.70889e+07	9.70521e+07	2.97458e+07	5.67924	75.7643	31.1772	40.408	0	22685	1	2	1476.74	12750
		22685	GR3 40	4	22685	2143	739.379	73.493	1	3.00104e+07	4.46079e+06	1.95205e+07	1.62916e+08	1.33639e+08	9.16219e+07	3.22005e+07	6.84867e+07	1.8668e+07	1	1.42719	1	7.18956	7.12165	0.0226123	2.21062	3.00887	0.28295	1	1.51529	1	5.67924	6.07346	0.0299004	1.74065	2.02215	0.282793	1.70889e+07	9.70521e+07	2.97458e+07	5.67924	75.7643	31.1772	40.408	0	22685	1	2	1476.74	12723
		22685	GR3 40	4	22685	2143	739.379	73.493	1	3.00104e+07	4.46079e+06	1.95205e+07	1.62916e+08	1.33639e+08	9.16219e+07	3.22005e+07	6.84867e+07	1.8668e+07	1	1.42719	1	7.18956	7.12165	0.0226123	2.21062	3.00887	0.28295	1	1.51529	1	5.67924	6.07346	0.0299004	1.74065	2.02215	0.282793	1.70889e+07	9.70521e+07	2.97458e+07	5.67924	75.7643	31.1772	40.408	0	22685	1	2	1476.74	12469
		22685	GR3 40	4	22685	2143	739.379	73.493	1	3.00104e+07	4.46079e+06	1.95205e+07	1.62916e+08	1.33639e+08	9.16219e+07	3.22005e+07	6.84867e+07	1.8668e+07	1	1.42719	1	7.18956	7.12165	0.0226123	2.21062	3.00887	0.28295	1	1.51529	1	5.67924	6.07346	0.0299004	1.74065	2.02215	0.282793	1.70889e+07	9.70521e+07	2.97458e+07	5.67924	75.7643	31.1772	40.408	0	22685	1	2	1476.74	12477
	LVDAGFEFK	2	6	1	0.750427	1	3.64884	0.729811	0.0782537	0.888592	0.609772	0.68021	0	23.2233
		Hits: 6 Items
		FRAMEID	RAWFILE	MS2	FrameID1	CompID	MZ	Time	GoodID	II GR1 20	II GR2 20	II GR3 20	II GR1 40	II GR3 40	II GR2 40	II GR1 42	II GR2 42	II GR3 42	Ratio 20	StdDev 20	PValue 20	Ratio 40	StdDev 40	PValue 40	Ratio 42	StdDev 42	PValue 42	Ratio 2(0)	StdDev 2(0)	PValue 2(0)	Ratio 4(0)	StdDev 4(0)	PValue 4(0)	Ratio 4(2)	StdDev 4(2)	PValue 4(2)	Avg 20	Avg 40	Avg 42	MaxChange	CV 20	CV 40	CV 42	PRElement	PRRoot	PRSize	Charge	CompMW	MS2Scan
		3716	GR3 40	4	3716	4143	513.775	48.6067	1	1.12174e+07	1.13512e+06	4.03056e+06	1.54293e+07	2.43222e+07	1.20916e+07	2.28672e+06	1.71809e+06	1.71364e+06	1	1.90116	1	3.16442	4.1657	0.0689277	0.349046	0.392149	0.357322	1	2.01249	1	2.50104	3.6844	0.168515	0.303045	0.407267	0.35293	5.26798e+06	1.31754e+07	1.59643e+06	8.25302	100.624	46.6908	33.7674	1	18442	2	2	1024.53	8078
		3716	GR3 40	4	3716	4143	513.775	48.6067	1	1.12174e+07	1.13512e+06	4.03056e+06	1.54293e+07	2.43222e+07	1.20916e+07	2.28672e+06	1.71809e+06	1.71364e+06	1	1.90116	1	3.16442	4.1657	0.0689277	0.349046	0.392149	0.357322	1	2.01249	1	2.50104	3.6844	0.168515	0.303045	0.407267	0.35293	5.26798e+06	1.31754e+07	1.59643e+06	8.25302	100.624	46.6908	33.7674	1	18442	2	2	1024.53	8071
		18442	GR1 40	4	18442	4143	513.271	48.7148	1	1.52657e+07	7.06951e+06	1.69689e+07	5.49362e+07	8.93218e+07	4.97861e+07	1.51729e+07	14262732	1.6288e+07	1	0.807963	1	4.93699	3.63505	0.046343	1.16333	0.547388	0.558388	1	0.808756	1	4.02218	3.37926	0.0893776	1.04039	0.711896	0.89579	1.22295e+07	4.91894e+07	1.27235e+07	4.02218	40.4378	43.5778	27.9882	0	18442	2	2	1024.53	7946
		18442	GR1 40	4	18442	4143	513.271	48.7148	1	1.52657e+07	7.06951e+06	1.69689e+07	5.49362e+07	8.93218e+07	4.97861e+07	1.51729e+07	14262732	1.6288e+07	1	0.807963	1	4.93699	3.63505	0.046343	1.16333	0.547388	0.558388	1	0.808756	1	4.02218	3.37926	0.0893776	1.04039	0.711896	0.89579	1.22295e+07	4.91894e+07	1.27235e+07	4.02218	40.4378	43.5778	27.9882	0	18442	2	2	1024.53	7923
		18442	GR3 40	4	18442	4143	513.271	48.7148	1	1.52657e+07	7.06951e+06	1.69689e+07	5.49362e+07	8.93218e+07	4.97861e+07	1.51729e+07	14262732	1.6288e+07	1	0.807963	1	4.93699	3.63505	0.046343	1.16333	0.547388	0.558388	1	0.808756	1	4.02218	3.37926	0.0893776	1.04039	0.711896	0.89579	1.22295e+07	4.91894e+07	1.27235e+07	4.02218	40.4378	43.5778	27.9882	0	18442	2	2	1024.53	8367
		18442	GR3 40	4	18442	4143	513.271	48.7148	1	1.52657e+07	7.06951e+06	1.69689e+07	5.49362e+07	8.93218e+07	4.97861e+07	1.51729e+07	14262732	1.6288e+07	1	0.807963	1	4.93699	3.63505	0.046343	1.16333	0.547388	0.558388	1	0.808756	1	4.02218	3.37926	0.0893776	1.04039	0.711896	0.89579	1.22295e+07	4.91894e+07	1.27235e+07	4.02218	40.4378	43.5778	27.9882	0	18442	2	2	1024.53	8357
	YPEYQIPTLEEVK	1	1	1	1.77075	1	1.46138	1.35784	0.518111	1.31464	2.18432	0.795343	0	39.39
		Hits: 1 Items
		FRAMEID	RAWFILE	MS2	FrameID1	CompID	MZ	Time	GoodID	II GR1 20	II GR2 20	II GR3 20	II GR1 40	II GR3 40	II GR2 40	II GR1 42	II GR2 42	II GR3 42	Ratio 20	StdDev 20	PValue 20	Ratio 40	StdDev 40	PValue 40	Ratio 42	StdDev 42	PValue 42	Ratio 2(0)	StdDev 2(0)	PValue 2(0)	Ratio 4(0)	StdDev 4(0)	PValue 4(0)	Ratio 4(2)	StdDev 4(2)	PValue 4(2)	Avg 20	Avg 40	Avg 42	MaxChange	CV 20	CV 40	CV 42	PRElement	PRRoot	PRSize	Charge	CompMW	MS2Scan
		12027	GR2 40	3	12027	10925	805.41	70.588	1	1.10535e+06	1.14549e+07	5.18694e+06	6.57722e+06	1.45969e+07	1.0113e+07	2.11096e+06	2.62643e+06	1.88012e+07	1	1.76246	1	1.76293	2.23295	0.304624	1.32633	2.77314	0.77704	1	1.77075	1	1.46138	1.98432	0.518111	1.31464	2.87159	0.795343	5.40977e+06	7.90574e+06	7.11189e+06	1.46138	88.5375	47.2464	129.895	1	22627	2	2	1608.81	11867
Glyma05g35970.1	AT4G29350.1 profilin 2	2	2	9	1	0.774107	1	4.54033	0.601701	0.0466567	1.40702	0.595378	0.471266
	M.P. 2 Items
	PEPTIDE	Frames	Hits	Ratio 2(0)	StdDev 2(0)	PValue 2(0)	Ratio 4(0)	StdDev 4(0)	PValue 4(0)	Ratio 4(2)	StdDev 4(2)	PValue 4(2)	OtherAssignments	AvgIonScore
	YMVIQGEPGAVIR	1	4	1	1.71699	1	0.710447	1.72838	0.662483	1.34896	1.64625	0.681999	0	56.17
		Hits: 4 Items
		FRAMEID	RAWFILE	MS2	FrameID1	CompID	MZ	Time	GoodID	II GR1 20	II GR2 20	II GR3 20	II GR1 40	II GR3 40	II GR2 40	II GR1 42	II GR2 42	II GR3 42	Ratio 20	StdDev 20	PValue 20	Ratio 40	StdDev 40	PValue 40	Ratio 42	StdDev 42	PValue 42	Ratio 2(0)	StdDev 2(0)	PValue 2(0)	Ratio 4(0)	StdDev 4(0)	PValue 4(0)	Ratio 4(2)	StdDev 4(2)	PValue 4(2)	Avg 20	Avg 40	Avg 42	MaxChange	CV 20	CV 40	CV 42	PRElement	PRRoot	PRSize	Charge	CompMW	MS2Scan
		22120	GR2 40	4	22120	3885	716.887	51.152	1	5.21236e+06	2.51515e+07	5.64906e+07	0	3.54239e+07	3.84534e+07	3.54361e+06	7.98232e+07	5.64443e+07	1	1.78571	1	0.850588	1.49794	0.834573	1.60972	2.7871	0.554748	1	1.71699	1	0.710447	1.22792	0.662483	1.34896	2.22073	0.681999	2.60075e+07	1.84769e+07	3.5083e+07	1.89875	85.8495	86.988	78.7758	0	22120	1	2	1431.76	8365
		22120	GR2 40	4	22120	3885	716.887	51.152	1	5.21236e+06	2.51515e+07	5.64906e+07	0	3.54239e+07	3.84534e+07	3.54361e+06	7.98232e+07	5.64443e+07	1	1.78571	1	0.850588	1.49794	0.834573	1.60972	2.7871	0.554748	1	1.71699	1	0.710447	1.22792	0.662483	1.34896	2.22073	0.681999	2.60075e+07	1.84769e+07	3.5083e+07	1.89875	85.8495	86.988	78.7758	0	22120	1	2	1431.76	8353
		22120	GR3 40	4	22120	3885	716.887	51.152	1	5.21236e+06	2.51515e+07	5.64906e+07	0	3.54239e+07	3.84534e+07	3.54361e+06	7.98232e+07	5.64443e+07	1	1.78571	1	0.850588	1.49794	0.834573	1.60972	2.7871	0.554748	1	1.71699	1	0.710447	1.22792	0.662483	1.34896	2.22073	0.681999	2.60075e+07	1.84769e+07	3.5083e+07	1.89875	85.8495	86.988	78.7758	0	22120	1	2	1431.76	8653
		22120	GR3 40	4	22120	3885	716.887	51.152	1	5.21236e+06	2.51515e+07	5.64906e+07	0	3.54239e+07	3.84534e+07	3.54361e+06	7.98232e+07	5.64443e+07	1	1.78571	1	0.850588	1.49794	0.834573	1.60972	2.7871	0.554748	1	1.71699	1	0.710447	1.22792	0.662483	1.34896	2.22073	0.681999	2.60075e+07	1.84769e+07	3.5083e+07	1.89875	85.8495	86.988	78.7758	0	22120	1	2	1431.76	8641
	YMVIQGEPGAVIR+Oxidation(2)	1	5	1	0.867251	1	5.0685	0.641852	0.0120852	1.41576	0.638605	0.249295	0	47.39
		Hits: 5 Items
		FRAMEID	RAWFILE	MS2	FrameID1	CompID	MZ	Time	GoodID	II GR1 20	II GR2 20	II GR3 20	II GR1 40	II GR3 40	II GR2 40	II GR1 42	II GR2 42	II GR3 42	Ratio 20	StdDev 20	PValue 20	Ratio 40	StdDev 40	PValue 40	Ratio 42	StdDev 42	PValue 42	Ratio 2(0)	StdDev 2(0)	PValue 2(0)	Ratio 4(0)	StdDev 4(0)	PValue 4(0)	Ratio 4(2)	StdDev 4(2)	PValue 4(2)	Avg 20	Avg 40	Avg 42	MaxChange	CV 20	CV 40	CV 42	PRElement	PRRoot	PRSize	Charge	CompMW	MS2Scan
		18114	GR1 40	5	18114	9024	724.881	41.0778	1	3.17288e+06	2.38352e+06	5.91428e+06	2.63332e+07	2.51427e+07	2.00433e+07	6.47701e+06	6.5217e+06	5.26084e+06	1	0.969324	1	6.23496	3.89571	0.00240201	1.59185	0.958612	0.157638	1	0.867251	1	5.0685	3.25323	0.0120852	1.41576	0.904108	0.249295	3.52177e+06	1.78501e+07	4.98597e+06	5.0685	43.3625	20.8226	20.4979	0	18114	1	2	1447.75	6486
		18114	GR1 40	5	18114	9024	724.881	41.0778	1	3.17288e+06	2.38352e+06	5.91428e+06	2.63332e+07	2.51427e+07	2.00433e+07	6.47701e+06	6.5217e+06	5.26084e+06	1	0.969324	1	6.23496	3.89571	0.00240201	1.59185	0.958612	0.157638	1	0.867251	1	5.0685	3.25323	0.0120852	1.41576	0.904108	0.249295	3.52177e+06	1.78501e+07	4.98597e+06	5.0685	43.3625	20.8226	20.4979	0	18114	1	2	1447.75	6475
		18114	GR3 40	5	18114	9024	724.881	41.0778	1	3.17288e+06	2.38352e+06	5.91428e+06	2.63332e+07	2.51427e+07	2.00433e+07	6.47701e+06	6.5217e+06	5.26084e+06	1	0.969324	1	6.23496	3.89571	0.00240201	1.59185	0.958612	0.157638	1	0.867251	1	5.0685	3.25323	0.0120852	1.41576	0.904108	0.249295	3.52177e+06	1.78501e+07	4.98597e+06	5.0685	43.3625	20.8226	20.4979	0	18114	1	2	1447.75	6637
		18114	GR3 40	5	18114	9024	724.881	41.0778	1	3.17288e+06	2.38352e+06	5.91428e+06	2.63332e+07	2.51427e+07	2.00433e+07	6.47701e+06	6.5217e+06	5.26084e+06	1	0.969324	1	6.23496	3.89571	0.00240201	1.59185	0.958612	0.157638	1	0.867251	1	5.0685	3.25323	0.0120852	1.41576	0.904108	0.249295	3.52177e+06	1.78501e+07	4.98597e+06	5.0685	43.3625	20.8226	20.4979	0	18114	1	2	1447.75	6626
		18114	GR3 42	5	18114	9024	724.881	41.0778	1	3.17288e+06	2.38352e+06	5.91428e+06	2.63332e+07	2.51427e+07	2.00433e+07	6.47701e+06	6.5217e+06	5.26084e+06	1	0.969324	1	6.23496	3.89571	0.00240201	1.59185	0.958612	0.157638	1	0.867251	1	5.0685	3.25323	0.0120852	1.41576	0.904108	0.249295	3.52177e+06	1.78501e+07	4.98597e+06	5.0685	43.3625	20.8226	20.4979	0	18114	1	2	1447.75	6141
Glyma07g15090.1	AT4G29340.1 profilin 4	2	2	9	1	0.774107	1	4.54033	0.601701	0.0466567	1.40702	0.595378	0.471266
	M.P. 2 Items
	PEPTIDE	Frames	Hits	Ratio 2(0)	StdDev 2(0)	PValue 2(0)	Ratio 4(0)	StdDev 4(0)	PValue 4(0)	Ratio 4(2)	StdDev 4(2)	PValue 4(2)	OtherAssignments	AvgIonScore
	YMVIQGEPGAVIR	1	4	1	1.71699	1	0.710447	1.72838	0.662483	1.34896	1.64625	0.681999	0	56.17
		Hits: 4 Items
		FRAMEID	RAWFILE	MS2	FrameID1	CompID	MZ	Time	GoodID	II GR1 20	II GR2 20	II GR3 20	II GR1 40	II GR3 40	II GR2 40	II GR1 42	II GR2 42	II GR3 42	Ratio 20	StdDev 20	PValue 20	Ratio 40	StdDev 40	PValue 40	Ratio 42	StdDev 42	PValue 42	Ratio 2(0)	StdDev 2(0)	PValue 2(0)	Ratio 4(0)	StdDev 4(0)	PValue 4(0)	Ratio 4(2)	StdDev 4(2)	PValue 4(2)	Avg 20	Avg 40	Avg 42	MaxChange	CV 20	CV 40	CV 42	PRElement	PRRoot	PRSize	Charge	CompMW	MS2Scan
		22120	GR2 40	4	22120	3885	716.887	51.152	1	5.21236e+06	2.51515e+07	5.64906e+07	0	3.54239e+07	3.84534e+07	3.54361e+06	7.98232e+07	5.64443e+07	1	1.78571	1	0.850588	1.49794	0.834573	1.60972	2.7871	0.554748	1	1.71699	1	0.710447	1.22792	0.662483	1.34896	2.22073	0.681999	2.60075e+07	1.84769e+07	3.5083e+07	1.89875	85.8495	86.988	78.7758	0	22120	1	2	1431.76	8365
		22120	GR2 40	4	22120	3885	716.887	51.152	1	5.21236e+06	2.51515e+07	5.64906e+07	0	3.54239e+07	3.84534e+07	3.54361e+06	7.98232e+07	5.64443e+07	1	1.78571	1	0.850588	1.49794	0.834573	1.60972	2.7871	0.554748	1	1.71699	1	0.710447	1.22792	0.662483	1.34896	2.22073	0.681999	2.60075e+07	1.84769e+07	3.5083e+07	1.89875	85.8495	86.988	78.7758	0	22120	1	2	1431.76	8353
		22120	GR3 40	4	22120	3885	716.887	51.152	1	5.21236e+06	2.51515e+07	5.64906e+07	0	3.54239e+07	3.84534e+07	3.54361e+06	7.98232e+07	5.64443e+07	1	1.78571	1	0.850588	1.49794	0.834573	1.60972	2.7871	0.554748	1	1.71699	1	0.710447	1.22792	0.662483	1.34896	2.22073	0.681999	2.60075e+07	1.84769e+07	3.5083e+07	1.89875	85.8495	86.988	78.7758	0	22120	1	2	1431.76	8653
		22120	GR3 40	4	22120	3885	716.887	51.152	1	5.21236e+06	2.51515e+07	5.64906e+07	0	3.54239e+07	3.84534e+07	3.54361e+06	7.98232e+07	5.64443e+07	1	1.78571	1	0.850588	1.49794	0.834573	1.60972	2.7871	0.554748	1	1.71699	1	0.710447	1.22792	0.662483	1.34896	2.22073	0.681999	2.60075e+07	1.84769e+07	3.5083e+07	1.89875	85.8495	86.988	78.7758	0	22120	1	2	1431.76	8641
	YMVIQGEPGAVIR+Oxidation(2)	1	5	1	0.867251	1	5.0685	0.641852	0.0120852	1.41576	0.638605	0.249295	0	47.39
		Hits: 5 Items
		FRAMEID	RAWFILE	MS2	FrameID1	CompID	MZ	Time	GoodID	II GR1 20	II GR2 20	II GR3 20	II GR1 40	II GR3 40	II GR2 40	II GR1 42	II GR2 42	II GR3 42	Ratio 20	StdDev 20	PValue 20	Ratio 40	StdDev 40	PValue 40	Ratio 42	StdDev 42	PValue 42	Ratio 2(0)	StdDev 2(0)	PValue 2(0)	Ratio 4(0)	StdDev 4(0)	PValue 4(0)	Ratio 4(2)	StdDev 4(2)	PValue 4(2)	Avg 20	Avg 40	Avg 42	MaxChange	CV 20	CV 40	CV 42	PRElement	PRRoot	PRSize	Charge	CompMW	MS2Scan
		18114	GR1 40	5	18114	9024	724.881	41.0778	1	3.17288e+06	2.38352e+06	5.91428e+06	2.63332e+07	2.51427e+07	2.00433e+07	6.47701e+06	6.5217e+06	5.26084e+06	1	0.969324	1	6.23496	3.89571	0.00240201	1.59185	0.958612	0.157638	1	0.867251	1	5.0685	3.25323	0.0120852	1.41576	0.904108	0.249295	3.52177e+06	1.78501e+07	4.98597e+06	5.0685	43.3625	20.8226	20.4979	0	18114	1	2	1447.75	6486
		18114	GR1 40	5	18114	9024	724.881	41.0778	1	3.17288e+06	2.38352e+06	5.91428e+06	2.63332e+07	2.51427e+07	2.00433e+07	6.47701e+06	6.5217e+06	5.26084e+06	1	0.969324	1	6.23496	3.89571	0.00240201	1.59185	0.958612	0.157638	1	0.867251	1	5.0685	3.25323	0.0120852	1.41576	0.904108	0.249295	3.52177e+06	1.78501e+07	4.98597e+06	5.0685	43.3625	20.8226	20.4979	0	18114	1	2	1447.75	6475
		18114	GR3 40	5	18114	9024	724.881	41.0778	1	3.17288e+06	2.38352e+06	5.91428e+06	2.63332e+07	2.51427e+07	2.00433e+07	6.47701e+06	6.5217e+06	5.26084e+06	1	0.969324	1	6.23496	3.89571	0.00240201	1.59185	0.958612	0.157638	1	0.867251	1	5.0685	3.25323	0.0120852	1.41576	0.904108	0.249295	3.52177e+06	1.78501e+07	4.98597e+06	5.0685	43.3625	20.8226	20.4979	0	18114	1	2	1447.75	6637
		18114	GR3 40	5	18114	9024	724.881	41.0778	1	3.17288e+06	2.38352e+06	5.91428e+06	2.63332e+07	2.51427e+07	2.00433e+07	6.47701e+06	6.5217e+06	5.26084e+06	1	0.969324	1	6.23496	3.89571	0.00240201	1.59185	0.958612	0.157638	1	0.867251	1	5.0685	3.25323	0.0120852	1.41576	0.904108	0.249295	3.52177e+06	1.78501e+07	4.98597e+06	5.0685	43.3625	20.8226	20.4979	0	18114	1	2	1447.75	6626
		18114	GR3 42	5	18114	9024	724.881	41.0778	1	3.17288e+06	2.38352e+06	5.91428e+06	2.63332e+07	2.51427e+07	2.00433e+07	6.47701e+06	6.5217e+06	5.26084e+06	1	0.969324	1	6.23496	3.89571	0.00240201	1.59185	0.958612	0.157638	1	0.867251	1	5.0685	3.25323	0.0120852	1.41576	0.904108	0.249295	3.52177e+06	1.78501e+07	4.98597e+06	5.0685	43.3625	20.8226	20.4979	0	18114	1	2	1447.75	6141
Glyma08g03650.1	AT4G29350.1 profilin 2	2	2	9	1	0.774107	1	4.54033	0.601701	0.0466567	1.40702	0.595378	0.471266
	M.P. 2 Items
	PEPTIDE	Frames	Hits	Ratio 2(0)	StdDev 2(0)	PValue 2(0)	Ratio 4(0)	StdDev 4(0)	PValue 4(0)	Ratio 4(2)	StdDev 4(2)	PValue 4(2)	OtherAssignments	AvgIonScore
	YMVIQGEPGAVIR	1	4	1	1.71699	1	0.710447	1.72838	0.662483	1.34896	1.64625	0.681999	0	56.17
		Hits: 4 Items
		FRAMEID	RAWFILE	MS2	FrameID1	CompID	MZ	Time	GoodID	II GR1 20	II GR2 20	II GR3 20	II GR1 40	II GR3 40	II GR2 40	II GR1 42	II GR2 42	II GR3 42	Ratio 20	StdDev 20	PValue 20	Ratio 40	StdDev 40	PValue 40	Ratio 42	StdDev 42	PValue 42	Ratio 2(0)	StdDev 2(0)	PValue 2(0)	Ratio 4(0)	StdDev 4(0)	PValue 4(0)	Ratio 4(2)	StdDev 4(2)	PValue 4(2)	Avg 20	Avg 40	Avg 42	MaxChange	CV 20	CV 40	CV 42	PRElement	PRRoot	PRSize	Charge	CompMW	MS2Scan
		22120	GR2 40	4	22120	3885	716.887	51.152	1	5.21236e+06	2.51515e+07	5.64906e+07	0	3.54239e+07	3.84534e+07	3.54361e+06	7.98232e+07	5.64443e+07	1	1.78571	1	0.850588	1.49794	0.834573	1.60972	2.7871	0.554748	1	1.71699	1	0.710447	1.22792	0.662483	1.34896	2.22073	0.681999	2.60075e+07	1.84769e+07	3.5083e+07	1.89875	85.8495	86.988	78.7758	0	22120	1	2	1431.76	8365
		22120	GR2 40	4	22120	3885	716.887	51.152	1	5.21236e+06	2.51515e+07	5.64906e+07	0	3.54239e+07	3.84534e+07	3.54361e+06	7.98232e+07	5.64443e+07	1	1.78571	1	0.850588	1.49794	0.834573	1.60972	2.7871	0.554748	1	1.71699	1	0.710447	1.22792	0.662483	1.34896	2.22073	0.681999	2.60075e+07	1.84769e+07	3.5083e+07	1.89875	85.8495	86.988	78.7758	0	22120	1	2	1431.76	8353
		22120	GR3 40	4	22120	3885	716.887	51.152	1	5.21236e+06	2.51515e+07	5.64906e+07	0	3.54239e+07	3.84534e+07	3.54361e+06	7.98232e+07	5.64443e+07	1	1.78571	1	0.850588	1.49794	0.834573	1.60972	2.7871	0.554748	1	1.71699	1	0.710447	1.22792	0.662483	1.34896	2.22073	0.681999	2.60075e+07	1.84769e+07	3.5083e+07	1.89875	85.8495	86.988	78.7758	0	22120	1	2	1431.76	8653
		22120	GR3 40	4	22120	3885	716.887	51.152	1	5.21236e+06	2.51515e+07	5.64906e+07	0	3.54239e+07	3.84534e+07	3.54361e+06	7.98232e+07	5.64443e+07	1	1.78571	1	0.850588	1.49794	0.834573	1.60972	2.7871	0.554748	1	1.71699	1	0.710447	1.22792	0.662483	1.34896	2.22073	0.681999	2.60075e+07	1.84769e+07	3.5083e+07	1.89875	85.8495	86.988	78.7758	0	22120	1	2	1431.76	8641
	YMVIQGEPGAVIR+Oxidation(2)	1	5	1	0.867251	1	5.0685	0.641852	0.0120852	1.41576	0.638605	0.249295	0	47.39
		Hits: 5 Items
		FRAMEID	RAWFILE	MS2	FrameID1	CompID	MZ	Time	GoodID	II GR1 20	II GR2 20	II GR3 20	II GR1 40	II GR3 40	II GR2 40	II GR1 42	II GR2 42	II GR3 42	Ratio 20	StdDev 20	PValue 20	Ratio 40	StdDev 40	PValue 40	Ratio 42	StdDev 42	PValue 42	Ratio 2(0)	StdDev 2(0)	PValue 2(0)	Ratio 4(0)	StdDev 4(0)	PValue 4(0)	Ratio 4(2)	StdDev 4(2)	PValue 4(2)	Avg 20	Avg 40	Avg 42	MaxChange	CV 20	CV 40	CV 42	PRElement	PRRoot	PRSize	Charge	CompMW	MS2Scan
		18114	GR1 40	5	18114	9024	724.881	41.0778	1	3.17288e+06	2.38352e+06	5.91428e+06	2.63332e+07	2.51427e+07	2.00433e+07	6.47701e+06	6.5217e+06	5.26084e+06	1	0.969324	1	6.23496	3.89571	0.00240201	1.59185	0.958612	0.157638	1	0.867251	1	5.0685	3.25323	0.0120852	1.41576	0.904108	0.249295	3.52177e+06	1.78501e+07	4.98597e+06	5.0685	43.3625	20.8226	20.4979	0	18114	1	2	1447.75	6486
		18114	GR1 40	5	18114	9024	724.881	41.0778	1	3.17288e+06	2.38352e+06	5.91428e+06	2.63332e+07	2.51427e+07	2.00433e+07	6.47701e+06	6.5217e+06	5.26084e+06	1	0.969324	1	6.23496	3.89571	0.00240201	1.59185	0.958612	0.157638	1	0.867251	1	5.0685	3.25323	0.0120852	1.41576	0.904108	0.249295	3.52177e+06	1.78501e+07	4.98597e+06	5.0685	43.3625	20.8226	20.4979	0	18114	1	2	1447.75	6475
		18114	GR3 40	5	18114	9024	724.881	41.0778	1	3.17288e+06	2.38352e+06	5.91428e+06	2.63332e+07	2.51427e+07	2.00433e+07	6.47701e+06	6.5217e+06	5.26084e+06	1	0.969324	1	6.23496	3.89571	0.00240201	1.59185	0.958612	0.157638	1	0.867251	1	5.0685	3.25323	0.0120852	1.41576	0.904108	0.249295	3.52177e+06	1.78501e+07	4.98597e+06	5.0685	43.3625	20.8226	20.4979	0	18114	1	2	1447.75	6637
		18114	GR3 40	5	18114	9024	724.881	41.0778	1	3.17288e+06	2.38352e+06	5.91428e+06	2.63332e+07	2.51427e+07	2.00433e+07	6.47701e+06	6.5217e+06	5.26084e+06	1	0.969324	1	6.23496	3.89571	0.00240201	1.59185	0.958612	0.157638	1	0.867251	1	5.0685	3.25323	0.0120852	1.41576	0.904108	0.249295	3.52177e+06	1.78501e+07	4.98597e+06	5.0685	43.3625	20.8226	20.4979	0	18114	1	2	1447.75	6626
		18114	GR3 42	5	18114	9024	724.881	41.0778	1	3.17288e+06	2.38352e+06	5.91428e+06	2.63332e+07	2.51427e+07	2.00433e+07	6.47701e+06	6.5217e+06	5.26084e+06	1	0.969324	1	6.23496	3.89571	0.00240201	1.59185	0.958612	0.157638	1	0.867251	1	5.0685	3.25323	0.0120852	1.41576	0.904108	0.249295	3.52177e+06	1.78501e+07	4.98597e+06	5.0685	43.3625	20.8226	20.4979	0	18114	1	2	1447.75	6141
Glyma08g03660.1	AT2G19770.1 profilin 5	2	2	9	1	0.774107	1	4.54033	0.601701	0.0466567	1.40702	0.595378	0.471266
	M.P. 2 Items
	PEPTIDE	Frames	Hits	Ratio 2(0)	StdDev 2(0)	PValue 2(0)	Ratio 4(0)	StdDev 4(0)	PValue 4(0)	Ratio 4(2)	StdDev 4(2)	PValue 4(2)	OtherAssignments	AvgIonScore
	YMVIQGEPGAVIR	1	4	1	1.71699	1	0.710447	1.72838	0.662483	1.34896	1.64625	0.681999	0	56.17
		Hits: 4 Items
		FRAMEID	RAWFILE	MS2	FrameID1	CompID	MZ	Time	GoodID	II GR1 20	II GR2 20	II GR3 20	II GR1 40	II GR3 40	II GR2 40	II GR1 42	II GR2 42	II GR3 42	Ratio 20	StdDev 20	PValue 20	Ratio 40	StdDev 40	PValue 40	Ratio 42	StdDev 42	PValue 42	Ratio 2(0)	StdDev 2(0)	PValue 2(0)	Ratio 4(0)	StdDev 4(0)	PValue 4(0)	Ratio 4(2)	StdDev 4(2)	PValue 4(2)	Avg 20	Avg 40	Avg 42	MaxChange	CV 20	CV 40	CV 42	PRElement	PRRoot	PRSize	Charge	CompMW	MS2Scan
		22120	GR2 40	4	22120	3885	716.887	51.152	1	5.21236e+06	2.51515e+07	5.64906e+07	0	3.54239e+07	3.84534e+07	3.54361e+06	7.98232e+07	5.64443e+07	1	1.78571	1	0.850588	1.49794	0.834573	1.60972	2.7871	0.554748	1	1.71699	1	0.710447	1.22792	0.662483	1.34896	2.22073	0.681999	2.60075e+07	1.84769e+07	3.5083e+07	1.89875	85.8495	86.988	78.7758	0	22120	1	2	1431.76	8365
		22120	GR2 40	4	22120	3885	716.887	51.152	1	5.21236e+06	2.51515e+07	5.64906e+07	0	3.54239e+07	3.84534e+07	3.54361e+06	7.98232e+07	5.64443e+07	1	1.78571	1	0.850588	1.49794	0.834573	1.60972	2.7871	0.554748	1	1.71699	1	0.710447	1.22792	0.662483	1.34896	2.22073	0.681999	2.60075e+07	1.84769e+07	3.5083e+07	1.89875	85.8495	86.988	78.7758	0	22120	1	2	1431.76	8353
		22120	GR3 40	4	22120	3885	716.887	51.152	1	5.21236e+06	2.51515e+07	5.64906e+07	0	3.54239e+07	3.84534e+07	3.54361e+06	7.98232e+07	5.64443e+07	1	1.78571	1	0.850588	1.49794	0.834573	1.60972	2.7871	0.554748	1	1.71699	1	0.710447	1.22792	0.662483	1.34896	2.22073	0.681999	2.60075e+07	1.84769e+07	3.5083e+07	1.89875	85.8495	86.988	78.7758	0	22120	1	2	1431.76	8653
		22120	GR3 40	4	22120	3885	716.887	51.152	1	5.21236e+06	2.51515e+07	5.64906e+07	0	3.54239e+07	3.84534e+07	3.54361e+06	7.98232e+07	5.64443e+07	1	1.78571	1	0.850588	1.49794	0.834573	1.60972	2.7871	0.554748	1	1.71699	1	0.710447	1.22792	0.662483	1.34896	2.22073	0.681999	2.60075e+07	1.84769e+07	3.5083e+07	1.89875	85.8495	86.988	78.7758	0	22120	1	2	1431.76	8641
	YMVIQGEPGAVIR+Oxidation(2)	1	5	1	0.867251	1	5.0685	0.641852	0.0120852	1.41576	0.638605	0.249295	0	47.39
		Hits: 5 Items
		FRAMEID	RAWFILE	MS2	FrameID1	CompID	MZ	Time	GoodID	II GR1 20	II GR2 20	II GR3 20	II GR1 40	II GR3 40	II GR2 40	II GR1 42	II GR2 42	II GR3 42	Ratio 20	StdDev 20	PValue 20	Ratio 40	StdDev 40	PValue 40	Ratio 42	StdDev 42	PValue 42	Ratio 2(0)	StdDev 2(0)	PValue 2(0)	Ratio 4(0)	StdDev 4(0)	PValue 4(0)	Ratio 4(2)	StdDev 4(2)	PValue 4(2)	Avg 20	Avg 40	Avg 42	MaxChange	CV 20	CV 40	CV 42	PRElement	PRRoot	PRSize	Charge	CompMW	MS2Scan
		18114	GR1 40	5	18114	9024	724.881	41.0778	1	3.17288e+06	2.38352e+06	5.91428e+06	2.63332e+07	2.51427e+07	2.00433e+07	6.47701e+06	6.5217e+06	5.26084e+06	1	0.969324	1	6.23496	3.89571	0.00240201	1.59185	0.958612	0.157638	1	0.867251	1	5.0685	3.25323	0.0120852	1.41576	0.904108	0.249295	3.52177e+06	1.78501e+07	4.98597e+06	5.0685	43.3625	20.8226	20.4979	0	18114	1	2	1447.75	6486
		18114	GR1 40	5	18114	9024	724.881	41.0778	1	3.17288e+06	2.38352e+06	5.91428e+06	2.63332e+07	2.51427e+07	2.00433e+07	6.47701e+06	6.5217e+06	5.26084e+06	1	0.969324	1	6.23496	3.89571	0.00240201	1.59185	0.958612	0.157638	1	0.867251	1	5.0685	3.25323	0.0120852	1.41576	0.904108	0.249295	3.52177e+06	1.78501e+07	4.98597e+06	5.0685	43.3625	20.8226	20.4979	0	18114	1	2	1447.75	6475
		18114	GR3 40	5	18114	9024	724.881	41.0778	1	3.17288e+06	2.38352e+06	5.91428e+06	2.63332e+07	2.51427e+07	2.00433e+07	6.47701e+06	6.5217e+06	5.26084e+06	1	0.969324	1	6.23496	3.89571	0.00240201	1.59185	0.958612	0.157638	1	0.867251	1	5.0685	3.25323	0.0120852	1.41576	0.904108	0.249295	3.52177e+06	1.78501e+07	4.98597e+06	5.0685	43.3625	20.8226	20.4979	0	18114	1	2	1447.75	6637
		18114	GR3 40	5	18114	9024	724.881	41.0778	1	3.17288e+06	2.38352e+06	5.91428e+06	2.63332e+07	2.51427e+07	2.00433e+07	6.47701e+06	6.5217e+06	5.26084e+06	1	0.969324	1	6.23496	3.89571	0.00240201	1.59185	0.958612	0.157638	1	0.867251	1	5.0685	3.25323	0.0120852	1.41576	0.904108	0.249295	3.52177e+06	1.78501e+07	4.98597e+06	5.0685	43.3625	20.8226	20.4979	0	18114	1	2	1447.75	6626
		18114	GR3 42	5	18114	9024	724.881	41.0778	1	3.17288e+06	2.38352e+06	5.91428e+06	2.63332e+07	2.51427e+07	2.00433e+07	6.47701e+06	6.5217e+06	5.26084e+06	1	0.969324	1	6.23496	3.89571	0.00240201	1.59185	0.958612	0.157638	1	0.867251	1	5.0685	3.25323	0.0120852	1.41576	0.904108	0.249295	3.52177e+06	1.78501e+07	4.98597e+06	5.0685	43.3625	20.8226	20.4979	0	18114	1	2	1447.75	6141
Glyma01g03260.1	AT1G70580.1 alanine 2 oxoglutarate aminotransferase 2	2	3	5	1	1.28872	1	3.86537	0.930487	0.0424504	0.748762	1.17483	0.776093
	M.P. 2 Items
	PEPTIDE	Frames	Hits	Ratio 2(0)	StdDev 2(0)	PValue 2(0)	Ratio 4(0)	StdDev 4(0)	PValue 4(0)	Ratio 4(2)	StdDev 4(2)	PValue 4(2)	OtherAssignments	AvgIonScore
	DGYPTDPELIYLTDGASK	2	4	1	1.61328	1	4.07198	1.19388	0.0913882	0.921307	1.41148	0.992058	0	50.72
		Hits: 4 Items
		FRAMEID	RAWFILE	MS2	FrameID1	CompID	MZ	Time	GoodID	II GR1 20	II GR2 20	II GR3 20	II GR1 40	II GR3 40	II GR2 40	II GR1 42	II GR2 42	II GR3 42	Ratio 20	StdDev 20	PValue 20	Ratio 40	StdDev 40	PValue 40	Ratio 42	StdDev 42	PValue 42	Ratio 2(0)	StdDev 2(0)	PValue 2(0)	Ratio 4(0)	StdDev 4(0)	PValue 4(0)	Ratio 4(2)	StdDev 4(2)	PValue 4(2)	Avg 20	Avg 40	Avg 42	MaxChange	CV 20	CV 40	CV 42	PRElement	PRRoot	PRSize	Charge	CompMW	MS2Scan
		22835	GR2 40	3	22835	-1	977.969	78.5062	1	385782	72028.6	2.55895e+06	0	5.90955e+06	4.72274e+06	0	4.21248e+06	0	1	2.69369	1	3.5244	7.85556	0.295444	1.39636	4.29924	0.81952	1	2.61767	1	2.99869	6.68025	0.342564	0.949992	2.88882	0.969208	899728	2.69801e+06	854734	3.15655	130.883	91.8884	173.205	-1	-1	0	2	0	13301
		22835	GR3 40	3	22835	-1	977.969	78.5062	1	385782	72028.6	2.55895e+06	0	5.90955e+06	4.72274e+06	0	4.21248e+06	0	1	2.69369	1	3.5244	7.85556	0.295444	1.39636	4.29924	0.81952	1	2.61767	1	2.99869	6.68025	0.342564	0.949992	2.88882	0.969208	899728	2.69801e+06	854734	3.15655	130.883	91.8884	173.205	-1	-1	0	2	0	13424
		22835	GR3 40	3	22835	-1	977.969	78.5062	1	385782	72028.6	2.55895e+06	0	5.90955e+06	4.72274e+06	0	4.21248e+06	0	1	2.69369	1	3.5244	7.85556	0.295444	1.39636	4.29924	0.81952	1	2.61767	1	2.99869	6.68025	0.342564	0.949992	2.88882	0.969208	899728	2.69801e+06	854734	3.15655	130.883	91.8884	173.205	-1	-1	0	2	0	13407
		25042	GR2 40	1	25042	15122	978.465	77.3319	1	2.97614e+06	362027	925665	1.23429e+07	5.93205e+06	6.9009e+06	2.24077e+06	1.38319e+06	892174	1	1.9359	1	5.90451	8.1467	0.0576927	1.05917	1.50546	0.930551	1	2.04858	1	4.50445	6.36975	0.0533277	0.91343	1.45559	0.904493	1.37433e+06	6.19059e+06	1.25535e+06	4.93136	102.429	38.9811	56.9256	0	25042	1	2	2932.37	13310
	ESTGILESLR	1	1	1	2.14227	1	3.54567	1.48509	0.0781818	0.359666	2.11959	0.413891	0	42.23
		Hits: 1 Items
		FRAMEID	RAWFILE	MS2	FrameID1	CompID	MZ	Time	GoodID	II GR1 20	II GR2 20	II GR3 20	II GR1 40	II GR3 40	II GR2 40	II GR1 42	II GR2 42	II GR3 42	Ratio 20	StdDev 20	PValue 20	Ratio 40	StdDev 40	PValue 40	Ratio 42	StdDev 42	PValue 42	Ratio 2(0)	StdDev 2(0)	PValue 2(0)	Ratio 4(0)	StdDev 4(0)	PValue 4(0)	Ratio 4(2)	StdDev 4(2)	PValue 4(2)	Avg 20	Avg 40	Avg 42	MaxChange	CV 20	CV 40	CV 42	PRElement	PRRoot	PRSize	Charge	CompMW	MS2Scan
		24098	GR2 40	1	24098	12933	552.801	46.243	1	720900	1.44174e+06	6.76259e+06	7.16553e+06	1.56554e+07	1.49686e+07	0	1.43036e+06	2.11817e+06	1	2.21831	1	4.23401	6.28131	0.0506757	0.397584	0.804186	0.451075	1	2.14227	1	3.54567	5.26564	0.0781818	0.359666	0.762343	0.413891	2.66308e+06	9.4424e+06	957817	9.85824	107.114	41.3952	104.845	1	28685	2	2	1102.57	7418
Glyma02g04320.4	AT1G70580.1 alanine 2 oxoglutarate aminotransferase 2	2	3	5	1	1.28872	1	3.86537	0.930487	0.0424504	0.748762	1.17483	0.776093
	M.P. 2 Items
	PEPTIDE	Frames	Hits	Ratio 2(0)	StdDev 2(0)	PValue 2(0)	Ratio 4(0)	StdDev 4(0)	PValue 4(0)	Ratio 4(2)	StdDev 4(2)	PValue 4(2)	OtherAssignments	AvgIonScore
	DGYPTDPELIYLTDGASK	2	4	1	1.61328	1	4.07198	1.19388	0.0913882	0.921307	1.41148	0.992058	0	50.72
		Hits: 4 Items
		FRAMEID	RAWFILE	MS2	FrameID1	CompID	MZ	Time	GoodID	II GR1 20	II GR2 20	II GR3 20	II GR1 40	II GR3 40	II GR2 40	II GR1 42	II GR2 42	II GR3 42	Ratio 20	StdDev 20	PValue 20	Ratio 40	StdDev 40	PValue 40	Ratio 42	StdDev 42	PValue 42	Ratio 2(0)	StdDev 2(0)	PValue 2(0)	Ratio 4(0)	StdDev 4(0)	PValue 4(0)	Ratio 4(2)	StdDev 4(2)	PValue 4(2)	Avg 20	Avg 40	Avg 42	MaxChange	CV 20	CV 40	CV 42	PRElement	PRRoot	PRSize	Charge	CompMW	MS2Scan
		22835	GR2 40	3	22835	-1	977.969	78.5062	1	385782	72028.6	2.55895e+06	0	5.90955e+06	4.72274e+06	0	4.21248e+06	0	1	2.69369	1	3.5244	7.85556	0.295444	1.39636	4.29924	0.81952	1	2.61767	1	2.99869	6.68025	0.342564	0.949992	2.88882	0.969208	899728	2.69801e+06	854734	3.15655	130.883	91.8884	173.205	-1	-1	0	2	0	13301
		22835	GR3 40	3	22835	-1	977.969	78.5062	1	385782	72028.6	2.55895e+06	0	5.90955e+06	4.72274e+06	0	4.21248e+06	0	1	2.69369	1	3.5244	7.85556	0.295444	1.39636	4.29924	0.81952	1	2.61767	1	2.99869	6.68025	0.342564	0.949992	2.88882	0.969208	899728	2.69801e+06	854734	3.15655	130.883	91.8884	173.205	-1	-1	0	2	0	13424
		22835	GR3 40	3	22835	-1	977.969	78.5062	1	385782	72028.6	2.55895e+06	0	5.90955e+06	4.72274e+06	0	4.21248e+06	0	1	2.69369	1	3.5244	7.85556	0.295444	1.39636	4.29924	0.81952	1	2.61767	1	2.99869	6.68025	0.342564	0.949992	2.88882	0.969208	899728	2.69801e+06	854734	3.15655	130.883	91.8884	173.205	-1	-1	0	2	0	13407
		25042	GR2 40	1	25042	15122	978.465	77.3319	1	2.97614e+06	362027	925665	1.23429e+07	5.93205e+06	6.9009e+06	2.24077e+06	1.38319e+06	892174	1	1.9359	1	5.90451	8.1467	0.0576927	1.05917	1.50546	0.930551	1	2.04858	1	4.50445	6.36975	0.0533277	0.91343	1.45559	0.904493	1.37433e+06	6.19059e+06	1.25535e+06	4.93136	102.429	38.9811	56.9256	0	25042	1	2	2932.37	13310
	ESTGILESLR	1	1	1	2.14227	1	3.54567	1.48509	0.0781818	0.359666	2.11959	0.413891	0	42.23
		Hits: 1 Items
		FRAMEID	RAWFILE	MS2	FrameID1	CompID	MZ	Time	GoodID	II GR1 20	II GR2 20	II GR3 20	II GR1 40	II GR3 40	II GR2 40	II GR1 42	II GR2 42	II GR3 42	Ratio 20	StdDev 20	PValue 20	Ratio 40	StdDev 40	PValue 40	Ratio 42	StdDev 42	PValue 42	Ratio 2(0)	StdDev 2(0)	PValue 2(0)	Ratio 4(0)	StdDev 4(0)	PValue 4(0)	Ratio 4(2)	StdDev 4(2)	PValue 4(2)	Avg 20	Avg 40	Avg 42	MaxChange	CV 20	CV 40	CV 42	PRElement	PRRoot	PRSize	Charge	CompMW	MS2Scan
		24098	GR2 40	1	24098	12933	552.801	46.243	1	720900	1.44174e+06	6.76259e+06	7.16553e+06	1.56554e+07	1.49686e+07	0	1.43036e+06	2.11817e+06	1	2.21831	1	4.23401	6.28131	0.0506757	0.397584	0.804186	0.451075	1	2.14227	1	3.54567	5.26564	0.0781818	0.359666	0.762343	0.413891	2.66308e+06	9.4424e+06	957817	9.85824	107.114	41.3952	104.845	1	28685	2	2	1102.57	7418
Glyma09g40590.1	AT2G45400.1 NAD(P) binding Rossmann fold superfamily protein	3	7	30	1	0.332839	1	3.69143	0.374314	0.0276658	0.871868	0.333902	0.28937
	M.P. 3 Items
	PEPTIDE	Frames	Hits	Ratio 2(0)	StdDev 2(0)	PValue 2(0)	Ratio 4(0)	StdDev 4(0)	PValue 4(0)	Ratio 4(2)	StdDev 4(2)	PValue 4(2)	OtherAssignments	AvgIonScore
	DVSFLTNLPGASEK	3	20	1	0.804748	1	6.94061	0.657387	0.0203228	1.60846	0.75377	0.490076	0	61.895
		Hits: 20 Items
		FRAMEID	RAWFILE	MS2	FrameID1	CompID	MZ	Time	GoodID	II GR1 20	II GR2 20	II GR3 20	II GR1 40	II GR3 40	II GR2 40	II GR1 42	II GR2 42	II GR3 42	Ratio 20	StdDev 20	PValue 20	Ratio 40	StdDev 40	PValue 40	Ratio 42	StdDev 42	PValue 42	Ratio 2(0)	StdDev 2(0)	PValue 2(0)	Ratio 4(0)	StdDev 4(0)	PValue 4(0)	Ratio 4(2)	StdDev 4(2)	PValue 4(2)	Avg 20	Avg 40	Avg 42	MaxChange	CV 20	CV 40	CV 42	PRElement	PRRoot	PRSize	Charge	CompMW	MS2Scan
		6611	GR3 40	4	6611	13643	739.376	79.151	1	4.79418e+06	224579	269996	6.30347e+06	1.66575e+07	1.59973e+06	5.19897e+06	9.02707e+06	690376	1	2.9783	1	4.64394	11.2853	0.283145	2.8204	6.56707	0.333388	1	3.02344	1	3.70661	9.34571	0.339756	2.09504	4.66996	0.423864	1.74616e+06	6.47234e+06	3.65828e+06	3.70661	151.172	100.964	71.7326	0	6611	2	2	1476.74	13258
		6611	GR3 40	4	6611	13643	739.376	79.151	1	4.79418e+06	224579	269996	6.30347e+06	1.66575e+07	1.59973e+06	5.19897e+06	9.02707e+06	690376	1	2.9783	1	4.64394	11.2853	0.283145	2.8204	6.56707	0.333388	1	3.02344	1	3.70661	9.34571	0.339756	2.09504	4.66996	0.423864	1.74616e+06	6.47234e+06	3.65828e+06	3.70661	151.172	100.964	71.7326	0	6611	2	2	1476.74	13210
		15867	GR1 40	14	15867	2925	739.384	69.9321	1	1.46874e+07	5.1525e+06	1.19057e+07	1.56285e+08	9.73288e+07	7.50283e+07	2.40906e+07	2.07282e+07	6.28278e+06	1	0.926749	1	10.3524	8.76454	0.0532991	1.60972	1.64001	0.37131	1	1.0004	1	8.19748	7.23918	0.054675	1.36896	1.51378	0.552594	9.96523e+06	8.16897e+07	1.3642e+07	8.19748	50.02	38.2899	60.5589	0	15867	1	2	1476.75	12110
		15867	GR1 42	14	15867	2925	739.384	69.9321	1	1.46874e+07	5.1525e+06	1.19057e+07	1.56285e+08	9.73288e+07	7.50283e+07	2.40906e+07	2.07282e+07	6.28278e+06	1	0.926749	1	10.3524	8.76454	0.0532991	1.60972	1.64001	0.37131	1	1.0004	1	8.19748	7.23918	0.054675	1.36896	1.51378	0.552594	9.96523e+06	8.16897e+07	1.3642e+07	8.19748	50.02	38.2899	60.5589	0	15867	1	2	1476.75	11748
		15867	GR1 42	14	15867	2925	739.384	69.9321	1	1.46874e+07	5.1525e+06	1.19057e+07	1.56285e+08	9.73288e+07	7.50283e+07	2.40906e+07	2.07282e+07	6.28278e+06	1	0.926749	1	10.3524	8.76454	0.0532991	1.60972	1.64001	0.37131	1	1.0004	1	8.19748	7.23918	0.054675	1.36896	1.51378	0.552594	9.96523e+06	8.16897e+07	1.3642e+07	8.19748	50.02	38.2899	60.5589	0	15867	1	2	1476.75	11738
		15867	GR2 40	14	15867	2925	739.384	69.9321	1	1.46874e+07	5.1525e+06	1.19057e+07	1.56285e+08	9.73288e+07	7.50283e+07	2.40906e+07	2.07282e+07	6.28278e+06	1	0.926749	1	10.3524	8.76454	0.0532991	1.60972	1.64001	0.37131	1	1.0004	1	8.19748	7.23918	0.054675	1.36896	1.51378	0.552594	9.96523e+06	8.16897e+07	1.3642e+07	8.19748	50.02	38.2899	60.5589	0	15867	1	2	1476.75	12174
		15867	GR2 40	14	15867	2925	739.384	69.9321	1	1.46874e+07	5.1525e+06	1.19057e+07	1.56285e+08	9.73288e+07	7.50283e+07	2.40906e+07	2.07282e+07	6.28278e+06	1	0.926749	1	10.3524	8.76454	0.0532991	1.60972	1.64001	0.37131	1	1.0004	1	8.19748	7.23918	0.054675	1.36896	1.51378	0.552594	9.96523e+06	8.16897e+07	1.3642e+07	8.19748	50.02	38.2899	60.5589	0	15867	1	2	1476.75	12115
		15867	GR2 40	14	15867	2925	739.384	69.9321	1	1.46874e+07	5.1525e+06	1.19057e+07	1.56285e+08	9.73288e+07	7.50283e+07	2.40906e+07	2.07282e+07	6.28278e+06	1	0.926749	1	10.3524	8.76454	0.0532991	1.60972	1.64001	0.37131	1	1.0004	1	8.19748	7.23918	0.054675	1.36896	1.51378	0.552594	9.96523e+06	8.16897e+07	1.3642e+07	8.19748	50.02	38.2899	60.5589	0	15867	1	2	1476.75	12124
		15867	GR2 40	14	15867	2925	739.384	69.9321	1	1.46874e+07	5.1525e+06	1.19057e+07	1.56285e+08	9.73288e+07	7.50283e+07	2.40906e+07	2.07282e+07	6.28278e+06	1	0.926749	1	10.3524	8.76454	0.0532991	1.60972	1.64001	0.37131	1	1.0004	1	8.19748	7.23918	0.054675	1.36896	1.51378	0.552594	9.96523e+06	8.16897e+07	1.3642e+07	8.19748	50.02	38.2899	60.5589	0	15867	1	2	1476.75	12141
		15867	GR3 20	14	15867	2925	739.384	69.9321	1	1.46874e+07	5.1525e+06	1.19057e+07	1.56285e+08	9.73288e+07	7.50283e+07	2.40906e+07	2.07282e+07	6.28278e+06	1	0.926749	1	10.3524	8.76454	0.0532991	1.60972	1.64001	0.37131	1	1.0004	1	8.19748	7.23918	0.054675	1.36896	1.51378	0.552594	9.96523e+06	8.16897e+07	1.3642e+07	8.19748	50.02	38.2899	60.5589	0	15867	1	2	1476.75	12015
		15867	GR3 20	14	15867	2925	739.384	69.9321	1	1.46874e+07	5.1525e+06	1.19057e+07	1.56285e+08	9.73288e+07	7.50283e+07	2.40906e+07	2.07282e+07	6.28278e+06	1	0.926749	1	10.3524	8.76454	0.0532991	1.60972	1.64001	0.37131	1	1.0004	1	8.19748	7.23918	0.054675	1.36896	1.51378	0.552594	9.96523e+06	8.16897e+07	1.3642e+07	8.19748	50.02	38.2899	60.5589	0	15867	1	2	1476.75	12020
		15867	GR3 40	14	15867	2925	739.384	69.9321	1	1.46874e+07	5.1525e+06	1.19057e+07	1.56285e+08	9.73288e+07	7.50283e+07	2.40906e+07	2.07282e+07	6.28278e+06	1	0.926749	1	10.3524	8.76454	0.0532991	1.60972	1.64001	0.37131	1	1.0004	1	8.19748	7.23918	0.054675	1.36896	1.51378	0.552594	9.96523e+06	8.16897e+07	1.3642e+07	8.19748	50.02	38.2899	60.5589	0	15867	1	2	1476.75	12210
		15867	GR3 40	14	15867	2925	739.384	69.9321	1	1.46874e+07	5.1525e+06	1.19057e+07	1.56285e+08	9.73288e+07	7.50283e+07	2.40906e+07	2.07282e+07	6.28278e+06	1	0.926749	1	10.3524	8.76454	0.0532991	1.60972	1.64001	0.37131	1	1.0004	1	8.19748	7.23918	0.054675	1.36896	1.51378	0.552594	9.96523e+06	8.16897e+07	1.3642e+07	8.19748	50.02	38.2899	60.5589	0	15867	1	2	1476.75	12233
		15867	GR3 40	14	15867	2925	739.384	69.9321	1	1.46874e+07	5.1525e+06	1.19057e+07	1.56285e+08	9.73288e+07	7.50283e+07	2.40906e+07	2.07282e+07	6.28278e+06	1	0.926749	1	10.3524	8.76454	0.0532991	1.60972	1.64001	0.37131	1	1.0004	1	8.19748	7.23918	0.054675	1.36896	1.51378	0.552594	9.96523e+06	8.16897e+07	1.3642e+07	8.19748	50.02	38.2899	60.5589	0	15867	1	2	1476.75	12217
		15867	GR3 40	14	15867	2925	739.384	69.9321	1	1.46874e+07	5.1525e+06	1.19057e+07	1.56285e+08	9.73288e+07	7.50283e+07	2.40906e+07	2.07282e+07	6.28278e+06	1	0.926749	1	10.3524	8.76454	0.0532991	1.60972	1.64001	0.37131	1	1.0004	1	8.19748	7.23918	0.054675	1.36896	1.51378	0.552594	9.96523e+06	8.16897e+07	1.3642e+07	8.19748	50.02	38.2899	60.5589	0	15867	1	2	1476.75	12242
		15867	GR3 42	14	15867	2925	739.384	69.9321	1	1.46874e+07	5.1525e+06	1.19057e+07	1.56285e+08	9.73288e+07	7.50283e+07	2.40906e+07	2.07282e+07	6.28278e+06	1	0.926749	1	10.3524	8.76454	0.0532991	1.60972	1.64001	0.37131	1	1.0004	1	8.19748	7.23918	0.054675	1.36896	1.51378	0.552594	9.96523e+06	8.16897e+07	1.3642e+07	8.19748	50.02	38.2899	60.5589	0	15867	1	2	1476.75	11852
		22685	GR3 40	4	22685	2143	739.379	73.493	1	3.00104e+07	4.46079e+06	1.95205e+07	1.62916e+08	1.33639e+08	9.16219e+07	3.22005e+07	6.84867e+07	1.8668e+07	1	1.42719	1	7.18956	7.12165	0.0226123	2.21062	3.00887	0.28295	1	1.51529	1	5.67924	6.07346	0.0299004	1.74065	2.02215	0.282793	1.70889e+07	9.70521e+07	2.97458e+07	5.67924	75.7643	31.1772	40.408	0	22685	1	2	1476.74	12750
		22685	GR3 40	4	22685	2143	739.379	73.493	1	3.00104e+07	4.46079e+06	1.95205e+07	1.62916e+08	1.33639e+08	9.16219e+07	3.22005e+07	6.84867e+07	1.8668e+07	1	1.42719	1	7.18956	7.12165	0.0226123	2.21062	3.00887	0.28295	1	1.51529	1	5.67924	6.07346	0.0299004	1.74065	2.02215	0.282793	1.70889e+07	9.70521e+07	2.97458e+07	5.67924	75.7643	31.1772	40.408	0	22685	1	2	1476.74	12723
		22685	GR3 40	4	22685	2143	739.379	73.493	1	3.00104e+07	4.46079e+06	1.95205e+07	1.62916e+08	1.33639e+08	9.16219e+07	3.22005e+07	6.84867e+07	1.8668e+07	1	1.42719	1	7.18956	7.12165	0.0226123	2.21062	3.00887	0.28295	1	1.51529	1	5.67924	6.07346	0.0299004	1.74065	2.02215	0.282793	1.70889e+07	9.70521e+07	2.97458e+07	5.67924	75.7643	31.1772	40.408	0	22685	1	2	1476.74	12469
		22685	GR3 40	4	22685	2143	739.379	73.493	1	3.00104e+07	4.46079e+06	1.95205e+07	1.62916e+08	1.33639e+08	9.16219e+07	3.22005e+07	6.84867e+07	1.8668e+07	1	1.42719	1	7.18956	7.12165	0.0226123	2.21062	3.00887	0.28295	1	1.51529	1	5.67924	6.07346	0.0299004	1.74065	2.02215	0.282793	1.70889e+07	9.70521e+07	2.97458e+07	5.67924	75.7643	31.1772	40.408	0	22685	1	2	1476.74	12477
	LVDAGFEFK	2	6	1	0.750427	1	3.64884	0.729811	0.0782537	0.888592	0.609772	0.68021	0	23.2233
		Hits: 6 Items
		FRAMEID	RAWFILE	MS2	FrameID1	CompID	MZ	Time	GoodID	II GR1 20	II GR2 20	II GR3 20	II GR1 40	II GR3 40	II GR2 40	II GR1 42	II GR2 42	II GR3 42	Ratio 20	StdDev 20	PValue 20	Ratio 40	StdDev 40	PValue 40	Ratio 42	StdDev 42	PValue 42	Ratio 2(0)	StdDev 2(0)	PValue 2(0)	Ratio 4(0)	StdDev 4(0)	PValue 4(0)	Ratio 4(2)	StdDev 4(2)	PValue 4(2)	Avg 20	Avg 40	Avg 42	MaxChange	CV 20	CV 40	CV 42	PRElement	PRRoot	PRSize	Charge	CompMW	MS2Scan
		3716	GR3 40	4	3716	4143	513.775	48.6067	1	1.12174e+07	1.13512e+06	4.03056e+06	1.54293e+07	2.43222e+07	1.20916e+07	2.28672e+06	1.71809e+06	1.71364e+06	1	1.90116	1	3.16442	4.1657	0.0689277	0.349046	0.392149	0.357322	1	2.01249	1	2.50104	3.6844	0.168515	0.303045	0.407267	0.35293	5.26798e+06	1.31754e+07	1.59643e+06	8.25302	100.624	46.6908	33.7674	1	18442	2	2	1024.53	8078
		3716	GR3 40	4	3716	4143	513.775	48.6067	1	1.12174e+07	1.13512e+06	4.03056e+06	1.54293e+07	2.43222e+07	1.20916e+07	2.28672e+06	1.71809e+06	1.71364e+06	1	1.90116	1	3.16442	4.1657	0.0689277	0.349046	0.392149	0.357322	1	2.01249	1	2.50104	3.6844	0.168515	0.303045	0.407267	0.35293	5.26798e+06	1.31754e+07	1.59643e+06	8.25302	100.624	46.6908	33.7674	1	18442	2	2	1024.53	8071
		18442	GR1 40	4	18442	4143	513.271	48.7148	1	1.52657e+07	7.06951e+06	1.69689e+07	5.49362e+07	8.93218e+07	4.97861e+07	1.51729e+07	14262732	1.6288e+07	1	0.807963	1	4.93699	3.63505	0.046343	1.16333	0.547388	0.558388	1	0.808756	1	4.02218	3.37926	0.0893776	1.04039	0.711896	0.89579	1.22295e+07	4.91894e+07	1.27235e+07	4.02218	40.4378	43.5778	27.9882	0	18442	2	2	1024.53	7946
		18442	GR1 40	4	18442	4143	513.271	48.7148	1	1.52657e+07	7.06951e+06	1.69689e+07	5.49362e+07	8.93218e+07	4.97861e+07	1.51729e+07	14262732	1.6288e+07	1	0.807963	1	4.93699	3.63505	0.046343	1.16333	0.547388	0.558388	1	0.808756	1	4.02218	3.37926	0.0893776	1.04039	0.711896	0.89579	1.22295e+07	4.91894e+07	1.27235e+07	4.02218	40.4378	43.5778	27.9882	0	18442	2	2	1024.53	7923
		18442	GR3 40	4	18442	4143	513.271	48.7148	1	1.52657e+07	7.06951e+06	1.69689e+07	5.49362e+07	8.93218e+07	4.97861e+07	1.51729e+07	14262732	1.6288e+07	1	0.807963	1	4.93699	3.63505	0.046343	1.16333	0.547388	0.558388	1	0.808756	1	4.02218	3.37926	0.0893776	1.04039	0.711896	0.89579	1.22295e+07	4.91894e+07	1.27235e+07	4.02218	40.4378	43.5778	27.9882	0	18442	2	2	1024.53	8367
		18442	GR3 40	4	18442	4143	513.271	48.7148	1	1.52657e+07	7.06951e+06	1.69689e+07	5.49362e+07	8.93218e+07	4.97861e+07	1.51729e+07	14262732	1.6288e+07	1	0.807963	1	4.93699	3.63505	0.046343	1.16333	0.547388	0.558388	1	0.808756	1	4.02218	3.37926	0.0893776	1.04039	0.711896	0.89579	1.22295e+07	4.91894e+07	1.27235e+07	4.02218	40.4378	43.5778	27.9882	0	18442	2	2	1024.53	8357
	VVYTSSGSTVSFSSLEEK	2	4	1	0.4186	1	1.16623	0.582645	0.523463	0.575087	0.470366	0.0759018	0	116.882
		Hits: 4 Items
		FRAMEID	RAWFILE	MS2	FrameID1	CompID	MZ	Time	GoodID	II GR1 20	II GR2 20	II GR3 20	II GR1 40	II GR3 40	II GR2 40	II GR1 42	II GR2 42	II GR3 42	Ratio 20	StdDev 20	PValue 20	Ratio 40	StdDev 40	PValue 40	Ratio 42	StdDev 42	PValue 42	Ratio 2(0)	StdDev 2(0)	PValue 2(0)	Ratio 4(0)	StdDev 4(0)	PValue 4(0)	Ratio 4(2)	StdDev 4(2)	PValue 4(2)	Avg 20	Avg 40	Avg 42	MaxChange	CV 20	CV 40	CV 42	PRElement	PRRoot	PRSize	Charge	CompMW	MS2Scan
		22141	GR2 40	2	22141	10403	954.469	52.092	1	3.0377e+06	1.93411e+06	3.29706e+06	1.80482e+06	9.9838e+06	6.90348e+06	1.46492e+06	947025	2.03139e+06	1	0.525158	1	2.26054	2.09225	0.280967	0.537358	0.337873	0.0760529	1	0.533355	1	1.847	1.83862	0.389947	0.499828	0.395769	0.0815764	2.57245e+06	4.75131e+06	1.28578e+06	3.69526	26.6678	72.8788	52.5132	1	22143	2	2	1905.92	8545
		22141	GR3 40	2	22141	10403	954.469	52.092	1	3.0377e+06	1.93411e+06	3.29706e+06	1.80482e+06	9.9838e+06	6.90348e+06	1.46492e+06	947025	2.03139e+06	1	0.525158	1	2.26054	2.09225	0.280967	0.537358	0.337873	0.0760529	1	0.533355	1	1.847	1.83862	0.389947	0.499828	0.395769	0.0815764	2.57245e+06	4.75131e+06	1.28578e+06	3.69526	26.6678	72.8788	52.5132	1	22143	2	2	1905.92	8806
		22143	GR2 40	2	22143	10403	953.966	52.1513	1	1.07982e+07	5.93762e+06	1.21436e+07	6.86828e+06	1.25716e+07	9.53105e+06	4.95715e+06	1.16665e+07	5.17611e+06	1	0.678272	1	1.00317	0.636655	0.990876	0.754854	0.65199	0.462127	1	0.675495	1	0.811488	0.583127	0.515405	0.616127	0.360259	0.17779	8.97993e+06	7.2871e+06	5.53278e+06	1.62304	33.7748	38.0842	24.6967	0	22143	2	2	1905.92	8555
		22143	GR3 40	2	22143	10403	953.966	52.1513	1	1.07982e+07	5.93762e+06	1.21436e+07	6.86828e+06	1.25716e+07	9.53105e+06	4.95715e+06	1.16665e+07	5.17611e+06	1	0.678272	1	1.00317	0.636655	0.990876	0.754854	0.65199	0.462127	1	0.675495	1	0.811488	0.583127	0.515405	0.616127	0.360259	0.17779	8.97993e+06	7.2871e+06	5.53278e+06	1.62304	33.7748	38.0842	24.6967	0	22143	2	2	1905.92	8813
Glyma08g04370.1	AT3G24503.1 aldehyde dehydrogenase 2C4	5	8	14	1	0.340585	1	3.37871	0.360822	0.0466091	1.12395	0.567609	0.833762
	M.P. 5 Items
	PEPTIDE	Frames	Hits	Ratio 2(0)	StdDev 2(0)	PValue 2(0)	Ratio 4(0)	StdDev 4(0)	PValue 4(0)	Ratio 4(2)	StdDev 4(2)	PValue 4(2)	OtherAssignments	AvgIonScore
	AWVVGDPFDPK	2	2	1	1.31112	1	2.8022	1.19797	0.326992	0.361484	1.29928	0.404113	0	33.32
		Hits: 2 Items
		FRAMEID	RAWFILE	MS2	FrameID1	CompID	MZ	Time	GoodID	II GR1 20	II GR2 20	II GR3 20	II GR1 40	II GR3 40	II GR2 40	II GR1 42	II GR2 42	II GR3 42	Ratio 20	StdDev 20	PValue 20	Ratio 40	StdDev 40	PValue 40	Ratio 42	StdDev 42	PValue 42	Ratio 2(0)	StdDev 2(0)	PValue 2(0)	Ratio 4(0)	StdDev 4(0)	PValue 4(0)	Ratio 4(2)	StdDev 4(2)	PValue 4(2)	Avg 20	Avg 40	Avg 42	MaxChange	CV 20	CV 40	CV 42	PRElement	PRRoot	PRSize	Charge	CompMW	MS2Scan
		5722	GR3 20	13	5722	1672	616.316	69.7666	1	2.26396e+08	9.27077e+07	9.31248e+06	1.4735e+08	2.0076e+07	5.98533e+07	6.1915e+07	7.15403e+07	1.35367e+07	1	2.00067	1	0.692045	1.28705	0.67559	0.447578	0.731677	0.442872	1	2.07372	1	0.513856	0.972269	0.514453	0.355604	0.582992	0.394858	1.06705e+08	5.48309e+07	3.79447e+07	2.81212	103.686	85.5244	60.2582	0	5722	1	2	1230.62	12118
		22657	GR3 40	1	22657	10175	615.811	71.7196	1	7.01982e+06	796199	3.90151e+06	3.99423e+07	9.43856e+06	1.70474e+07	3.69261e+06	857709	213503	1	1.59341	1	5.66914	8.58168	0.181	0.406555	0.797796	0.342583	1	1.69229	1	4.33329	6.70664	0.191632	0.371413	0.791278	0.340352	3.72676e+06	1.61491e+07	1.38417e+06	11.667	84.6143	70.1556	128.431	0	22657	1	2	1229.61	12276
	ISEGDKEDIDIAVK	1	1	1	0.55834	1	2.04932	0.613807	0.102726	1.42498	1.17684	0.626211	0	28.82
		Hits: 1 Items
		FRAMEID	RAWFILE	MS2	FrameID1	CompID	MZ	Time	GoodID	II GR1 20	II GR2 20	II GR3 20	II GR1 40	II GR3 40	II GR2 40	II GR1 42	II GR2 42	II GR3 42	Ratio 20	StdDev 20	PValue 20	Ratio 40	StdDev 40	PValue 40	Ratio 42	StdDev 42	PValue 42	Ratio 2(0)	StdDev 2(0)	PValue 2(0)	Ratio 4(0)	StdDev 4(0)	PValue 4(0)	Ratio 4(2)	StdDev 4(2)	PValue 4(2)	Avg 20	Avg 40	Avg 42	MaxChange	CV 20	CV 40	CV 42	PRElement	PRRoot	PRSize	Charge	CompMW	MS2Scan
		23679	GR2 40	1	23679	11395	511.267	26.9636	1	3.6561e+06	5.34594e+06	3.21633e+06	8.47251e+06	1.30959e+07	9.42588e+06	1.99227e+06	1.80114e+07	3.64845e+06	1	0.552098	1	2.5367	1.29963	0.0309175	1.93578	2.69739	0.532623	1	0.55834	1	2.04932	1.25788	0.102726	1.42498	1.67697	0.626211	3.80432e+06	7.79626e+06	5.4211e+06	2.04932	27.917	33.4637	89.7666	0	23679	1	3	1020.52	3818
	SPLIIFDDADIDK	3	5	1	0.766582	1	2.80994	0.873227	0.422512	1.69567	1.03286	0.822691	0	49.352
		Hits: 5 Items
		FRAMEID	RAWFILE	MS2	FrameID1	CompID	MZ	Time	GoodID	II GR1 20	II GR2 20	II GR3 20	II GR1 40	II GR3 40	II GR2 40	II GR1 42	II GR2 42	II GR3 42	Ratio 20	StdDev 20	PValue 20	Ratio 40	StdDev 40	PValue 40	Ratio 42	StdDev 42	PValue 42	Ratio 2(0)	StdDev 2(0)	PValue 2(0)	Ratio 4(0)	StdDev 4(0)	PValue 4(0)	Ratio 4(2)	StdDev 4(2)	PValue 4(2)	Avg 20	Avg 40	Avg 42	MaxChange	CV 20	CV 40	CV 42	PRElement	PRRoot	PRSize	Charge	CompMW	MS2Scan
		22796	GR3 40	2	22796	13288	731.384	77.2293	1	4.56668e+06	967574	4.18538e+06	7.06974e+06	2.89939e+06	1.18803e+07	0	1.3683e+07	2.37461e+06	1	1.22047	1	2.24797	2.75896	0.256917	1.65208	3.26485	0.671292	1	1.25873	1	1.71093	2.01361	0.344596	1.15762	2.14388	0.87222	3.04484e+06	5.20952e+06	3.52476e+06	1.71093	62.9365	54.7542	122.261	0	25120	1	2	2191.13	13191
		22910	GR3 40	2	22910	13165	731.374	81.3707	1	2.97407e+06	693083	2.19684e+06	2.15175e+07	4.22042e+06	4.52265e+06	8.72651e+06	3.30944e+06	463216	1	1.18651	1	5.16041	8.12646	0.290086	2.13151	3.4121	0.4611	1	1.26592	1	4.00718	6.40166	0.309235	1.90434	3.39613	0.554128	1.84752e+06	7.40334e+06	3.5183e+06	4.00718	63.2962	96.4583	115.04	0	22910	1	2	2191.1	13956
		22910	GR3 40	2	22910	13165	731.374	81.3707	1	2.97407e+06	693083	2.19684e+06	2.15175e+07	4.22042e+06	4.52265e+06	8.72651e+06	3.30944e+06	463216	1	1.18651	1	5.16041	8.12646	0.290086	2.13151	3.4121	0.4611	1	1.26592	1	4.00718	6.40166	0.309235	1.90434	3.39613	0.554128	1.84752e+06	7.40334e+06	3.5183e+06	4.00718	63.2962	96.4583	115.04	0	22910	1	2	2191.1	13963
		25120	GR2 40	2	25120	13288	731.377	78.1206	1	2.02975e+06	224324	2.53088e+06	1.86357e+06	510945	2.65175e+07	2.41529e+06	1.00349e+07	463216	1	1.52125	1	6.0381	13.7715	0.442251	2.69875	5.22378	0.453583	1	1.49647	1	4.45094	10.0118	0.465804	1.97104	3.42387	0.4881	1.48634e+06	6.61561e+06	2.92965e+06	4.45094	74.8234	150.114	98.885	0	25120	1	2	2191.13	13854
		25120	GR2 40	2	25120	13288	731.377	78.1206	1	2.02975e+06	224324	2.53088e+06	1.86357e+06	510945	2.65175e+07	2.41529e+06	1.00349e+07	463216	1	1.52125	1	6.0381	13.7715	0.442251	2.69875	5.22378	0.453583	1	1.49647	1	4.45094	10.0118	0.465804	1.97104	3.42387	0.4881	1.48634e+06	6.61561e+06	2.92965e+06	4.45094	74.8234	150.114	98.885	0	25120	1	2	2191.13	13834
	VFVQEGIYDEFEK	1	1	1	1.98017	1	6.44152	1.63187	0.14376	1.12593	1.71085	0.873288	0	48.92
		Hits: 1 Items
		FRAMEID	RAWFILE	MS2	FrameID1	CompID	MZ	Time	GoodID	II GR1 20	II GR2 20	II GR3 20	II GR1 40	II GR3 40	II GR2 40	II GR1 42	II GR2 42	II GR3 42	Ratio 20	StdDev 20	PValue 20	Ratio 40	StdDev 40	PValue 40	Ratio 42	StdDev 42	PValue 42	Ratio 2(0)	StdDev 2(0)	PValue 2(0)	Ratio 4(0)	StdDev 4(0)	PValue 4(0)	Ratio 4(2)	StdDev 4(2)	PValue 4(2)	Avg 20	Avg 40	Avg 42	MaxChange	CV 20	CV 40	CV 42	PRElement	PRRoot	PRSize	Charge	CompMW	MS2Scan
		19245	GR1 40	3	19245	14038	802.388	67.6162	1	384801	626430	2.72359e+06	1.22071e+07	2.39524e+06	1.5782e+07	537784	1.66534e+06	2.3941e+06	1	2.06634	1	8.1354	13.9728	0.152543	1.23091	2.02299	0.771267	1	1.98017	1	6.44152	10.5117	0.14376	1.12593	1.92629	0.873288	1.11811e+06	7.2023e+06	1.2589e+06	6.44152	99.0087	64.1787	72.0761	1	19241	2	2	1601.76	11395
	YGLAAGIVTK	1	5	1	0.58981	1	4.71283	0.615112	0.0463323	0.531647	1.39975	0.306377	0	40.814
		Hits: 5 Items
		FRAMEID	RAWFILE	MS2	FrameID1	CompID	MZ	Time	GoodID	II GR1 20	II GR2 20	II GR3 20	II GR1 40	II GR3 40	II GR2 40	II GR1 42	II GR2 42	II GR3 42	Ratio 20	StdDev 20	PValue 20	Ratio 40	StdDev 40	PValue 40	Ratio 42	StdDev 42	PValue 42	Ratio 2(0)	StdDev 2(0)	PValue 2(0)	Ratio 4(0)	StdDev 4(0)	PValue 4(0)	Ratio 4(2)	StdDev 4(2)	PValue 4(2)	Avg 20	Avg 40	Avg 42	MaxChange	CV 20	CV 40	CV 42	PRElement	PRRoot	PRSize	Charge	CompMW	MS2Scan
		2337	GR1 20	5	2337	9107	496.792	34.4221	1	5.42905e+06	3.22601e+06	4.6543e+06	3.38882e+07	2.62499e+07	1.84551e+07	5.42435e+06	1.46243e+06	756171	1	0.503808	1	5.90511	3.22689	0.0370671	0.574254	0.711821	0.326877	1	0.58981	1	4.71283	2.89892	0.0463323	0.531647	0.744172	0.306377	4.16417e+06	1.9625e+07	2.21387e+06	8.86458	29.4905	32.0207	110.484	0	2337	1	2	991.57	5001
		2337	GR1 40	5	2337	9107	496.792	34.4221	1	5.42905e+06	3.22601e+06	4.6543e+06	3.38882e+07	2.62499e+07	1.84551e+07	5.42435e+06	1.46243e+06	756171	1	0.503808	1	5.90511	3.22689	0.0370671	0.574254	0.711821	0.326877	1	0.58981	1	4.71283	2.89892	0.0463323	0.531647	0.744172	0.306377	4.16417e+06	1.9625e+07	2.21387e+06	8.86458	29.4905	32.0207	110.484	0	2337	1	2	991.57	5182
		2337	GR1 40	5	2337	9107	496.792	34.4221	1	5.42905e+06	3.22601e+06	4.6543e+06	3.38882e+07	2.62499e+07	1.84551e+07	5.42435e+06	1.46243e+06	756171	1	0.503808	1	5.90511	3.22689	0.0370671	0.574254	0.711821	0.326877	1	0.58981	1	4.71283	2.89892	0.0463323	0.531647	0.744172	0.306377	4.16417e+06	1.9625e+07	2.21387e+06	8.86458	29.4905	32.0207	110.484	0	2337	1	2	991.57	5193
		2337	GR2 40	5	2337	9107	496.792	34.4221	1	5.42905e+06	3.22601e+06	4.6543e+06	3.38882e+07	2.62499e+07	1.84551e+07	5.42435e+06	1.46243e+06	756171	1	0.503808	1	5.90511	3.22689	0.0370671	0.574254	0.711821	0.326877	1	0.58981	1	4.71283	2.89892	0.0463323	0.531647	0.744172	0.306377	4.16417e+06	1.9625e+07	2.21387e+06	8.86458	29.4905	32.0207	110.484	0	2337	1	2	991.57	5136
		2337	GR2 40	5	2337	9107	496.792	34.4221	1	5.42905e+06	3.22601e+06	4.6543e+06	3.38882e+07	2.62499e+07	1.84551e+07	5.42435e+06	1.46243e+06	756171	1	0.503808	1	5.90511	3.22689	0.0370671	0.574254	0.711821	0.326877	1	0.58981	1	4.71283	2.89892	0.0463323	0.531647	0.744172	0.306377	4.16417e+06	1.9625e+07	2.21387e+06	8.86458	29.4905	32.0207	110.484	0	2337	1	2	991.57	5142
Glyma12g32160.1	AT1G05260.1 Peroxidase superfamily protein	2	2	7	1	0.312105	1	3.17013	0.252885	0.0109541	0.222286	1.07885	0.0281132
	M.P. 2 Items
	PEPTIDE	Frames	Hits	Ratio 2(0)	StdDev 2(0)	PValue 2(0)	Ratio 4(0)	StdDev 4(0)	PValue 4(0)	Ratio 4(2)	StdDev 4(2)	PValue 4(2)	OtherAssignments	AvgIonScore
	GDQDPSLDSEYAANLK	1	6	1	0.313723	1	3.18459	0.253644	0.00170767	0.217272	1.14282	0.00875845	0	86.675
		Hits: 6 Items
		FRAMEID	RAWFILE	MS2	FrameID1	CompID	MZ	Time	GoodID	II GR1 20	II GR2 20	II GR3 20	II GR1 40	II GR3 40	II GR2 40	II GR1 42	II GR2 42	II GR3 42	Ratio 20	StdDev 20	PValue 20	Ratio 40	StdDev 40	PValue 40	Ratio 42	StdDev 42	PValue 42	Ratio 2(0)	StdDev 2(0)	PValue 2(0)	Ratio 4(0)	StdDev 4(0)	PValue 4(0)	Ratio 4(2)	StdDev 4(2)	PValue 4(2)	Avg 20	Avg 40	Avg 42	MaxChange	CV 20	CV 40	CV 42	PRElement	PRRoot	PRSize	Charge	CompMW	MS2Scan
		10190	GR1 40	6	10190	-1	861.9	38.3003	1	3.44833e+06	4.9792e+06	5.22803e+06	1.90793e+07	1.747e+07	1.75285e+07	1.01371e+06	0	1.90755e+06	1	0.42345	1	3.96014	1.03898	6.27659e-05	0.213925	0.254967	0.0102692	1	0.313723	1	3.18459	0.807755	0.00170767	0.217272	0.248303	0.00875845	4.21108e+06	1.34106e+07	914948	14.6572	15.6862	9.67828	98.5959	-1	-1	0	2	0	5989
		10190	GR1 40	6	10190	-1	861.9	38.3003	1	3.44833e+06	4.9792e+06	5.22803e+06	1.90793e+07	1.747e+07	1.75285e+07	1.01371e+06	0	1.90755e+06	1	0.42345	1	3.96014	1.03898	6.27659e-05	0.213925	0.254967	0.0102692	1	0.313723	1	3.18459	0.807755	0.00170767	0.217272	0.248303	0.00875845	4.21108e+06	1.34106e+07	914948	14.6572	15.6862	9.67828	98.5959	-1	-1	0	2	0	5986
		10190	GR2 20	6	10190	-1	861.9	38.3003	1	3.44833e+06	4.9792e+06	5.22803e+06	1.90793e+07	1.747e+07	1.75285e+07	1.01371e+06	0	1.90755e+06	1	0.42345	1	3.96014	1.03898	6.27659e-05	0.213925	0.254967	0.0102692	1	0.313723	1	3.18459	0.807755	0.00170767	0.217272	0.248303	0.00875845	4.21108e+06	1.34106e+07	914948	14.6572	15.6862	9.67828	98.5959	-1	-1	0	2	0	5861
		10190	GR3 40	6	10190	-1	861.9	38.3003	1	3.44833e+06	4.9792e+06	5.22803e+06	1.90793e+07	1.747e+07	1.75285e+07	1.01371e+06	0	1.90755e+06	1	0.42345	1	3.96014	1.03898	6.27659e-05	0.213925	0.254967	0.0102692	1	0.313723	1	3.18459	0.807755	0.00170767	0.217272	0.248303	0.00875845	4.21108e+06	1.34106e+07	914948	14.6572	15.6862	9.67828	98.5959	-1	-1	0	2	0	6047
		10190	GR3 40	6	10190	-1	861.9	38.3003	1	3.44833e+06	4.9792e+06	5.22803e+06	1.90793e+07	1.747e+07	1.75285e+07	1.01371e+06	0	1.90755e+06	1	0.42345	1	3.96014	1.03898	6.27659e-05	0.213925	0.254967	0.0102692	1	0.313723	1	3.18459	0.807755	0.00170767	0.217272	0.248303	0.00875845	4.21108e+06	1.34106e+07	914948	14.6572	15.6862	9.67828	98.5959	-1	-1	0	2	0	6038
		10190	GR3 42	6	10190	-1	861.9	38.3003	1	3.44833e+06	4.9792e+06	5.22803e+06	1.90793e+07	1.747e+07	1.75285e+07	1.01371e+06	0	1.90755e+06	1	0.42345	1	3.96014	1.03898	6.27659e-05	0.213925	0.254967	0.0102692	1	0.313723	1	3.18459	0.807755	0.00170767	0.217272	0.248303	0.00875845	4.21108e+06	1.34106e+07	914948	14.6572	15.6862	9.67828	98.5959	-1	-1	0	2	0	5631
	TFDLSYYSHVIK	1	1	1	3.07704	1	0.765557	3.27057	0.851492	0.263355	3.27057	0.498969	0	24.4
		Hits: 1 Items
		FRAMEID	RAWFILE	MS2	FrameID1	CompID	MZ	Time	GoodID	II GR1 20	II GR2 20	II GR3 20	II GR1 40	II GR3 40	II GR2 40	II GR1 42	II GR2 42	II GR3 42	Ratio 20	StdDev 20	PValue 20	Ratio 40	StdDev 40	PValue 40	Ratio 42	StdDev 42	PValue 42	Ratio 2(0)	StdDev 2(0)	PValue 2(0)	Ratio 4(0)	StdDev 4(0)	PValue 4(0)	Ratio 4(2)	StdDev 4(2)	PValue 4(2)	Avg 20	Avg 40	Avg 42	MaxChange	CV 20	CV 40	CV 42	PRElement	PRRoot	PRSize	Charge	CompMW	MS2Scan
		19222	GR1 40	1	19222	19383	491.922	67.0665	1	4.71019e+06	200350	221217	5.35827e+06	0	0	1.44353e+06	0	0	1	3.03727	1	1.04414	3.39417	0.975769	0.281293	0.914396	0.504514	1	3.07704	1	0.765557	2.50381	0.851492	0.263355	0.861322	0.498969	1.69643e+06	1.29872e+06	446764	3.79715	153.852	173.205	173.205	0	19222	1	3	1472.75	11301
Glyma12g32170.1	AT4G11290.1 Peroxidase superfamily protein	2	2	7	1	0.312105	1	3.17013	0.252885	0.0109541	0.222286	1.07885	0.0281132
	M.P. 2 Items
	PEPTIDE	Frames	Hits	Ratio 2(0)	StdDev 2(0)	PValue 2(0)	Ratio 4(0)	StdDev 4(0)	PValue 4(0)	Ratio 4(2)	StdDev 4(2)	PValue 4(2)	OtherAssignments	AvgIonScore
	GDQDPSLDSEYAANLK	1	6	1	0.313723	1	3.18459	0.253644	0.00170767	0.217272	1.14282	0.00875845	0	86.675
		Hits: 6 Items
		FRAMEID	RAWFILE	MS2	FrameID1	CompID	MZ	Time	GoodID	II GR1 20	II GR2 20	II GR3 20	II GR1 40	II GR3 40	II GR2 40	II GR1 42	II GR2 42	II GR3 42	Ratio 20	StdDev 20	PValue 20	Ratio 40	StdDev 40	PValue 40	Ratio 42	StdDev 42	PValue 42	Ratio 2(0)	StdDev 2(0)	PValue 2(0)	Ratio 4(0)	StdDev 4(0)	PValue 4(0)	Ratio 4(2)	StdDev 4(2)	PValue 4(2)	Avg 20	Avg 40	Avg 42	MaxChange	CV 20	CV 40	CV 42	PRElement	PRRoot	PRSize	Charge	CompMW	MS2Scan
		10190	GR1 40	6	10190	-1	861.9	38.3003	1	3.44833e+06	4.9792e+06	5.22803e+06	1.90793e+07	1.747e+07	1.75285e+07	1.01371e+06	0	1.90755e+06	1	0.42345	1	3.96014	1.03898	6.27659e-05	0.213925	0.254967	0.0102692	1	0.313723	1	3.18459	0.807755	0.00170767	0.217272	0.248303	0.00875845	4.21108e+06	1.34106e+07	914948	14.6572	15.6862	9.67828	98.5959	-1	-1	0	2	0	5989
		10190	GR1 40	6	10190	-1	861.9	38.3003	1	3.44833e+06	4.9792e+06	5.22803e+06	1.90793e+07	1.747e+07	1.75285e+07	1.01371e+06	0	1.90755e+06	1	0.42345	1	3.96014	1.03898	6.27659e-05	0.213925	0.254967	0.0102692	1	0.313723	1	3.18459	0.807755	0.00170767	0.217272	0.248303	0.00875845	4.21108e+06	1.34106e+07	914948	14.6572	15.6862	9.67828	98.5959	-1	-1	0	2	0	5986
		10190	GR2 20	6	10190	-1	861.9	38.3003	1	3.44833e+06	4.9792e+06	5.22803e+06	1.90793e+07	1.747e+07	1.75285e+07	1.01371e+06	0	1.90755e+06	1	0.42345	1	3.96014	1.03898	6.27659e-05	0.213925	0.254967	0.0102692	1	0.313723	1	3.18459	0.807755	0.00170767	0.217272	0.248303	0.00875845	4.21108e+06	1.34106e+07	914948	14.6572	15.6862	9.67828	98.5959	-1	-1	0	2	0	5861
		10190	GR3 40	6	10190	-1	861.9	38.3003	1	3.44833e+06	4.9792e+06	5.22803e+06	1.90793e+07	1.747e+07	1.75285e+07	1.01371e+06	0	1.90755e+06	1	0.42345	1	3.96014	1.03898	6.27659e-05	0.213925	0.254967	0.0102692	1	0.313723	1	3.18459	0.807755	0.00170767	0.217272	0.248303	0.00875845	4.21108e+06	1.34106e+07	914948	14.6572	15.6862	9.67828	98.5959	-1	-1	0	2	0	6047
		10190	GR3 40	6	10190	-1	861.9	38.3003	1	3.44833e+06	4.9792e+06	5.22803e+06	1.90793e+07	1.747e+07	1.75285e+07	1.01371e+06	0	1.90755e+06	1	0.42345	1	3.96014	1.03898	6.27659e-05	0.213925	0.254967	0.0102692	1	0.313723	1	3.18459	0.807755	0.00170767	0.217272	0.248303	0.00875845	4.21108e+06	1.34106e+07	914948	14.6572	15.6862	9.67828	98.5959	-1	-1	0	2	0	6038
		10190	GR3 42	6	10190	-1	861.9	38.3003	1	3.44833e+06	4.9792e+06	5.22803e+06	1.90793e+07	1.747e+07	1.75285e+07	1.01371e+06	0	1.90755e+06	1	0.42345	1	3.96014	1.03898	6.27659e-05	0.213925	0.254967	0.0102692	1	0.313723	1	3.18459	0.807755	0.00170767	0.217272	0.248303	0.00875845	4.21108e+06	1.34106e+07	914948	14.6572	15.6862	9.67828	98.5959	-1	-1	0	2	0	5631
	TFDLSYYSHVIK	1	1	1	3.07704	1	0.765557	3.27057	0.851492	0.263355	3.27057	0.498969	0	24.4
		Hits: 1 Items
		FRAMEID	RAWFILE	MS2	FrameID1	CompID	MZ	Time	GoodID	II GR1 20	II GR2 20	II GR3 20	II GR1 40	II GR3 40	II GR2 40	II GR1 42	II GR2 42	II GR3 42	Ratio 20	StdDev 20	PValue 20	Ratio 40	StdDev 40	PValue 40	Ratio 42	StdDev 42	PValue 42	Ratio 2(0)	StdDev 2(0)	PValue 2(0)	Ratio 4(0)	StdDev 4(0)	PValue 4(0)	Ratio 4(2)	StdDev 4(2)	PValue 4(2)	Avg 20	Avg 40	Avg 42	MaxChange	CV 20	CV 40	CV 42	PRElement	PRRoot	PRSize	Charge	CompMW	MS2Scan
		19222	GR1 40	1	19222	19383	491.922	67.0665	1	4.71019e+06	200350	221217	5.35827e+06	0	0	1.44353e+06	0	0	1	3.03727	1	1.04414	3.39417	0.975769	0.281293	0.914396	0.504514	1	3.07704	1	0.765557	2.50381	0.851492	0.263355	0.861322	0.498969	1.69643e+06	1.29872e+06	446764	3.79715	153.852	173.205	173.205	0	19222	1	3	1472.75	11301
Glyma13g38300.1	AT4G11290.1 Peroxidase superfamily protein	2	2	7	1	0.312105	1	3.17013	0.252885	0.0109541	0.222286	1.07885	0.0281132
	M.P. 2 Items
	PEPTIDE	Frames	Hits	Ratio 2(0)	StdDev 2(0)	PValue 2(0)	Ratio 4(0)	StdDev 4(0)	PValue 4(0)	Ratio 4(2)	StdDev 4(2)	PValue 4(2)	OtherAssignments	AvgIonScore
	GDQDPSLDSEYAANLK	1	6	1	0.313723	1	3.18459	0.253644	0.00170767	0.217272	1.14282	0.00875845	0	86.675
		Hits: 6 Items
		FRAMEID	RAWFILE	MS2	FrameID1	CompID	MZ	Time	GoodID	II GR1 20	II GR2 20	II GR3 20	II GR1 40	II GR3 40	II GR2 40	II GR1 42	II GR2 42	II GR3 42	Ratio 20	StdDev 20	PValue 20	Ratio 40	StdDev 40	PValue 40	Ratio 42	StdDev 42	PValue 42	Ratio 2(0)	StdDev 2(0)	PValue 2(0)	Ratio 4(0)	StdDev 4(0)	PValue 4(0)	Ratio 4(2)	StdDev 4(2)	PValue 4(2)	Avg 20	Avg 40	Avg 42	MaxChange	CV 20	CV 40	CV 42	PRElement	PRRoot	PRSize	Charge	CompMW	MS2Scan
		10190	GR1 40	6	10190	-1	861.9	38.3003	1	3.44833e+06	4.9792e+06	5.22803e+06	1.90793e+07	1.747e+07	1.75285e+07	1.01371e+06	0	1.90755e+06	1	0.42345	1	3.96014	1.03898	6.27659e-05	0.213925	0.254967	0.0102692	1	0.313723	1	3.18459	0.807755	0.00170767	0.217272	0.248303	0.00875845	4.21108e+06	1.34106e+07	914948	14.6572	15.6862	9.67828	98.5959	-1	-1	0	2	0	5989
		10190	GR1 40	6	10190	-1	861.9	38.3003	1	3.44833e+06	4.9792e+06	5.22803e+06	1.90793e+07	1.747e+07	1.75285e+07	1.01371e+06	0	1.90755e+06	1	0.42345	1	3.96014	1.03898	6.27659e-05	0.213925	0.254967	0.0102692	1	0.313723	1	3.18459	0.807755	0.00170767	0.217272	0.248303	0.00875845	4.21108e+06	1.34106e+07	914948	14.6572	15.6862	9.67828	98.5959	-1	-1	0	2	0	5986
		10190	GR2 20	6	10190	-1	861.9	38.3003	1	3.44833e+06	4.9792e+06	5.22803e+06	1.90793e+07	1.747e+07	1.75285e+07	1.01371e+06	0	1.90755e+06	1	0.42345	1	3.96014	1.03898	6.27659e-05	0.213925	0.254967	0.0102692	1	0.313723	1	3.18459	0.807755	0.00170767	0.217272	0.248303	0.00875845	4.21108e+06	1.34106e+07	914948	14.6572	15.6862	9.67828	98.5959	-1	-1	0	2	0	5861
		10190	GR3 40	6	10190	-1	861.9	38.3003	1	3.44833e+06	4.9792e+06	5.22803e+06	1.90793e+07	1.747e+07	1.75285e+07	1.01371e+06	0	1.90755e+06	1	0.42345	1	3.96014	1.03898	6.27659e-05	0.213925	0.254967	0.0102692	1	0.313723	1	3.18459	0.807755	0.00170767	0.217272	0.248303	0.00875845	4.21108e+06	1.34106e+07	914948	14.6572	15.6862	9.67828	98.5959	-1	-1	0	2	0	6047
		10190	GR3 40	6	10190	-1	861.9	38.3003	1	3.44833e+06	4.9792e+06	5.22803e+06	1.90793e+07	1.747e+07	1.75285e+07	1.01371e+06	0	1.90755e+06	1	0.42345	1	3.96014	1.03898	6.27659e-05	0.213925	0.254967	0.0102692	1	0.313723	1	3.18459	0.807755	0.00170767	0.217272	0.248303	0.00875845	4.21108e+06	1.34106e+07	914948	14.6572	15.6862	9.67828	98.5959	-1	-1	0	2	0	6038
		10190	GR3 42	6	10190	-1	861.9	38.3003	1	3.44833e+06	4.9792e+06	5.22803e+06	1.90793e+07	1.747e+07	1.75285e+07	1.01371e+06	0	1.90755e+06	1	0.42345	1	3.96014	1.03898	6.27659e-05	0.213925	0.254967	0.0102692	1	0.313723	1	3.18459	0.807755	0.00170767	0.217272	0.248303	0.00875845	4.21108e+06	1.34106e+07	914948	14.6572	15.6862	9.67828	98.5959	-1	-1	0	2	0	5631
	TFDLSYYSHVIK	1	1	1	3.07704	1	0.765557	3.27057	0.851492	0.263355	3.27057	0.498969	0	24.4
		Hits: 1 Items
		FRAMEID	RAWFILE	MS2	FrameID1	CompID	MZ	Time	GoodID	II GR1 20	II GR2 20	II GR3 20	II GR1 40	II GR3 40	II GR2 40	II GR1 42	II GR2 42	II GR3 42	Ratio 20	StdDev 20	PValue 20	Ratio 40	StdDev 40	PValue 40	Ratio 42	StdDev 42	PValue 42	Ratio 2(0)	StdDev 2(0)	PValue 2(0)	Ratio 4(0)	StdDev 4(0)	PValue 4(0)	Ratio 4(2)	StdDev 4(2)	PValue 4(2)	Avg 20	Avg 40	Avg 42	MaxChange	CV 20	CV 40	CV 42	PRElement	PRRoot	PRSize	Charge	CompMW	MS2Scan
		19222	GR1 40	1	19222	19383	491.922	67.0665	1	4.71019e+06	200350	221217	5.35827e+06	0	0	1.44353e+06	0	0	1	3.03727	1	1.04414	3.39417	0.975769	0.281293	0.914396	0.504514	1	3.07704	1	0.765557	2.50381	0.851492	0.263355	0.861322	0.498969	1.69643e+06	1.29872e+06	446764	3.79715	153.852	173.205	173.205	0	19222	1	3	1472.75	11301
Glyma13g38310.2	AT1G05260.1 Peroxidase superfamily protein	2	2	7	1	0.312105	1	3.17013	0.252885	0.0109541	0.222286	1.07885	0.0281132
	M.P. 2 Items
	PEPTIDE	Frames	Hits	Ratio 2(0)	StdDev 2(0)	PValue 2(0)	Ratio 4(0)	StdDev 4(0)	PValue 4(0)	Ratio 4(2)	StdDev 4(2)	PValue 4(2)	OtherAssignments	AvgIonScore
	GDQDPSLDSEYAANLK	1	6	1	0.313723	1	3.18459	0.253644	0.00170767	0.217272	1.14282	0.00875845	0	86.675
		Hits: 6 Items
		FRAMEID	RAWFILE	MS2	FrameID1	CompID	MZ	Time	GoodID	II GR1 20	II GR2 20	II GR3 20	II GR1 40	II GR3 40	II GR2 40	II GR1 42	II GR2 42	II GR3 42	Ratio 20	StdDev 20	PValue 20	Ratio 40	StdDev 40	PValue 40	Ratio 42	StdDev 42	PValue 42	Ratio 2(0)	StdDev 2(0)	PValue 2(0)	Ratio 4(0)	StdDev 4(0)	PValue 4(0)	Ratio 4(2)	StdDev 4(2)	PValue 4(2)	Avg 20	Avg 40	Avg 42	MaxChange	CV 20	CV 40	CV 42	PRElement	PRRoot	PRSize	Charge	CompMW	MS2Scan
		10190	GR1 40	6	10190	-1	861.9	38.3003	1	3.44833e+06	4.9792e+06	5.22803e+06	1.90793e+07	1.747e+07	1.75285e+07	1.01371e+06	0	1.90755e+06	1	0.42345	1	3.96014	1.03898	6.27659e-05	0.213925	0.254967	0.0102692	1	0.313723	1	3.18459	0.807755	0.00170767	0.217272	0.248303	0.00875845	4.21108e+06	1.34106e+07	914948	14.6572	15.6862	9.67828	98.5959	-1	-1	0	2	0	5989
		10190	GR1 40	6	10190	-1	861.9	38.3003	1	3.44833e+06	4.9792e+06	5.22803e+06	1.90793e+07	1.747e+07	1.75285e+07	1.01371e+06	0	1.90755e+06	1	0.42345	1	3.96014	1.03898	6.27659e-05	0.213925	0.254967	0.0102692	1	0.313723	1	3.18459	0.807755	0.00170767	0.217272	0.248303	0.00875845	4.21108e+06	1.34106e+07	914948	14.6572	15.6862	9.67828	98.5959	-1	-1	0	2	0	5986
		10190	GR2 20	6	10190	-1	861.9	38.3003	1	3.44833e+06	4.9792e+06	5.22803e+06	1.90793e+07	1.747e+07	1.75285e+07	1.01371e+06	0	1.90755e+06	1	0.42345	1	3.96014	1.03898	6.27659e-05	0.213925	0.254967	0.0102692	1	0.313723	1	3.18459	0.807755	0.00170767	0.217272	0.248303	0.00875845	4.21108e+06	1.34106e+07	914948	14.6572	15.6862	9.67828	98.5959	-1	-1	0	2	0	5861
		10190	GR3 40	6	10190	-1	861.9	38.3003	1	3.44833e+06	4.9792e+06	5.22803e+06	1.90793e+07	1.747e+07	1.75285e+07	1.01371e+06	0	1.90755e+06	1	0.42345	1	3.96014	1.03898	6.27659e-05	0.213925	0.254967	0.0102692	1	0.313723	1	3.18459	0.807755	0.00170767	0.217272	0.248303	0.00875845	4.21108e+06	1.34106e+07	914948	14.6572	15.6862	9.67828	98.5959	-1	-1	0	2	0	6047
		10190	GR3 40	6	10190	-1	861.9	38.3003	1	3.44833e+06	4.9792e+06	5.22803e+06	1.90793e+07	1.747e+07	1.75285e+07	1.01371e+06	0	1.90755e+06	1	0.42345	1	3.96014	1.03898	6.27659e-05	0.213925	0.254967	0.0102692	1	0.313723	1	3.18459	0.807755	0.00170767	0.217272	0.248303	0.00875845	4.21108e+06	1.34106e+07	914948	14.6572	15.6862	9.67828	98.5959	-1	-1	0	2	0	6038
		10190	GR3 42	6	10190	-1	861.9	38.3003	1	3.44833e+06	4.9792e+06	5.22803e+06	1.90793e+07	1.747e+07	1.75285e+07	1.01371e+06	0	1.90755e+06	1	0.42345	1	3.96014	1.03898	6.27659e-05	0.213925	0.254967	0.0102692	1	0.313723	1	3.18459	0.807755	0.00170767	0.217272	0.248303	0.00875845	4.21108e+06	1.34106e+07	914948	14.6572	15.6862	9.67828	98.5959	-1	-1	0	2	0	5631
	TFDLSYYSHVIK	1	1	1	3.07704	1	0.765557	3.27057	0.851492	0.263355	3.27057	0.498969	0	24.4
		Hits: 1 Items
		FRAMEID	RAWFILE	MS2	FrameID1	CompID	MZ	Time	GoodID	II GR1 20	II GR2 20	II GR3 20	II GR1 40	II GR3 40	II GR2 40	II GR1 42	II GR2 42	II GR3 42	Ratio 20	StdDev 20	PValue 20	Ratio 40	StdDev 40	PValue 40	Ratio 42	StdDev 42	PValue 42	Ratio 2(0)	StdDev 2(0)	PValue 2(0)	Ratio 4(0)	StdDev 4(0)	PValue 4(0)	Ratio 4(2)	StdDev 4(2)	PValue 4(2)	Avg 20	Avg 40	Avg 42	MaxChange	CV 20	CV 40	CV 42	PRElement	PRRoot	PRSize	Charge	CompMW	MS2Scan
		19222	GR1 40	1	19222	19383	491.922	67.0665	1	4.71019e+06	200350	221217	5.35827e+06	0	0	1.44353e+06	0	0	1	3.03727	1	1.04414	3.39417	0.975769	0.281293	0.914396	0.504514	1	3.07704	1	0.765557	2.50381	0.851492	0.263355	0.861322	0.498969	1.69643e+06	1.29872e+06	446764	3.79715	153.852	173.205	173.205	0	19222	1	3	1472.75	11301
Glyma17g14750.1	AT1G12240.1 Glycosyl hydrolases family 32 protein	10	18	98	1	0.181837	1	3.12203	0.192028	0.000740405	0.636808	0.169841	0.132098
	M.P. 10 Items
	PEPTIDE	Frames	Hits	Ratio 2(0)	StdDev 2(0)	PValue 2(0)	Ratio 4(0)	StdDev 4(0)	PValue 4(0)	Ratio 4(2)	StdDev 4(2)	PValue 4(2)	OtherAssignments	AvgIonScore
	DPTTAWLTSEGK	1	2	1	1.73382	1	3.03185	1.68463	0.289725	0.365106	1.56989	0.331939	0	55.39
		Hits: 2 Items
		FRAMEID	RAWFILE	MS2	FrameID1	CompID	MZ	Time	GoodID	II GR1 20	II GR2 20	II GR3 20	II GR1 40	II GR3 40	II GR2 40	II GR1 42	II GR2 42	II GR3 42	Ratio 20	StdDev 20	PValue 20	Ratio 40	StdDev 40	PValue 40	Ratio 42	StdDev 42	PValue 42	Ratio 2(0)	StdDev 2(0)	PValue 2(0)	Ratio 4(0)	StdDev 4(0)	PValue 4(0)	Ratio 4(2)	StdDev 4(2)	PValue 4(2)	Avg 20	Avg 40	Avg 42	MaxChange	CV 20	CV 40	CV 42	PRElement	PRRoot	PRSize	Charge	CompMW	MS2Scan
		10746	GR2 20	2	10746	3314	653.322	47.9589	1	3.39355e+06	4.407e+07	2.33496e+07	5.02324e+06	1.1506e+08	1.42566e+08	2.39484e+06	1.32809e+07	1.40275e+07	1	1.72336	1	3.70904	6.27938	0.264229	0.419459	0.63729	0.365045	1	1.73382	1	3.03185	5.10753	0.289725	0.365106	0.573176	0.331939	2.15199e+07	6.52449e+07	7.85704e+06	8.30401	86.6908	81.772	70.2981	0	10746	1	2	1304.63	7691
		10746	GR2 20	2	10746	3314	653.322	47.9589	1	3.39355e+06	4.407e+07	2.33496e+07	5.02324e+06	1.1506e+08	1.42566e+08	2.39484e+06	1.32809e+07	1.40275e+07	1	1.72336	1	3.70904	6.27938	0.264229	0.419459	0.63729	0.365045	1	1.73382	1	3.03185	5.10753	0.289725	0.365106	0.573176	0.331939	2.15199e+07	6.52449e+07	7.85704e+06	8.30401	86.6908	81.772	70.2981	0	10746	1	2	1304.63	7709
	GWASVQSIPR	1	7	1	0.37876	1	3.21335	0.394273	0.0214242	0.574683	0.553535	0.0600083	0	52.2514
		Hits: 7 Items
		FRAMEID	RAWFILE	MS2	FrameID1	CompID	MZ	Time	GoodID	II GR1 20	II GR2 20	II GR3 20	II GR1 40	II GR3 40	II GR2 40	II GR1 42	II GR2 42	II GR3 42	Ratio 20	StdDev 20	PValue 20	Ratio 40	StdDev 40	PValue 40	Ratio 42	StdDev 42	PValue 42	Ratio 2(0)	StdDev 2(0)	PValue 2(0)	Ratio 4(0)	StdDev 4(0)	PValue 4(0)	Ratio 4(2)	StdDev 4(2)	PValue 4(2)	Avg 20	Avg 40	Avg 42	MaxChange	CV 20	CV 40	CV 42	PRElement	PRRoot	PRSize	Charge	CompMW	MS2Scan
		10249	GR1 40	8	10249	942	550.797	39.2835	1	5.97687e+07	8.38533e+07	6.17676e+07	3.47735e+08	2.27667e+08	2.5574e+08	5.42211e+07	3.88856e+07	3.80396e+07	1	0.390447	1	4.04666	1.70737	0.0247387	0.638525	0.257689	0.0649172	1	0.37876	1	3.21335	1.26694	0.0214242	0.574683	0.318107	0.0600083	6.37922e+07	2.04987e+08	3.66603e+07	5.59152	18.938	20.4893	36.4155	0	10249	3	2	1099.58	6167
		10249	GR1 42	8	10249	942	550.797	39.2835	1	5.97687e+07	8.38533e+07	6.17676e+07	3.47735e+08	2.27667e+08	2.5574e+08	5.42211e+07	3.88856e+07	3.80396e+07	1	0.390447	1	4.04666	1.70737	0.0247387	0.638525	0.257689	0.0649172	1	0.37876	1	3.21335	1.26694	0.0214242	0.574683	0.318107	0.0600083	6.37922e+07	2.04987e+08	3.66603e+07	5.59152	18.938	20.4893	36.4155	0	10249	3	2	1099.58	6077
		10249	GR2 20	8	10249	942	550.797	39.2835	1	5.97687e+07	8.38533e+07	6.17676e+07	3.47735e+08	2.27667e+08	2.5574e+08	5.42211e+07	3.88856e+07	3.80396e+07	1	0.390447	1	4.04666	1.70737	0.0247387	0.638525	0.257689	0.0649172	1	0.37876	1	3.21335	1.26694	0.0214242	0.574683	0.318107	0.0600083	6.37922e+07	2.04987e+08	3.66603e+07	5.59152	18.938	20.4893	36.4155	0	10249	3	2	1099.58	6043
		10249	GR3 20	8	10249	942	550.797	39.2835	1	5.97687e+07	8.38533e+07	6.17676e+07	3.47735e+08	2.27667e+08	2.5574e+08	5.42211e+07	3.88856e+07	3.80396e+07	1	0.390447	1	4.04666	1.70737	0.0247387	0.638525	0.257689	0.0649172	1	0.37876	1	3.21335	1.26694	0.0214242	0.574683	0.318107	0.0600083	6.37922e+07	2.04987e+08	3.66603e+07	5.59152	18.938	20.4893	36.4155	0	10249	3	2	1099.58	5899
		10249	GR3 20	8	10249	942	550.797	39.2835	1	5.97687e+07	8.38533e+07	6.17676e+07	3.47735e+08	2.27667e+08	2.5574e+08	5.42211e+07	3.88856e+07	3.80396e+07	1	0.390447	1	4.04666	1.70737	0.0247387	0.638525	0.257689	0.0649172	1	0.37876	1	3.21335	1.26694	0.0214242	0.574683	0.318107	0.0600083	6.37922e+07	2.04987e+08	3.66603e+07	5.59152	18.938	20.4893	36.4155	0	10249	3	2	1099.58	5907
		10249	GR3 40	8	10249	942	550.797	39.2835	1	5.97687e+07	8.38533e+07	6.17676e+07	3.47735e+08	2.27667e+08	2.5574e+08	5.42211e+07	3.88856e+07	3.80396e+07	1	0.390447	1	4.04666	1.70737	0.0247387	0.638525	0.257689	0.0649172	1	0.37876	1	3.21335	1.26694	0.0214242	0.574683	0.318107	0.0600083	6.37922e+07	2.04987e+08	3.66603e+07	5.59152	18.938	20.4893	36.4155	0	10249	3	2	1099.58	6328
		10249	GR3 40	8	10249	942	550.797	39.2835	1	5.97687e+07	8.38533e+07	6.17676e+07	3.47735e+08	2.27667e+08	2.5574e+08	5.42211e+07	3.88856e+07	3.80396e+07	1	0.390447	1	4.04666	1.70737	0.0247387	0.638525	0.257689	0.0649172	1	0.37876	1	3.21335	1.26694	0.0214242	0.574683	0.318107	0.0600083	6.37922e+07	2.04987e+08	3.66603e+07	5.59152	18.938	20.4893	36.4155	0	10249	3	2	1099.58	6339
	KTGSNLLQWPVAEVESLR	1	5	1	2.72388	1	7.48336	2.8397	0.416962	2.03501	2.70399	0.599027	0	49.862
		Hits: 5 Items
		FRAMEID	RAWFILE	MS2	FrameID1	CompID	MZ	Time	GoodID	II GR1 20	II GR2 20	II GR3 20	II GR1 40	II GR3 40	II GR2 40	II GR1 42	II GR2 42	II GR3 42	Ratio 20	StdDev 20	PValue 20	Ratio 40	StdDev 40	PValue 40	Ratio 42	StdDev 42	PValue 42	Ratio 2(0)	StdDev 2(0)	PValue 2(0)	Ratio 4(0)	StdDev 4(0)	PValue 4(0)	Ratio 4(2)	StdDev 4(2)	PValue 4(2)	Avg 20	Avg 40	Avg 42	MaxChange	CV 20	CV 40	CV 42	PRElement	PRRoot	PRSize	Charge	CompMW	MS2Scan
		8199	GR1 20	5	8199	12926	676.367	97.0044	1	3.17105e+06	446330	140408	3.43936e+07	1.02106e+06	2.76415e+06	6.89059e+06	1.37696e+06	323751	1	2.664	1	10.1599	28.5296	0.40103	2.28626	5.86095	0.52853	1	2.72388	1	7.48336	21.2505	0.416962	2.03501	5.50265	0.599027	1.23539e+06	9.24486e+06	2.51403e+06	7.48336	136.194	147.776	134.205	0	8199	1	3	2026.08	15887
		8199	GR1 20	5	8199	12926	676.367	97.0044	1	3.17105e+06	446330	140408	3.43936e+07	1.02106e+06	2.76415e+06	6.89059e+06	1.37696e+06	323751	1	2.664	1	10.1599	28.5296	0.40103	2.28626	5.86095	0.52853	1	2.72388	1	7.48336	21.2505	0.416962	2.03501	5.50265	0.599027	1.23539e+06	9.24486e+06	2.51403e+06	7.48336	136.194	147.776	134.205	0	8199	1	3	2026.08	15898
		8199	GR1 40	5	8199	12926	676.367	97.0044	1	3.17105e+06	446330	140408	3.43936e+07	1.02106e+06	2.76415e+06	6.89059e+06	1.37696e+06	323751	1	2.664	1	10.1599	28.5296	0.40103	2.28626	5.86095	0.52853	1	2.72388	1	7.48336	21.2505	0.416962	2.03501	5.50265	0.599027	1.23539e+06	9.24486e+06	2.51403e+06	7.48336	136.194	147.776	134.205	0	8199	1	3	2026.08	16623
		8199	GR1 40	5	8199	12926	676.367	97.0044	1	3.17105e+06	446330	140408	3.43936e+07	1.02106e+06	2.76415e+06	6.89059e+06	1.37696e+06	323751	1	2.664	1	10.1599	28.5296	0.40103	2.28626	5.86095	0.52853	1	2.72388	1	7.48336	21.2505	0.416962	2.03501	5.50265	0.599027	1.23539e+06	9.24486e+06	2.51403e+06	7.48336	136.194	147.776	134.205	0	8199	1	3	2026.08	16613
		8199	GR1 42	5	8199	12926	676.367	97.0044	1	3.17105e+06	446330	140408	3.43936e+07	1.02106e+06	2.76415e+06	6.89059e+06	1.37696e+06	323751	1	2.664	1	10.1599	28.5296	0.40103	2.28626	5.86095	0.52853	1	2.72388	1	7.48336	21.2505	0.416962	2.03501	5.50265	0.599027	1.23539e+06	9.24486e+06	2.51403e+06	7.48336	136.194	147.776	134.205	0	8199	1	3	2026.08	16059
	NENGLDTSVNGDEVK	1	15	1	2.14765	1	1.37789	2.29613	0.762334	0.418217	2.13001	0.456709	0	80.7267
		Hits: 15 Items
		FRAMEID	RAWFILE	MS2	FrameID1	CompID	MZ	Time	GoodID	II GR1 20	II GR2 20	II GR3 20	II GR1 40	II GR3 40	II GR2 40	II GR1 42	II GR2 42	II GR3 42	Ratio 20	StdDev 20	PValue 20	Ratio 40	StdDev 40	PValue 40	Ratio 42	StdDev 42	PValue 42	Ratio 2(0)	StdDev 2(0)	PValue 2(0)	Ratio 4(0)	StdDev 4(0)	PValue 4(0)	Ratio 4(2)	StdDev 4(2)	PValue 4(2)	Avg 20	Avg 40	Avg 42	MaxChange	CV 20	CV 40	CV 42	PRElement	PRRoot	PRSize	Charge	CompMW	MS2Scan
		937	GR1 20	15	937	11312	795.864	19.4001	1	1.47151e+07	4.62244e+06	1.15791e+06	3.04441e+07	2.72963e+06	4.64399e+06	6.66065e+06	1.9982e+06	1.01786e+06	1	2.06195	1	1.84518	4.16791	0.600583	0.47214	0.928081	0.480419	1	2.14765	1	1.37789	3.1638	0.762334	0.418217	0.890804	0.456709	6.66564e+06	9.18449e+06	2.78768e+06	3.29467	107.382	122.23	105.618	0	937	1	2	1589.71	2300
		937	GR1 20	15	937	11312	795.864	19.4001	1	1.47151e+07	4.62244e+06	1.15791e+06	3.04441e+07	2.72963e+06	4.64399e+06	6.66065e+06	1.9982e+06	1.01786e+06	1	2.06195	1	1.84518	4.16791	0.600583	0.47214	0.928081	0.480419	1	2.14765	1	1.37789	3.1638	0.762334	0.418217	0.890804	0.456709	6.66564e+06	9.18449e+06	2.78768e+06	3.29467	107.382	122.23	105.618	0	937	1	2	1589.71	2304
		937	GR1 40	15	937	11312	795.864	19.4001	1	1.47151e+07	4.62244e+06	1.15791e+06	3.04441e+07	2.72963e+06	4.64399e+06	6.66065e+06	1.9982e+06	1.01786e+06	1	2.06195	1	1.84518	4.16791	0.600583	0.47214	0.928081	0.480419	1	2.14765	1	1.37789	3.1638	0.762334	0.418217	0.890804	0.456709	6.66564e+06	9.18449e+06	2.78768e+06	3.29467	107.382	122.23	105.618	0	937	1	2	1589.71	2395
		937	GR1 40	15	937	11312	795.864	19.4001	1	1.47151e+07	4.62244e+06	1.15791e+06	3.04441e+07	2.72963e+06	4.64399e+06	6.66065e+06	1.9982e+06	1.01786e+06	1	2.06195	1	1.84518	4.16791	0.600583	0.47214	0.928081	0.480419	1	2.14765	1	1.37789	3.1638	0.762334	0.418217	0.890804	0.456709	6.66564e+06	9.18449e+06	2.78768e+06	3.29467	107.382	122.23	105.618	0	937	1	2	1589.71	2403
		937	GR1 40	15	937	11312	795.864	19.4001	1	1.47151e+07	4.62244e+06	1.15791e+06	3.04441e+07	2.72963e+06	4.64399e+06	6.66065e+06	1.9982e+06	1.01786e+06	1	2.06195	1	1.84518	4.16791	0.600583	0.47214	0.928081	0.480419	1	2.14765	1	1.37789	3.1638	0.762334	0.418217	0.890804	0.456709	6.66564e+06	9.18449e+06	2.78768e+06	3.29467	107.382	122.23	105.618	0	937	1	2	1589.71	2417
		937	GR1 42	15	937	11312	795.864	19.4001	1	1.47151e+07	4.62244e+06	1.15791e+06	3.04441e+07	2.72963e+06	4.64399e+06	6.66065e+06	1.9982e+06	1.01786e+06	1	2.06195	1	1.84518	4.16791	0.600583	0.47214	0.928081	0.480419	1	2.14765	1	1.37789	3.1638	0.762334	0.418217	0.890804	0.456709	6.66564e+06	9.18449e+06	2.78768e+06	3.29467	107.382	122.23	105.618	0	937	1	2	1589.71	2408
		937	GR1 42	15	937	11312	795.864	19.4001	1	1.47151e+07	4.62244e+06	1.15791e+06	3.04441e+07	2.72963e+06	4.64399e+06	6.66065e+06	1.9982e+06	1.01786e+06	1	2.06195	1	1.84518	4.16791	0.600583	0.47214	0.928081	0.480419	1	2.14765	1	1.37789	3.1638	0.762334	0.418217	0.890804	0.456709	6.66564e+06	9.18449e+06	2.78768e+06	3.29467	107.382	122.23	105.618	0	937	1	2	1589.71	2414
		937	GR2 20	15	937	11312	795.864	19.4001	1	1.47151e+07	4.62244e+06	1.15791e+06	3.04441e+07	2.72963e+06	4.64399e+06	6.66065e+06	1.9982e+06	1.01786e+06	1	2.06195	1	1.84518	4.16791	0.600583	0.47214	0.928081	0.480419	1	2.14765	1	1.37789	3.1638	0.762334	0.418217	0.890804	0.456709	6.66564e+06	9.18449e+06	2.78768e+06	3.29467	107.382	122.23	105.618	0	937	1	2	1589.71	2517
		937	GR2 20	15	937	11312	795.864	19.4001	1	1.47151e+07	4.62244e+06	1.15791e+06	3.04441e+07	2.72963e+06	4.64399e+06	6.66065e+06	1.9982e+06	1.01786e+06	1	2.06195	1	1.84518	4.16791	0.600583	0.47214	0.928081	0.480419	1	2.14765	1	1.37789	3.1638	0.762334	0.418217	0.890804	0.456709	6.66564e+06	9.18449e+06	2.78768e+06	3.29467	107.382	122.23	105.618	0	937	1	2	1589.71	2521
		937	GR2 40	15	937	11312	795.864	19.4001	1	1.47151e+07	4.62244e+06	1.15791e+06	3.04441e+07	2.72963e+06	4.64399e+06	6.66065e+06	1.9982e+06	1.01786e+06	1	2.06195	1	1.84518	4.16791	0.600583	0.47214	0.928081	0.480419	1	2.14765	1	1.37789	3.1638	0.762334	0.418217	0.890804	0.456709	6.66564e+06	9.18449e+06	2.78768e+06	3.29467	107.382	122.23	105.618	0	937	1	2	1589.71	2513
		937	GR2 40	15	937	11312	795.864	19.4001	1	1.47151e+07	4.62244e+06	1.15791e+06	3.04441e+07	2.72963e+06	4.64399e+06	6.66065e+06	1.9982e+06	1.01786e+06	1	2.06195	1	1.84518	4.16791	0.600583	0.47214	0.928081	0.480419	1	2.14765	1	1.37789	3.1638	0.762334	0.418217	0.890804	0.456709	6.66564e+06	9.18449e+06	2.78768e+06	3.29467	107.382	122.23	105.618	0	937	1	2	1589.71	2526
		937	GR2 40	15	937	11312	795.864	19.4001	1	1.47151e+07	4.62244e+06	1.15791e+06	3.04441e+07	2.72963e+06	4.64399e+06	6.66065e+06	1.9982e+06	1.01786e+06	1	2.06195	1	1.84518	4.16791	0.600583	0.47214	0.928081	0.480419	1	2.14765	1	1.37789	3.1638	0.762334	0.418217	0.890804	0.456709	6.66564e+06	9.18449e+06	2.78768e+06	3.29467	107.382	122.23	105.618	0	937	1	2	1589.71	2523
		937	GR2 42	15	937	11312	795.864	19.4001	1	1.47151e+07	4.62244e+06	1.15791e+06	3.04441e+07	2.72963e+06	4.64399e+06	6.66065e+06	1.9982e+06	1.01786e+06	1	2.06195	1	1.84518	4.16791	0.600583	0.47214	0.928081	0.480419	1	2.14765	1	1.37789	3.1638	0.762334	0.418217	0.890804	0.456709	6.66564e+06	9.18449e+06	2.78768e+06	3.29467	107.382	122.23	105.618	0	937	1	2	1589.71	2265
		937	GR3 40	15	937	11312	795.864	19.4001	1	1.47151e+07	4.62244e+06	1.15791e+06	3.04441e+07	2.72963e+06	4.64399e+06	6.66065e+06	1.9982e+06	1.01786e+06	1	2.06195	1	1.84518	4.16791	0.600583	0.47214	0.928081	0.480419	1	2.14765	1	1.37789	3.1638	0.762334	0.418217	0.890804	0.456709	6.66564e+06	9.18449e+06	2.78768e+06	3.29467	107.382	122.23	105.618	0	937	1	2	1589.71	2603
		937	GR3 40	15	937	11312	795.864	19.4001	1	1.47151e+07	4.62244e+06	1.15791e+06	3.04441e+07	2.72963e+06	4.64399e+06	6.66065e+06	1.9982e+06	1.01786e+06	1	2.06195	1	1.84518	4.16791	0.600583	0.47214	0.928081	0.480419	1	2.14765	1	1.37789	3.1638	0.762334	0.418217	0.890804	0.456709	6.66564e+06	9.18449e+06	2.78768e+06	3.29467	107.382	122.23	105.618	0	937	1	2	1589.71	2612
	QIVGSAVPVLK	1	10	1	0.981832	1	2.58294	0.798789	0.0534532	0.463994	0.776032	0.193163	0	44.223
		Hits: 10 Items
		FRAMEID	RAWFILE	MS2	FrameID1	CompID	MZ	Time	GoodID	II GR1 20	II GR2 20	II GR3 20	II GR1 40	II GR3 40	II GR2 40	II GR1 42	II GR2 42	II GR3 42	Ratio 20	StdDev 20	PValue 20	Ratio 40	StdDev 40	PValue 40	Ratio 42	StdDev 42	PValue 42	Ratio 2(0)	StdDev 2(0)	PValue 2(0)	Ratio 4(0)	StdDev 4(0)	PValue 4(0)	Ratio 4(2)	StdDev 4(2)	PValue 4(2)	Avg 20	Avg 40	Avg 42	MaxChange	CV 20	CV 40	CV 42	PRElement	PRRoot	PRSize	Charge	CompMW	MS2Scan
		3065	GR1 20	13	3065	1415	555.849	41.8915	1	2.67743e+07	8.6213e+07	6.27179e+07	1.26879e+08	2.13628e+08	2.17709e+08	2.46263e+07	3.14249e+07	3.4787e+07	1	1.02225	1	3.17701	2.49981	0.0299851	0.516992	0.352629	0.241155	1	0.981832	1	2.58294	2.06323	0.0534532	0.463994	0.360074	0.193163	5.37979e+07	1.38957e+08	2.49619e+07	5.56676	49.0916	30.7873	28.5116	0	3065	1	2	1109.68	6392
		3065	GR1 20	13	3065	1415	555.849	41.8915	1	2.67743e+07	8.6213e+07	6.27179e+07	1.26879e+08	2.13628e+08	2.17709e+08	2.46263e+07	3.14249e+07	3.4787e+07	1	1.02225	1	3.17701	2.49981	0.0299851	0.516992	0.352629	0.241155	1	0.981832	1	2.58294	2.06323	0.0534532	0.463994	0.360074	0.193163	5.37979e+07	1.38957e+08	2.49619e+07	5.56676	49.0916	30.7873	28.5116	0	3065	1	2	1109.68	6386
		3065	GR1 42	13	3065	1415	555.849	41.8915	1	2.67743e+07	8.6213e+07	6.27179e+07	1.26879e+08	2.13628e+08	2.17709e+08	2.46263e+07	3.14249e+07	3.4787e+07	1	1.02225	1	3.17701	2.49981	0.0299851	0.516992	0.352629	0.241155	1	0.981832	1	2.58294	2.06323	0.0534532	0.463994	0.360074	0.193163	5.37979e+07	1.38957e+08	2.49619e+07	5.56676	49.0916	30.7873	28.5116	0	3065	1	2	1109.68	6552
		3065	GR1 42	13	3065	1415	555.849	41.8915	1	2.67743e+07	8.6213e+07	6.27179e+07	1.26879e+08	2.13628e+08	2.17709e+08	2.46263e+07	3.14249e+07	3.4787e+07	1	1.02225	1	3.17701	2.49981	0.0299851	0.516992	0.352629	0.241155	1	0.981832	1	2.58294	2.06323	0.0534532	0.463994	0.360074	0.193163	5.37979e+07	1.38957e+08	2.49619e+07	5.56676	49.0916	30.7873	28.5116	0	3065	1	2	1109.68	6543
		3065	GR2 40	13	3065	1415	555.849	41.8915	1	2.67743e+07	8.6213e+07	6.27179e+07	1.26879e+08	2.13628e+08	2.17709e+08	2.46263e+07	3.14249e+07	3.4787e+07	1	1.02225	1	3.17701	2.49981	0.0299851	0.516992	0.352629	0.241155	1	0.981832	1	2.58294	2.06323	0.0534532	0.463994	0.360074	0.193163	5.37979e+07	1.38957e+08	2.49619e+07	5.56676	49.0916	30.7873	28.5116	0	3065	1	2	1109.68	6605
		3065	GR2 40	13	3065	1415	555.849	41.8915	1	2.67743e+07	8.6213e+07	6.27179e+07	1.26879e+08	2.13628e+08	2.17709e+08	2.46263e+07	3.14249e+07	3.4787e+07	1	1.02225	1	3.17701	2.49981	0.0299851	0.516992	0.352629	0.241155	1	0.981832	1	2.58294	2.06323	0.0534532	0.463994	0.360074	0.193163	5.37979e+07	1.38957e+08	2.49619e+07	5.56676	49.0916	30.7873	28.5116	0	3065	1	2	1109.68	6616
		3065	GR2 42	13	3065	1415	555.849	41.8915	1	2.67743e+07	8.6213e+07	6.27179e+07	1.26879e+08	2.13628e+08	2.17709e+08	2.46263e+07	3.14249e+07	3.4787e+07	1	1.02225	1	3.17701	2.49981	0.0299851	0.516992	0.352629	0.241155	1	0.981832	1	2.58294	2.06323	0.0534532	0.463994	0.360074	0.193163	5.37979e+07	1.38957e+08	2.49619e+07	5.56676	49.0916	30.7873	28.5116	0	3065	1	2	1109.68	5981
		3065	GR2 42	13	3065	1415	555.849	41.8915	1	2.67743e+07	8.6213e+07	6.27179e+07	1.26879e+08	2.13628e+08	2.17709e+08	2.46263e+07	3.14249e+07	3.4787e+07	1	1.02225	1	3.17701	2.49981	0.0299851	0.516992	0.352629	0.241155	1	0.981832	1	2.58294	2.06323	0.0534532	0.463994	0.360074	0.193163	5.37979e+07	1.38957e+08	2.49619e+07	5.56676	49.0916	30.7873	28.5116	0	3065	1	2	1109.68	5991
		3065	GR3 42	13	3065	1415	555.849	41.8915	1	2.67743e+07	8.6213e+07	6.27179e+07	1.26879e+08	2.13628e+08	2.17709e+08	2.46263e+07	3.14249e+07	3.4787e+07	1	1.02225	1	3.17701	2.49981	0.0299851	0.516992	0.352629	0.241155	1	0.981832	1	2.58294	2.06323	0.0534532	0.463994	0.360074	0.193163	5.37979e+07	1.38957e+08	2.49619e+07	5.56676	49.0916	30.7873	28.5116	0	3065	1	2	1109.68	6415
		3065	GR3 42	13	3065	1415	555.849	41.8915	1	2.67743e+07	8.6213e+07	6.27179e+07	1.26879e+08	2.13628e+08	2.17709e+08	2.46263e+07	3.14249e+07	3.4787e+07	1	1.02225	1	3.17701	2.49981	0.0299851	0.516992	0.352629	0.241155	1	0.981832	1	2.58294	2.06323	0.0534532	0.463994	0.360074	0.193163	5.37979e+07	1.38957e+08	2.49619e+07	5.56676	49.0916	30.7873	28.5116	0	3065	1	2	1109.68	6423
	SVLFTPDDAK	1	1	1	0.725123	1	2.78946	0.511616	0.00521007	0.677557	0.694538	0.273309	0	16.53
		Hits: 1 Items
		FRAMEID	RAWFILE	MS2	FrameID1	CompID	MZ	Time	GoodID	II GR1 20	II GR2 20	II GR3 20	II GR1 40	II GR3 40	II GR2 40	II GR1 42	II GR2 42	II GR3 42	Ratio 20	StdDev 20	PValue 20	Ratio 40	StdDev 40	PValue 40	Ratio 42	StdDev 42	PValue 42	Ratio 2(0)	StdDev 2(0)	PValue 2(0)	Ratio 4(0)	StdDev 4(0)	PValue 4(0)	Ratio 4(2)	StdDev 4(2)	PValue 4(2)	Avg 20	Avg 40	Avg 42	MaxChange	CV 20	CV 40	CV 42	PRElement	PRRoot	PRSize	Charge	CompMW	MS2Scan
		2207	GR1 40	4	2207	-1	546.782	33.0264	1	2.41837e+07	4.79041e+07	2.85967e+07	9.89889e+07	1.14901e+08	1.37974e+08	1.62025e+07	3.20622e+07	3.04461e+07	1	0.751785	1	3.49472	1.8977	0.00565814	0.781758	0.553904	0.460074	1	0.725123	1	2.78946	1.42713	0.00521007	0.677557	0.470589	0.273309	3.11649e+07	8.69332e+07	2.1116e+07	4.11694	36.2561	14.9054	33.1976	-1	-1	0	2	0	4874
	TGIALVYDTEDFK	6	21	1	0.289127	1	3.92897	0.489295	0.252922	0.711704	0.236259	0.284422	0	50.9857
		Hits: 21 Items
		FRAMEID	RAWFILE	MS2	FrameID1	CompID	MZ	Time	GoodID	II GR1 20	II GR2 20	II GR3 20	II GR1 40	II GR3 40	II GR2 40	II GR1 42	II GR2 42	II GR3 42	Ratio 20	StdDev 20	PValue 20	Ratio 40	StdDev 40	PValue 40	Ratio 42	StdDev 42	PValue 42	Ratio 2(0)	StdDev 2(0)	PValue 2(0)	Ratio 4(0)	StdDev 4(0)	PValue 4(0)	Ratio 4(2)	StdDev 4(2)	PValue 4(2)	Avg 20	Avg 40	Avg 42	MaxChange	CV 20	CV 40	CV 42	PRElement	PRRoot	PRSize	Charge	CompMW	MS2Scan
		5608	GR1 20	16	5608	1837	736.369	68.3431	1	3.0239e+07	2.34747e+07	3.97149e+07	1.27112e+08	8.27636e+07	2.70145e+08	2.71669e+07	3.46438e+07	1.26257e+07	1	0.523892	1	5.13783	4.49025	0.149361	0.796719	0.568213	0.476796	1	0.463538	1	3.97366	3.03323	0.133327	0.671303	0.390652	0.159695	2.89239e+07	1.14933e+08	1.94167e+07	5.91932	23.1769	53.1565	35.0162	0	5608	1	2	1470.72	11106
		5608	GR1 40	16	5608	1837	736.369	68.3431	1	3.0239e+07	2.34747e+07	3.97149e+07	1.27112e+08	8.27636e+07	2.70145e+08	2.71669e+07	3.46438e+07	1.26257e+07	1	0.523892	1	5.13783	4.49025	0.149361	0.796719	0.568213	0.476796	1	0.463538	1	3.97366	3.03323	0.133327	0.671303	0.390652	0.159695	2.89239e+07	1.14933e+08	1.94167e+07	5.91932	23.1769	53.1565	35.0162	0	5608	1	2	1470.72	11477
		5608	GR1 40	16	5608	1837	736.369	68.3431	1	3.0239e+07	2.34747e+07	3.97149e+07	1.27112e+08	8.27636e+07	2.70145e+08	2.71669e+07	3.46438e+07	1.26257e+07	1	0.523892	1	5.13783	4.49025	0.149361	0.796719	0.568213	0.476796	1	0.463538	1	3.97366	3.03323	0.133327	0.671303	0.390652	0.159695	2.89239e+07	1.14933e+08	1.94167e+07	5.91932	23.1769	53.1565	35.0162	0	5608	1	2	1470.72	11468
		5608	GR1 42	16	5608	1837	736.369	68.3431	1	3.0239e+07	2.34747e+07	3.97149e+07	1.27112e+08	8.27636e+07	2.70145e+08	2.71669e+07	3.46438e+07	1.26257e+07	1	0.523892	1	5.13783	4.49025	0.149361	0.796719	0.568213	0.476796	1	0.463538	1	3.97366	3.03323	0.133327	0.671303	0.390652	0.159695	2.89239e+07	1.14933e+08	1.94167e+07	5.91932	23.1769	53.1565	35.0162	0	5608	1	2	1470.72	11198
		5608	GR1 42	16	5608	1837	736.369	68.3431	1	3.0239e+07	2.34747e+07	3.97149e+07	1.27112e+08	8.27636e+07	2.70145e+08	2.71669e+07	3.46438e+07	1.26257e+07	1	0.523892	1	5.13783	4.49025	0.149361	0.796719	0.568213	0.476796	1	0.463538	1	3.97366	3.03323	0.133327	0.671303	0.390652	0.159695	2.89239e+07	1.14933e+08	1.94167e+07	5.91932	23.1769	53.1565	35.0162	0	5608	1	2	1470.72	11185
		5608	GR2 40	16	5608	1837	736.369	68.3431	1	3.0239e+07	2.34747e+07	3.97149e+07	1.27112e+08	8.27636e+07	2.70145e+08	2.71669e+07	3.46438e+07	1.26257e+07	1	0.523892	1	5.13783	4.49025	0.149361	0.796719	0.568213	0.476796	1	0.463538	1	3.97366	3.03323	0.133327	0.671303	0.390652	0.159695	2.89239e+07	1.14933e+08	1.94167e+07	5.91932	23.1769	53.1565	35.0162	0	5608	1	2	1470.72	11854
		5608	GR2 40	16	5608	1837	736.369	68.3431	1	3.0239e+07	2.34747e+07	3.97149e+07	1.27112e+08	8.27636e+07	2.70145e+08	2.71669e+07	3.46438e+07	1.26257e+07	1	0.523892	1	5.13783	4.49025	0.149361	0.796719	0.568213	0.476796	1	0.463538	1	3.97366	3.03323	0.133327	0.671303	0.390652	0.159695	2.89239e+07	1.14933e+08	1.94167e+07	5.91932	23.1769	53.1565	35.0162	0	5608	1	2	1470.72	11564
		5608	GR2 40	16	5608	1837	736.369	68.3431	1	3.0239e+07	2.34747e+07	3.97149e+07	1.27112e+08	8.27636e+07	2.70145e+08	2.71669e+07	3.46438e+07	1.26257e+07	1	0.523892	1	5.13783	4.49025	0.149361	0.796719	0.568213	0.476796	1	0.463538	1	3.97366	3.03323	0.133327	0.671303	0.390652	0.159695	2.89239e+07	1.14933e+08	1.94167e+07	5.91932	23.1769	53.1565	35.0162	0	5608	1	2	1470.72	11519
		5608	GR2 40	16	5608	1837	736.369	68.3431	1	3.0239e+07	2.34747e+07	3.97149e+07	1.27112e+08	8.27636e+07	2.70145e+08	2.71669e+07	3.46438e+07	1.26257e+07	1	0.523892	1	5.13783	4.49025	0.149361	0.796719	0.568213	0.476796	1	0.463538	1	3.97366	3.03323	0.133327	0.671303	0.390652	0.159695	2.89239e+07	1.14933e+08	1.94167e+07	5.91932	23.1769	53.1565	35.0162	0	5608	1	2	1470.72	11530
		5608	GR2 40	16	5608	1837	736.369	68.3431	1	3.0239e+07	2.34747e+07	3.97149e+07	1.27112e+08	8.27636e+07	2.70145e+08	2.71669e+07	3.46438e+07	1.26257e+07	1	0.523892	1	5.13783	4.49025	0.149361	0.796719	0.568213	0.476796	1	0.463538	1	3.97366	3.03323	0.133327	0.671303	0.390652	0.159695	2.89239e+07	1.14933e+08	1.94167e+07	5.91932	23.1769	53.1565	35.0162	0	5608	1	2	1470.72	11579
		5608	GR3 20	16	5608	1837	736.369	68.3431	1	3.0239e+07	2.34747e+07	3.97149e+07	1.27112e+08	8.27636e+07	2.70145e+08	2.71669e+07	3.46438e+07	1.26257e+07	1	0.523892	1	5.13783	4.49025	0.149361	0.796719	0.568213	0.476796	1	0.463538	1	3.97366	3.03323	0.133327	0.671303	0.390652	0.159695	2.89239e+07	1.14933e+08	1.94167e+07	5.91932	23.1769	53.1565	35.0162	0	5608	1	2	1470.72	11684
		5608	GR3 20	16	5608	1837	736.369	68.3431	1	3.0239e+07	2.34747e+07	3.97149e+07	1.27112e+08	8.27636e+07	2.70145e+08	2.71669e+07	3.46438e+07	1.26257e+07	1	0.523892	1	5.13783	4.49025	0.149361	0.796719	0.568213	0.476796	1	0.463538	1	3.97366	3.03323	0.133327	0.671303	0.390652	0.159695	2.89239e+07	1.14933e+08	1.94167e+07	5.91932	23.1769	53.1565	35.0162	0	5608	1	2	1470.72	11640
		5608	GR3 40	16	5608	1837	736.369	68.3431	1	3.0239e+07	2.34747e+07	3.97149e+07	1.27112e+08	8.27636e+07	2.70145e+08	2.71669e+07	3.46438e+07	1.26257e+07	1	0.523892	1	5.13783	4.49025	0.149361	0.796719	0.568213	0.476796	1	0.463538	1	3.97366	3.03323	0.133327	0.671303	0.390652	0.159695	2.89239e+07	1.14933e+08	1.94167e+07	5.91932	23.1769	53.1565	35.0162	0	5608	1	2	1470.72	11954
		5608	GR3 42	16	5608	1837	736.369	68.3431	1	3.0239e+07	2.34747e+07	3.97149e+07	1.27112e+08	8.27636e+07	2.70145e+08	2.71669e+07	3.46438e+07	1.26257e+07	1	0.523892	1	5.13783	4.49025	0.149361	0.796719	0.568213	0.476796	1	0.463538	1	3.97366	3.03323	0.133327	0.671303	0.390652	0.159695	2.89239e+07	1.14933e+08	1.94167e+07	5.91932	23.1769	53.1565	35.0162	0	5608	1	2	1470.72	11226
		5608	GR3 42	16	5608	1837	736.369	68.3431	1	3.0239e+07	2.34747e+07	3.97149e+07	1.27112e+08	8.27636e+07	2.70145e+08	2.71669e+07	3.46438e+07	1.26257e+07	1	0.523892	1	5.13783	4.49025	0.149361	0.796719	0.568213	0.476796	1	0.463538	1	3.97366	3.03323	0.133327	0.671303	0.390652	0.159695	2.89239e+07	1.14933e+08	1.94167e+07	5.91932	23.1769	53.1565	35.0162	0	5608	1	2	1470.72	11212
		12050	GR3 40	3	12050	9822	736.377	71.0769	1	1.20471e+06	9.98978e+06	3.43399e+06	521424	3.62533e+07	3.30635e+07	447230	2.49497e+06	694538	1	1.87305	1	4.77413	8.52621	0.245016	0.248607	0.462052	0.297329	1	1.87634	1	3.93087	7.11911	0.274352	0.192794	0.310382	0.273521	4.47919e+06	1.76071e+07	863559	20.389	93.8169	87.291	67.1752	0	12050	1	2	1470.74	12473
		12050	GR3 40	3	12050	9822	736.377	71.0769	1	1.20471e+06	9.98978e+06	3.43399e+06	521424	3.62533e+07	3.30635e+07	447230	2.49497e+06	694538	1	1.87305	1	4.77413	8.52621	0.245016	0.248607	0.462052	0.297329	1	1.87634	1	3.93087	7.11911	0.274352	0.192794	0.310382	0.273521	4.47919e+06	1.76071e+07	863559	20.389	93.8169	87.291	67.1752	0	12050	1	2	1470.74	12222
		15861	GR3 40	2	15861	2385	736.876	69.7285	1	2.27601e+07	3.49139e+07	2.28304e+07	8.48583e+07	6.63886e+07	2.09146e+08	1.90255e+07	2.68191e+07	1.83949e+07	1	0.521471	1	4.47669	4.06051	0.171893	0.797963	0.382915	0.335695	1	0.510879	1	3.45232	2.83265	0.159264	0.684905	0.203268	0.164619	2.50073e+07	8.63331e+07	1.71276e+07	5.04058	25.544	56.5066	4.13426	0	15861	1	2	1471.74	12212
		22765	GR3 40	3	22765	14794	736.372	76.4435	1	1.4296e+06	1.01651e+06	935955	1.1255e+06	2.66553e+07	1.63926e+06	1.091e+06	1.01734e+06	1.27892e+06	1	0.469829	1	8.69883	14.9884	0.411235	1.00154	0.35492	0.992592	1	0.606972	1	7.50232	13.6955	0.427965	0.890925	0.552984	0.672441	1.06312e+06	7.97589e+06	947163	8.42082	30.3486	152.201	31.72	0	22765	1	2	1470.73	13276
		22862	GR3 40	1	22862	14960	736.372	79.9022	1	6.23435e+06	1.98604e+06	779967	1.47983e+06	2.12429e+07	0	1.09049e+06	1.98067e+06	281636	1	1.91	1	2.52464	6.36437	0.576597	0.372519	0.639025	0.374395	1	2.00837	1	2.1256	5.50176	0.627276	0.283882	0.455121	0.341695	2.91724e+06	6.2009e+06	828155	7.48761	100.418	158.415	59.9018	0	22862	1	2	1470.73	13609
		22979	GR3 40	1	22979	16828	736.374	84.7749	1	2.16958e+06	308057	583323	3.61957e+06	8.13245e+06	0	1.81975e+06	7.02529e+06	200547	1	1.9695	1	3.83932	7.77402	0.342899	2.95515	6.40503	0.437708	1	2.08163	1	3.14956	6.69758	0.392115	2.07539	4.25111	0.484675	988674	3.11389e+06	2.05188e+06	3.14956	104.081	108.57	100.753	0	22979	1	2	2206.1	14506
	VSLDDDRHDYYAIGTYDEK	1	1	1	1.40896	1	2.49948	1.75611	0.429604	0.411045	1.83924	0.30308	0	35.73
		Hits: 1 Items
		FRAMEID	RAWFILE	MS2	FrameID1	CompID	MZ	Time	GoodID	II GR1 20	II GR2 20	II GR3 20	II GR1 40	II GR3 40	II GR2 40	II GR1 42	II GR2 42	II GR3 42	Ratio 20	StdDev 20	PValue 20	Ratio 40	StdDev 40	PValue 40	Ratio 42	StdDev 42	PValue 42	Ratio 2(0)	StdDev 2(0)	PValue 2(0)	Ratio 4(0)	StdDev 4(0)	PValue 4(0)	Ratio 4(2)	StdDev 4(2)	PValue 4(2)	Avg 20	Avg 40	Avg 42	MaxChange	CV 20	CV 40	CV 42	PRElement	PRRoot	PRSize	Charge	CompMW	MS2Scan
		3131	GR1 20	1	3131	9051	759.346	42.5758	1	9.34645e+06	1.34533e+06	1.06775e+07	4.82379e+07	339495	2.13411e+07	6.80379e+06	1.37581e+06	1.11172e+06	1	1.41729	1	3.27192	5.68931	0.363325	0.434798	0.759158	0.319213	1	1.40896	1	2.49948	4.38936	0.429604	0.411045	0.756009	0.30308	6.65446e+06	1.66327e+07	2.73528e+06	6.0808	70.4479	105.163	113.476	1	3121	2	3	2275.02	6519
	YDYGIFYASK	2	11	1	1.28749	1	2.50438	1.18595	0.372958	0.635533	1.16709	0.708231	0	32.9418
		Hits: 11 Items
		FRAMEID	RAWFILE	MS2	FrameID1	CompID	MZ	Time	GoodID	II GR1 20	II GR2 20	II GR3 20	II GR1 40	II GR3 40	II GR2 40	II GR1 42	II GR2 42	II GR3 42	Ratio 20	StdDev 20	PValue 20	Ratio 40	StdDev 40	PValue 40	Ratio 42	StdDev 42	PValue 42	Ratio 2(0)	StdDev 2(0)	PValue 2(0)	Ratio 4(0)	StdDev 4(0)	PValue 4(0)	Ratio 4(2)	StdDev 4(2)	PValue 4(2)	Avg 20	Avg 40	Avg 42	MaxChange	CV 20	CV 40	CV 42	PRElement	PRRoot	PRSize	Charge	CompMW	MS2Scan
		11057	GR2 20	20	11057	1498	614.334	54.1856	1	4.80608e+06	7.2736e+07	1.94644e+08	3.09584e+06	1.13629e+08	7.86186e+07	3.50427e+06	1.09793e+08	2.02895e+08	1	2.12037	1	0.717683	1.38351	0.715662	1.16168	2.33123	0.863466	1	2.07334	1	0.615968	1.20516	0.611612	1.07865	2.30355	0.935294	8.09435e+07	4.98586e+07	8.73093e+07	1.75114	103.667	91.9856	109.893	0	11057	1	2	1226.65	9136
		11137	GR2 20	10	11137	3218	613.79	55.8444	1	1.0085e+06	3.12243e+07	3.07777e+07	2.51453e+07	9.50951e+07	1.58436e+08	3.28973e+06	1.63353e+07	1.31168e+07	1	1.64902	1	4.42269	6.82092	0.197228	0.519625	0.752004	0.426308	1	1.64257	1	3.60122	5.36982	0.195068	0.44684	0.622719	0.364948	1.89481e+07	6.82361e+07	8.46674e+06	8.05931	82.1285	66.9827	57.2322	0	11137	2	2	1225.57	9062
		11137	GR2 40	10	11137	3218	613.79	55.8444	1	1.0085e+06	3.12243e+07	3.07777e+07	2.51453e+07	9.50951e+07	1.58436e+08	3.28973e+06	1.63353e+07	1.31168e+07	1	1.64902	1	4.42269	6.82092	0.197228	0.519625	0.752004	0.426308	1	1.64257	1	3.60122	5.36982	0.195068	0.44684	0.622719	0.364948	1.89481e+07	6.82361e+07	8.46674e+06	8.05931	82.1285	66.9827	57.2322	0	11137	2	2	1225.57	9055
		11137	GR2 40	10	11137	3218	613.79	55.8444	1	1.0085e+06	3.12243e+07	3.07777e+07	2.51453e+07	9.50951e+07	1.58436e+08	3.28973e+06	1.63353e+07	1.31168e+07	1	1.64902	1	4.42269	6.82092	0.197228	0.519625	0.752004	0.426308	1	1.64257	1	3.60122	5.36982	0.195068	0.44684	0.622719	0.364948	1.89481e+07	6.82361e+07	8.46674e+06	8.05931	82.1285	66.9827	57.2322	0	11137	2	2	1225.57	9062
		11137	GR2 40	10	11137	3218	613.79	55.8444	1	1.0085e+06	3.12243e+07	3.07777e+07	2.51453e+07	9.50951e+07	1.58436e+08	3.28973e+06	1.63353e+07	1.31168e+07	1	1.64902	1	4.42269	6.82092	0.197228	0.519625	0.752004	0.426308	1	1.64257	1	3.60122	5.36982	0.195068	0.44684	0.622719	0.364948	1.89481e+07	6.82361e+07	8.46674e+06	8.05931	82.1285	66.9827	57.2322	0	11137	2	2	1225.57	9035
		11137	GR2 40	10	11137	3218	613.79	55.8444	1	1.0085e+06	3.12243e+07	3.07777e+07	2.51453e+07	9.50951e+07	1.58436e+08	3.28973e+06	1.63353e+07	1.31168e+07	1	1.64902	1	4.42269	6.82092	0.197228	0.519625	0.752004	0.426308	1	1.64257	1	3.60122	5.36982	0.195068	0.44684	0.622719	0.364948	1.89481e+07	6.82361e+07	8.46674e+06	8.05931	82.1285	66.9827	57.2322	0	11137	2	2	1225.57	9028
		11137	GR2 42	10	11137	3218	613.79	55.8444	1	1.0085e+06	3.12243e+07	3.07777e+07	2.51453e+07	9.50951e+07	1.58436e+08	3.28973e+06	1.63353e+07	1.31168e+07	1	1.64902	1	4.42269	6.82092	0.197228	0.519625	0.752004	0.426308	1	1.64257	1	3.60122	5.36982	0.195068	0.44684	0.622719	0.364948	1.89481e+07	6.82361e+07	8.46674e+06	8.05931	82.1285	66.9827	57.2322	0	11137	2	2	1225.57	8494
		11137	GR2 42	10	11137	3218	613.79	55.8444	1	1.0085e+06	3.12243e+07	3.07777e+07	2.51453e+07	9.50951e+07	1.58436e+08	3.28973e+06	1.63353e+07	1.31168e+07	1	1.64902	1	4.42269	6.82092	0.197228	0.519625	0.752004	0.426308	1	1.64257	1	3.60122	5.36982	0.195068	0.44684	0.622719	0.364948	1.89481e+07	6.82361e+07	8.46674e+06	8.05931	82.1285	66.9827	57.2322	0	11137	2	2	1225.57	8506
		11137	GR3 20	10	11137	3218	613.79	55.8444	1	1.0085e+06	3.12243e+07	3.07777e+07	2.51453e+07	9.50951e+07	1.58436e+08	3.28973e+06	1.63353e+07	1.31168e+07	1	1.64902	1	4.42269	6.82092	0.197228	0.519625	0.752004	0.426308	1	1.64257	1	3.60122	5.36982	0.195068	0.44684	0.622719	0.364948	1.89481e+07	6.82361e+07	8.46674e+06	8.05931	82.1285	66.9827	57.2322	0	11137	2	2	1225.57	8995
		11137	GR3 40	10	11137	3218	613.79	55.8444	1	1.0085e+06	3.12243e+07	3.07777e+07	2.51453e+07	9.50951e+07	1.58436e+08	3.28973e+06	1.63353e+07	1.31168e+07	1	1.64902	1	4.42269	6.82092	0.197228	0.519625	0.752004	0.426308	1	1.64257	1	3.60122	5.36982	0.195068	0.44684	0.622719	0.364948	1.89481e+07	6.82361e+07	8.46674e+06	8.05931	82.1285	66.9827	57.2322	0	11137	2	2	1225.57	9560
		11137	GR3 40	10	11137	3218	613.79	55.8444	1	1.0085e+06	3.12243e+07	3.07777e+07	2.51453e+07	9.50951e+07	1.58436e+08	3.28973e+06	1.63353e+07	1.31168e+07	1	1.64902	1	4.42269	6.82092	0.197228	0.519625	0.752004	0.426308	1	1.64257	1	3.60122	5.36982	0.195068	0.44684	0.622719	0.364948	1.89481e+07	6.82361e+07	8.46674e+06	8.05931	82.1285	66.9827	57.2322	0	11137	2	2	1225.57	9548
	YPGNPVLVPPPGIGTK	3	25	1	0.38984	1	2.97555	0.325819	0.00402993	0.523553	0.354407	0.0737444	0	33.222
		Hits: 25 Items
		FRAMEID	RAWFILE	MS2	FrameID1	CompID	MZ	Time	GoodID	II GR1 20	II GR2 20	II GR3 20	II GR1 40	II GR3 40	II GR2 40	II GR1 42	II GR2 42	II GR3 42	Ratio 20	StdDev 20	PValue 20	Ratio 40	StdDev 40	PValue 40	Ratio 42	StdDev 42	PValue 42	Ratio 2(0)	StdDev 2(0)	PValue 2(0)	Ratio 4(0)	StdDev 4(0)	PValue 4(0)	Ratio 4(2)	StdDev 4(2)	PValue 4(2)	Avg 20	Avg 40	Avg 42	MaxChange	CV 20	CV 40	CV 42	PRElement	PRRoot	PRSize	Charge	CompMW	MS2Scan
		4549	GR1 20	24	4549	1581	803.455	57.1441	1	3.13668e+07	5.72268e+07	4.76266e+07	1.69996e+08	1.32298e+08	2.30339e+08	2.54619e+07	2.83805e+07	2.47407e+07	1	0.57578	1	3.91009	2.21482	0.0363626	0.576883	0.208523	0.122912	1	0.510485	1	3.09332	1.37339	0.0137302	0.510435	0.216138	0.0675052	4.19965e+07	1.29909e+08	2.14365e+07	6.06017	25.5243	18.8743	16.8196	0	4549	2	2	1604.89	9152
		4549	GR1 20	24	4549	1581	803.455	57.1441	1	3.13668e+07	5.72268e+07	4.76266e+07	1.69996e+08	1.32298e+08	2.30339e+08	2.54619e+07	2.83805e+07	2.47407e+07	1	0.57578	1	3.91009	2.21482	0.0363626	0.576883	0.208523	0.122912	1	0.510485	1	3.09332	1.37339	0.0137302	0.510435	0.216138	0.0675052	4.19965e+07	1.29909e+08	2.14365e+07	6.06017	25.5243	18.8743	16.8196	0	4549	2	2	1604.89	9169
		4549	GR1 40	24	4549	1581	803.455	57.1441	1	3.13668e+07	5.72268e+07	4.76266e+07	1.69996e+08	1.32298e+08	2.30339e+08	2.54619e+07	2.83805e+07	2.47407e+07	1	0.57578	1	3.91009	2.21482	0.0363626	0.576883	0.208523	0.122912	1	0.510485	1	3.09332	1.37339	0.0137302	0.510435	0.216138	0.0675052	4.19965e+07	1.29909e+08	2.14365e+07	6.06017	25.5243	18.8743	16.8196	0	4549	2	2	1604.89	9477
		4549	GR1 40	24	4549	1581	803.455	57.1441	1	3.13668e+07	5.72268e+07	4.76266e+07	1.69996e+08	1.32298e+08	2.30339e+08	2.54619e+07	2.83805e+07	2.47407e+07	1	0.57578	1	3.91009	2.21482	0.0363626	0.576883	0.208523	0.122912	1	0.510485	1	3.09332	1.37339	0.0137302	0.510435	0.216138	0.0675052	4.19965e+07	1.29909e+08	2.14365e+07	6.06017	25.5243	18.8743	16.8196	0	4549	2	2	1604.89	9490
		4549	GR1 40	24	4549	1581	803.455	57.1441	1	3.13668e+07	5.72268e+07	4.76266e+07	1.69996e+08	1.32298e+08	2.30339e+08	2.54619e+07	2.83805e+07	2.47407e+07	1	0.57578	1	3.91009	2.21482	0.0363626	0.576883	0.208523	0.122912	1	0.510485	1	3.09332	1.37339	0.0137302	0.510435	0.216138	0.0675052	4.19965e+07	1.29909e+08	2.14365e+07	6.06017	25.5243	18.8743	16.8196	0	4549	2	2	1604.89	9634
		4549	GR1 42	24	4549	1581	803.455	57.1441	1	3.13668e+07	5.72268e+07	4.76266e+07	1.69996e+08	1.32298e+08	2.30339e+08	2.54619e+07	2.83805e+07	2.47407e+07	1	0.57578	1	3.91009	2.21482	0.0363626	0.576883	0.208523	0.122912	1	0.510485	1	3.09332	1.37339	0.0137302	0.510435	0.216138	0.0675052	4.19965e+07	1.29909e+08	2.14365e+07	6.06017	25.5243	18.8743	16.8196	0	4549	2	2	1604.89	9361
		4549	GR2 20	24	4549	1581	803.455	57.1441	1	3.13668e+07	5.72268e+07	4.76266e+07	1.69996e+08	1.32298e+08	2.30339e+08	2.54619e+07	2.83805e+07	2.47407e+07	1	0.57578	1	3.91009	2.21482	0.0363626	0.576883	0.208523	0.122912	1	0.510485	1	3.09332	1.37339	0.0137302	0.510435	0.216138	0.0675052	4.19965e+07	1.29909e+08	2.14365e+07	6.06017	25.5243	18.8743	16.8196	0	4549	2	2	1604.89	9168
		4549	GR2 20	24	4549	1581	803.455	57.1441	1	3.13668e+07	5.72268e+07	4.76266e+07	1.69996e+08	1.32298e+08	2.30339e+08	2.54619e+07	2.83805e+07	2.47407e+07	1	0.57578	1	3.91009	2.21482	0.0363626	0.576883	0.208523	0.122912	1	0.510485	1	3.09332	1.37339	0.0137302	0.510435	0.216138	0.0675052	4.19965e+07	1.29909e+08	2.14365e+07	6.06017	25.5243	18.8743	16.8196	0	4549	2	2	1604.89	9159
		4549	GR2 20	24	4549	1581	803.455	57.1441	1	3.13668e+07	5.72268e+07	4.76266e+07	1.69996e+08	1.32298e+08	2.30339e+08	2.54619e+07	2.83805e+07	2.47407e+07	1	0.57578	1	3.91009	2.21482	0.0363626	0.576883	0.208523	0.122912	1	0.510485	1	3.09332	1.37339	0.0137302	0.510435	0.216138	0.0675052	4.19965e+07	1.29909e+08	2.14365e+07	6.06017	25.5243	18.8743	16.8196	0	4549	2	2	1604.89	9495
		4549	GR2 20	24	4549	1581	803.455	57.1441	1	3.13668e+07	5.72268e+07	4.76266e+07	1.69996e+08	1.32298e+08	2.30339e+08	2.54619e+07	2.83805e+07	2.47407e+07	1	0.57578	1	3.91009	2.21482	0.0363626	0.576883	0.208523	0.122912	1	0.510485	1	3.09332	1.37339	0.0137302	0.510435	0.216138	0.0675052	4.19965e+07	1.29909e+08	2.14365e+07	6.06017	25.5243	18.8743	16.8196	0	4549	2	2	1604.89	9463
		4549	GR2 40	24	4549	1581	803.455	57.1441	1	3.13668e+07	5.72268e+07	4.76266e+07	1.69996e+08	1.32298e+08	2.30339e+08	2.54619e+07	2.83805e+07	2.47407e+07	1	0.57578	1	3.91009	2.21482	0.0363626	0.576883	0.208523	0.122912	1	0.510485	1	3.09332	1.37339	0.0137302	0.510435	0.216138	0.0675052	4.19965e+07	1.29909e+08	2.14365e+07	6.06017	25.5243	18.8743	16.8196	0	4549	2	2	1604.89	9400
		4549	GR2 40	24	4549	1581	803.455	57.1441	1	3.13668e+07	5.72268e+07	4.76266e+07	1.69996e+08	1.32298e+08	2.30339e+08	2.54619e+07	2.83805e+07	2.47407e+07	1	0.57578	1	3.91009	2.21482	0.0363626	0.576883	0.208523	0.122912	1	0.510485	1	3.09332	1.37339	0.0137302	0.510435	0.216138	0.0675052	4.19965e+07	1.29909e+08	2.14365e+07	6.06017	25.5243	18.8743	16.8196	0	4549	2	2	1604.89	9458
		4549	GR2 40	24	4549	1581	803.455	57.1441	1	3.13668e+07	5.72268e+07	4.76266e+07	1.69996e+08	1.32298e+08	2.30339e+08	2.54619e+07	2.83805e+07	2.47407e+07	1	0.57578	1	3.91009	2.21482	0.0363626	0.576883	0.208523	0.122912	1	0.510485	1	3.09332	1.37339	0.0137302	0.510435	0.216138	0.0675052	4.19965e+07	1.29909e+08	2.14365e+07	6.06017	25.5243	18.8743	16.8196	0	4549	2	2	1604.89	9410
		4549	GR2 40	24	4549	1581	803.455	57.1441	1	3.13668e+07	5.72268e+07	4.76266e+07	1.69996e+08	1.32298e+08	2.30339e+08	2.54619e+07	2.83805e+07	2.47407e+07	1	0.57578	1	3.91009	2.21482	0.0363626	0.576883	0.208523	0.122912	1	0.510485	1	3.09332	1.37339	0.0137302	0.510435	0.216138	0.0675052	4.19965e+07	1.29909e+08	2.14365e+07	6.06017	25.5243	18.8743	16.8196	0	4549	2	2	1604.89	9701
		4549	GR2 40	24	4549	1581	803.455	57.1441	1	3.13668e+07	5.72268e+07	4.76266e+07	1.69996e+08	1.32298e+08	2.30339e+08	2.54619e+07	2.83805e+07	2.47407e+07	1	0.57578	1	3.91009	2.21482	0.0363626	0.576883	0.208523	0.122912	1	0.510485	1	3.09332	1.37339	0.0137302	0.510435	0.216138	0.0675052	4.19965e+07	1.29909e+08	2.14365e+07	6.06017	25.5243	18.8743	16.8196	0	4549	2	2	1604.89	9691
		4549	GR2 42	24	4549	1581	803.455	57.1441	1	3.13668e+07	5.72268e+07	4.76266e+07	1.69996e+08	1.32298e+08	2.30339e+08	2.54619e+07	2.83805e+07	2.47407e+07	1	0.57578	1	3.91009	2.21482	0.0363626	0.576883	0.208523	0.122912	1	0.510485	1	3.09332	1.37339	0.0137302	0.510435	0.216138	0.0675052	4.19965e+07	1.29909e+08	2.14365e+07	6.06017	25.5243	18.8743	16.8196	0	4549	2	2	1604.89	8926
		4549	GR3 20	24	4549	1581	803.455	57.1441	1	3.13668e+07	5.72268e+07	4.76266e+07	1.69996e+08	1.32298e+08	2.30339e+08	2.54619e+07	2.83805e+07	2.47407e+07	1	0.57578	1	3.91009	2.21482	0.0363626	0.576883	0.208523	0.122912	1	0.510485	1	3.09332	1.37339	0.0137302	0.510435	0.216138	0.0675052	4.19965e+07	1.29909e+08	2.14365e+07	6.06017	25.5243	18.8743	16.8196	0	4549	2	2	1604.89	9344
		4549	GR3 40	24	4549	1581	803.455	57.1441	1	3.13668e+07	5.72268e+07	4.76266e+07	1.69996e+08	1.32298e+08	2.30339e+08	2.54619e+07	2.83805e+07	2.47407e+07	1	0.57578	1	3.91009	2.21482	0.0363626	0.576883	0.208523	0.122912	1	0.510485	1	3.09332	1.37339	0.0137302	0.510435	0.216138	0.0675052	4.19965e+07	1.29909e+08	2.14365e+07	6.06017	25.5243	18.8743	16.8196	0	4549	2	2	1604.89	9678
		4549	GR3 40	24	4549	1581	803.455	57.1441	1	3.13668e+07	5.72268e+07	4.76266e+07	1.69996e+08	1.32298e+08	2.30339e+08	2.54619e+07	2.83805e+07	2.47407e+07	1	0.57578	1	3.91009	2.21482	0.0363626	0.576883	0.208523	0.122912	1	0.510485	1	3.09332	1.37339	0.0137302	0.510435	0.216138	0.0675052	4.19965e+07	1.29909e+08	2.14365e+07	6.06017	25.5243	18.8743	16.8196	0	4549	2	2	1604.89	9772
		4549	GR3 42	24	4549	1581	803.455	57.1441	1	3.13668e+07	5.72268e+07	4.76266e+07	1.69996e+08	1.32298e+08	2.30339e+08	2.54619e+07	2.83805e+07	2.47407e+07	1	0.57578	1	3.91009	2.21482	0.0363626	0.576883	0.208523	0.122912	1	0.510485	1	3.09332	1.37339	0.0137302	0.510435	0.216138	0.0675052	4.19965e+07	1.29909e+08	2.14365e+07	6.06017	25.5243	18.8743	16.8196	0	4549	2	2	1604.89	9196
		11362	GR3 40	4	11362	5793	803.455	61.1152	1	568224	4.26615e+07	1.22293e+07	1.42149e+07	9.71106e+07	1.76047e+07	1.23153e+06	0	2.48733e+06	1	2.35125	1	2.32478	5.27073	0.475543	0.067056	0.146109	0.302877	1	2.382	1	2.022	4.76582	0.551347	0.0689809	0.151787	0.308297	1.68901e+07	3.41516e+07	1.16509e+06	29.3124	119.1	116.599	100.941	0	11362	2	2	1604.89	9941
		11362	GR3 40	4	11362	5793	803.455	61.1152	1	568224	4.26615e+07	1.22293e+07	1.42149e+07	9.71106e+07	1.76047e+07	1.23153e+06	0	2.48733e+06	1	2.35125	1	2.32478	5.27073	0.475543	0.067056	0.146109	0.302877	1	2.382	1	2.022	4.76582	0.551347	0.0689809	0.151787	0.308297	1.68901e+07	3.41516e+07	1.16509e+06	29.3124	119.1	116.599	100.941	0	11362	2	2	1604.89	9934
		15194	GR1 42	5	15194	1581	803.957	57.0969	1	2.71398e+07	5.48996e+07	5.62849e+07	1.54398e+08	1.29237e+08	2.15199e+08	2.16485e+07	3.2963e+07	3.82839e+07	1	0.713178	1	3.60627	2.24447	0.0301994	0.671578	0.423735	0.25151	1	0.624218	1	2.87336	1.4076	0.00949803	0.600259	0.406757	0.151903	4.24059e+07	1.21847e+08	2.54546e+07	4.78686	31.2109	17.7772	36.5527	1	4549	2	2	1604.89	9351
		15194	GR2 42	5	15194	1581	803.957	57.0969	1	2.71398e+07	5.48996e+07	5.62849e+07	1.54398e+08	1.29237e+08	2.15199e+08	2.16485e+07	3.2963e+07	3.82839e+07	1	0.713178	1	3.60627	2.24447	0.0301994	0.671578	0.423735	0.25151	1	0.624218	1	2.87336	1.4076	0.00949803	0.600259	0.406757	0.151903	4.24059e+07	1.21847e+08	2.54546e+07	4.78686	31.2109	17.7772	36.5527	1	4549	2	2	1604.89	8937
		15194	GR3 40	5	15194	1581	803.957	57.0969	1	2.71398e+07	5.48996e+07	5.62849e+07	1.54398e+08	1.29237e+08	2.15199e+08	2.16485e+07	3.2963e+07	3.82839e+07	1	0.713178	1	3.60627	2.24447	0.0301994	0.671578	0.423735	0.25151	1	0.624218	1	2.87336	1.4076	0.00949803	0.600259	0.406757	0.151903	4.24059e+07	1.21847e+08	2.54546e+07	4.78686	31.2109	17.7772	36.5527	1	4549	2	2	1604.89	9671
Glyma12g35820.1	AT2G42590.2 general regulatory factor 9	2	5	69	1	0.324061	1	3.08372	0.409111	0.0399489	2.25806	0.532179	0.29544
	M.P. 2 Items
	PEPTIDE	Frames	Hits	Ratio 2(0)	StdDev 2(0)	PValue 2(0)	Ratio 4(0)	StdDev 4(0)	PValue 4(0)	Ratio 4(2)	StdDev 4(2)	PValue 4(2)	OtherAssignments	AvgIonScore
	DSTLIMQLLR	1	23	1	1.82478	1	2.42235	1.92122	0.425654	5.2626	1.59133	0.168362	0	47.6848
		Hits: 23 Items
		FRAMEID	RAWFILE	MS2	FrameID1	CompID	MZ	Time	GoodID	II GR1 20	II GR2 20	II GR3 20	II GR1 40	II GR3 40	II GR2 40	II GR1 42	II GR2 42	II GR3 42	Ratio 20	StdDev 20	PValue 20	Ratio 40	StdDev 40	PValue 40	Ratio 42	StdDev 42	PValue 42	Ratio 2(0)	StdDev 2(0)	PValue 2(0)	Ratio 4(0)	StdDev 4(0)	PValue 4(0)	Ratio 4(2)	StdDev 4(2)	PValue 4(2)	Avg 20	Avg 40	Avg 42	MaxChange	CV 20	CV 40	CV 42	PRElement	PRRoot	PRSize	Charge	CompMW	MS2Scan
		8522	GR1 20	23	8522	799	595.334	99.9699	1	6.9502e+07	4.60341e+07	1.33531e+06	1.23459e+08	0	2.70483e+08	2.20897e+08	5.41833e+08	6.40315e+07	1	1.77785	1	3.37073	6.47226	0.359088	7.07411	12.5401	0.232788	1	1.82478	1	2.42235	4.65387	0.425654	5.2626	8.37454	0.168362	3.77167e+07	9.13632e+07	1.98488e+08	5.2626	91.2392	100.883	67.8939	0	8522	1	2	1188.65	16457
		8522	GR1 20	23	8522	799	595.334	99.9699	1	6.9502e+07	4.60341e+07	1.33531e+06	1.23459e+08	0	2.70483e+08	2.20897e+08	5.41833e+08	6.40315e+07	1	1.77785	1	3.37073	6.47226	0.359088	7.07411	12.5401	0.232788	1	1.82478	1	2.42235	4.65387	0.425654	5.2626	8.37454	0.168362	3.77167e+07	9.13632e+07	1.98488e+08	5.2626	91.2392	100.883	67.8939	0	8522	1	2	1188.65	16447
		8522	GR1 20	23	8522	799	595.334	99.9699	1	6.9502e+07	4.60341e+07	1.33531e+06	1.23459e+08	0	2.70483e+08	2.20897e+08	5.41833e+08	6.40315e+07	1	1.77785	1	3.37073	6.47226	0.359088	7.07411	12.5401	0.232788	1	1.82478	1	2.42235	4.65387	0.425654	5.2626	8.37454	0.168362	3.77167e+07	9.13632e+07	1.98488e+08	5.2626	91.2392	100.883	67.8939	0	8522	1	2	1188.65	16519
		8522	GR1 40	23	8522	799	595.334	99.9699	1	6.9502e+07	4.60341e+07	1.33531e+06	1.23459e+08	0	2.70483e+08	2.20897e+08	5.41833e+08	6.40315e+07	1	1.77785	1	3.37073	6.47226	0.359088	7.07411	12.5401	0.232788	1	1.82478	1	2.42235	4.65387	0.425654	5.2626	8.37454	0.168362	3.77167e+07	9.13632e+07	1.98488e+08	5.2626	91.2392	100.883	67.8939	0	8522	1	2	1188.65	17108
		8522	GR1 40	23	8522	799	595.334	99.9699	1	6.9502e+07	4.60341e+07	1.33531e+06	1.23459e+08	0	2.70483e+08	2.20897e+08	5.41833e+08	6.40315e+07	1	1.77785	1	3.37073	6.47226	0.359088	7.07411	12.5401	0.232788	1	1.82478	1	2.42235	4.65387	0.425654	5.2626	8.37454	0.168362	3.77167e+07	9.13632e+07	1.98488e+08	5.2626	91.2392	100.883	67.8939	0	8522	1	2	1188.65	17115
		8522	GR1 40	23	8522	799	595.334	99.9699	1	6.9502e+07	4.60341e+07	1.33531e+06	1.23459e+08	0	2.70483e+08	2.20897e+08	5.41833e+08	6.40315e+07	1	1.77785	1	3.37073	6.47226	0.359088	7.07411	12.5401	0.232788	1	1.82478	1	2.42235	4.65387	0.425654	5.2626	8.37454	0.168362	3.77167e+07	9.13632e+07	1.98488e+08	5.2626	91.2392	100.883	67.8939	0	8522	1	2	1188.65	17198
		8522	GR1 40	23	8522	799	595.334	99.9699	1	6.9502e+07	4.60341e+07	1.33531e+06	1.23459e+08	0	2.70483e+08	2.20897e+08	5.41833e+08	6.40315e+07	1	1.77785	1	3.37073	6.47226	0.359088	7.07411	12.5401	0.232788	1	1.82478	1	2.42235	4.65387	0.425654	5.2626	8.37454	0.168362	3.77167e+07	9.13632e+07	1.98488e+08	5.2626	91.2392	100.883	67.8939	0	8522	1	2	1188.65	17154
		8522	GR1 42	23	8522	799	595.334	99.9699	1	6.9502e+07	4.60341e+07	1.33531e+06	1.23459e+08	0	2.70483e+08	2.20897e+08	5.41833e+08	6.40315e+07	1	1.77785	1	3.37073	6.47226	0.359088	7.07411	12.5401	0.232788	1	1.82478	1	2.42235	4.65387	0.425654	5.2626	8.37454	0.168362	3.77167e+07	9.13632e+07	1.98488e+08	5.2626	91.2392	100.883	67.8939	0	8522	1	2	1188.65	16518
		8522	GR1 42	23	8522	799	595.334	99.9699	1	6.9502e+07	4.60341e+07	1.33531e+06	1.23459e+08	0	2.70483e+08	2.20897e+08	5.41833e+08	6.40315e+07	1	1.77785	1	3.37073	6.47226	0.359088	7.07411	12.5401	0.232788	1	1.82478	1	2.42235	4.65387	0.425654	5.2626	8.37454	0.168362	3.77167e+07	9.13632e+07	1.98488e+08	5.2626	91.2392	100.883	67.8939	0	8522	1	2	1188.65	16554
		8522	GR1 42	23	8522	799	595.334	99.9699	1	6.9502e+07	4.60341e+07	1.33531e+06	1.23459e+08	0	2.70483e+08	2.20897e+08	5.41833e+08	6.40315e+07	1	1.77785	1	3.37073	6.47226	0.359088	7.07411	12.5401	0.232788	1	1.82478	1	2.42235	4.65387	0.425654	5.2626	8.37454	0.168362	3.77167e+07	9.13632e+07	1.98488e+08	5.2626	91.2392	100.883	67.8939	0	8522	1	2	1188.65	16561
		8522	GR1 42	23	8522	799	595.334	99.9699	1	6.9502e+07	4.60341e+07	1.33531e+06	1.23459e+08	0	2.70483e+08	2.20897e+08	5.41833e+08	6.40315e+07	1	1.77785	1	3.37073	6.47226	0.359088	7.07411	12.5401	0.232788	1	1.82478	1	2.42235	4.65387	0.425654	5.2626	8.37454	0.168362	3.77167e+07	9.13632e+07	1.98488e+08	5.2626	91.2392	100.883	67.8939	0	8522	1	2	1188.65	16527
		8522	GR2 20	23	8522	799	595.334	99.9699	1	6.9502e+07	4.60341e+07	1.33531e+06	1.23459e+08	0	2.70483e+08	2.20897e+08	5.41833e+08	6.40315e+07	1	1.77785	1	3.37073	6.47226	0.359088	7.07411	12.5401	0.232788	1	1.82478	1	2.42235	4.65387	0.425654	5.2626	8.37454	0.168362	3.77167e+07	9.13632e+07	1.98488e+08	5.2626	91.2392	100.883	67.8939	0	8522	1	2	1188.65	16177
		8522	GR2 20	23	8522	799	595.334	99.9699	1	6.9502e+07	4.60341e+07	1.33531e+06	1.23459e+08	0	2.70483e+08	2.20897e+08	5.41833e+08	6.40315e+07	1	1.77785	1	3.37073	6.47226	0.359088	7.07411	12.5401	0.232788	1	1.82478	1	2.42235	4.65387	0.425654	5.2626	8.37454	0.168362	3.77167e+07	9.13632e+07	1.98488e+08	5.2626	91.2392	100.883	67.8939	0	8522	1	2	1188.65	16111
		8522	GR2 20	23	8522	799	595.334	99.9699	1	6.9502e+07	4.60341e+07	1.33531e+06	1.23459e+08	0	2.70483e+08	2.20897e+08	5.41833e+08	6.40315e+07	1	1.77785	1	3.37073	6.47226	0.359088	7.07411	12.5401	0.232788	1	1.82478	1	2.42235	4.65387	0.425654	5.2626	8.37454	0.168362	3.77167e+07	9.13632e+07	1.98488e+08	5.2626	91.2392	100.883	67.8939	0	8522	1	2	1188.65	16107
		8522	GR2 42	23	8522	799	595.334	99.9699	1	6.9502e+07	4.60341e+07	1.33531e+06	1.23459e+08	0	2.70483e+08	2.20897e+08	5.41833e+08	6.40315e+07	1	1.77785	1	3.37073	6.47226	0.359088	7.07411	12.5401	0.232788	1	1.82478	1	2.42235	4.65387	0.425654	5.2626	8.37454	0.168362	3.77167e+07	9.13632e+07	1.98488e+08	5.2626	91.2392	100.883	67.8939	0	8522	1	2	1188.65	16856
		8522	GR2 42	23	8522	799	595.334	99.9699	1	6.9502e+07	4.60341e+07	1.33531e+06	1.23459e+08	0	2.70483e+08	2.20897e+08	5.41833e+08	6.40315e+07	1	1.77785	1	3.37073	6.47226	0.359088	7.07411	12.5401	0.232788	1	1.82478	1	2.42235	4.65387	0.425654	5.2626	8.37454	0.168362	3.77167e+07	9.13632e+07	1.98488e+08	5.2626	91.2392	100.883	67.8939	0	8522	1	2	1188.65	16867
		8522	GR2 42	23	8522	799	595.334	99.9699	1	6.9502e+07	4.60341e+07	1.33531e+06	1.23459e+08	0	2.70483e+08	2.20897e+08	5.41833e+08	6.40315e+07	1	1.77785	1	3.37073	6.47226	0.359088	7.07411	12.5401	0.232788	1	1.82478	1	2.42235	4.65387	0.425654	5.2626	8.37454	0.168362	3.77167e+07	9.13632e+07	1.98488e+08	5.2626	91.2392	100.883	67.8939	0	8522	1	2	1188.65	16617
		8522	GR2 42	23	8522	799	595.334	99.9699	1	6.9502e+07	4.60341e+07	1.33531e+06	1.23459e+08	0	2.70483e+08	2.20897e+08	5.41833e+08	6.40315e+07	1	1.77785	1	3.37073	6.47226	0.359088	7.07411	12.5401	0.232788	1	1.82478	1	2.42235	4.65387	0.425654	5.2626	8.37454	0.168362	3.77167e+07	9.13632e+07	1.98488e+08	5.2626	91.2392	100.883	67.8939	0	8522	1	2	1188.65	16626
		8522	GR2 42	23	8522	799	595.334	99.9699	1	6.9502e+07	4.60341e+07	1.33531e+06	1.23459e+08	0	2.70483e+08	2.20897e+08	5.41833e+08	6.40315e+07	1	1.77785	1	3.37073	6.47226	0.359088	7.07411	12.5401	0.232788	1	1.82478	1	2.42235	4.65387	0.425654	5.2626	8.37454	0.168362	3.77167e+07	9.13632e+07	1.98488e+08	5.2626	91.2392	100.883	67.8939	0	8522	1	2	1188.65	16604
		8522	GR2 42	23	8522	799	595.334	99.9699	1	6.9502e+07	4.60341e+07	1.33531e+06	1.23459e+08	0	2.70483e+08	2.20897e+08	5.41833e+08	6.40315e+07	1	1.77785	1	3.37073	6.47226	0.359088	7.07411	12.5401	0.232788	1	1.82478	1	2.42235	4.65387	0.425654	5.2626	8.37454	0.168362	3.77167e+07	9.13632e+07	1.98488e+08	5.2626	91.2392	100.883	67.8939	0	8522	1	2	1188.65	16593
		8522	GR3 42	23	8522	799	595.334	99.9699	1	6.9502e+07	4.60341e+07	1.33531e+06	1.23459e+08	0	2.70483e+08	2.20897e+08	5.41833e+08	6.40315e+07	1	1.77785	1	3.37073	6.47226	0.359088	7.07411	12.5401	0.232788	1	1.82478	1	2.42235	4.65387	0.425654	5.2626	8.37454	0.168362	3.77167e+07	9.13632e+07	1.98488e+08	5.2626	91.2392	100.883	67.8939	0	8522	1	2	1188.65	16441
		8522	GR3 42	23	8522	799	595.334	99.9699	1	6.9502e+07	4.60341e+07	1.33531e+06	1.23459e+08	0	2.70483e+08	2.20897e+08	5.41833e+08	6.40315e+07	1	1.77785	1	3.37073	6.47226	0.359088	7.07411	12.5401	0.232788	1	1.82478	1	2.42235	4.65387	0.425654	5.2626	8.37454	0.168362	3.77167e+07	9.13632e+07	1.98488e+08	5.2626	91.2392	100.883	67.8939	0	8522	1	2	1188.65	16399
		8522	GR3 42	23	8522	799	595.334	99.9699	1	6.9502e+07	4.60341e+07	1.33531e+06	1.23459e+08	0	2.70483e+08	2.20897e+08	5.41833e+08	6.40315e+07	1	1.77785	1	3.37073	6.47226	0.359088	7.07411	12.5401	0.232788	1	1.82478	1	2.42235	4.65387	0.425654	5.2626	8.37454	0.168362	3.77167e+07	9.13632e+07	1.98488e+08	5.2626	91.2392	100.883	67.8939	0	8522	1	2	1188.65	16436
	DSTLIMQLLR+Oxidation(6)	4	46	1	0.329295	1	3.11513	0.418714	0.015605	1.87973	0.564693	0.507052	0	42.2209
		Hits: 46 Items
		FRAMEID	RAWFILE	MS2	FrameID1	CompID	MZ	Time	GoodID	II GR1 20	II GR2 20	II GR3 20	II GR1 40	II GR3 40	II GR2 40	II GR1 42	II GR2 42	II GR3 42	Ratio 20	StdDev 20	PValue 20	Ratio 40	StdDev 40	PValue 40	Ratio 42	StdDev 42	PValue 42	Ratio 2(0)	StdDev 2(0)	PValue 2(0)	Ratio 4(0)	StdDev 4(0)	PValue 4(0)	Ratio 4(2)	StdDev 4(2)	PValue 4(2)	Avg 20	Avg 40	Avg 42	MaxChange	CV 20	CV 40	CV 42	PRElement	PRRoot	PRSize	Charge	CompMW	MS2Scan
		6916	GR2 40	19	6916	2492	603.329	82.5427	1	1.81632e+07	2.56576e+07	1.78357e+07	9.08365e+06	6.9809e+07	2.364e+08	2.2544e+07	7.96876e+07	3.17923e+06	1	0.430556	1	5.11369	6.8275	0.339424	1.70965	2.30353	0.59108	1	0.427803	1	3.91828	4.94522	0.343465	1.25994	1.46538	0.744598	1.91662e+07	7.50984e+07	2.41483e+07	3.91828	21.3902	104.819	94.9154	0	6916	1	2	1204.64	14546
		6916	GR2 40	19	6916	2492	603.329	82.5427	1	1.81632e+07	2.56576e+07	1.78357e+07	9.08365e+06	6.9809e+07	2.364e+08	2.2544e+07	7.96876e+07	3.17923e+06	1	0.430556	1	5.11369	6.8275	0.339424	1.70965	2.30353	0.59108	1	0.427803	1	3.91828	4.94522	0.343465	1.25994	1.46538	0.744598	1.91662e+07	7.50984e+07	2.41483e+07	3.91828	21.3902	104.819	94.9154	0	6916	1	2	1204.64	14553
		7307	GR1 20	34	7307	2008	603.331	86.6126	1	4.1483e+07	1.98181e+07	4.19623e+07	1.1204e+08	6.22137e+07	1.20117e+08	7.73011e+07	1.02732e+08	2.44247e+07	1	0.734947	1	2.85067	1.95861	0.0565611	1.97996	1.88812	0.278398	1	0.762304	1	2.22171	1.39058	0.0389007	1.62916	1.42375	0.311467	3.2205e+07	7.15501e+07	5.24671e+07	2.22171	38.1152	24.4753	49.2762	0	7307	1	2	1204.65	14623
		7307	GR1 20	34	7307	2008	603.331	86.6126	1	4.1483e+07	1.98181e+07	4.19623e+07	1.1204e+08	6.22137e+07	1.20117e+08	7.73011e+07	1.02732e+08	2.44247e+07	1	0.734947	1	2.85067	1.95861	0.0565611	1.97996	1.88812	0.278398	1	0.762304	1	2.22171	1.39058	0.0389007	1.62916	1.42375	0.311467	3.2205e+07	7.15501e+07	5.24671e+07	2.22171	38.1152	24.4753	49.2762	0	7307	1	2	1204.65	14311
		7307	GR1 20	34	7307	2008	603.331	86.6126	1	4.1483e+07	1.98181e+07	4.19623e+07	1.1204e+08	6.22137e+07	1.20117e+08	7.73011e+07	1.02732e+08	2.44247e+07	1	0.734947	1	2.85067	1.95861	0.0565611	1.97996	1.88812	0.278398	1	0.762304	1	2.22171	1.39058	0.0389007	1.62916	1.42375	0.311467	3.2205e+07	7.15501e+07	5.24671e+07	2.22171	38.1152	24.4753	49.2762	0	7307	1	2	1204.65	14324
		7307	GR1 40	34	7307	2008	603.331	86.6126	1	4.1483e+07	1.98181e+07	4.19623e+07	1.1204e+08	6.22137e+07	1.20117e+08	7.73011e+07	1.02732e+08	2.44247e+07	1	0.734947	1	2.85067	1.95861	0.0565611	1.97996	1.88812	0.278398	1	0.762304	1	2.22171	1.39058	0.0389007	1.62916	1.42375	0.311467	3.2205e+07	7.15501e+07	5.24671e+07	2.22171	38.1152	24.4753	49.2762	0	7307	1	2	1204.65	14955
		7307	GR1 40	34	7307	2008	603.331	86.6126	1	4.1483e+07	1.98181e+07	4.19623e+07	1.1204e+08	6.22137e+07	1.20117e+08	7.73011e+07	1.02732e+08	2.44247e+07	1	0.734947	1	2.85067	1.95861	0.0565611	1.97996	1.88812	0.278398	1	0.762304	1	2.22171	1.39058	0.0389007	1.62916	1.42375	0.311467	3.2205e+07	7.15501e+07	5.24671e+07	2.22171	38.1152	24.4753	49.2762	0	7307	1	2	1204.65	14607
		7307	GR1 40	34	7307	2008	603.331	86.6126	1	4.1483e+07	1.98181e+07	4.19623e+07	1.1204e+08	6.22137e+07	1.20117e+08	7.73011e+07	1.02732e+08	2.44247e+07	1	0.734947	1	2.85067	1.95861	0.0565611	1.97996	1.88812	0.278398	1	0.762304	1	2.22171	1.39058	0.0389007	1.62916	1.42375	0.311467	3.2205e+07	7.15501e+07	5.24671e+07	2.22171	38.1152	24.4753	49.2762	0	7307	1	2	1204.65	14946
		7307	GR1 40	34	7307	2008	603.331	86.6126	1	4.1483e+07	1.98181e+07	4.19623e+07	1.1204e+08	6.22137e+07	1.20117e+08	7.73011e+07	1.02732e+08	2.44247e+07	1	0.734947	1	2.85067	1.95861	0.0565611	1.97996	1.88812	0.278398	1	0.762304	1	2.22171	1.39058	0.0389007	1.62916	1.42375	0.311467	3.2205e+07	7.15501e+07	5.24671e+07	2.22171	38.1152	24.4753	49.2762	0	7307	1	2	1204.65	14597
		7307	GR1 42	34	7307	2008	603.331	86.6126	1	4.1483e+07	1.98181e+07	4.19623e+07	1.1204e+08	6.22137e+07	1.20117e+08	7.73011e+07	1.02732e+08	2.44247e+07	1	0.734947	1	2.85067	1.95861	0.0565611	1.97996	1.88812	0.278398	1	0.762304	1	2.22171	1.39058	0.0389007	1.62916	1.42375	0.311467	3.2205e+07	7.15501e+07	5.24671e+07	2.22171	38.1152	24.4753	49.2762	0	7307	1	2	1204.65	14152
		7307	GR1 42	34	7307	2008	603.331	86.6126	1	4.1483e+07	1.98181e+07	4.19623e+07	1.1204e+08	6.22137e+07	1.20117e+08	7.73011e+07	1.02732e+08	2.44247e+07	1	0.734947	1	2.85067	1.95861	0.0565611	1.97996	1.88812	0.278398	1	0.762304	1	2.22171	1.39058	0.0389007	1.62916	1.42375	0.311467	3.2205e+07	7.15501e+07	5.24671e+07	2.22171	38.1152	24.4753	49.2762	0	7307	1	2	1204.65	14387
		7307	GR1 42	34	7307	2008	603.331	86.6126	1	4.1483e+07	1.98181e+07	4.19623e+07	1.1204e+08	6.22137e+07	1.20117e+08	7.73011e+07	1.02732e+08	2.44247e+07	1	0.734947	1	2.85067	1.95861	0.0565611	1.97996	1.88812	0.278398	1	0.762304	1	2.22171	1.39058	0.0389007	1.62916	1.42375	0.311467	3.2205e+07	7.15501e+07	5.24671e+07	2.22171	38.1152	24.4753	49.2762	0	7307	1	2	1204.65	14397
		7307	GR2 20	34	7307	2008	603.331	86.6126	1	4.1483e+07	1.98181e+07	4.19623e+07	1.1204e+08	6.22137e+07	1.20117e+08	7.73011e+07	1.02732e+08	2.44247e+07	1	0.734947	1	2.85067	1.95861	0.0565611	1.97996	1.88812	0.278398	1	0.762304	1	2.22171	1.39058	0.0389007	1.62916	1.42375	0.311467	3.2205e+07	7.15501e+07	5.24671e+07	2.22171	38.1152	24.4753	49.2762	0	7307	1	2	1204.65	14271
		7307	GR2 20	34	7307	2008	603.331	86.6126	1	4.1483e+07	1.98181e+07	4.19623e+07	1.1204e+08	6.22137e+07	1.20117e+08	7.73011e+07	1.02732e+08	2.44247e+07	1	0.734947	1	2.85067	1.95861	0.0565611	1.97996	1.88812	0.278398	1	0.762304	1	2.22171	1.39058	0.0389007	1.62916	1.42375	0.311467	3.2205e+07	7.15501e+07	5.24671e+07	2.22171	38.1152	24.4753	49.2762	0	7307	1	2	1204.65	14510
		7307	GR2 40	34	7307	2008	603.331	86.6126	1	4.1483e+07	1.98181e+07	4.19623e+07	1.1204e+08	6.22137e+07	1.20117e+08	7.73011e+07	1.02732e+08	2.44247e+07	1	0.734947	1	2.85067	1.95861	0.0565611	1.97996	1.88812	0.278398	1	0.762304	1	2.22171	1.39058	0.0389007	1.62916	1.42375	0.311467	3.2205e+07	7.15501e+07	5.24671e+07	2.22171	38.1152	24.4753	49.2762	0	7307	1	2	1204.65	15123
		7307	GR2 40	34	7307	2008	603.331	86.6126	1	4.1483e+07	1.98181e+07	4.19623e+07	1.1204e+08	6.22137e+07	1.20117e+08	7.73011e+07	1.02732e+08	2.44247e+07	1	0.734947	1	2.85067	1.95861	0.0565611	1.97996	1.88812	0.278398	1	0.762304	1	2.22171	1.39058	0.0389007	1.62916	1.42375	0.311467	3.2205e+07	7.15501e+07	5.24671e+07	2.22171	38.1152	24.4753	49.2762	0	7307	1	2	1204.65	14976
		7307	GR2 40	34	7307	2008	603.331	86.6126	1	4.1483e+07	1.98181e+07	4.19623e+07	1.1204e+08	6.22137e+07	1.20117e+08	7.73011e+07	1.02732e+08	2.44247e+07	1	0.734947	1	2.85067	1.95861	0.0565611	1.97996	1.88812	0.278398	1	0.762304	1	2.22171	1.39058	0.0389007	1.62916	1.42375	0.311467	3.2205e+07	7.15501e+07	5.24671e+07	2.22171	38.1152	24.4753	49.2762	0	7307	1	2	1204.65	14981
		7307	GR2 40	34	7307	2008	603.331	86.6126	1	4.1483e+07	1.98181e+07	4.19623e+07	1.1204e+08	6.22137e+07	1.20117e+08	7.73011e+07	1.02732e+08	2.44247e+07	1	0.734947	1	2.85067	1.95861	0.0565611	1.97996	1.88812	0.278398	1	0.762304	1	2.22171	1.39058	0.0389007	1.62916	1.42375	0.311467	3.2205e+07	7.15501e+07	5.24671e+07	2.22171	38.1152	24.4753	49.2762	0	7307	1	2	1204.65	14743
		7307	GR2 42	34	7307	2008	603.331	86.6126	1	4.1483e+07	1.98181e+07	4.19623e+07	1.1204e+08	6.22137e+07	1.20117e+08	7.73011e+07	1.02732e+08	2.44247e+07	1	0.734947	1	2.85067	1.95861	0.0565611	1.97996	1.88812	0.278398	1	0.762304	1	2.22171	1.39058	0.0389007	1.62916	1.42375	0.311467	3.2205e+07	7.15501e+07	5.24671e+07	2.22171	38.1152	24.4753	49.2762	0	7307	1	2	1204.65	14471
		7307	GR2 42	34	7307	2008	603.331	86.6126	1	4.1483e+07	1.98181e+07	4.19623e+07	1.1204e+08	6.22137e+07	1.20117e+08	7.73011e+07	1.02732e+08	2.44247e+07	1	0.734947	1	2.85067	1.95861	0.0565611	1.97996	1.88812	0.278398	1	0.762304	1	2.22171	1.39058	0.0389007	1.62916	1.42375	0.311467	3.2205e+07	7.15501e+07	5.24671e+07	2.22171	38.1152	24.4753	49.2762	0	7307	1	2	1204.65	14309
		7307	GR2 42	34	7307	2008	603.331	86.6126	1	4.1483e+07	1.98181e+07	4.19623e+07	1.1204e+08	6.22137e+07	1.20117e+08	7.73011e+07	1.02732e+08	2.44247e+07	1	0.734947	1	2.85067	1.95861	0.0565611	1.97996	1.88812	0.278398	1	0.762304	1	2.22171	1.39058	0.0389007	1.62916	1.42375	0.311467	3.2205e+07	7.15501e+07	5.24671e+07	2.22171	38.1152	24.4753	49.2762	0	7307	1	2	1204.65	14741
		7307	GR2 42	34	7307	2008	603.331	86.6126	1	4.1483e+07	1.98181e+07	4.19623e+07	1.1204e+08	6.22137e+07	1.20117e+08	7.73011e+07	1.02732e+08	2.44247e+07	1	0.734947	1	2.85067	1.95861	0.0565611	1.97996	1.88812	0.278398	1	0.762304	1	2.22171	1.39058	0.0389007	1.62916	1.42375	0.311467	3.2205e+07	7.15501e+07	5.24671e+07	2.22171	38.1152	24.4753	49.2762	0	7307	1	2	1204.65	14440
		7307	GR3 20	34	7307	2008	603.331	86.6126	1	4.1483e+07	1.98181e+07	4.19623e+07	1.1204e+08	6.22137e+07	1.20117e+08	7.73011e+07	1.02732e+08	2.44247e+07	1	0.734947	1	2.85067	1.95861	0.0565611	1.97996	1.88812	0.278398	1	0.762304	1	2.22171	1.39058	0.0389007	1.62916	1.42375	0.311467	3.2205e+07	7.15501e+07	5.24671e+07	2.22171	38.1152	24.4753	49.2762	0	7307	1	2	1204.65	15393
		7307	GR3 20	34	7307	2008	603.331	86.6126	1	4.1483e+07	1.98181e+07	4.19623e+07	1.1204e+08	6.22137e+07	1.20117e+08	7.73011e+07	1.02732e+08	2.44247e+07	1	0.734947	1	2.85067	1.95861	0.0565611	1.97996	1.88812	0.278398	1	0.762304	1	2.22171	1.39058	0.0389007	1.62916	1.42375	0.311467	3.2205e+07	7.15501e+07	5.24671e+07	2.22171	38.1152	24.4753	49.2762	0	7307	1	2	1204.65	15385
		7307	GR3 20	34	7307	2008	603.331	86.6126	1	4.1483e+07	1.98181e+07	4.19623e+07	1.1204e+08	6.22137e+07	1.20117e+08	7.73011e+07	1.02732e+08	2.44247e+07	1	0.734947	1	2.85067	1.95861	0.0565611	1.97996	1.88812	0.278398	1	0.762304	1	2.22171	1.39058	0.0389007	1.62916	1.42375	0.311467	3.2205e+07	7.15501e+07	5.24671e+07	2.22171	38.1152	24.4753	49.2762	0	7307	1	2	1204.65	14853
		7307	GR3 20	34	7307	2008	603.331	86.6126	1	4.1483e+07	1.98181e+07	4.19623e+07	1.1204e+08	6.22137e+07	1.20117e+08	7.73011e+07	1.02732e+08	2.44247e+07	1	0.734947	1	2.85067	1.95861	0.0565611	1.97996	1.88812	0.278398	1	0.762304	1	2.22171	1.39058	0.0389007	1.62916	1.42375	0.311467	3.2205e+07	7.15501e+07	5.24671e+07	2.22171	38.1152	24.4753	49.2762	0	7307	1	2	1204.65	14874
		7307	GR3 40	34	7307	2008	603.331	86.6126	1	4.1483e+07	1.98181e+07	4.19623e+07	1.1204e+08	6.22137e+07	1.20117e+08	7.73011e+07	1.02732e+08	2.44247e+07	1	0.734947	1	2.85067	1.95861	0.0565611	1.97996	1.88812	0.278398	1	0.762304	1	2.22171	1.39058	0.0389007	1.62916	1.42375	0.311467	3.2205e+07	7.15501e+07	5.24671e+07	2.22171	38.1152	24.4753	49.2762	0	7307	1	2	1204.65	14742
		7307	GR3 42	34	7307	2008	603.331	86.6126	1	4.1483e+07	1.98181e+07	4.19623e+07	1.1204e+08	6.22137e+07	1.20117e+08	7.73011e+07	1.02732e+08	2.44247e+07	1	0.734947	1	2.85067	1.95861	0.0565611	1.97996	1.88812	0.278398	1	0.762304	1	2.22171	1.39058	0.0389007	1.62916	1.42375	0.311467	3.2205e+07	7.15501e+07	5.24671e+07	2.22171	38.1152	24.4753	49.2762	0	7307	1	2	1204.65	14368
		7307	GR3 42	34	7307	2008	603.331	86.6126	1	4.1483e+07	1.98181e+07	4.19623e+07	1.1204e+08	6.22137e+07	1.20117e+08	7.73011e+07	1.02732e+08	2.44247e+07	1	0.734947	1	2.85067	1.95861	0.0565611	1.97996	1.88812	0.278398	1	0.762304	1	2.22171	1.39058	0.0389007	1.62916	1.42375	0.311467	3.2205e+07	7.15501e+07	5.24671e+07	2.22171	38.1152	24.4753	49.2762	0	7307	1	2	1204.65	14375
		7465	GR1 20	13	7465	1657	603.332	89.1554	1	3.42142e+07	1.01706e+07	3.85126e+07	1.14464e+08	1.95368e+07	2.51188e+08	1.26587e+08	1.04298e+08	1.43689e+07	1	1.10554	1	4.64658	6.78282	0.271659	2.95852	3.78537	0.251869	1	1.10227	1	3.4944	4.9392	0.286548	2.51381	3.40008	0.321898	2.58051e+07	9.01733e+07	6.48693e+07	3.4944	55.1137	86.2326	80.1423	0	7465	1	2	1204.65	14631
		7465	GR1 40	13	7465	1657	603.332	89.1554	1	3.42142e+07	1.01706e+07	3.85126e+07	1.14464e+08	1.95368e+07	2.51188e+08	1.26587e+08	1.04298e+08	1.43689e+07	1	1.10554	1	4.64658	6.78282	0.271659	2.95852	3.78537	0.251869	1	1.10227	1	3.4944	4.9392	0.286548	2.51381	3.40008	0.321898	2.58051e+07	9.01733e+07	6.48693e+07	3.4944	55.1137	86.2326	80.1423	0	7465	1	2	1204.65	15211
		7465	GR1 40	13	7465	1657	603.332	89.1554	1	3.42142e+07	1.01706e+07	3.85126e+07	1.14464e+08	1.95368e+07	2.51188e+08	1.26587e+08	1.04298e+08	1.43689e+07	1	1.10554	1	4.64658	6.78282	0.271659	2.95852	3.78537	0.251869	1	1.10227	1	3.4944	4.9392	0.286548	2.51381	3.40008	0.321898	2.58051e+07	9.01733e+07	6.48693e+07	3.4944	55.1137	86.2326	80.1423	0	7465	1	2	1204.65	15200
		7465	GR1 40	13	7465	1657	603.332	89.1554	1	3.42142e+07	1.01706e+07	3.85126e+07	1.14464e+08	1.95368e+07	2.51188e+08	1.26587e+08	1.04298e+08	1.43689e+07	1	1.10554	1	4.64658	6.78282	0.271659	2.95852	3.78537	0.251869	1	1.10227	1	3.4944	4.9392	0.286548	2.51381	3.40008	0.321898	2.58051e+07	9.01733e+07	6.48693e+07	3.4944	55.1137	86.2326	80.1423	0	7465	1	2	1204.65	15273
		7465	GR1 42	13	7465	1657	603.332	89.1554	1	3.42142e+07	1.01706e+07	3.85126e+07	1.14464e+08	1.95368e+07	2.51188e+08	1.26587e+08	1.04298e+08	1.43689e+07	1	1.10554	1	4.64658	6.78282	0.271659	2.95852	3.78537	0.251869	1	1.10227	1	3.4944	4.9392	0.286548	2.51381	3.40008	0.321898	2.58051e+07	9.01733e+07	6.48693e+07	3.4944	55.1137	86.2326	80.1423	0	7465	1	2	1204.65	14757
		7465	GR1 42	13	7465	1657	603.332	89.1554	1	3.42142e+07	1.01706e+07	3.85126e+07	1.14464e+08	1.95368e+07	2.51188e+08	1.26587e+08	1.04298e+08	1.43689e+07	1	1.10554	1	4.64658	6.78282	0.271659	2.95852	3.78537	0.251869	1	1.10227	1	3.4944	4.9392	0.286548	2.51381	3.40008	0.321898	2.58051e+07	9.01733e+07	6.48693e+07	3.4944	55.1137	86.2326	80.1423	0	7465	1	2	1204.65	14747
		7465	GR1 42	13	7465	1657	603.332	89.1554	1	3.42142e+07	1.01706e+07	3.85126e+07	1.14464e+08	1.95368e+07	2.51188e+08	1.26587e+08	1.04298e+08	1.43689e+07	1	1.10554	1	4.64658	6.78282	0.271659	2.95852	3.78537	0.251869	1	1.10227	1	3.4944	4.9392	0.286548	2.51381	3.40008	0.321898	2.58051e+07	9.01733e+07	6.48693e+07	3.4944	55.1137	86.2326	80.1423	0	7465	1	2	1204.65	14700
		7465	GR1 42	13	7465	1657	603.332	89.1554	1	3.42142e+07	1.01706e+07	3.85126e+07	1.14464e+08	1.95368e+07	2.51188e+08	1.26587e+08	1.04298e+08	1.43689e+07	1	1.10554	1	4.64658	6.78282	0.271659	2.95852	3.78537	0.251869	1	1.10227	1	3.4944	4.9392	0.286548	2.51381	3.40008	0.321898	2.58051e+07	9.01733e+07	6.48693e+07	3.4944	55.1137	86.2326	80.1423	0	7465	1	2	1204.65	14706
		7465	GR2 40	13	7465	1657	603.332	89.1554	1	3.42142e+07	1.01706e+07	3.85126e+07	1.14464e+08	1.95368e+07	2.51188e+08	1.26587e+08	1.04298e+08	1.43689e+07	1	1.10554	1	4.64658	6.78282	0.271659	2.95852	3.78537	0.251869	1	1.10227	1	3.4944	4.9392	0.286548	2.51381	3.40008	0.321898	2.58051e+07	9.01733e+07	6.48693e+07	3.4944	55.1137	86.2326	80.1423	0	7465	1	2	1204.65	15489
		7465	GR2 40	13	7465	1657	603.332	89.1554	1	3.42142e+07	1.01706e+07	3.85126e+07	1.14464e+08	1.95368e+07	2.51188e+08	1.26587e+08	1.04298e+08	1.43689e+07	1	1.10554	1	4.64658	6.78282	0.271659	2.95852	3.78537	0.251869	1	1.10227	1	3.4944	4.9392	0.286548	2.51381	3.40008	0.321898	2.58051e+07	9.01733e+07	6.48693e+07	3.4944	55.1137	86.2326	80.1423	0	7465	1	2	1204.65	15503
		7465	GR2 40	13	7465	1657	603.332	89.1554	1	3.42142e+07	1.01706e+07	3.85126e+07	1.14464e+08	1.95368e+07	2.51188e+08	1.26587e+08	1.04298e+08	1.43689e+07	1	1.10554	1	4.64658	6.78282	0.271659	2.95852	3.78537	0.251869	1	1.10227	1	3.4944	4.9392	0.286548	2.51381	3.40008	0.321898	2.58051e+07	9.01733e+07	6.48693e+07	3.4944	55.1137	86.2326	80.1423	0	7465	1	2	1204.65	15235
		7465	GR2 40	13	7465	1657	603.332	89.1554	1	3.42142e+07	1.01706e+07	3.85126e+07	1.14464e+08	1.95368e+07	2.51188e+08	1.26587e+08	1.04298e+08	1.43689e+07	1	1.10554	1	4.64658	6.78282	0.271659	2.95852	3.78537	0.251869	1	1.10227	1	3.4944	4.9392	0.286548	2.51381	3.40008	0.321898	2.58051e+07	9.01733e+07	6.48693e+07	3.4944	55.1137	86.2326	80.1423	0	7465	1	2	1204.65	15230
		7465	GR2 42	13	7465	1657	603.332	89.1554	1	3.42142e+07	1.01706e+07	3.85126e+07	1.14464e+08	1.95368e+07	2.51188e+08	1.26587e+08	1.04298e+08	1.43689e+07	1	1.10554	1	4.64658	6.78282	0.271659	2.95852	3.78537	0.251869	1	1.10227	1	3.4944	4.9392	0.286548	2.51381	3.40008	0.321898	2.58051e+07	9.01733e+07	6.48693e+07	3.4944	55.1137	86.2326	80.1423	0	7465	1	2	1204.65	14757
		12702	GR1 42	7	12702	4285	603.833	84.7589	1	1.31461e+07	8.25423e+06	6.21483e+06	5.22569e+07	2.94893e+07	5.85701e+07	2.86082e+07	7.09427e+07	906289	1	0.773946	1	5.08114	3.62802	0.0448348	3.63776	5.23953	0.35526	1	0.907515	1	3.89942	2.74167	0.020928	2.69279	3.66191	0.352164	8.73977e+06	3.40801e+07	2.35344e+07	3.89942	45.3757	24.9339	90.6136	0	12702	1	2	1205.65	14160
		12702	GR2 20	7	12702	4285	603.833	84.7589	1	1.31461e+07	8.25423e+06	6.21483e+06	5.22569e+07	2.94893e+07	5.85701e+07	2.86082e+07	7.09427e+07	906289	1	0.773946	1	5.08114	3.62802	0.0448348	3.63776	5.23953	0.35526	1	0.907515	1	3.89942	2.74167	0.020928	2.69279	3.66191	0.352164	8.73977e+06	3.40801e+07	2.35344e+07	3.89942	45.3757	24.9339	90.6136	0	12702	1	2	1205.65	14276
		12702	GR2 40	7	12702	4285	603.833	84.7589	1	1.31461e+07	8.25423e+06	6.21483e+06	5.22569e+07	2.94893e+07	5.85701e+07	2.86082e+07	7.09427e+07	906289	1	0.773946	1	5.08114	3.62802	0.0448348	3.63776	5.23953	0.35526	1	0.907515	1	3.89942	2.74167	0.020928	2.69279	3.66191	0.352164	8.73977e+06	3.40801e+07	2.35344e+07	3.89942	45.3757	24.9339	90.6136	0	12702	1	2	1205.65	14755
		12702	GR3 40	7	12702	4285	603.833	84.7589	1	1.31461e+07	8.25423e+06	6.21483e+06	5.22569e+07	2.94893e+07	5.85701e+07	2.86082e+07	7.09427e+07	906289	1	0.773946	1	5.08114	3.62802	0.0448348	3.63776	5.23953	0.35526	1	0.907515	1	3.89942	2.74167	0.020928	2.69279	3.66191	0.352164	8.73977e+06	3.40801e+07	2.35344e+07	3.89942	45.3757	24.9339	90.6136	0	12702	1	2	1205.65	14941
Glyma01g37820.1	AT1G75280.1 NmrA like negative transcriptional regulator family protein	2	2	5	1	0.728018	1	2.99418	0.673183	0.0437931	1.13772	0.959782	0.959328
	M.P. 2 Items
	PEPTIDE	Frames	Hits	Ratio 2(0)	StdDev 2(0)	PValue 2(0)	Ratio 4(0)	StdDev 4(0)	PValue 4(0)	Ratio 4(2)	StdDev 4(2)	PValue 4(2)	OtherAssignments	AvgIonScore
	ASAEAGHPTFALVR	1	3	1	0.815141	1	2.67104	0.803514	0.0971983	1.15424	1.09714	0.784745	0	28.2067
		Hits: 3 Items
		FRAMEID	RAWFILE	MS2	FrameID1	CompID	MZ	Time	GoodID	II GR1 20	II GR2 20	II GR3 20	II GR1 40	II GR3 40	II GR2 40	II GR1 42	II GR2 42	II GR3 42	Ratio 20	StdDev 20	PValue 20	Ratio 40	StdDev 40	PValue 40	Ratio 42	StdDev 42	PValue 42	Ratio 2(0)	StdDev 2(0)	PValue 2(0)	Ratio 4(0)	StdDev 4(0)	PValue 4(0)	Ratio 4(2)	StdDev 4(2)	PValue 4(2)	Avg 20	Avg 40	Avg 42	MaxChange	CV 20	CV 40	CV 42	PRElement	PRRoot	PRSize	Charge	CompMW	MS2Scan
		21598	GR2 40	4	21598	9900	476.252	30.0973	1	2.64448e+06	5.47484e+06	7.33453e+06	9.47858e+06	1.95775e+07	2.15924e+07	1.49992e+06	1.00624e+07	9.30591e+06	1	0.916939	1	3.2774	2.76265	0.0748259	1.35035	1.53931	0.597379	1	0.815141	1	2.67104	2.14622	0.0971983	1.15424	1.26636	0.784745	4.71212e+06	1.25863e+07	5.4389e+06	2.67104	40.757	39.5943	68.9573	0	21598	1	3	1425.73	4328
		21598	GR2 40	4	21598	9900	476.252	30.0973	1	2.64448e+06	5.47484e+06	7.33453e+06	9.47858e+06	1.95775e+07	2.15924e+07	1.49992e+06	1.00624e+07	9.30591e+06	1	0.916939	1	3.2774	2.76265	0.0748259	1.35035	1.53931	0.597379	1	0.815141	1	2.67104	2.14622	0.0971983	1.15424	1.26636	0.784745	4.71212e+06	1.25863e+07	5.4389e+06	2.67104	40.757	39.5943	68.9573	0	21598	1	3	1425.73	4337
		21598	GR3 40	4	21598	9900	476.252	30.0973	1	2.64448e+06	5.47484e+06	7.33453e+06	9.47858e+06	1.95775e+07	2.15924e+07	1.49992e+06	1.00624e+07	9.30591e+06	1	0.916939	1	3.2774	2.76265	0.0748259	1.35035	1.53931	0.597379	1	0.815141	1	2.67104	2.14622	0.0971983	1.15424	1.26636	0.784745	4.71212e+06	1.25863e+07	5.4389e+06	2.67104	40.757	39.5943	68.9573	0	21598	1	3	1425.73	4610
	IYVPEEQILK	1	2	1	1.61846	1	3.75505	1.23298	0.0763147	1.08387	1.98105	0.928579	0	15.385
		Hits: 2 Items
		FRAMEID	RAWFILE	MS2	FrameID1	CompID	MZ	Time	GoodID	II GR1 20	II GR2 20	II GR3 20	II GR1 40	II GR3 40	II GR2 40	II GR1 42	II GR2 42	II GR3 42	Ratio 20	StdDev 20	PValue 20	Ratio 40	StdDev 40	PValue 40	Ratio 42	StdDev 42	PValue 42	Ratio 2(0)	StdDev 2(0)	PValue 2(0)	Ratio 4(0)	StdDev 4(0)	PValue 4(0)	Ratio 4(2)	StdDev 4(2)	PValue 4(2)	Avg 20	Avg 40	Avg 42	MaxChange	CV 20	CV 40	CV 42	PRElement	PRRoot	PRSize	Charge	CompMW	MS2Scan
		22218	GR2 40	3	22218	7652	616.35	55.6728	1	2.567e+06	3.69421e+06	1.22817e+07	2.03162e+07	3.77691e+07	2.49468e+07	1.5687e+06	2.3372e+07	2.62501e+06	1	1.71927	1	4.47783	5.31203	0.0337323	1.48659	3.26702	0.725722	1	1.61846	1	3.75505	4.62991	0.0763147	1.08387	2.14719	0.928579	5.58662e+06	2.09781e+07	6.05515e+06	3.75505	80.9232	42.3749	117.182	0	22218	1	2	1230.69	9088
		22218	GR3 40	3	22218	7652	616.35	55.6728	1	2.567e+06	3.69421e+06	1.22817e+07	2.03162e+07	3.77691e+07	2.49468e+07	1.5687e+06	2.3372e+07	2.62501e+06	1	1.71927	1	4.47783	5.31203	0.0337323	1.48659	3.26702	0.725722	1	1.61846	1	3.75505	4.62991	0.0763147	1.08387	2.14719	0.928579	5.58662e+06	2.09781e+07	6.05515e+06	3.75505	80.9232	42.3749	117.182	0	22218	1	2	1230.69	9356
Glyma05g04290.1	AT1G12240.1 Glycosyl hydrolases family 32 protein	8	17	72	1	0.141522	1	2.79954	0.161999	0.000202715	0.45648	0.146447	5.48585e-05
	M.P. 8 Items
	PEPTIDE	Frames	Hits	Ratio 2(0)	StdDev 2(0)	PValue 2(0)	Ratio 4(0)	StdDev 4(0)	PValue 4(0)	Ratio 4(2)	StdDev 4(2)	PValue 4(2)	OtherAssignments	AvgIonScore
	DPTTAWLTSEGK	1	2	1	1.73382	1	3.03185	1.68463	0.289725	0.365106	1.56989	0.331939	0	55.39
		Hits: 2 Items
		FRAMEID	RAWFILE	MS2	FrameID1	CompID	MZ	Time	GoodID	II GR1 20	II GR2 20	II GR3 20	II GR1 40	II GR3 40	II GR2 40	II GR1 42	II GR2 42	II GR3 42	Ratio 20	StdDev 20	PValue 20	Ratio 40	StdDev 40	PValue 40	Ratio 42	StdDev 42	PValue 42	Ratio 2(0)	StdDev 2(0)	PValue 2(0)	Ratio 4(0)	StdDev 4(0)	PValue 4(0)	Ratio 4(2)	StdDev 4(2)	PValue 4(2)	Avg 20	Avg 40	Avg 42	MaxChange	CV 20	CV 40	CV 42	PRElement	PRRoot	PRSize	Charge	CompMW	MS2Scan
		10746	GR2 20	2	10746	3314	653.322	47.9589	1	3.39355e+06	4.407e+07	2.33496e+07	5.02324e+06	1.1506e+08	1.42566e+08	2.39484e+06	1.32809e+07	1.40275e+07	1	1.72336	1	3.70904	6.27938	0.264229	0.419459	0.63729	0.365045	1	1.73382	1	3.03185	5.10753	0.289725	0.365106	0.573176	0.331939	2.15199e+07	6.52449e+07	7.85704e+06	8.30401	86.6908	81.772	70.2981	0	10746	1	2	1304.63	7691
		10746	GR2 20	2	10746	3314	653.322	47.9589	1	3.39355e+06	4.407e+07	2.33496e+07	5.02324e+06	1.1506e+08	1.42566e+08	2.39484e+06	1.32809e+07	1.40275e+07	1	1.72336	1	3.70904	6.27938	0.264229	0.419459	0.63729	0.365045	1	1.73382	1	3.03185	5.10753	0.289725	0.365106	0.573176	0.331939	2.15199e+07	6.52449e+07	7.85704e+06	8.30401	86.6908	81.772	70.2981	0	10746	1	2	1304.63	7709
	ENENGLDTSINGAEVK	2	10	1	0.303482	1	1.32069	0.577412	0.685077	0.223807	0.292771	0.00378751	0	91.889
		Hits: 10 Items
		FRAMEID	RAWFILE	MS2	FrameID1	CompID	MZ	Time	GoodID	II GR1 20	II GR2 20	II GR3 20	II GR1 40	II GR3 40	II GR2 40	II GR1 42	II GR2 42	II GR3 42	Ratio 20	StdDev 20	PValue 20	Ratio 40	StdDev 40	PValue 40	Ratio 42	StdDev 42	PValue 42	Ratio 2(0)	StdDev 2(0)	PValue 2(0)	Ratio 4(0)	StdDev 4(0)	PValue 4(0)	Ratio 4(2)	StdDev 4(2)	PValue 4(2)	Avg 20	Avg 40	Avg 42	MaxChange	CV 20	CV 40	CV 42	PRElement	PRRoot	PRSize	Charge	CompMW	MS2Scan
		9666	GR1 40	9	9666	8207	845.401	27.5473	1	1.43536e+07	1.38786e+07	1.06489e+07	3.74097e+07	1.5214e+07	1.49474e+07	3.60799e+06	3.58174e+06	2.77887e+06	1	0.31108	1	1.73789	1.26506	0.326933	0.256387	0.0762431	0.0110177	1	0.420948	1	1.36785	1.04526	0.492757	0.223438	0.0955261	0.0193169	1.217e+07	1.66467e+07	2.71923e+06	6.12182	21.0474	55.3693	21.7054	0	9666	2	2	1688.79	3989
		9666	GR1 40	9	9666	8207	845.401	27.5473	1	1.43536e+07	1.38786e+07	1.06489e+07	3.74097e+07	1.5214e+07	1.49474e+07	3.60799e+06	3.58174e+06	2.77887e+06	1	0.31108	1	1.73789	1.26506	0.326933	0.256387	0.0762431	0.0110177	1	0.420948	1	1.36785	1.04526	0.492757	0.223438	0.0955261	0.0193169	1.217e+07	1.66467e+07	2.71923e+06	6.12182	21.0474	55.3693	21.7054	0	9666	2	2	1688.79	3973
		9666	GR2 20	9	9666	8207	845.401	27.5473	1	1.43536e+07	1.38786e+07	1.06489e+07	3.74097e+07	1.5214e+07	1.49474e+07	3.60799e+06	3.58174e+06	2.77887e+06	1	0.31108	1	1.73789	1.26506	0.326933	0.256387	0.0762431	0.0110177	1	0.420948	1	1.36785	1.04526	0.492757	0.223438	0.0955261	0.0193169	1.217e+07	1.66467e+07	2.71923e+06	6.12182	21.0474	55.3693	21.7054	0	9666	2	2	1688.79	3910
		9666	GR2 40	9	9666	8207	845.401	27.5473	1	1.43536e+07	1.38786e+07	1.06489e+07	3.74097e+07	1.5214e+07	1.49474e+07	3.60799e+06	3.58174e+06	2.77887e+06	1	0.31108	1	1.73789	1.26506	0.326933	0.256387	0.0762431	0.0110177	1	0.420948	1	1.36785	1.04526	0.492757	0.223438	0.0955261	0.0193169	1.217e+07	1.66467e+07	2.71923e+06	6.12182	21.0474	55.3693	21.7054	0	9666	2	2	1688.79	3935
		9666	GR2 40	9	9666	8207	845.401	27.5473	1	1.43536e+07	1.38786e+07	1.06489e+07	3.74097e+07	1.5214e+07	1.49474e+07	3.60799e+06	3.58174e+06	2.77887e+06	1	0.31108	1	1.73789	1.26506	0.326933	0.256387	0.0762431	0.0110177	1	0.420948	1	1.36785	1.04526	0.492757	0.223438	0.0955261	0.0193169	1.217e+07	1.66467e+07	2.71923e+06	6.12182	21.0474	55.3693	21.7054	0	9666	2	2	1688.79	3926
		9666	GR3 20	9	9666	8207	845.401	27.5473	1	1.43536e+07	1.38786e+07	1.06489e+07	3.74097e+07	1.5214e+07	1.49474e+07	3.60799e+06	3.58174e+06	2.77887e+06	1	0.31108	1	1.73789	1.26506	0.326933	0.256387	0.0762431	0.0110177	1	0.420948	1	1.36785	1.04526	0.492757	0.223438	0.0955261	0.0193169	1.217e+07	1.66467e+07	2.71923e+06	6.12182	21.0474	55.3693	21.7054	0	9666	2	2	1688.79	3769
		9666	GR3 20	9	9666	8207	845.401	27.5473	1	1.43536e+07	1.38786e+07	1.06489e+07	3.74097e+07	1.5214e+07	1.49474e+07	3.60799e+06	3.58174e+06	2.77887e+06	1	0.31108	1	1.73789	1.26506	0.326933	0.256387	0.0762431	0.0110177	1	0.420948	1	1.36785	1.04526	0.492757	0.223438	0.0955261	0.0193169	1.217e+07	1.66467e+07	2.71923e+06	6.12182	21.0474	55.3693	21.7054	0	9666	2	2	1688.79	3762
		9666	GR3 40	9	9666	8207	845.401	27.5473	1	1.43536e+07	1.38786e+07	1.06489e+07	3.74097e+07	1.5214e+07	1.49474e+07	3.60799e+06	3.58174e+06	2.77887e+06	1	0.31108	1	1.73789	1.26506	0.326933	0.256387	0.0762431	0.0110177	1	0.420948	1	1.36785	1.04526	0.492757	0.223438	0.0955261	0.0193169	1.217e+07	1.66467e+07	2.71923e+06	6.12182	21.0474	55.3693	21.7054	0	9666	2	2	1688.79	4090
		9666	GR3 40	9	9666	8207	845.401	27.5473	1	1.43536e+07	1.38786e+07	1.06489e+07	3.74097e+07	1.5214e+07	1.49474e+07	3.60799e+06	3.58174e+06	2.77887e+06	1	0.31108	1	1.73789	1.26506	0.326933	0.256387	0.0762431	0.0110177	1	0.420948	1	1.36785	1.04526	0.492757	0.223438	0.0955261	0.0193169	1.217e+07	1.66467e+07	2.71923e+06	6.12182	21.0474	55.3693	21.7054	0	9666	2	2	1688.79	4075
		26250	GR1 42	1	26250	8207	845.903	27.4024	1	1.31377e+07	1.33362e+07	9.67166e+06	3.45391e+07	1.08458e+07	1.26584e+07	3.30676e+06	3.70492e+06	2.41192e+06	1	0.342087	1	1.60582	1.36918	0.439496	0.260712	0.0995551	0.0113158	1	0.437932	1	1.25794	1.1089	0.650224	0.224133	0.0900463	0.0224225	1.13118e+07	1.42296e+07	2.53535e+06	5.61248	21.8966	66.2551	18.2789	1	9666	2	2	1688.79	3843
	GWASVQSIPR	1	7	1	0.37876	1	3.21335	0.394273	0.0214242	0.574683	0.553535	0.0600083	0	52.2514
		Hits: 7 Items
		FRAMEID	RAWFILE	MS2	FrameID1	CompID	MZ	Time	GoodID	II GR1 20	II GR2 20	II GR3 20	II GR1 40	II GR3 40	II GR2 40	II GR1 42	II GR2 42	II GR3 42	Ratio 20	StdDev 20	PValue 20	Ratio 40	StdDev 40	PValue 40	Ratio 42	StdDev 42	PValue 42	Ratio 2(0)	StdDev 2(0)	PValue 2(0)	Ratio 4(0)	StdDev 4(0)	PValue 4(0)	Ratio 4(2)	StdDev 4(2)	PValue 4(2)	Avg 20	Avg 40	Avg 42	MaxChange	CV 20	CV 40	CV 42	PRElement	PRRoot	PRSize	Charge	CompMW	MS2Scan
		10249	GR1 40	8	10249	942	550.797	39.2835	1	5.97687e+07	8.38533e+07	6.17676e+07	3.47735e+08	2.27667e+08	2.5574e+08	5.42211e+07	3.88856e+07	3.80396e+07	1	0.390447	1	4.04666	1.70737	0.0247387	0.638525	0.257689	0.0649172	1	0.37876	1	3.21335	1.26694	0.0214242	0.574683	0.318107	0.0600083	6.37922e+07	2.04987e+08	3.66603e+07	5.59152	18.938	20.4893	36.4155	0	10249	3	2	1099.58	6167
		10249	GR1 42	8	10249	942	550.797	39.2835	1	5.97687e+07	8.38533e+07	6.17676e+07	3.47735e+08	2.27667e+08	2.5574e+08	5.42211e+07	3.88856e+07	3.80396e+07	1	0.390447	1	4.04666	1.70737	0.0247387	0.638525	0.257689	0.0649172	1	0.37876	1	3.21335	1.26694	0.0214242	0.574683	0.318107	0.0600083	6.37922e+07	2.04987e+08	3.66603e+07	5.59152	18.938	20.4893	36.4155	0	10249	3	2	1099.58	6077
		10249	GR2 20	8	10249	942	550.797	39.2835	1	5.97687e+07	8.38533e+07	6.17676e+07	3.47735e+08	2.27667e+08	2.5574e+08	5.42211e+07	3.88856e+07	3.80396e+07	1	0.390447	1	4.04666	1.70737	0.0247387	0.638525	0.257689	0.0649172	1	0.37876	1	3.21335	1.26694	0.0214242	0.574683	0.318107	0.0600083	6.37922e+07	2.04987e+08	3.66603e+07	5.59152	18.938	20.4893	36.4155	0	10249	3	2	1099.58	6043
		10249	GR3 20	8	10249	942	550.797	39.2835	1	5.97687e+07	8.38533e+07	6.17676e+07	3.47735e+08	2.27667e+08	2.5574e+08	5.42211e+07	3.88856e+07	3.80396e+07	1	0.390447	1	4.04666	1.70737	0.0247387	0.638525	0.257689	0.0649172	1	0.37876	1	3.21335	1.26694	0.0214242	0.574683	0.318107	0.0600083	6.37922e+07	2.04987e+08	3.66603e+07	5.59152	18.938	20.4893	36.4155	0	10249	3	2	1099.58	5899
		10249	GR3 20	8	10249	942	550.797	39.2835	1	5.97687e+07	8.38533e+07	6.17676e+07	3.47735e+08	2.27667e+08	2.5574e+08	5.42211e+07	3.88856e+07	3.80396e+07	1	0.390447	1	4.04666	1.70737	0.0247387	0.638525	0.257689	0.0649172	1	0.37876	1	3.21335	1.26694	0.0214242	0.574683	0.318107	0.0600083	6.37922e+07	2.04987e+08	3.66603e+07	5.59152	18.938	20.4893	36.4155	0	10249	3	2	1099.58	5907
		10249	GR3 40	8	10249	942	550.797	39.2835	1	5.97687e+07	8.38533e+07	6.17676e+07	3.47735e+08	2.27667e+08	2.5574e+08	5.42211e+07	3.88856e+07	3.80396e+07	1	0.390447	1	4.04666	1.70737	0.0247387	0.638525	0.257689	0.0649172	1	0.37876	1	3.21335	1.26694	0.0214242	0.574683	0.318107	0.0600083	6.37922e+07	2.04987e+08	3.66603e+07	5.59152	18.938	20.4893	36.4155	0	10249	3	2	1099.58	6328
		10249	GR3 40	8	10249	942	550.797	39.2835	1	5.97687e+07	8.38533e+07	6.17676e+07	3.47735e+08	2.27667e+08	2.5574e+08	5.42211e+07	3.88856e+07	3.80396e+07	1	0.390447	1	4.04666	1.70737	0.0247387	0.638525	0.257689	0.0649172	1	0.37876	1	3.21335	1.26694	0.0214242	0.574683	0.318107	0.0600083	6.37922e+07	2.04987e+08	3.66603e+07	5.59152	18.938	20.4893	36.4155	0	10249	3	2	1099.58	6339
	NVLFTPDDAK	1	1	1	0.327501	1	2.5223	0.284223	0.004289	0.299702	0.519001	0.00558542	0	25.05
		Hits: 1 Items
		FRAMEID	RAWFILE	MS2	FrameID1	CompID	MZ	Time	GoodID	II GR1 20	II GR2 20	II GR3 20	II GR1 40	II GR3 40	II GR2 40	II GR1 42	II GR2 42	II GR3 42	Ratio 20	StdDev 20	PValue 20	Ratio 40	StdDev 40	PValue 40	Ratio 42	StdDev 42	PValue 42	Ratio 2(0)	StdDev 2(0)	PValue 2(0)	Ratio 4(0)	StdDev 4(0)	PValue 4(0)	Ratio 4(2)	StdDev 4(2)	PValue 4(2)	Avg 20	Avg 40	Avg 42	MaxChange	CV 20	CV 40	CV 42	PRElement	PRRoot	PRSize	Charge	CompMW	MS2Scan
		17791	GR2 40	2	17791	4406	560.287	33.5745	1	1.67859e+07	2.2732e+07	1.75405e+07	6.88926e+07	4.76622e+07	6.55578e+07	3.42058e+06	1.10954e+07	6.34888e+06	1	0.340413	1	3.19169	1.14353	0.0179851	0.365676	0.265882	0.0153282	1	0.327501	1	2.5223	0.716895	0.004289	0.299702	0.155545	0.00558542	1.77209e+07	4.46973e+07	5.31097e+06	8.41604	16.375	12.0472	35.525	0	17791	1	2	1118.56	4915
	QIVGSAVPVLK	1	10	1	0.981832	1	2.58294	0.798789	0.0534532	0.463994	0.776032	0.193163	0	44.223
		Hits: 10 Items
		FRAMEID	RAWFILE	MS2	FrameID1	CompID	MZ	Time	GoodID	II GR1 20	II GR2 20	II GR3 20	II GR1 40	II GR3 40	II GR2 40	II GR1 42	II GR2 42	II GR3 42	Ratio 20	StdDev 20	PValue 20	Ratio 40	StdDev 40	PValue 40	Ratio 42	StdDev 42	PValue 42	Ratio 2(0)	StdDev 2(0)	PValue 2(0)	Ratio 4(0)	StdDev 4(0)	PValue 4(0)	Ratio 4(2)	StdDev 4(2)	PValue 4(2)	Avg 20	Avg 40	Avg 42	MaxChange	CV 20	CV 40	CV 42	PRElement	PRRoot	PRSize	Charge	CompMW	MS2Scan
		3065	GR1 20	13	3065	1415	555.849	41.8915	1	2.67743e+07	8.6213e+07	6.27179e+07	1.26879e+08	2.13628e+08	2.17709e+08	2.46263e+07	3.14249e+07	3.4787e+07	1	1.02225	1	3.17701	2.49981	0.0299851	0.516992	0.352629	0.241155	1	0.981832	1	2.58294	2.06323	0.0534532	0.463994	0.360074	0.193163	5.37979e+07	1.38957e+08	2.49619e+07	5.56676	49.0916	30.7873	28.5116	0	3065	1	2	1109.68	6392
		3065	GR1 20	13	3065	1415	555.849	41.8915	1	2.67743e+07	8.6213e+07	6.27179e+07	1.26879e+08	2.13628e+08	2.17709e+08	2.46263e+07	3.14249e+07	3.4787e+07	1	1.02225	1	3.17701	2.49981	0.0299851	0.516992	0.352629	0.241155	1	0.981832	1	2.58294	2.06323	0.0534532	0.463994	0.360074	0.193163	5.37979e+07	1.38957e+08	2.49619e+07	5.56676	49.0916	30.7873	28.5116	0	3065	1	2	1109.68	6386
		3065	GR1 42	13	3065	1415	555.849	41.8915	1	2.67743e+07	8.6213e+07	6.27179e+07	1.26879e+08	2.13628e+08	2.17709e+08	2.46263e+07	3.14249e+07	3.4787e+07	1	1.02225	1	3.17701	2.49981	0.0299851	0.516992	0.352629	0.241155	1	0.981832	1	2.58294	2.06323	0.0534532	0.463994	0.360074	0.193163	5.37979e+07	1.38957e+08	2.49619e+07	5.56676	49.0916	30.7873	28.5116	0	3065	1	2	1109.68	6552
		3065	GR1 42	13	3065	1415	555.849	41.8915	1	2.67743e+07	8.6213e+07	6.27179e+07	1.26879e+08	2.13628e+08	2.17709e+08	2.46263e+07	3.14249e+07	3.4787e+07	1	1.02225	1	3.17701	2.49981	0.0299851	0.516992	0.352629	0.241155	1	0.981832	1	2.58294	2.06323	0.0534532	0.463994	0.360074	0.193163	5.37979e+07	1.38957e+08	2.49619e+07	5.56676	49.0916	30.7873	28.5116	0	3065	1	2	1109.68	6543
		3065	GR2 40	13	3065	1415	555.849	41.8915	1	2.67743e+07	8.6213e+07	6.27179e+07	1.26879e+08	2.13628e+08	2.17709e+08	2.46263e+07	3.14249e+07	3.4787e+07	1	1.02225	1	3.17701	2.49981	0.0299851	0.516992	0.352629	0.241155	1	0.981832	1	2.58294	2.06323	0.0534532	0.463994	0.360074	0.193163	5.37979e+07	1.38957e+08	2.49619e+07	5.56676	49.0916	30.7873	28.5116	0	3065	1	2	1109.68	6605
		3065	GR2 40	13	3065	1415	555.849	41.8915	1	2.67743e+07	8.6213e+07	6.27179e+07	1.26879e+08	2.13628e+08	2.17709e+08	2.46263e+07	3.14249e+07	3.4787e+07	1	1.02225	1	3.17701	2.49981	0.0299851	0.516992	0.352629	0.241155	1	0.981832	1	2.58294	2.06323	0.0534532	0.463994	0.360074	0.193163	5.37979e+07	1.38957e+08	2.49619e+07	5.56676	49.0916	30.7873	28.5116	0	3065	1	2	1109.68	6616
		3065	GR2 42	13	3065	1415	555.849	41.8915	1	2.67743e+07	8.6213e+07	6.27179e+07	1.26879e+08	2.13628e+08	2.17709e+08	2.46263e+07	3.14249e+07	3.4787e+07	1	1.02225	1	3.17701	2.49981	0.0299851	0.516992	0.352629	0.241155	1	0.981832	1	2.58294	2.06323	0.0534532	0.463994	0.360074	0.193163	5.37979e+07	1.38957e+08	2.49619e+07	5.56676	49.0916	30.7873	28.5116	0	3065	1	2	1109.68	5981
		3065	GR2 42	13	3065	1415	555.849	41.8915	1	2.67743e+07	8.6213e+07	6.27179e+07	1.26879e+08	2.13628e+08	2.17709e+08	2.46263e+07	3.14249e+07	3.4787e+07	1	1.02225	1	3.17701	2.49981	0.0299851	0.516992	0.352629	0.241155	1	0.981832	1	2.58294	2.06323	0.0534532	0.463994	0.360074	0.193163	5.37979e+07	1.38957e+08	2.49619e+07	5.56676	49.0916	30.7873	28.5116	0	3065	1	2	1109.68	5991
		3065	GR3 42	13	3065	1415	555.849	41.8915	1	2.67743e+07	8.6213e+07	6.27179e+07	1.26879e+08	2.13628e+08	2.17709e+08	2.46263e+07	3.14249e+07	3.4787e+07	1	1.02225	1	3.17701	2.49981	0.0299851	0.516992	0.352629	0.241155	1	0.981832	1	2.58294	2.06323	0.0534532	0.463994	0.360074	0.193163	5.37979e+07	1.38957e+08	2.49619e+07	5.56676	49.0916	30.7873	28.5116	0	3065	1	2	1109.68	6415
		3065	GR3 42	13	3065	1415	555.849	41.8915	1	2.67743e+07	8.6213e+07	6.27179e+07	1.26879e+08	2.13628e+08	2.17709e+08	2.46263e+07	3.14249e+07	3.4787e+07	1	1.02225	1	3.17701	2.49981	0.0299851	0.516992	0.352629	0.241155	1	0.981832	1	2.58294	2.06323	0.0534532	0.463994	0.360074	0.193163	5.37979e+07	1.38957e+08	2.49619e+07	5.56676	49.0916	30.7873	28.5116	0	3065	1	2	1109.68	6423
	TGIALVYDTEDFK	6	21	1	0.289127	1	3.92897	0.489295	0.252922	0.711704	0.236259	0.284422	0	50.9857
		Hits: 21 Items
		FRAMEID	RAWFILE	MS2	FrameID1	CompID	MZ	Time	GoodID	II GR1 20	II GR2 20	II GR3 20	II GR1 40	II GR3 40	II GR2 40	II GR1 42	II GR2 42	II GR3 42	Ratio 20	StdDev 20	PValue 20	Ratio 40	StdDev 40	PValue 40	Ratio 42	StdDev 42	PValue 42	Ratio 2(0)	StdDev 2(0)	PValue 2(0)	Ratio 4(0)	StdDev 4(0)	PValue 4(0)	Ratio 4(2)	StdDev 4(2)	PValue 4(2)	Avg 20	Avg 40	Avg 42	MaxChange	CV 20	CV 40	CV 42	PRElement	PRRoot	PRSize	Charge	CompMW	MS2Scan
		5608	GR1 20	16	5608	1837	736.369	68.3431	1	3.0239e+07	2.34747e+07	3.97149e+07	1.27112e+08	8.27636e+07	2.70145e+08	2.71669e+07	3.46438e+07	1.26257e+07	1	0.523892	1	5.13783	4.49025	0.149361	0.796719	0.568213	0.476796	1	0.463538	1	3.97366	3.03323	0.133327	0.671303	0.390652	0.159695	2.89239e+07	1.14933e+08	1.94167e+07	5.91932	23.1769	53.1565	35.0162	0	5608	1	2	1470.72	11106
		5608	GR1 40	16	5608	1837	736.369	68.3431	1	3.0239e+07	2.34747e+07	3.97149e+07	1.27112e+08	8.27636e+07	2.70145e+08	2.71669e+07	3.46438e+07	1.26257e+07	1	0.523892	1	5.13783	4.49025	0.149361	0.796719	0.568213	0.476796	1	0.463538	1	3.97366	3.03323	0.133327	0.671303	0.390652	0.159695	2.89239e+07	1.14933e+08	1.94167e+07	5.91932	23.1769	53.1565	35.0162	0	5608	1	2	1470.72	11477
		5608	GR1 40	16	5608	1837	736.369	68.3431	1	3.0239e+07	2.34747e+07	3.97149e+07	1.27112e+08	8.27636e+07	2.70145e+08	2.71669e+07	3.46438e+07	1.26257e+07	1	0.523892	1	5.13783	4.49025	0.149361	0.796719	0.568213	0.476796	1	0.463538	1	3.97366	3.03323	0.133327	0.671303	0.390652	0.159695	2.89239e+07	1.14933e+08	1.94167e+07	5.91932	23.1769	53.1565	35.0162	0	5608	1	2	1470.72	11468
		5608	GR1 42	16	5608	1837	736.369	68.3431	1	3.0239e+07	2.34747e+07	3.97149e+07	1.27112e+08	8.27636e+07	2.70145e+08	2.71669e+07	3.46438e+07	1.26257e+07	1	0.523892	1	5.13783	4.49025	0.149361	0.796719	0.568213	0.476796	1	0.463538	1	3.97366	3.03323	0.133327	0.671303	0.390652	0.159695	2.89239e+07	1.14933e+08	1.94167e+07	5.91932	23.1769	53.1565	35.0162	0	5608	1	2	1470.72	11198
		5608	GR1 42	16	5608	1837	736.369	68.3431	1	3.0239e+07	2.34747e+07	3.97149e+07	1.27112e+08	8.27636e+07	2.70145e+08	2.71669e+07	3.46438e+07	1.26257e+07	1	0.523892	1	5.13783	4.49025	0.149361	0.796719	0.568213	0.476796	1	0.463538	1	3.97366	3.03323	0.133327	0.671303	0.390652	0.159695	2.89239e+07	1.14933e+08	1.94167e+07	5.91932	23.1769	53.1565	35.0162	0	5608	1	2	1470.72	11185
		5608	GR2 40	16	5608	1837	736.369	68.3431	1	3.0239e+07	2.34747e+07	3.97149e+07	1.27112e+08	8.27636e+07	2.70145e+08	2.71669e+07	3.46438e+07	1.26257e+07	1	0.523892	1	5.13783	4.49025	0.149361	0.796719	0.568213	0.476796	1	0.463538	1	3.97366	3.03323	0.133327	0.671303	0.390652	0.159695	2.89239e+07	1.14933e+08	1.94167e+07	5.91932	23.1769	53.1565	35.0162	0	5608	1	2	1470.72	11854
		5608	GR2 40	16	5608	1837	736.369	68.3431	1	3.0239e+07	2.34747e+07	3.97149e+07	1.27112e+08	8.27636e+07	2.70145e+08	2.71669e+07	3.46438e+07	1.26257e+07	1	0.523892	1	5.13783	4.49025	0.149361	0.796719	0.568213	0.476796	1	0.463538	1	3.97366	3.03323	0.133327	0.671303	0.390652	0.159695	2.89239e+07	1.14933e+08	1.94167e+07	5.91932	23.1769	53.1565	35.0162	0	5608	1	2	1470.72	11564
		5608	GR2 40	16	5608	1837	736.369	68.3431	1	3.0239e+07	2.34747e+07	3.97149e+07	1.27112e+08	8.27636e+07	2.70145e+08	2.71669e+07	3.46438e+07	1.26257e+07	1	0.523892	1	5.13783	4.49025	0.149361	0.796719	0.568213	0.476796	1	0.463538	1	3.97366	3.03323	0.133327	0.671303	0.390652	0.159695	2.89239e+07	1.14933e+08	1.94167e+07	5.91932	23.1769	53.1565	35.0162	0	5608	1	2	1470.72	11519
		5608	GR2 40	16	5608	1837	736.369	68.3431	1	3.0239e+07	2.34747e+07	3.97149e+07	1.27112e+08	8.27636e+07	2.70145e+08	2.71669e+07	3.46438e+07	1.26257e+07	1	0.523892	1	5.13783	4.49025	0.149361	0.796719	0.568213	0.476796	1	0.463538	1	3.97366	3.03323	0.133327	0.671303	0.390652	0.159695	2.89239e+07	1.14933e+08	1.94167e+07	5.91932	23.1769	53.1565	35.0162	0	5608	1	2	1470.72	11530
		5608	GR2 40	16	5608	1837	736.369	68.3431	1	3.0239e+07	2.34747e+07	3.97149e+07	1.27112e+08	8.27636e+07	2.70145e+08	2.71669e+07	3.46438e+07	1.26257e+07	1	0.523892	1	5.13783	4.49025	0.149361	0.796719	0.568213	0.476796	1	0.463538	1	3.97366	3.03323	0.133327	0.671303	0.390652	0.159695	2.89239e+07	1.14933e+08	1.94167e+07	5.91932	23.1769	53.1565	35.0162	0	5608	1	2	1470.72	11579
		5608	GR3 20	16	5608	1837	736.369	68.3431	1	3.0239e+07	2.34747e+07	3.97149e+07	1.27112e+08	8.27636e+07	2.70145e+08	2.71669e+07	3.46438e+07	1.26257e+07	1	0.523892	1	5.13783	4.49025	0.149361	0.796719	0.568213	0.476796	1	0.463538	1	3.97366	3.03323	0.133327	0.671303	0.390652	0.159695	2.89239e+07	1.14933e+08	1.94167e+07	5.91932	23.1769	53.1565	35.0162	0	5608	1	2	1470.72	11684
		5608	GR3 20	16	5608	1837	736.369	68.3431	1	3.0239e+07	2.34747e+07	3.97149e+07	1.27112e+08	8.27636e+07	2.70145e+08	2.71669e+07	3.46438e+07	1.26257e+07	1	0.523892	1	5.13783	4.49025	0.149361	0.796719	0.568213	0.476796	1	0.463538	1	3.97366	3.03323	0.133327	0.671303	0.390652	0.159695	2.89239e+07	1.14933e+08	1.94167e+07	5.91932	23.1769	53.1565	35.0162	0	5608	1	2	1470.72	11640
		5608	GR3 40	16	5608	1837	736.369	68.3431	1	3.0239e+07	2.34747e+07	3.97149e+07	1.27112e+08	8.27636e+07	2.70145e+08	2.71669e+07	3.46438e+07	1.26257e+07	1	0.523892	1	5.13783	4.49025	0.149361	0.796719	0.568213	0.476796	1	0.463538	1	3.97366	3.03323	0.133327	0.671303	0.390652	0.159695	2.89239e+07	1.14933e+08	1.94167e+07	5.91932	23.1769	53.1565	35.0162	0	5608	1	2	1470.72	11954
		5608	GR3 42	16	5608	1837	736.369	68.3431	1	3.0239e+07	2.34747e+07	3.97149e+07	1.27112e+08	8.27636e+07	2.70145e+08	2.71669e+07	3.46438e+07	1.26257e+07	1	0.523892	1	5.13783	4.49025	0.149361	0.796719	0.568213	0.476796	1	0.463538	1	3.97366	3.03323	0.133327	0.671303	0.390652	0.159695	2.89239e+07	1.14933e+08	1.94167e+07	5.91932	23.1769	53.1565	35.0162	0	5608	1	2	1470.72	11226
		5608	GR3 42	16	5608	1837	736.369	68.3431	1	3.0239e+07	2.34747e+07	3.97149e+07	1.27112e+08	8.27636e+07	2.70145e+08	2.71669e+07	3.46438e+07	1.26257e+07	1	0.523892	1	5.13783	4.49025	0.149361	0.796719	0.568213	0.476796	1	0.463538	1	3.97366	3.03323	0.133327	0.671303	0.390652	0.159695	2.89239e+07	1.14933e+08	1.94167e+07	5.91932	23.1769	53.1565	35.0162	0	5608	1	2	1470.72	11212
		12050	GR3 40	3	12050	9822	736.377	71.0769	1	1.20471e+06	9.98978e+06	3.43399e+06	521424	3.62533e+07	3.30635e+07	447230	2.49497e+06	694538	1	1.87305	1	4.77413	8.52621	0.245016	0.248607	0.462052	0.297329	1	1.87634	1	3.93087	7.11911	0.274352	0.192794	0.310382	0.273521	4.47919e+06	1.76071e+07	863559	20.389	93.8169	87.291	67.1752	0	12050	1	2	1470.74	12473
		12050	GR3 40	3	12050	9822	736.377	71.0769	1	1.20471e+06	9.98978e+06	3.43399e+06	521424	3.62533e+07	3.30635e+07	447230	2.49497e+06	694538	1	1.87305	1	4.77413	8.52621	0.245016	0.248607	0.462052	0.297329	1	1.87634	1	3.93087	7.11911	0.274352	0.192794	0.310382	0.273521	4.47919e+06	1.76071e+07	863559	20.389	93.8169	87.291	67.1752	0	12050	1	2	1470.74	12222
		15861	GR3 40	2	15861	2385	736.876	69.7285	1	2.27601e+07	3.49139e+07	2.28304e+07	8.48583e+07	6.63886e+07	2.09146e+08	1.90255e+07	2.68191e+07	1.83949e+07	1	0.521471	1	4.47669	4.06051	0.171893	0.797963	0.382915	0.335695	1	0.510879	1	3.45232	2.83265	0.159264	0.684905	0.203268	0.164619	2.50073e+07	8.63331e+07	1.71276e+07	5.04058	25.544	56.5066	4.13426	0	15861	1	2	1471.74	12212
		22765	GR3 40	3	22765	14794	736.372	76.4435	1	1.4296e+06	1.01651e+06	935955	1.1255e+06	2.66553e+07	1.63926e+06	1.091e+06	1.01734e+06	1.27892e+06	1	0.469829	1	8.69883	14.9884	0.411235	1.00154	0.35492	0.992592	1	0.606972	1	7.50232	13.6955	0.427965	0.890925	0.552984	0.672441	1.06312e+06	7.97589e+06	947163	8.42082	30.3486	152.201	31.72	0	22765	1	2	1470.73	13276
		22862	GR3 40	1	22862	14960	736.372	79.9022	1	6.23435e+06	1.98604e+06	779967	1.47983e+06	2.12429e+07	0	1.09049e+06	1.98067e+06	281636	1	1.91	1	2.52464	6.36437	0.576597	0.372519	0.639025	0.374395	1	2.00837	1	2.1256	5.50176	0.627276	0.283882	0.455121	0.341695	2.91724e+06	6.2009e+06	828155	7.48761	100.418	158.415	59.9018	0	22862	1	2	1470.73	13609
		22979	GR3 40	1	22979	16828	736.374	84.7749	1	2.16958e+06	308057	583323	3.61957e+06	8.13245e+06	0	1.81975e+06	7.02529e+06	200547	1	1.9695	1	3.83932	7.77402	0.342899	2.95515	6.40503	0.437708	1	2.08163	1	3.14956	6.69758	0.392115	2.07539	4.25111	0.484675	988674	3.11389e+06	2.05188e+06	3.14956	104.081	108.57	100.753	0	22979	1	2	2206.1	14506
	YDYGIFYASK	2	11	1	1.28749	1	2.50438	1.18595	0.372958	0.635533	1.16709	0.708231	0	32.9418
		Hits: 11 Items
		FRAMEID	RAWFILE	MS2	FrameID1	CompID	MZ	Time	GoodID	II GR1 20	II GR2 20	II GR3 20	II GR1 40	II GR3 40	II GR2 40	II GR1 42	II GR2 42	II GR3 42	Ratio 20	StdDev 20	PValue 20	Ratio 40	StdDev 40	PValue 40	Ratio 42	StdDev 42	PValue 42	Ratio 2(0)	StdDev 2(0)	PValue 2(0)	Ratio 4(0)	StdDev 4(0)	PValue 4(0)	Ratio 4(2)	StdDev 4(2)	PValue 4(2)	Avg 20	Avg 40	Avg 42	MaxChange	CV 20	CV 40	CV 42	PRElement	PRRoot	PRSize	Charge	CompMW	MS2Scan
		11057	GR2 20	20	11057	1498	614.334	54.1856	1	4.80608e+06	7.2736e+07	1.94644e+08	3.09584e+06	1.13629e+08	7.86186e+07	3.50427e+06	1.09793e+08	2.02895e+08	1	2.12037	1	0.717683	1.38351	0.715662	1.16168	2.33123	0.863466	1	2.07334	1	0.615968	1.20516	0.611612	1.07865	2.30355	0.935294	8.09435e+07	4.98586e+07	8.73093e+07	1.75114	103.667	91.9856	109.893	0	11057	1	2	1226.65	9136
		11137	GR2 20	10	11137	3218	613.79	55.8444	1	1.0085e+06	3.12243e+07	3.07777e+07	2.51453e+07	9.50951e+07	1.58436e+08	3.28973e+06	1.63353e+07	1.31168e+07	1	1.64902	1	4.42269	6.82092	0.197228	0.519625	0.752004	0.426308	1	1.64257	1	3.60122	5.36982	0.195068	0.44684	0.622719	0.364948	1.89481e+07	6.82361e+07	8.46674e+06	8.05931	82.1285	66.9827	57.2322	0	11137	2	2	1225.57	9062
		11137	GR2 40	10	11137	3218	613.79	55.8444	1	1.0085e+06	3.12243e+07	3.07777e+07	2.51453e+07	9.50951e+07	1.58436e+08	3.28973e+06	1.63353e+07	1.31168e+07	1	1.64902	1	4.42269	6.82092	0.197228	0.519625	0.752004	0.426308	1	1.64257	1	3.60122	5.36982	0.195068	0.44684	0.622719	0.364948	1.89481e+07	6.82361e+07	8.46674e+06	8.05931	82.1285	66.9827	57.2322	0	11137	2	2	1225.57	9055
		11137	GR2 40	10	11137	3218	613.79	55.8444	1	1.0085e+06	3.12243e+07	3.07777e+07	2.51453e+07	9.50951e+07	1.58436e+08	3.28973e+06	1.63353e+07	1.31168e+07	1	1.64902	1	4.42269	6.82092	0.197228	0.519625	0.752004	0.426308	1	1.64257	1	3.60122	5.36982	0.195068	0.44684	0.622719	0.364948	1.89481e+07	6.82361e+07	8.46674e+06	8.05931	82.1285	66.9827	57.2322	0	11137	2	2	1225.57	9062
		11137	GR2 40	10	11137	3218	613.79	55.8444	1	1.0085e+06	3.12243e+07	3.07777e+07	2.51453e+07	9.50951e+07	1.58436e+08	3.28973e+06	1.63353e+07	1.31168e+07	1	1.64902	1	4.42269	6.82092	0.197228	0.519625	0.752004	0.426308	1	1.64257	1	3.60122	5.36982	0.195068	0.44684	0.622719	0.364948	1.89481e+07	6.82361e+07	8.46674e+06	8.05931	82.1285	66.9827	57.2322	0	11137	2	2	1225.57	9035
		11137	GR2 40	10	11137	3218	613.79	55.8444	1	1.0085e+06	3.12243e+07	3.07777e+07	2.51453e+07	9.50951e+07	1.58436e+08	3.28973e+06	1.63353e+07	1.31168e+07	1	1.64902	1	4.42269	6.82092	0.197228	0.519625	0.752004	0.426308	1	1.64257	1	3.60122	5.36982	0.195068	0.44684	0.622719	0.364948	1.89481e+07	6.82361e+07	8.46674e+06	8.05931	82.1285	66.9827	57.2322	0	11137	2	2	1225.57	9028
		11137	GR2 42	10	11137	3218	613.79	55.8444	1	1.0085e+06	3.12243e+07	3.07777e+07	2.51453e+07	9.50951e+07	1.58436e+08	3.28973e+06	1.63353e+07	1.31168e+07	1	1.64902	1	4.42269	6.82092	0.197228	0.519625	0.752004	0.426308	1	1.64257	1	3.60122	5.36982	0.195068	0.44684	0.622719	0.364948	1.89481e+07	6.82361e+07	8.46674e+06	8.05931	82.1285	66.9827	57.2322	0	11137	2	2	1225.57	8494
		11137	GR2 42	10	11137	3218	613.79	55.8444	1	1.0085e+06	3.12243e+07	3.07777e+07	2.51453e+07	9.50951e+07	1.58436e+08	3.28973e+06	1.63353e+07	1.31168e+07	1	1.64902	1	4.42269	6.82092	0.197228	0.519625	0.752004	0.426308	1	1.64257	1	3.60122	5.36982	0.195068	0.44684	0.622719	0.364948	1.89481e+07	6.82361e+07	8.46674e+06	8.05931	82.1285	66.9827	57.2322	0	11137	2	2	1225.57	8506
		11137	GR3 20	10	11137	3218	613.79	55.8444	1	1.0085e+06	3.12243e+07	3.07777e+07	2.51453e+07	9.50951e+07	1.58436e+08	3.28973e+06	1.63353e+07	1.31168e+07	1	1.64902	1	4.42269	6.82092	0.197228	0.519625	0.752004	0.426308	1	1.64257	1	3.60122	5.36982	0.195068	0.44684	0.622719	0.364948	1.89481e+07	6.82361e+07	8.46674e+06	8.05931	82.1285	66.9827	57.2322	0	11137	2	2	1225.57	8995
		11137	GR3 40	10	11137	3218	613.79	55.8444	1	1.0085e+06	3.12243e+07	3.07777e+07	2.51453e+07	9.50951e+07	1.58436e+08	3.28973e+06	1.63353e+07	1.31168e+07	1	1.64902	1	4.42269	6.82092	0.197228	0.519625	0.752004	0.426308	1	1.64257	1	3.60122	5.36982	0.195068	0.44684	0.622719	0.364948	1.89481e+07	6.82361e+07	8.46674e+06	8.05931	82.1285	66.9827	57.2322	0	11137	2	2	1225.57	9560
		11137	GR3 40	10	11137	3218	613.79	55.8444	1	1.0085e+06	3.12243e+07	3.07777e+07	2.51453e+07	9.50951e+07	1.58436e+08	3.28973e+06	1.63353e+07	1.31168e+07	1	1.64902	1	4.42269	6.82092	0.197228	0.519625	0.752004	0.426308	1	1.64257	1	3.60122	5.36982	0.195068	0.44684	0.622719	0.364948	1.89481e+07	6.82361e+07	8.46674e+06	8.05931	82.1285	66.9827	57.2322	0	11137	2	2	1225.57	9548
	YPGNPVLVPPPGIGAK	3	10	1	0.336315	1	2.90025	0.324688	0.00315408	0.213166	0.370918	0.00281065	0	41.553
		Hits: 10 Items
		FRAMEID	RAWFILE	MS2	FrameID1	CompID	MZ	Time	GoodID	II GR1 20	II GR2 20	II GR3 20	II GR1 40	II GR3 40	II GR2 40	II GR1 42	II GR2 42	II GR3 42	Ratio 20	StdDev 20	PValue 20	Ratio 40	StdDev 40	PValue 40	Ratio 42	StdDev 42	PValue 42	Ratio 2(0)	StdDev 2(0)	PValue 2(0)	Ratio 4(0)	StdDev 4(0)	PValue 4(0)	Ratio 4(2)	StdDev 4(2)	PValue 4(2)	Avg 20	Avg 40	Avg 42	MaxChange	CV 20	CV 40	CV 42	PRElement	PRRoot	PRSize	Charge	CompMW	MS2Scan
		4577	GR1 20	3	4577	3333	788.952	57.3947	1	1.36047e+07	2.70463e+07	2.90445e+07	7.84717e+07	5.80124e+07	1.10555e+08	2.68599e+06	6.34574e+06	6.41334e+06	1	0.722888	1	3.54455	2.42118	0.0500161	0.221608	0.171902	0.0572192	1	0.629105	1	2.81378	1.53996	0.0248295	0.19388	0.145329	0.0394979	2.13545e+07	6.00867e+07	4.1402e+06	14.513	31.4552	23.2742	43.5033	1	11181	2	2	1574.89	9202
		4577	GR1 40	3	4577	3333	788.952	57.3947	1	1.36047e+07	2.70463e+07	2.90445e+07	7.84717e+07	5.80124e+07	1.10555e+08	2.68599e+06	6.34574e+06	6.41334e+06	1	0.722888	1	3.54455	2.42118	0.0500161	0.221608	0.171902	0.0572192	1	0.629105	1	2.81378	1.53996	0.0248295	0.19388	0.145329	0.0394979	2.13545e+07	6.00867e+07	4.1402e+06	14.513	31.4552	23.2742	43.5033	1	11181	2	2	1574.89	9529
		11181	GR1 40	7	11181	3333	788.452	56.8837	1	1.51271e+07	2.64754e+07	2.98285e+07	8.64958e+07	5.82468e+07	1.28355e+08	2.80955e+06	7.60925e+06	6.01257e+06	1	0.64716	1	3.82323	2.71855	0.0746327	0.230031	0.177088	0.0436278	1	0.542524	1	3.01787	1.72684	0.0514549	0.196593	0.124668	0.0293036	2.19159e+07	6.61391e+07	4.3085e+06	15.3508	27.1262	30.0945	36.2883	0	11181	2	2	1574.89	9522
		11181	GR2 20	7	11181	3333	788.452	56.8837	1	1.51271e+07	2.64754e+07	2.98285e+07	8.64958e+07	5.82468e+07	1.28355e+08	2.80955e+06	7.60925e+06	6.01257e+06	1	0.64716	1	3.82323	2.71855	0.0746327	0.230031	0.177088	0.0436278	1	0.542524	1	3.01787	1.72684	0.0514549	0.196593	0.124668	0.0293036	2.19159e+07	6.61391e+07	4.3085e+06	15.3508	27.1262	30.0945	36.2883	0	11181	2	2	1574.89	9237
		11181	GR2 20	7	11181	3333	788.452	56.8837	1	1.51271e+07	2.64754e+07	2.98285e+07	8.64958e+07	5.82468e+07	1.28355e+08	2.80955e+06	7.60925e+06	6.01257e+06	1	0.64716	1	3.82323	2.71855	0.0746327	0.230031	0.177088	0.0436278	1	0.542524	1	3.01787	1.72684	0.0514549	0.196593	0.124668	0.0293036	2.19159e+07	6.61391e+07	4.3085e+06	15.3508	27.1262	30.0945	36.2883	0	11181	2	2	1574.89	9206
		11181	GR2 40	7	11181	3333	788.452	56.8837	1	1.51271e+07	2.64754e+07	2.98285e+07	8.64958e+07	5.82468e+07	1.28355e+08	2.80955e+06	7.60925e+06	6.01257e+06	1	0.64716	1	3.82323	2.71855	0.0746327	0.230031	0.177088	0.0436278	1	0.542524	1	3.01787	1.72684	0.0514549	0.196593	0.124668	0.0293036	2.19159e+07	6.61391e+07	4.3085e+06	15.3508	27.1262	30.0945	36.2883	0	11181	2	2	1574.89	9647
		11181	GR2 40	7	11181	3333	788.452	56.8837	1	1.51271e+07	2.64754e+07	2.98285e+07	8.64958e+07	5.82468e+07	1.28355e+08	2.80955e+06	7.60925e+06	6.01257e+06	1	0.64716	1	3.82323	2.71855	0.0746327	0.230031	0.177088	0.0436278	1	0.542524	1	3.01787	1.72684	0.0514549	0.196593	0.124668	0.0293036	2.19159e+07	6.61391e+07	4.3085e+06	15.3508	27.1262	30.0945	36.2883	0	11181	2	2	1574.89	9635
		11181	GR3 20	7	11181	3333	788.452	56.8837	1	1.51271e+07	2.64754e+07	2.98285e+07	8.64958e+07	5.82468e+07	1.28355e+08	2.80955e+06	7.60925e+06	6.01257e+06	1	0.64716	1	3.82323	2.71855	0.0746327	0.230031	0.177088	0.0436278	1	0.542524	1	3.01787	1.72684	0.0514549	0.196593	0.124668	0.0293036	2.19159e+07	6.61391e+07	4.3085e+06	15.3508	27.1262	30.0945	36.2883	0	11181	2	2	1574.89	9442
		22285	GR3 40	2	22285	3206	788.449	59.3995	1	1.56046e+07	3.08217e+07	2.98285e+07	8.64958e+07	6.23327e+07	1.28812e+08	4.04643e+06	1.03959e+07	7.03729e+06	1	0.669862	1	3.64095	2.54331	0.0666429	0.281681	0.219313	0.0515391	1	0.585514	1	2.87746	1.63615	0.0416566	0.238328	0.137552	0.039939	2.34118e+07	6.73666e+07	5.57969e+06	12.0735	29.2757	27.5851	28.4396	0	22285	1	2	1574.88	9817
		22285	GR3 40	2	22285	3206	788.449	59.3995	1	1.56046e+07	3.08217e+07	2.98285e+07	8.64958e+07	6.23327e+07	1.28812e+08	4.04643e+06	1.03959e+07	7.03729e+06	1	0.669862	1	3.64095	2.54331	0.0666429	0.281681	0.219313	0.0515391	1	0.585514	1	2.87746	1.63615	0.0416566	0.238328	0.137552	0.039939	2.34118e+07	6.73666e+07	5.57969e+06	12.0735	29.2757	27.5851	28.4396	0	22285	1	2	1574.88	9809
Glyma11g36620.1	AT4G13940.1 S adenosyl L homocysteine hydrolase	3	3	17	1	0.52675	1	2.77799	0.460434	0.029327	1.8293	0.400164	0.0629407
	M.P. 3 Items
	PEPTIDE	Frames	Hits	Ratio 2(0)	StdDev 2(0)	PValue 2(0)	Ratio 4(0)	StdDev 4(0)	PValue 4(0)	Ratio 4(2)	StdDev 4(2)	PValue 4(2)	OtherAssignments	AvgIonScore
	IVGVSEETTTGVK	1	11	1	0.651321	1	2.82114	0.536985	0.0175596	1.66756	0.469657	0.0508215	0	63.3845
		Hits: 11 Items
		FRAMEID	RAWFILE	MS2	FrameID1	CompID	MZ	Time	GoodID	II GR1 20	II GR2 20	II GR3 20	II GR1 40	II GR3 40	II GR2 40	II GR1 42	II GR2 42	II GR3 42	Ratio 20	StdDev 20	PValue 20	Ratio 40	StdDev 40	PValue 40	Ratio 42	StdDev 42	PValue 42	Ratio 2(0)	StdDev 2(0)	PValue 2(0)	Ratio 4(0)	StdDev 4(0)	PValue 4(0)	Ratio 4(2)	StdDev 4(2)	PValue 4(2)	Avg 20	Avg 40	Avg 42	MaxChange	CV 20	CV 40	CV 42	PRElement	PRRoot	PRSize	Charge	CompMW	MS2Scan
		13895	GR2 40	11	13895	2208	660.356	22.1721	1	1.99143e+07	3.89708e+07	2.60119e+07	1.21529e+08	9.25367e+07	8.41506e+07	5.28821e+07	6.04674e+07	4.79641e+07	1	0.687794	1	3.51269	1.90108	0.0118501	1.90011	0.876026	0.0251958	1	0.651321	1	2.82114	1.51491	0.0175596	1.66756	0.783182	0.0508215	2.62376e+07	7.402e+07	4.37529e+07	2.82114	32.5661	21.1324	14.3996	0	13895	1	2	1318.7	2998
		13895	GR2 40	11	13895	2208	660.356	22.1721	1	1.99143e+07	3.89708e+07	2.60119e+07	1.21529e+08	9.25367e+07	8.41506e+07	5.28821e+07	6.04674e+07	4.79641e+07	1	0.687794	1	3.51269	1.90108	0.0118501	1.90011	0.876026	0.0251958	1	0.651321	1	2.82114	1.51491	0.0175596	1.66756	0.783182	0.0508215	2.62376e+07	7.402e+07	4.37529e+07	2.82114	32.5661	21.1324	14.3996	0	13895	1	2	1318.7	2991
		13895	GR3 20	11	13895	2208	660.356	22.1721	1	1.99143e+07	3.89708e+07	2.60119e+07	1.21529e+08	9.25367e+07	8.41506e+07	5.28821e+07	6.04674e+07	4.79641e+07	1	0.687794	1	3.51269	1.90108	0.0118501	1.90011	0.876026	0.0251958	1	0.651321	1	2.82114	1.51491	0.0175596	1.66756	0.783182	0.0508215	2.62376e+07	7.402e+07	4.37529e+07	2.82114	32.5661	21.1324	14.3996	0	13895	1	2	1318.7	2996
		13895	GR3 20	11	13895	2208	660.356	22.1721	1	1.99143e+07	3.89708e+07	2.60119e+07	1.21529e+08	9.25367e+07	8.41506e+07	5.28821e+07	6.04674e+07	4.79641e+07	1	0.687794	1	3.51269	1.90108	0.0118501	1.90011	0.876026	0.0251958	1	0.651321	1	2.82114	1.51491	0.0175596	1.66756	0.783182	0.0508215	2.62376e+07	7.402e+07	4.37529e+07	2.82114	32.5661	21.1324	14.3996	0	13895	1	2	1318.7	2986
		13895	GR3 40	11	13895	2208	660.356	22.1721	1	1.99143e+07	3.89708e+07	2.60119e+07	1.21529e+08	9.25367e+07	8.41506e+07	5.28821e+07	6.04674e+07	4.79641e+07	1	0.687794	1	3.51269	1.90108	0.0118501	1.90011	0.876026	0.0251958	1	0.651321	1	2.82114	1.51491	0.0175596	1.66756	0.783182	0.0508215	2.62376e+07	7.402e+07	4.37529e+07	2.82114	32.5661	21.1324	14.3996	0	13895	1	2	1318.7	3089
		13895	GR3 40	11	13895	2208	660.356	22.1721	1	1.99143e+07	3.89708e+07	2.60119e+07	1.21529e+08	9.25367e+07	8.41506e+07	5.28821e+07	6.04674e+07	4.79641e+07	1	0.687794	1	3.51269	1.90108	0.0118501	1.90011	0.876026	0.0251958	1	0.651321	1	2.82114	1.51491	0.0175596	1.66756	0.783182	0.0508215	2.62376e+07	7.402e+07	4.37529e+07	2.82114	32.5661	21.1324	14.3996	0	13895	1	2	1318.7	3114
		13895	GR3 40	11	13895	2208	660.356	22.1721	1	1.99143e+07	3.89708e+07	2.60119e+07	1.21529e+08	9.25367e+07	8.41506e+07	5.28821e+07	6.04674e+07	4.79641e+07	1	0.687794	1	3.51269	1.90108	0.0118501	1.90011	0.876026	0.0251958	1	0.651321	1	2.82114	1.51491	0.0175596	1.66756	0.783182	0.0508215	2.62376e+07	7.402e+07	4.37529e+07	2.82114	32.5661	21.1324	14.3996	0	13895	1	2	1318.7	2891
		13895	GR3 40	11	13895	2208	660.356	22.1721	1	1.99143e+07	3.89708e+07	2.60119e+07	1.21529e+08	9.25367e+07	8.41506e+07	5.28821e+07	6.04674e+07	4.79641e+07	1	0.687794	1	3.51269	1.90108	0.0118501	1.90011	0.876026	0.0251958	1	0.651321	1	2.82114	1.51491	0.0175596	1.66756	0.783182	0.0508215	2.62376e+07	7.402e+07	4.37529e+07	2.82114	32.5661	21.1324	14.3996	0	13895	1	2	1318.7	3123
		13895	GR3 42	11	13895	2208	660.356	22.1721	1	1.99143e+07	3.89708e+07	2.60119e+07	1.21529e+08	9.25367e+07	8.41506e+07	5.28821e+07	6.04674e+07	4.79641e+07	1	0.687794	1	3.51269	1.90108	0.0118501	1.90011	0.876026	0.0251958	1	0.651321	1	2.82114	1.51491	0.0175596	1.66756	0.783182	0.0508215	2.62376e+07	7.402e+07	4.37529e+07	2.82114	32.5661	21.1324	14.3996	0	13895	1	2	1318.7	3063
		13895	GR3 42	11	13895	2208	660.356	22.1721	1	1.99143e+07	3.89708e+07	2.60119e+07	1.21529e+08	9.25367e+07	8.41506e+07	5.28821e+07	6.04674e+07	4.79641e+07	1	0.687794	1	3.51269	1.90108	0.0118501	1.90011	0.876026	0.0251958	1	0.651321	1	2.82114	1.51491	0.0175596	1.66756	0.783182	0.0508215	2.62376e+07	7.402e+07	4.37529e+07	2.82114	32.5661	21.1324	14.3996	0	13895	1	2	1318.7	3070
		13895	GR3 42	11	13895	2208	660.356	22.1721	1	1.99143e+07	3.89708e+07	2.60119e+07	1.21529e+08	9.25367e+07	8.41506e+07	5.28821e+07	6.04674e+07	4.79641e+07	1	0.687794	1	3.51269	1.90108	0.0118501	1.90011	0.876026	0.0251958	1	0.651321	1	2.82114	1.51491	0.0175596	1.66756	0.783182	0.0508215	2.62376e+07	7.402e+07	4.37529e+07	2.82114	32.5661	21.1324	14.3996	0	13895	1	2	1318.7	3100
	IVGVSEETTTGVKR	1	3	1	1.3315	1	4.05935	1.97657	0.424528	4.04534	1.65673	0.318024	0	23.6567
		Hits: 3 Items
		FRAMEID	RAWFILE	MS2	FrameID1	CompID	MZ	Time	GoodID	II GR1 20	II GR2 20	II GR3 20	II GR1 40	II GR3 40	II GR2 40	II GR1 42	II GR2 42	II GR3 42	Ratio 20	StdDev 20	PValue 20	Ratio 40	StdDev 40	PValue 40	Ratio 42	StdDev 42	PValue 42	Ratio 2(0)	StdDev 2(0)	PValue 2(0)	Ratio 4(0)	StdDev 4(0)	PValue 4(0)	Ratio 4(2)	StdDev 4(2)	PValue 4(2)	Avg 20	Avg 40	Avg 42	MaxChange	CV 20	CV 40	CV 42	PRElement	PRRoot	PRSize	Charge	CompMW	MS2Scan
		17151	GR1 40	5	17151	20419	492.607	16.4758	1	347653	269013	69141.6	3.07086e+06	290258	283091	2.04466e+06	636881	391304	1	1.2562	1	5.31374	10.3692	0.399346	4.48062	6.71697	0.260795	1	1.3315	1	4.05935	8.0236	0.424528	4.04534	6.70205	0.318024	218861	888432	885367	4.05935	66.5748	131.083	99.0987	0	17151	1	3	1474.8	1951
		17151	GR1 40	5	17151	20419	492.607	16.4758	1	347653	269013	69141.6	3.07086e+06	290258	283091	2.04466e+06	636881	391304	1	1.2562	1	5.31374	10.3692	0.399346	4.48062	6.71697	0.260795	1	1.3315	1	4.05935	8.0236	0.424528	4.04534	6.70205	0.318024	218861	888432	885367	4.05935	66.5748	131.083	99.0987	0	17151	1	3	1474.8	1945
		17151	GR1 42	5	17151	20419	492.607	16.4758	1	347653	269013	69141.6	3.07086e+06	290258	283091	2.04466e+06	636881	391304	1	1.2562	1	5.31374	10.3692	0.399346	4.48062	6.71697	0.260795	1	1.3315	1	4.05935	8.0236	0.424528	4.04534	6.70205	0.318024	218861	888432	885367	4.05935	66.5748	131.083	99.0987	0	17151	1	3	1474.8	1964
	TEFGPSQPFK	1	3	1	1.21025	1	2.29707	1.00349	0.120636	1.77428	0.861621	0.156718	0	16.3867
		Hits: 3 Items
		FRAMEID	RAWFILE	MS2	FrameID1	CompID	MZ	Time	GoodID	II GR1 20	II GR2 20	II GR3 20	II GR1 40	II GR3 40	II GR2 40	II GR1 42	II GR2 42	II GR3 42	Ratio 20	StdDev 20	PValue 20	Ratio 40	StdDev 40	PValue 40	Ratio 42	StdDev 42	PValue 42	Ratio 2(0)	StdDev 2(0)	PValue 2(0)	Ratio 4(0)	StdDev 4(0)	PValue 4(0)	Ratio 4(2)	StdDev 4(2)	PValue 4(2)	Avg 20	Avg 40	Avg 42	MaxChange	CV 20	CV 40	CV 42	PRElement	PRRoot	PRSize	Charge	CompMW	MS2Scan
		9854	GR2 40	9	9854	3073	569.284	30.6459	1	6.33953e+06	2.78361e+07	3.35413e+07	3.87007e+07	7.95547e+07	6.96104e+07	2.90039e+07	6.00739e+07	4.82036e+07	1	1.27098	1	2.77428	2.70687	0.0623065	2.02728	1.98291	0.132313	1	1.21025	1	2.29707	2.30507	0.120636	1.77428	1.52876	0.156718	2.04919e+07	4.70712e+07	3.63584e+07	2.29707	60.5127	39.8359	25.6494	0	9854	1	2	1136.55	4628
		9854	GR3 40	9	9854	3073	569.284	30.6459	1	6.33953e+06	2.78361e+07	3.35413e+07	3.87007e+07	7.95547e+07	6.96104e+07	2.90039e+07	6.00739e+07	4.82036e+07	1	1.27098	1	2.77428	2.70687	0.0623065	2.02728	1.98291	0.132313	1	1.21025	1	2.29707	2.30507	0.120636	1.77428	1.52876	0.156718	2.04919e+07	4.70712e+07	3.63584e+07	2.29707	60.5127	39.8359	25.6494	0	9854	1	2	1136.55	4730
		9854	GR3 42	9	9854	3073	569.284	30.6459	1	6.33953e+06	2.78361e+07	3.35413e+07	3.87007e+07	7.95547e+07	6.96104e+07	2.90039e+07	6.00739e+07	4.82036e+07	1	1.27098	1	2.77428	2.70687	0.0623065	2.02728	1.98291	0.132313	1	1.21025	1	2.29707	2.30507	0.120636	1.77428	1.52876	0.156718	2.04919e+07	4.70712e+07	3.63584e+07	2.29707	60.5127	39.8359	25.6494	0	9854	1	2	1136.55	4531
Glyma05g21260.1	AT1G55020.1 lipoxygenase 1	2	2	6	1	0.777606	1	2.61818	0.419491	0.0359434	0.377523	0.741222	0.228297
	M.P. 2 Items
	PEPTIDE	Frames	Hits	Ratio 2(0)	StdDev 2(0)	PValue 2(0)	Ratio 4(0)	StdDev 4(0)	PValue 4(0)	Ratio 4(2)	StdDev 4(2)	PValue 4(2)	OtherAssignments	AvgIonScore
	DGGDYWTSDAGPLEAFK	1	3	1	2.4538	1	7.37585	2.1113	0.229828	0.554892	2.02518	0.60338	0	62.0333
		Hits: 3 Items
		FRAMEID	RAWFILE	MS2	FrameID1	CompID	MZ	Time	GoodID	II GR1 20	II GR2 20	II GR3 20	II GR1 40	II GR3 40	II GR2 40	II GR1 42	II GR2 42	II GR3 42	Ratio 20	StdDev 20	PValue 20	Ratio 40	StdDev 40	PValue 40	Ratio 42	StdDev 42	PValue 42	Ratio 2(0)	StdDev 2(0)	PValue 2(0)	Ratio 4(0)	StdDev 4(0)	PValue 4(0)	Ratio 4(2)	StdDev 4(2)	PValue 4(2)	Avg 20	Avg 40	Avg 42	MaxChange	CV 20	CV 40	CV 42	PRElement	PRRoot	PRSize	Charge	CompMW	MS2Scan
		20068	GR1 40	3	20068	14375	914.907	87.6198	1	245059	410504	2.93197e+06	1.91573e+07	331528	1.3775e+07	1.09247e+06	1.11458e+06	86640.1	1	2.51839	1	9.27206	19.7836	0.217112	0.639348	1.2961	0.679897	1	2.4538	1	7.37585	15.5726	0.229828	0.554892	1.12376	0.60338	1.0661e+06	7.86342e+06	591573	13.2924	122.69	88.4404	79.8283	0	20068	1	2	1827.8	14928
		20068	GR2 40	3	20068	14375	914.907	87.6198	1	245059	410504	2.93197e+06	1.91573e+07	331528	1.3775e+07	1.09247e+06	1.11458e+06	86640.1	1	2.51839	1	9.27206	19.7836	0.217112	0.639348	1.2961	0.679897	1	2.4538	1	7.37585	15.5726	0.229828	0.554892	1.12376	0.60338	1.0661e+06	7.86342e+06	591573	13.2924	122.69	88.4404	79.8283	0	20068	1	2	1827.8	14846
		20068	GR2 40	3	20068	14375	914.907	87.6198	1	245059	410504	2.93197e+06	1.91573e+07	331528	1.3775e+07	1.09247e+06	1.11458e+06	86640.1	1	2.51839	1	9.27206	19.7836	0.217112	0.639348	1.2961	0.679897	1	2.4538	1	7.37585	15.5726	0.229828	0.554892	1.12376	0.60338	1.0661e+06	7.86342e+06	591573	13.2924	122.69	88.4404	79.8283	0	20068	1	2	1827.8	14873
	DPELQAWWK	1	3	1	0.819862	1	2.42264	0.428025	0.0254679	0.350087	0.796488	0.099141	0	34.37
		Hits: 3 Items
		FRAMEID	RAWFILE	MS2	FrameID1	CompID	MZ	Time	GoodID	II GR1 20	II GR2 20	II GR3 20	II GR1 40	II GR3 40	II GR2 40	II GR1 42	II GR2 42	II GR3 42	Ratio 20	StdDev 20	PValue 20	Ratio 40	StdDev 40	PValue 40	Ratio 42	StdDev 42	PValue 42	Ratio 2(0)	StdDev 2(0)	PValue 2(0)	Ratio 4(0)	StdDev 4(0)	PValue 4(0)	Ratio 4(2)	StdDev 4(2)	PValue 4(2)	Avg 20	Avg 40	Avg 42	MaxChange	CV 20	CV 40	CV 42	PRElement	PRRoot	PRSize	Charge	CompMW	MS2Scan
		15840	GR2 40	4	15840	-1	586.793	69.0214	1	6.53936e+06	5.47866e+06	1.25094e+07	2.45626e+07	2.22454e+07	2.71278e+07	3.99258e+06	4.13531e+06	1.77704e+06	1	0.927198	1	3.01441	1.69619	0.00535115	0.403831	0.348945	0.145001	1	0.819862	1	2.42264	1.03695	0.0254679	0.350087	0.27884	0.099141	7.52623e+06	1.82334e+07	2.63484e+06	6.92011	40.9931	1.80938	38.6557	-1	-1	0	2	0	11918
		15840	GR3 40	4	15840	-1	586.793	69.0214	1	6.53936e+06	5.47866e+06	1.25094e+07	2.45626e+07	2.22454e+07	2.71278e+07	3.99258e+06	4.13531e+06	1.77704e+06	1	0.927198	1	3.01441	1.69619	0.00535115	0.403831	0.348945	0.145001	1	0.819862	1	2.42264	1.03695	0.0254679	0.350087	0.27884	0.099141	7.52623e+06	1.82334e+07	2.63484e+06	6.92011	40.9931	1.80938	38.6557	-1	-1	0	2	0	12112
		15840	GR3 40	4	15840	-1	586.793	69.0214	1	6.53936e+06	5.47866e+06	1.25094e+07	2.45626e+07	2.22454e+07	2.71278e+07	3.99258e+06	4.13531e+06	1.77704e+06	1	0.927198	1	3.01441	1.69619	0.00535115	0.403831	0.348945	0.145001	1	0.819862	1	2.42264	1.03695	0.0254679	0.350087	0.27884	0.099141	7.52623e+06	1.82334e+07	2.63484e+06	6.92011	40.9931	1.80938	38.6557	-1	-1	0	2	0	12101
Glyma13g41370.1	AT3G46740.1 translocon at the outer envelope membrane of chloroplasts 75 III	4	5	12	1	0.497952	1	2.59477	0.42104	0.0428291	2.56856	0.402518	0.163088
	M.P. 4 Items
	PEPTIDE	Frames	Hits	Ratio 2(0)	StdDev 2(0)	PValue 2(0)	Ratio 4(0)	StdDev 4(0)	PValue 4(0)	Ratio 4(2)	StdDev 4(2)	PValue 4(2)	OtherAssignments	AvgIonScore
	ERLEYYLSQER	1	1	1	1.55105	1	0.364975	2.45046	0.330909	0.793775	1.02785	0.694683	0	17.83
		Hits: 1 Items
		FRAMEID	RAWFILE	MS2	FrameID1	CompID	MZ	Time	GoodID	II GR1 20	II GR2 20	II GR3 20	II GR1 40	II GR3 40	II GR2 40	II GR1 42	II GR2 42	II GR3 42	Ratio 20	StdDev 20	PValue 20	Ratio 40	StdDev 40	PValue 40	Ratio 42	StdDev 42	PValue 42	Ratio 2(0)	StdDev 2(0)	PValue 2(0)	Ratio 4(0)	StdDev 4(0)	PValue 4(0)	Ratio 4(2)	StdDev 4(2)	PValue 4(2)	Avg 20	Avg 40	Avg 42	MaxChange	CV 20	CV 40	CV 42	PRElement	PRRoot	PRSize	Charge	CompMW	MS2Scan
		2217	GR1 40	13	2217	10631	743.871	33.146	1	1.92031e+07	5.69945e+06	6.76972e+06	1.49247e+07	0	360074	1.11259e+07	1.05957e+07	7.7796e+06	1	1.42202	1	0.482591	1.14964	0.452121	0.931451	0.832633	0.884546	1	1.55105	1	0.364975	0.894357	0.330909	0.793775	0.815883	0.694683	1.01354e+07	3.69917e+06	8.04524e+06	2.73991	77.5527	167.493	25.2325	0	2217	2	2	1485.73	5253
	LGNVVEGNTQVPVIQR	2	6	1	0.775992	1	2.09699	0.514899	0.0282309	2.97216	0.49041	0.0306704	0	59.8033
		Hits: 6 Items
		FRAMEID	RAWFILE	MS2	FrameID1	CompID	MZ	Time	GoodID	II GR1 20	II GR2 20	II GR3 20	II GR1 40	II GR3 40	II GR2 40	II GR1 42	II GR2 42	II GR3 42	Ratio 20	StdDev 20	PValue 20	Ratio 40	StdDev 40	PValue 40	Ratio 42	StdDev 42	PValue 42	Ratio 2(0)	StdDev 2(0)	PValue 2(0)	Ratio 4(0)	StdDev 4(0)	PValue 4(0)	Ratio 4(2)	StdDev 4(2)	PValue 4(2)	Avg 20	Avg 40	Avg 42	MaxChange	CV 20	CV 40	CV 42	PRElement	PRRoot	PRSize	Charge	CompMW	MS2Scan
		18231	GR1 40	5	18231	11104	861.978	44.2367	1	2.32691e+06	6.00596e+06	2.29567e+06	1.09526e+07	1.28802e+07	1.29861e+07	2.27674e+06	1.34771e+07	7.45193e+06	1	1.20422	1	3.46415	2.40889	0.00777847	2.18335	2.89684	0.325603	1	1.18496	1	2.77611	2.05641	0.0165998	1.75667	2.02233	0.329363	3.29479e+06	9.14672e+06	5.78788e+06	2.77611	59.2478	14.8271	55.875	0	18231	1	2	1721.94	7080
		18231	GR1 40	5	18231	11104	861.978	44.2367	1	2.32691e+06	6.00596e+06	2.29567e+06	1.09526e+07	1.28802e+07	1.29861e+07	2.27674e+06	1.34771e+07	7.45193e+06	1	1.20422	1	3.46415	2.40889	0.00777847	2.18335	2.89684	0.325603	1	1.18496	1	2.77611	2.05641	0.0165998	1.75667	2.02233	0.329363	3.29479e+06	9.14672e+06	5.78788e+06	2.77611	59.2478	14.8271	55.875	0	18231	1	2	1721.94	7088
		18231	GR3 40	5	18231	11104	861.978	44.2367	1	2.32691e+06	6.00596e+06	2.29567e+06	1.09526e+07	1.28802e+07	1.29861e+07	2.27674e+06	1.34771e+07	7.45193e+06	1	1.20422	1	3.46415	2.40889	0.00777847	2.18335	2.89684	0.325603	1	1.18496	1	2.77611	2.05641	0.0165998	1.75667	2.02233	0.329363	3.29479e+06	9.14672e+06	5.78788e+06	2.77611	59.2478	14.8271	55.875	0	18231	1	2	1721.94	7240
		18231	GR3 42	5	18231	11104	861.978	44.2367	1	2.32691e+06	6.00596e+06	2.29567e+06	1.09526e+07	1.28802e+07	1.29861e+07	2.27674e+06	1.34771e+07	7.45193e+06	1	1.20422	1	3.46415	2.40889	0.00777847	2.18335	2.89684	0.325603	1	1.18496	1	2.77611	2.05641	0.0165998	1.75667	2.02233	0.329363	3.29479e+06	9.14672e+06	5.78788e+06	2.77611	59.2478	14.8271	55.875	0	18231	1	2	1721.94	6722
		18231	GR3 42	5	18231	11104	861.978	44.2367	1	2.32691e+06	6.00596e+06	2.29567e+06	1.09526e+07	1.28802e+07	1.29861e+07	2.27674e+06	1.34771e+07	7.45193e+06	1	1.20422	1	3.46415	2.40889	0.00777847	2.18335	2.89684	0.325603	1	1.18496	1	2.77611	2.05641	0.0165998	1.75667	2.02233	0.329363	3.29479e+06	9.14672e+06	5.78788e+06	2.77611	59.2478	14.8271	55.875	0	18231	1	2	1721.94	6712
		21949	GR3 40	1	21949	8316	862.481	43.622	1	4.36758e+06	9.17623e+06	3.68947e+06	1.0258e+07	1.16074e+07	9.48875e+06	1.92019e+07	2.76654e+07	1.84421e+07	1	1.04146	1	1.81939	1.13411	0.0992121	3.78972	2.86471	0.0156771	1	1.0268	1	1.46209	1.04718	0.264573	3.24163	1.75713	0.0147116	5.35804e+06	7.83391e+06	1.73688e+07	3.24163	51.3398	20.2826	2.86546	0	21949	1	2	861.474	7233
	NILELAAELR	1	1	1	1.04273	1	1.93135	1.14828	0.316513	1.9349	1.21547	0.35434	0	13.67
		Hits: 1 Items
		FRAMEID	RAWFILE	MS2	FrameID1	CompID	MZ	Time	GoodID	II GR1 20	II GR2 20	II GR3 20	II GR1 40	II GR3 40	II GR2 40	II GR1 42	II GR2 42	II GR3 42	Ratio 20	StdDev 20	PValue 20	Ratio 40	StdDev 40	PValue 40	Ratio 42	StdDev 42	PValue 42	Ratio 2(0)	StdDev 2(0)	PValue 2(0)	Ratio 4(0)	StdDev 4(0)	PValue 4(0)	Ratio 4(2)	StdDev 4(2)	PValue 4(2)	Avg 20	Avg 40	Avg 42	MaxChange	CV 20	CV 40	CV 42	PRElement	PRRoot	PRSize	Charge	CompMW	MS2Scan
		6266	GR3 42	41	6266	339	571.333	75.3448	1	1.93075e+08	6.13247e+07	1.83624e+08	4.73123e+08	8.95795e+07	5.51257e+08	4.98453e+08	3.8304e+08	1.04778e+08	1	1.00666	1	2.54315	2.97243	0.251012	2.25164	2.51936	0.254238	1	1.04273	1	1.93135	2.21773	0.316513	1.9349	2.35182	0.35434	1.36965e+08	2.64527e+08	2.65013e+08	1.9349	52.1366	62.6916	69.4109	0	6266	1	2	1140.65	12465
	VSDISFFDR	1	4	1	0.98204	1	5.5096	1.02915	0.115238	3.67089	1.59992	0.373519	0	60.375
		Hits: 4 Items
		FRAMEID	RAWFILE	MS2	FrameID1	CompID	MZ	Time	GoodID	II GR1 20	II GR2 20	II GR3 20	II GR1 40	II GR3 40	II GR2 40	II GR1 42	II GR2 42	II GR3 42	Ratio 20	StdDev 20	PValue 20	Ratio 40	StdDev 40	PValue 40	Ratio 42	StdDev 42	PValue 42	Ratio 2(0)	StdDev 2(0)	PValue 2(0)	Ratio 4(0)	StdDev 4(0)	PValue 4(0)	Ratio 4(2)	StdDev 4(2)	PValue 4(2)	Avg 20	Avg 40	Avg 42	MaxChange	CV 20	CV 40	CV 42	PRElement	PRRoot	PRSize	Charge	CompMW	MS2Scan
		24292	GR2 40	4	24292	11292	543.267	54.8369	1	1.28983e+06	2.73091e+06	1.18097e+06	5.08718e+06	1.19685e+07	1.92665e+07	958498	2.19632e+07	3.73563e+06	1	0.997917	1	6.98275	7.57354	0.124749	5.12472	9.13766	0.39107	1	0.98204	1	5.5096	5.67018	0.115238	3.67089	5.87315	0.373519	1.61554e+06	8.90096e+06	5.93047e+06	5.5096	49.102	53.8127	110.89	0	24292	1	2	1084.52	9009
		24292	GR2 40	4	24292	11292	543.267	54.8369	1	1.28983e+06	2.73091e+06	1.18097e+06	5.08718e+06	1.19685e+07	1.92665e+07	958498	2.19632e+07	3.73563e+06	1	0.997917	1	6.98275	7.57354	0.124749	5.12472	9.13766	0.39107	1	0.98204	1	5.5096	5.67018	0.115238	3.67089	5.87315	0.373519	1.61554e+06	8.90096e+06	5.93047e+06	5.5096	49.102	53.8127	110.89	0	24292	1	2	1084.52	9016
		24292	GR2 42	4	24292	11292	543.267	54.8369	1	1.28983e+06	2.73091e+06	1.18097e+06	5.08718e+06	1.19685e+07	1.92665e+07	958498	2.19632e+07	3.73563e+06	1	0.997917	1	6.98275	7.57354	0.124749	5.12472	9.13766	0.39107	1	0.98204	1	5.5096	5.67018	0.115238	3.67089	5.87315	0.373519	1.61554e+06	8.90096e+06	5.93047e+06	5.5096	49.102	53.8127	110.89	0	24292	1	2	1084.52	8440
		24292	GR2 42	4	24292	11292	543.267	54.8369	1	1.28983e+06	2.73091e+06	1.18097e+06	5.08718e+06	1.19685e+07	1.92665e+07	958498	2.19632e+07	3.73563e+06	1	0.997917	1	6.98275	7.57354	0.124749	5.12472	9.13766	0.39107	1	0.98204	1	5.5096	5.67018	0.115238	3.67089	5.87315	0.373519	1.61554e+06	8.90096e+06	5.93047e+06	5.5096	49.102	53.8127	110.89	0	24292	1	2	1084.52	8450
Glyma15g04030.1	AT3G46740.1 translocon at the outer envelope membrane of chloroplasts 75 III	4	5	12	1	0.497952	1	2.59477	0.42104	0.0428291	2.56856	0.402518	0.163088
	M.P. 4 Items
	PEPTIDE	Frames	Hits	Ratio 2(0)	StdDev 2(0)	PValue 2(0)	Ratio 4(0)	StdDev 4(0)	PValue 4(0)	Ratio 4(2)	StdDev 4(2)	PValue 4(2)	OtherAssignments	AvgIonScore
	ERLEYYLSQER	1	1	1	1.55105	1	0.364975	2.45046	0.330909	0.793775	1.02785	0.694683	0	17.83
		Hits: 1 Items
		FRAMEID	RAWFILE	MS2	FrameID1	CompID	MZ	Time	GoodID	II GR1 20	II GR2 20	II GR3 20	II GR1 40	II GR3 40	II GR2 40	II GR1 42	II GR2 42	II GR3 42	Ratio 20	StdDev 20	PValue 20	Ratio 40	StdDev 40	PValue 40	Ratio 42	StdDev 42	PValue 42	Ratio 2(0)	StdDev 2(0)	PValue 2(0)	Ratio 4(0)	StdDev 4(0)	PValue 4(0)	Ratio 4(2)	StdDev 4(2)	PValue 4(2)	Avg 20	Avg 40	Avg 42	MaxChange	CV 20	CV 40	CV 42	PRElement	PRRoot	PRSize	Charge	CompMW	MS2Scan
		2217	GR1 40	13	2217	10631	743.871	33.146	1	1.92031e+07	5.69945e+06	6.76972e+06	1.49247e+07	0	360074	1.11259e+07	1.05957e+07	7.7796e+06	1	1.42202	1	0.482591	1.14964	0.452121	0.931451	0.832633	0.884546	1	1.55105	1	0.364975	0.894357	0.330909	0.793775	0.815883	0.694683	1.01354e+07	3.69917e+06	8.04524e+06	2.73991	77.5527	167.493	25.2325	0	2217	2	2	1485.73	5253
	LGNVVEGNTQVPVIQR	2	6	1	0.775992	1	2.09699	0.514899	0.0282309	2.97216	0.49041	0.0306704	0	59.8033
		Hits: 6 Items
		FRAMEID	RAWFILE	MS2	FrameID1	CompID	MZ	Time	GoodID	II GR1 20	II GR2 20	II GR3 20	II GR1 40	II GR3 40	II GR2 40	II GR1 42	II GR2 42	II GR3 42	Ratio 20	StdDev 20	PValue 20	Ratio 40	StdDev 40	PValue 40	Ratio 42	StdDev 42	PValue 42	Ratio 2(0)	StdDev 2(0)	PValue 2(0)	Ratio 4(0)	StdDev 4(0)	PValue 4(0)	Ratio 4(2)	StdDev 4(2)	PValue 4(2)	Avg 20	Avg 40	Avg 42	MaxChange	CV 20	CV 40	CV 42	PRElement	PRRoot	PRSize	Charge	CompMW	MS2Scan
		18231	GR1 40	5	18231	11104	861.978	44.2367	1	2.32691e+06	6.00596e+06	2.29567e+06	1.09526e+07	1.28802e+07	1.29861e+07	2.27674e+06	1.34771e+07	7.45193e+06	1	1.20422	1	3.46415	2.40889	0.00777847	2.18335	2.89684	0.325603	1	1.18496	1	2.77611	2.05641	0.0165998	1.75667	2.02233	0.329363	3.29479e+06	9.14672e+06	5.78788e+06	2.77611	59.2478	14.8271	55.875	0	18231	1	2	1721.94	7080
		18231	GR1 40	5	18231	11104	861.978	44.2367	1	2.32691e+06	6.00596e+06	2.29567e+06	1.09526e+07	1.28802e+07	1.29861e+07	2.27674e+06	1.34771e+07	7.45193e+06	1	1.20422	1	3.46415	2.40889	0.00777847	2.18335	2.89684	0.325603	1	1.18496	1	2.77611	2.05641	0.0165998	1.75667	2.02233	0.329363	3.29479e+06	9.14672e+06	5.78788e+06	2.77611	59.2478	14.8271	55.875	0	18231	1	2	1721.94	7088
		18231	GR3 40	5	18231	11104	861.978	44.2367	1	2.32691e+06	6.00596e+06	2.29567e+06	1.09526e+07	1.28802e+07	1.29861e+07	2.27674e+06	1.34771e+07	7.45193e+06	1	1.20422	1	3.46415	2.40889	0.00777847	2.18335	2.89684	0.325603	1	1.18496	1	2.77611	2.05641	0.0165998	1.75667	2.02233	0.329363	3.29479e+06	9.14672e+06	5.78788e+06	2.77611	59.2478	14.8271	55.875	0	18231	1	2	1721.94	7240
		18231	GR3 42	5	18231	11104	861.978	44.2367	1	2.32691e+06	6.00596e+06	2.29567e+06	1.09526e+07	1.28802e+07	1.29861e+07	2.27674e+06	1.34771e+07	7.45193e+06	1	1.20422	1	3.46415	2.40889	0.00777847	2.18335	2.89684	0.325603	1	1.18496	1	2.77611	2.05641	0.0165998	1.75667	2.02233	0.329363	3.29479e+06	9.14672e+06	5.78788e+06	2.77611	59.2478	14.8271	55.875	0	18231	1	2	1721.94	6722
		18231	GR3 42	5	18231	11104	861.978	44.2367	1	2.32691e+06	6.00596e+06	2.29567e+06	1.09526e+07	1.28802e+07	1.29861e+07	2.27674e+06	1.34771e+07	7.45193e+06	1	1.20422	1	3.46415	2.40889	0.00777847	2.18335	2.89684	0.325603	1	1.18496	1	2.77611	2.05641	0.0165998	1.75667	2.02233	0.329363	3.29479e+06	9.14672e+06	5.78788e+06	2.77611	59.2478	14.8271	55.875	0	18231	1	2	1721.94	6712
		21949	GR3 40	1	21949	8316	862.481	43.622	1	4.36758e+06	9.17623e+06	3.68947e+06	1.0258e+07	1.16074e+07	9.48875e+06	1.92019e+07	2.76654e+07	1.84421e+07	1	1.04146	1	1.81939	1.13411	0.0992121	3.78972	2.86471	0.0156771	1	1.0268	1	1.46209	1.04718	0.264573	3.24163	1.75713	0.0147116	5.35804e+06	7.83391e+06	1.73688e+07	3.24163	51.3398	20.2826	2.86546	0	21949	1	2	861.474	7233
	NILELAAELR	1	1	1	1.04273	1	1.93135	1.14828	0.316513	1.9349	1.21547	0.35434	0	13.67
		Hits: 1 Items
		FRAMEID	RAWFILE	MS2	FrameID1	CompID	MZ	Time	GoodID	II GR1 20	II GR2 20	II GR3 20	II GR1 40	II GR3 40	II GR2 40	II GR1 42	II GR2 42	II GR3 42	Ratio 20	StdDev 20	PValue 20	Ratio 40	StdDev 40	PValue 40	Ratio 42	StdDev 42	PValue 42	Ratio 2(0)	StdDev 2(0)	PValue 2(0)	Ratio 4(0)	StdDev 4(0)	PValue 4(0)	Ratio 4(2)	StdDev 4(2)	PValue 4(2)	Avg 20	Avg 40	Avg 42	MaxChange	CV 20	CV 40	CV 42	PRElement	PRRoot	PRSize	Charge	CompMW	MS2Scan
		6266	GR3 42	41	6266	339	571.333	75.3448	1	1.93075e+08	6.13247e+07	1.83624e+08	4.73123e+08	8.95795e+07	5.51257e+08	4.98453e+08	3.8304e+08	1.04778e+08	1	1.00666	1	2.54315	2.97243	0.251012	2.25164	2.51936	0.254238	1	1.04273	1	1.93135	2.21773	0.316513	1.9349	2.35182	0.35434	1.36965e+08	2.64527e+08	2.65013e+08	1.9349	52.1366	62.6916	69.4109	0	6266	1	2	1140.65	12465
	VSDISFFDR	1	4	1	0.98204	1	5.5096	1.02915	0.115238	3.67089	1.59992	0.373519	0	60.375
		Hits: 4 Items
		FRAMEID	RAWFILE	MS2	FrameID1	CompID	MZ	Time	GoodID	II GR1 20	II GR2 20	II GR3 20	II GR1 40	II GR3 40	II GR2 40	II GR1 42	II GR2 42	II GR3 42	Ratio 20	StdDev 20	PValue 20	Ratio 40	StdDev 40	PValue 40	Ratio 42	StdDev 42	PValue 42	Ratio 2(0)	StdDev 2(0)	PValue 2(0)	Ratio 4(0)	StdDev 4(0)	PValue 4(0)	Ratio 4(2)	StdDev 4(2)	PValue 4(2)	Avg 20	Avg 40	Avg 42	MaxChange	CV 20	CV 40	CV 42	PRElement	PRRoot	PRSize	Charge	CompMW	MS2Scan
		24292	GR2 40	4	24292	11292	543.267	54.8369	1	1.28983e+06	2.73091e+06	1.18097e+06	5.08718e+06	1.19685e+07	1.92665e+07	958498	2.19632e+07	3.73563e+06	1	0.997917	1	6.98275	7.57354	0.124749	5.12472	9.13766	0.39107	1	0.98204	1	5.5096	5.67018	0.115238	3.67089	5.87315	0.373519	1.61554e+06	8.90096e+06	5.93047e+06	5.5096	49.102	53.8127	110.89	0	24292	1	2	1084.52	9009
		24292	GR2 40	4	24292	11292	543.267	54.8369	1	1.28983e+06	2.73091e+06	1.18097e+06	5.08718e+06	1.19685e+07	1.92665e+07	958498	2.19632e+07	3.73563e+06	1	0.997917	1	6.98275	7.57354	0.124749	5.12472	9.13766	0.39107	1	0.98204	1	5.5096	5.67018	0.115238	3.67089	5.87315	0.373519	1.61554e+06	8.90096e+06	5.93047e+06	5.5096	49.102	53.8127	110.89	0	24292	1	2	1084.52	9016
		24292	GR2 42	4	24292	11292	543.267	54.8369	1	1.28983e+06	2.73091e+06	1.18097e+06	5.08718e+06	1.19685e+07	1.92665e+07	958498	2.19632e+07	3.73563e+06	1	0.997917	1	6.98275	7.57354	0.124749	5.12472	9.13766	0.39107	1	0.98204	1	5.5096	5.67018	0.115238	3.67089	5.87315	0.373519	1.61554e+06	8.90096e+06	5.93047e+06	5.5096	49.102	53.8127	110.89	0	24292	1	2	1084.52	8440
		24292	GR2 42	4	24292	11292	543.267	54.8369	1	1.28983e+06	2.73091e+06	1.18097e+06	5.08718e+06	1.19685e+07	1.92665e+07	958498	2.19632e+07	3.73563e+06	1	0.997917	1	6.98275	7.57354	0.124749	5.12472	9.13766	0.39107	1	0.98204	1	5.5096	5.67018	0.115238	3.67089	5.87315	0.373519	1.61554e+06	8.90096e+06	5.93047e+06	5.5096	49.102	53.8127	110.89	0	24292	1	2	1084.52	8450
Glyma13g00751.1	AT4G30160.1 villin 4	4	5	9	1	0.420679	1	2.53004	0.353361	0.02403	1.07464	0.490864	0.696673
	M.P. 4 Items
	PEPTIDE	Frames	Hits	Ratio 2(0)	StdDev 2(0)	PValue 2(0)	Ratio 4(0)	StdDev 4(0)	PValue 4(0)	Ratio 4(2)	StdDev 4(2)	PValue 4(2)	OtherAssignments	AvgIonScore
	ALEVVQYIK	2	4	1	1.32242	1	1.98601	1.10913	0.372748	0.930474	1.046	0.986606	0	39.905
		Hits: 4 Items
		FRAMEID	RAWFILE	MS2	FrameID1	CompID	MZ	Time	GoodID	II GR1 20	II GR2 20	II GR3 20	II GR1 40	II GR3 40	II GR2 40	II GR1 42	II GR2 42	II GR3 42	Ratio 20	StdDev 20	PValue 20	Ratio 40	StdDev 40	PValue 40	Ratio 42	StdDev 42	PValue 42	Ratio 2(0)	StdDev 2(0)	PValue 2(0)	Ratio 4(0)	StdDev 4(0)	PValue 4(0)	Ratio 4(2)	StdDev 4(2)	PValue 4(2)	Avg 20	Avg 40	Avg 42	MaxChange	CV 20	CV 40	CV 42	PRElement	PRRoot	PRSize	Charge	CompMW	MS2Scan
		4177	GR1 20	4	4177	9272	531.814	53.3119	1	1.22767e+07	1.14925e+06	6.82316e+06	2.86696e+07	7.72564e+06	1.76751e+07	9.99654e+06	9.16027e+06	3.31464e+06	1	1.64869	1	2.67026	3.75333	0.196945	1.10975	1.45417	0.857812	1	1.74514	1	2.03148	2.90448	0.283478	0.930844	1.29266	0.911633	6.44279e+06	1.30884e+07	5.99723e+06	2.18241	87.2569	55.7166	51.6131	0	4177	2	2	1061.61	8463
		4177	GR1 40	4	4177	9272	531.814	53.3119	1	1.22767e+07	1.14925e+06	6.82316e+06	2.86696e+07	7.72564e+06	1.76751e+07	9.99654e+06	9.16027e+06	3.31464e+06	1	1.64869	1	2.67026	3.75333	0.196945	1.10975	1.45417	0.857812	1	1.74514	1	2.03148	2.90448	0.283478	0.930844	1.29266	0.911633	6.44279e+06	1.30884e+07	5.99723e+06	2.18241	87.2569	55.7166	51.6131	0	4177	2	2	1061.61	8781
		4177	GR1 42	4	4177	9272	531.814	53.3119	1	1.22767e+07	1.14925e+06	6.82316e+06	2.86696e+07	7.72564e+06	1.76751e+07	9.99654e+06	9.16027e+06	3.31464e+06	1	1.64869	1	2.67026	3.75333	0.196945	1.10975	1.45417	0.857812	1	1.74514	1	2.03148	2.90448	0.283478	0.930844	1.29266	0.911633	6.44279e+06	1.30884e+07	5.99723e+06	2.18241	87.2569	55.7166	51.6131	0	4177	2	2	1061.61	8629
		24256	GR2 40	1	24256	9272	532.317	53.4484	1	6.85066e+06	562532	2.61705e+06	1.55158e+07	2.85537e+06	7.18739e+06	4.81819e+06	5.62189e+06	1.15817e+06	1	1.91802	1	2.54815	4.36822	0.302609	1.15633	1.82057	0.83263	1	2.02665	1	1.91728	3.36989	0.420517	0.929988	1.47889	0.922367	3.22256e+06	6.17854e+06	2.99694e+06	2.06162	101.333	74.4318	57.6901	1	4177	2	2	1061.61	8754
	FFTGDSYVILK	1	1	1	0.599987	1	2.89192	0.538772	0.0271392	2.13932	1.01046	0.322816	0	32.24
		Hits: 1 Items
		FRAMEID	RAWFILE	MS2	FrameID1	CompID	MZ	Time	GoodID	II GR1 20	II GR2 20	II GR3 20	II GR1 40	II GR3 40	II GR2 40	II GR1 42	II GR2 42	II GR3 42	Ratio 20	StdDev 20	PValue 20	Ratio 40	StdDev 40	PValue 40	Ratio 42	StdDev 42	PValue 42	Ratio 2(0)	StdDev 2(0)	PValue 2(0)	Ratio 4(0)	StdDev 4(0)	PValue 4(0)	Ratio 4(2)	StdDev 4(2)	PValue 4(2)	Avg 20	Avg 40	Avg 42	MaxChange	CV 20	CV 40	CV 42	PRElement	PRRoot	PRSize	Charge	CompMW	MS2Scan
		5699	GR1 20	1	5699	2371	645.344	69.3876	1	1.52188e+07	1.19051e+07	9.52993e+06	3.85076e+07	3.57608e+07	6.23287e+07	1.87574e+07	7.33142e+07	1.2603e+07	1	0.467724	1	3.72667	2.06737	0.0537702	2.85575	3.40292	0.360775	1	0.599987	1	2.89192	1.55808	0.0271392	2.13932	2.1617	0.322816	1.15239e+07	3.33261e+07	2.46533e+07	2.89192	29.9994	23.8778	71.0468	1	15838	3	2	1287.68	11291
	IFQFNGSNSSIQER	1	1	1	3.12635	1	0.927086	3.05823	0.954737	0.711927	3.04562	0.806154	0	73.13
		Hits: 1 Items
		FRAMEID	RAWFILE	MS2	FrameID1	CompID	MZ	Time	GoodID	II GR1 20	II GR2 20	II GR3 20	II GR1 40	II GR3 40	II GR2 40	II GR1 42	II GR2 42	II GR3 42	Ratio 20	StdDev 20	PValue 20	Ratio 40	StdDev 40	PValue 40	Ratio 42	StdDev 42	PValue 42	Ratio 2(0)	StdDev 2(0)	PValue 2(0)	Ratio 4(0)	StdDev 4(0)	PValue 4(0)	Ratio 4(2)	StdDev 4(2)	PValue 4(2)	Avg 20	Avg 40	Avg 42	MaxChange	CV 20	CV 40	CV 42	PRElement	PRRoot	PRSize	Charge	CompMW	MS2Scan
		3083	GR3 42	7	3083	9181	813.887	42.1062	1	3.00287e+07	236865	2.15802e+06	3.72417e+07	1.46907e+06	2.21141e+06	2.22701e+07	1.20345e+06	1.55771e+06	1	3.08543	1	1.26211	3.83852	0.861842	0.772008	2.30701	0.84677	1	3.12635	1	0.927086	2.83525	0.954737	0.711927	2.16826	0.806154	1.0714e+07	9.93284e+06	7.62761e+06	1.40464	156.318	149.506	148.245	0	3083	2	2	1625.76	6393
	TVELDAALGGR	1	3	1	0.674411	1	2.35632	0.523863	0.0152403	0.668945	0.682139	0.241941	0	46.7367
		Hits: 3 Items
		FRAMEID	RAWFILE	MS2	FrameID1	CompID	MZ	Time	GoodID	II GR1 20	II GR2 20	II GR3 20	II GR1 40	II GR3 40	II GR2 40	II GR1 42	II GR2 42	II GR3 42	Ratio 20	StdDev 20	PValue 20	Ratio 40	StdDev 40	PValue 40	Ratio 42	StdDev 42	PValue 42	Ratio 2(0)	StdDev 2(0)	PValue 2(0)	Ratio 4(0)	StdDev 4(0)	PValue 4(0)	Ratio 4(2)	StdDev 4(2)	PValue 4(2)	Avg 20	Avg 40	Avg 42	MaxChange	CV 20	CV 40	CV 42	PRElement	PRRoot	PRSize	Charge	CompMW	MS2Scan
		10235	GR1 42	5	10235	942	551.301	38.9994	1	4.90005e+07	95761290	6.12243e+07	2.4852e+08	1.74453e+08	1.84458e+08	5.4554e+07	4.2138e+07	5.45153e+07	1	0.706401	1	2.94889	1.62684	0.0128088	0.734066	0.363511	0.321285	1	0.674411	1	2.35632	1.23439	0.0152403	0.668945	0.456313	0.241941	6.37063e+07	1.50113e+08	4.2616e+07	3.52245	33.7205	18.6657	34.4933	1	10249	3	2	1099.58	5772
		10235	GR1 42	5	10235	942	551.301	38.9994	1	4.90005e+07	95761290	6.12243e+07	2.4852e+08	1.74453e+08	1.84458e+08	5.4554e+07	4.2138e+07	5.45153e+07	1	0.706401	1	2.94889	1.62684	0.0128088	0.734066	0.363511	0.321285	1	0.674411	1	2.35632	1.23439	0.0152403	0.668945	0.456313	0.241941	6.37063e+07	1.50113e+08	4.2616e+07	3.52245	33.7205	18.6657	34.4933	1	10249	3	2	1099.58	5757
		10235	GR3 40	5	10235	942	551.301	38.9994	1	4.90005e+07	95761290	6.12243e+07	2.4852e+08	1.74453e+08	1.84458e+08	5.4554e+07	4.2138e+07	5.45153e+07	1	0.706401	1	2.94889	1.62684	0.0128088	0.734066	0.363511	0.321285	1	0.674411	1	2.35632	1.23439	0.0152403	0.668945	0.456313	0.241941	6.37063e+07	1.50113e+08	4.2616e+07	3.52245	33.7205	18.6657	34.4933	1	10249	3	2	1099.58	6077
Glyma02g38730.1	AT2G36460.1 Aldolase superfamily protein	11	20	148	1	0.273947	1	2.37608	0.262501	0.0325745	1.26305	0.242126	0.81957
	M.P. 11 Items
	PEPTIDE	Frames	Hits	Ratio 2(0)	StdDev 2(0)	PValue 2(0)	Ratio 4(0)	StdDev 4(0)	PValue 4(0)	Ratio 4(2)	StdDev 4(2)	PValue 4(2)	OtherAssignments	AvgIonScore
	EAGVLPGIK	1	4	1	0.771695	1	2.05509	0.669	0.0680735	0.771242	0.602957	0.421917	0	29.445
		Hits: 4 Items
		FRAMEID	RAWFILE	MS2	FrameID1	CompID	MZ	Time	GoodID	II GR1 20	II GR2 20	II GR3 20	II GR1 40	II GR3 40	II GR2 40	II GR1 42	II GR2 42	II GR3 42	Ratio 20	StdDev 20	PValue 20	Ratio 40	StdDev 40	PValue 40	Ratio 42	StdDev 42	PValue 42	Ratio 2(0)	StdDev 2(0)	PValue 2(0)	Ratio 4(0)	StdDev 4(0)	PValue 4(0)	Ratio 4(2)	StdDev 4(2)	PValue 4(2)	Avg 20	Avg 40	Avg 42	MaxChange	CV 20	CV 40	CV 42	PRElement	PRRoot	PRSize	Charge	CompMW	MS2Scan
		1969	GR3 40	20	1969	1544	442.266	30.2672	1	5.18738e+07	8.03305e+07	3.78315e+07	1.9822e+08	1.17748e+08	1.26081e+08	5.46427e+07	5.48793e+07	4.08785e+07	1	0.764064	1	2.59974	1.77392	0.0520417	0.884523	0.479344	0.662692	1	0.771695	1	2.05509	1.37485	0.0680735	0.771242	0.465026	0.421917	5.30712e+07	1.09066e+08	4.09308e+07	2.66464	38.5847	28.3152	21.711	0	1969	1	2	882.518	4554
		1969	GR3 40	20	1969	1544	442.266	30.2672	1	5.18738e+07	8.03305e+07	3.78315e+07	1.9822e+08	1.17748e+08	1.26081e+08	5.46427e+07	5.48793e+07	4.08785e+07	1	0.764064	1	2.59974	1.77392	0.0520417	0.884523	0.479344	0.662692	1	0.771695	1	2.05509	1.37485	0.0680735	0.771242	0.465026	0.421917	5.30712e+07	1.09066e+08	4.09308e+07	2.66464	38.5847	28.3152	21.711	0	1969	1	2	882.518	4565
		1969	GR3 42	20	1969	1544	442.266	30.2672	1	5.18738e+07	8.03305e+07	3.78315e+07	1.9822e+08	1.17748e+08	1.26081e+08	5.46427e+07	5.48793e+07	4.08785e+07	1	0.764064	1	2.59974	1.77392	0.0520417	0.884523	0.479344	0.662692	1	0.771695	1	2.05509	1.37485	0.0680735	0.771242	0.465026	0.421917	5.30712e+07	1.09066e+08	4.09308e+07	2.66464	38.5847	28.3152	21.711	0	1969	1	2	882.518	4345
		1969	GR3 42	20	1969	1544	442.266	30.2672	1	5.18738e+07	8.03305e+07	3.78315e+07	1.9822e+08	1.17748e+08	1.26081e+08	5.46427e+07	5.48793e+07	4.08785e+07	1	0.764064	1	2.59974	1.77392	0.0520417	0.884523	0.479344	0.662692	1	0.771695	1	2.05509	1.37485	0.0680735	0.771242	0.465026	0.421917	5.30712e+07	1.09066e+08	4.09308e+07	2.66464	38.5847	28.3152	21.711	0	1969	1	2	882.518	4354
	EAGVLPGIKVDK	1	1	1	1.46902	1	0.514998	1.96127	0.435843	5.70646	1.75051	0.294191	0	17.84
		Hits: 1 Items
		FRAMEID	RAWFILE	MS2	FrameID1	CompID	MZ	Time	GoodID	II GR1 20	II GR2 20	II GR3 20	II GR1 40	II GR3 40	II GR2 40	II GR1 42	II GR2 42	II GR3 42	Ratio 20	StdDev 20	PValue 20	Ratio 40	StdDev 40	PValue 40	Ratio 42	StdDev 42	PValue 42	Ratio 2(0)	StdDev 2(0)	PValue 2(0)	Ratio 4(0)	StdDev 4(0)	PValue 4(0)	Ratio 4(2)	StdDev 4(2)	PValue 4(2)	Avg 20	Avg 40	Avg 42	MaxChange	CV 20	CV 40	CV 42	PRElement	PRRoot	PRSize	Charge	CompMW	MS2Scan
		17672	GR1 40	1	17672	13741	613.361	30.4253	1	1.26534e+06	792133	3.54887e+06	2.91604e+06	274337	419984	696476	3.32632e+07	8.75625e+06	1	1.57762	1	0.643978	1.30257	0.611117	7.61921	15.0863	0.333629	1	1.46902	1	0.514998	1.01005	0.435843	5.70646	9.98924	0.294191	1.70413e+06	877624	9.72457e+06	11.0806	73.4511	122.676	101.6	1	23727	2	2	1223.69	4474
	GILAADESTGTIGK	1	24	1	0.697769	1	2.22493	0.869981	0.20231	0.713232	0.893396	0.39584	0	69.0017
		Hits: 24 Items
		FRAMEID	RAWFILE	MS2	FrameID1	CompID	MZ	Time	GoodID	II GR1 20	II GR2 20	II GR3 20	II GR1 40	II GR3 40	II GR2 40	II GR1 42	II GR2 42	II GR3 42	Ratio 20	StdDev 20	PValue 20	Ratio 40	StdDev 40	PValue 40	Ratio 42	StdDev 42	PValue 42	Ratio 2(0)	StdDev 2(0)	PValue 2(0)	Ratio 4(0)	StdDev 4(0)	PValue 4(0)	Ratio 4(2)	StdDev 4(2)	PValue 4(2)	Avg 20	Avg 40	Avg 42	MaxChange	CV 20	CV 40	CV 42	PRElement	PRRoot	PRSize	Charge	CompMW	MS2Scan
		9788	GR1 40	25	9788	185	666.856	29.6225	1	1.612e+08	3.63314e+08	3.50056e+08	4.62521e+08	1.13957e+09	7.51168e+08	1.12123e+08	2.67486e+08	3.24024e+08	1	0.775634	1	2.69076	2.20895	0.117122	0.804547	0.688398	0.565043	1	0.697769	1	2.22493	1.93565	0.20231	0.713232	0.637199	0.39584	2.67935e+08	5.96137e+08	1.911e+08	3.11951	34.8884	52.1096	54.4512	0	9788	1	2	1331.7	4411
		9788	GR1 40	25	9788	185	666.856	29.6225	1	1.612e+08	3.63314e+08	3.50056e+08	4.62521e+08	1.13957e+09	7.51168e+08	1.12123e+08	2.67486e+08	3.24024e+08	1	0.775634	1	2.69076	2.20895	0.117122	0.804547	0.688398	0.565043	1	0.697769	1	2.22493	1.93565	0.20231	0.713232	0.637199	0.39584	2.67935e+08	5.96137e+08	1.911e+08	3.11951	34.8884	52.1096	54.4512	0	9788	1	2	1331.7	4344
		9788	GR1 40	25	9788	185	666.856	29.6225	1	1.612e+08	3.63314e+08	3.50056e+08	4.62521e+08	1.13957e+09	7.51168e+08	1.12123e+08	2.67486e+08	3.24024e+08	1	0.775634	1	2.69076	2.20895	0.117122	0.804547	0.688398	0.565043	1	0.697769	1	2.22493	1.93565	0.20231	0.713232	0.637199	0.39584	2.67935e+08	5.96137e+08	1.911e+08	3.11951	34.8884	52.1096	54.4512	0	9788	1	2	1331.7	4401
		9788	GR1 40	25	9788	185	666.856	29.6225	1	1.612e+08	3.63314e+08	3.50056e+08	4.62521e+08	1.13957e+09	7.51168e+08	1.12123e+08	2.67486e+08	3.24024e+08	1	0.775634	1	2.69076	2.20895	0.117122	0.804547	0.688398	0.565043	1	0.697769	1	2.22493	1.93565	0.20231	0.713232	0.637199	0.39584	2.67935e+08	5.96137e+08	1.911e+08	3.11951	34.8884	52.1096	54.4512	0	9788	1	2	1331.7	4355
		9788	GR1 42	25	9788	185	666.856	29.6225	1	1.612e+08	3.63314e+08	3.50056e+08	4.62521e+08	1.13957e+09	7.51168e+08	1.12123e+08	2.67486e+08	3.24024e+08	1	0.775634	1	2.69076	2.20895	0.117122	0.804547	0.688398	0.565043	1	0.697769	1	2.22493	1.93565	0.20231	0.713232	0.637199	0.39584	2.67935e+08	5.96137e+08	1.911e+08	3.11951	34.8884	52.1096	54.4512	0	9788	1	2	1331.7	4279
		9788	GR1 42	25	9788	185	666.856	29.6225	1	1.612e+08	3.63314e+08	3.50056e+08	4.62521e+08	1.13957e+09	7.51168e+08	1.12123e+08	2.67486e+08	3.24024e+08	1	0.775634	1	2.69076	2.20895	0.117122	0.804547	0.688398	0.565043	1	0.697769	1	2.22493	1.93565	0.20231	0.713232	0.637199	0.39584	2.67935e+08	5.96137e+08	1.911e+08	3.11951	34.8884	52.1096	54.4512	0	9788	1	2	1331.7	4272
		9788	GR2 20	25	9788	185	666.856	29.6225	1	1.612e+08	3.63314e+08	3.50056e+08	4.62521e+08	1.13957e+09	7.51168e+08	1.12123e+08	2.67486e+08	3.24024e+08	1	0.775634	1	2.69076	2.20895	0.117122	0.804547	0.688398	0.565043	1	0.697769	1	2.22493	1.93565	0.20231	0.713232	0.637199	0.39584	2.67935e+08	5.96137e+08	1.911e+08	3.11951	34.8884	52.1096	54.4512	0	9788	1	2	1331.7	4323
		9788	GR2 20	25	9788	185	666.856	29.6225	1	1.612e+08	3.63314e+08	3.50056e+08	4.62521e+08	1.13957e+09	7.51168e+08	1.12123e+08	2.67486e+08	3.24024e+08	1	0.775634	1	2.69076	2.20895	0.117122	0.804547	0.688398	0.565043	1	0.697769	1	2.22493	1.93565	0.20231	0.713232	0.637199	0.39584	2.67935e+08	5.96137e+08	1.911e+08	3.11951	34.8884	52.1096	54.4512	0	9788	1	2	1331.7	4277
		9788	GR2 20	25	9788	185	666.856	29.6225	1	1.612e+08	3.63314e+08	3.50056e+08	4.62521e+08	1.13957e+09	7.51168e+08	1.12123e+08	2.67486e+08	3.24024e+08	1	0.775634	1	2.69076	2.20895	0.117122	0.804547	0.688398	0.565043	1	0.697769	1	2.22493	1.93565	0.20231	0.713232	0.637199	0.39584	2.67935e+08	5.96137e+08	1.911e+08	3.11951	34.8884	52.1096	54.4512	0	9788	1	2	1331.7	4562
		9788	GR2 20	25	9788	185	666.856	29.6225	1	1.612e+08	3.63314e+08	3.50056e+08	4.62521e+08	1.13957e+09	7.51168e+08	1.12123e+08	2.67486e+08	3.24024e+08	1	0.775634	1	2.69076	2.20895	0.117122	0.804547	0.688398	0.565043	1	0.697769	1	2.22493	1.93565	0.20231	0.713232	0.637199	0.39584	2.67935e+08	5.96137e+08	1.911e+08	3.11951	34.8884	52.1096	54.4512	0	9788	1	2	1331.7	4556
		9788	GR2 20	25	9788	185	666.856	29.6225	1	1.612e+08	3.63314e+08	3.50056e+08	4.62521e+08	1.13957e+09	7.51168e+08	1.12123e+08	2.67486e+08	3.24024e+08	1	0.775634	1	2.69076	2.20895	0.117122	0.804547	0.688398	0.565043	1	0.697769	1	2.22493	1.93565	0.20231	0.713232	0.637199	0.39584	2.67935e+08	5.96137e+08	1.911e+08	3.11951	34.8884	52.1096	54.4512	0	9788	1	2	1331.7	4287
		9788	GR2 20	25	9788	185	666.856	29.6225	1	1.612e+08	3.63314e+08	3.50056e+08	4.62521e+08	1.13957e+09	7.51168e+08	1.12123e+08	2.67486e+08	3.24024e+08	1	0.775634	1	2.69076	2.20895	0.117122	0.804547	0.688398	0.565043	1	0.697769	1	2.22493	1.93565	0.20231	0.713232	0.637199	0.39584	2.67935e+08	5.96137e+08	1.911e+08	3.11951	34.8884	52.1096	54.4512	0	9788	1	2	1331.7	4313
		9788	GR2 40	25	9788	185	666.856	29.6225	1	1.612e+08	3.63314e+08	3.50056e+08	4.62521e+08	1.13957e+09	7.51168e+08	1.12123e+08	2.67486e+08	3.24024e+08	1	0.775634	1	2.69076	2.20895	0.117122	0.804547	0.688398	0.565043	1	0.697769	1	2.22493	1.93565	0.20231	0.713232	0.637199	0.39584	2.67935e+08	5.96137e+08	1.911e+08	3.11951	34.8884	52.1096	54.4512	0	9788	1	2	1331.7	4300
		9788	GR2 40	25	9788	185	666.856	29.6225	1	1.612e+08	3.63314e+08	3.50056e+08	4.62521e+08	1.13957e+09	7.51168e+08	1.12123e+08	2.67486e+08	3.24024e+08	1	0.775634	1	2.69076	2.20895	0.117122	0.804547	0.688398	0.565043	1	0.697769	1	2.22493	1.93565	0.20231	0.713232	0.637199	0.39584	2.67935e+08	5.96137e+08	1.911e+08	3.11951	34.8884	52.1096	54.4512	0	9788	1	2	1331.7	4301
		9788	GR2 40	25	9788	185	666.856	29.6225	1	1.612e+08	3.63314e+08	3.50056e+08	4.62521e+08	1.13957e+09	7.51168e+08	1.12123e+08	2.67486e+08	3.24024e+08	1	0.775634	1	2.69076	2.20895	0.117122	0.804547	0.688398	0.565043	1	0.697769	1	2.22493	1.93565	0.20231	0.713232	0.637199	0.39584	2.67935e+08	5.96137e+08	1.911e+08	3.11951	34.8884	52.1096	54.4512	0	9788	1	2	1331.7	4311
		9788	GR2 40	25	9788	185	666.856	29.6225	1	1.612e+08	3.63314e+08	3.50056e+08	4.62521e+08	1.13957e+09	7.51168e+08	1.12123e+08	2.67486e+08	3.24024e+08	1	0.775634	1	2.69076	2.20895	0.117122	0.804547	0.688398	0.565043	1	0.697769	1	2.22493	1.93565	0.20231	0.713232	0.637199	0.39584	2.67935e+08	5.96137e+08	1.911e+08	3.11951	34.8884	52.1096	54.4512	0	9788	1	2	1331.7	4315
		9788	GR3 20	25	9788	185	666.856	29.6225	1	1.612e+08	3.63314e+08	3.50056e+08	4.62521e+08	1.13957e+09	7.51168e+08	1.12123e+08	2.67486e+08	3.24024e+08	1	0.775634	1	2.69076	2.20895	0.117122	0.804547	0.688398	0.565043	1	0.697769	1	2.22493	1.93565	0.20231	0.713232	0.637199	0.39584	2.67935e+08	5.96137e+08	1.911e+08	3.11951	34.8884	52.1096	54.4512	0	9788	1	2	1331.7	4201
		9788	GR3 20	25	9788	185	666.856	29.6225	1	1.612e+08	3.63314e+08	3.50056e+08	4.62521e+08	1.13957e+09	7.51168e+08	1.12123e+08	2.67486e+08	3.24024e+08	1	0.775634	1	2.69076	2.20895	0.117122	0.804547	0.688398	0.565043	1	0.697769	1	2.22493	1.93565	0.20231	0.713232	0.637199	0.39584	2.67935e+08	5.96137e+08	1.911e+08	3.11951	34.8884	52.1096	54.4512	0	9788	1	2	1331.7	4214
		9788	GR3 40	25	9788	185	666.856	29.6225	1	1.612e+08	3.63314e+08	3.50056e+08	4.62521e+08	1.13957e+09	7.51168e+08	1.12123e+08	2.67486e+08	3.24024e+08	1	0.775634	1	2.69076	2.20895	0.117122	0.804547	0.688398	0.565043	1	0.697769	1	2.22493	1.93565	0.20231	0.713232	0.637199	0.39584	2.67935e+08	5.96137e+08	1.911e+08	3.11951	34.8884	52.1096	54.4512	0	9788	1	2	1331.7	4481
		9788	GR3 40	25	9788	185	666.856	29.6225	1	1.612e+08	3.63314e+08	3.50056e+08	4.62521e+08	1.13957e+09	7.51168e+08	1.12123e+08	2.67486e+08	3.24024e+08	1	0.775634	1	2.69076	2.20895	0.117122	0.804547	0.688398	0.565043	1	0.697769	1	2.22493	1.93565	0.20231	0.713232	0.637199	0.39584	2.67935e+08	5.96137e+08	1.911e+08	3.11951	34.8884	52.1096	54.4512	0	9788	1	2	1331.7	4492
		9788	GR3 40	25	9788	185	666.856	29.6225	1	1.612e+08	3.63314e+08	3.50056e+08	4.62521e+08	1.13957e+09	7.51168e+08	1.12123e+08	2.67486e+08	3.24024e+08	1	0.775634	1	2.69076	2.20895	0.117122	0.804547	0.688398	0.565043	1	0.697769	1	2.22493	1.93565	0.20231	0.713232	0.637199	0.39584	2.67935e+08	5.96137e+08	1.911e+08	3.11951	34.8884	52.1096	54.4512	0	9788	1	2	1331.7	4744
		9788	GR3 40	25	9788	185	666.856	29.6225	1	1.612e+08	3.63314e+08	3.50056e+08	4.62521e+08	1.13957e+09	7.51168e+08	1.12123e+08	2.67486e+08	3.24024e+08	1	0.775634	1	2.69076	2.20895	0.117122	0.804547	0.688398	0.565043	1	0.697769	1	2.22493	1.93565	0.20231	0.713232	0.637199	0.39584	2.67935e+08	5.96137e+08	1.911e+08	3.11951	34.8884	52.1096	54.4512	0	9788	1	2	1331.7	4752
		9788	GR3 42	25	9788	185	666.856	29.6225	1	1.612e+08	3.63314e+08	3.50056e+08	4.62521e+08	1.13957e+09	7.51168e+08	1.12123e+08	2.67486e+08	3.24024e+08	1	0.775634	1	2.69076	2.20895	0.117122	0.804547	0.688398	0.565043	1	0.697769	1	2.22493	1.93565	0.20231	0.713232	0.637199	0.39584	2.67935e+08	5.96137e+08	1.911e+08	3.11951	34.8884	52.1096	54.4512	0	9788	1	2	1331.7	4349
		9788	GR3 42	25	9788	185	666.856	29.6225	1	1.612e+08	3.63314e+08	3.50056e+08	4.62521e+08	1.13957e+09	7.51168e+08	1.12123e+08	2.67486e+08	3.24024e+08	1	0.775634	1	2.69076	2.20895	0.117122	0.804547	0.688398	0.565043	1	0.697769	1	2.22493	1.93565	0.20231	0.713232	0.637199	0.39584	2.67935e+08	5.96137e+08	1.911e+08	3.11951	34.8884	52.1096	54.4512	0	9788	1	2	1331.7	4359
	GILAADESTGTIGKR	2	10	1	0.89925	1	3.04044	1.4264	0.58234	1.71492	1.10248	0.634558	0	60.546
		Hits: 10 Items
		FRAMEID	RAWFILE	MS2	FrameID1	CompID	MZ	Time	GoodID	II GR1 20	II GR2 20	II GR3 20	II GR1 40	II GR3 40	II GR2 40	II GR1 42	II GR2 42	II GR3 42	Ratio 20	StdDev 20	PValue 20	Ratio 40	StdDev 40	PValue 40	Ratio 42	StdDev 42	PValue 42	Ratio 2(0)	StdDev 2(0)	PValue 2(0)	Ratio 4(0)	StdDev 4(0)	PValue 4(0)	Ratio 4(2)	StdDev 4(2)	PValue 4(2)	Avg 20	Avg 40	Avg 42	MaxChange	CV 20	CV 40	CV 42	PRElement	PRRoot	PRSize	Charge	CompMW	MS2Scan
		1270	GR1 20	8	1270	1222	496.939	23.1493	1	7.67374e+07	2.48875e+07	3.66751e+07	4.69068e+08	3.52666e+07	3.15201e+07	1.61516e+08	4.48739e+07	4.50399e+07	1	1.17915	1	3.87458	7.74084	0.458176	1.818	2.53163	0.442692	1	1.30788	1	2.96918	6.08917	0.498405	1.66686	2.61025	0.540219	4.39682e+07	1.3055e+08	7.3289e+07	2.96918	65.3941	139.685	91.2022	0	1270	1	3	1487.79	2920
		1270	GR1 40	8	1270	1222	496.939	23.1493	1	7.67374e+07	2.48875e+07	3.66751e+07	4.69068e+08	3.52666e+07	3.15201e+07	1.61516e+08	4.48739e+07	4.50399e+07	1	1.17915	1	3.87458	7.74084	0.458176	1.818	2.53163	0.442692	1	1.30788	1	2.96918	6.08917	0.498405	1.66686	2.61025	0.540219	4.39682e+07	1.3055e+08	7.3289e+07	2.96918	65.3941	139.685	91.2022	0	1270	1	3	1487.79	3095
		1272	GR1 20	12	1272	3099	744.903	23.1493	1	2.97577e+07	8.94049e+06	1.72892e+07	1.95215e+08	1.69101e+07	1.37483e+07	6.96869e+07	1.85747e+07	1.87365e+07	1	1.12272	1	4.03437	7.8304	0.444935	1.91111	2.65155	0.428175	1	1.23842	1	3.10721	6.1687	0.481299	1.76215	2.73558	0.515591	1.77294e+07	5.5089e+07	3.12419e+07	3.10721	61.9211	136.607	93.3201	0	1272	1	2	1487.79	2930
		1272	GR1 20	12	1272	3099	744.903	23.1493	1	2.97577e+07	8.94049e+06	1.72892e+07	1.95215e+08	1.69101e+07	1.37483e+07	6.96869e+07	1.85747e+07	1.87365e+07	1	1.12272	1	4.03437	7.8304	0.444935	1.91111	2.65155	0.428175	1	1.23842	1	3.10721	6.1687	0.481299	1.76215	2.73558	0.515591	1.77294e+07	5.5089e+07	3.12419e+07	3.10721	61.9211	136.607	93.3201	0	1272	1	2	1487.79	2923
		1272	GR1 40	12	1272	3099	744.903	23.1493	1	2.97577e+07	8.94049e+06	1.72892e+07	1.95215e+08	1.69101e+07	1.37483e+07	6.96869e+07	1.85747e+07	1.87365e+07	1	1.12272	1	4.03437	7.8304	0.444935	1.91111	2.65155	0.428175	1	1.23842	1	3.10721	6.1687	0.481299	1.76215	2.73558	0.515591	1.77294e+07	5.5089e+07	3.12419e+07	3.10721	61.9211	136.607	93.3201	0	1272	1	2	1487.79	3150
		1272	GR1 40	12	1272	3099	744.903	23.1493	1	2.97577e+07	8.94049e+06	1.72892e+07	1.95215e+08	1.69101e+07	1.37483e+07	6.96869e+07	1.85747e+07	1.87365e+07	1	1.12272	1	4.03437	7.8304	0.444935	1.91111	2.65155	0.428175	1	1.23842	1	3.10721	6.1687	0.481299	1.76215	2.73558	0.515591	1.77294e+07	5.5089e+07	3.12419e+07	3.10721	61.9211	136.607	93.3201	0	1272	1	2	1487.79	3139
		1272	GR1 40	12	1272	3099	744.903	23.1493	1	2.97577e+07	8.94049e+06	1.72892e+07	1.95215e+08	1.69101e+07	1.37483e+07	6.96869e+07	1.85747e+07	1.87365e+07	1	1.12272	1	4.03437	7.8304	0.444935	1.91111	2.65155	0.428175	1	1.23842	1	3.10721	6.1687	0.481299	1.76215	2.73558	0.515591	1.77294e+07	5.5089e+07	3.12419e+07	3.10721	61.9211	136.607	93.3201	0	1272	1	2	1487.79	3143
		1272	GR1 42	12	1272	3099	744.903	23.1493	1	2.97577e+07	8.94049e+06	1.72892e+07	1.95215e+08	1.69101e+07	1.37483e+07	6.96869e+07	1.85747e+07	1.87365e+07	1	1.12272	1	4.03437	7.8304	0.444935	1.91111	2.65155	0.428175	1	1.23842	1	3.10721	6.1687	0.481299	1.76215	2.73558	0.515591	1.77294e+07	5.5089e+07	3.12419e+07	3.10721	61.9211	136.607	93.3201	0	1272	1	2	1487.79	3129
		1272	GR1 42	12	1272	3099	744.903	23.1493	1	2.97577e+07	8.94049e+06	1.72892e+07	1.95215e+08	1.69101e+07	1.37483e+07	6.96869e+07	1.85747e+07	1.87365e+07	1	1.12272	1	4.03437	7.8304	0.444935	1.91111	2.65155	0.428175	1	1.23842	1	3.10721	6.1687	0.481299	1.76215	2.73558	0.515591	1.77294e+07	5.5089e+07	3.12419e+07	3.10721	61.9211	136.607	93.3201	0	1272	1	2	1487.79	3104
		1272	GR1 42	12	1272	3099	744.903	23.1493	1	2.97577e+07	8.94049e+06	1.72892e+07	1.95215e+08	1.69101e+07	1.37483e+07	6.96869e+07	1.85747e+07	1.87365e+07	1	1.12272	1	4.03437	7.8304	0.444935	1.91111	2.65155	0.428175	1	1.23842	1	3.10721	6.1687	0.481299	1.76215	2.73558	0.515591	1.77294e+07	5.5089e+07	3.12419e+07	3.10721	61.9211	136.607	93.3201	0	1272	1	2	1487.79	3096
	GKYHDELIANAAYIGTPGK	1	3	1	2.7244	1	1.78282	2.24006	0.549743	1.38127	2.39074	0.754123	0	60.69
		Hits: 3 Items
		FRAMEID	RAWFILE	MS2	FrameID1	CompID	MZ	Time	GoodID	II GR1 20	II GR2 20	II GR3 20	II GR1 40	II GR3 40	II GR2 40	II GR1 42	II GR2 42	II GR3 42	Ratio 20	StdDev 20	PValue 20	Ratio 40	StdDev 40	PValue 40	Ratio 42	StdDev 42	PValue 42	Ratio 2(0)	StdDev 2(0)	PValue 2(0)	Ratio 4(0)	StdDev 4(0)	PValue 4(0)	Ratio 4(2)	StdDev 4(2)	PValue 4(2)	Avg 20	Avg 40	Avg 42	MaxChange	CV 20	CV 40	CV 42	PRElement	PRRoot	PRSize	Charge	CompMW	MS2Scan
		18076	GR1 40	4	18076	6936	673.347	40.3109	1	2.48045e+07	1.36584e+06	3.29237e+06	4.69308e+07	6.14406e+06	1.82388e+07	3.07511e+07	1.56096e+07	2.05371e+06	1	2.64983	1	2.42047	5.33999	0.392651	1.64324	3.63894	0.602699	1	2.7244	1	1.78282	3.9936	0.549743	1.38127	3.30224	0.754123	9.6519e+06	1.72076e+07	1.33318e+07	1.78282	136.22	87.7853	102.853	0	18076	1	3	2017.02	6332
		18076	GR1 40	4	18076	6936	673.347	40.3109	1	2.48045e+07	1.36584e+06	3.29237e+06	4.69308e+07	6.14406e+06	1.82388e+07	3.07511e+07	1.56096e+07	2.05371e+06	1	2.64983	1	2.42047	5.33999	0.392651	1.64324	3.63894	0.602699	1	2.7244	1	1.78282	3.9936	0.549743	1.38127	3.30224	0.754123	9.6519e+06	1.72076e+07	1.33318e+07	1.78282	136.22	87.7853	102.853	0	18076	1	3	2017.02	6341
		18076	GR1 42	4	18076	6936	673.347	40.3109	1	2.48045e+07	1.36584e+06	3.29237e+06	4.69308e+07	6.14406e+06	1.82388e+07	3.07511e+07	1.56096e+07	2.05371e+06	1	2.64983	1	2.42047	5.33999	0.392651	1.64324	3.63894	0.602699	1	2.7244	1	1.78282	3.9936	0.549743	1.38127	3.30224	0.754123	9.6519e+06	1.72076e+07	1.33318e+07	1.78282	136.22	87.7853	102.853	0	18076	1	3	2017.02	6187
	GTVELAGTNGETTTQGLDGLGQR	4	27	1	0.629041	1	2.39562	0.504575	0.0244822	1.02881	0.458831	0.98299	0	78.4893
		Hits: 27 Items
		FRAMEID	RAWFILE	MS2	FrameID1	CompID	MZ	Time	GoodID	II GR1 20	II GR2 20	II GR3 20	II GR1 40	II GR3 40	II GR2 40	II GR1 42	II GR2 42	II GR3 42	Ratio 20	StdDev 20	PValue 20	Ratio 40	StdDev 40	PValue 40	Ratio 42	StdDev 42	PValue 42	Ratio 2(0)	StdDev 2(0)	PValue 2(0)	Ratio 4(0)	StdDev 4(0)	PValue 4(0)	Ratio 4(2)	StdDev 4(2)	PValue 4(2)	Avg 20	Avg 40	Avg 42	MaxChange	CV 20	CV 40	CV 42	PRElement	PRRoot	PRSize	Charge	CompMW	MS2Scan
		3806	GR1 20	5	3806	1973	759.38	49.5302	1	1.09522e+07	5.23136e+07	5.88989e+07	7.21472e+07	1.52292e+08	1.36616e+08	3.75597e+07	4.13819e+07	4.71975e+07	1	1.2765	1	2.95548	2.92941	0.0621995	1.03253	0.77819	0.938288	1	1.22263	1	2.44464	2.48606	0.112009	0.943665	0.839676	0.893617	3.69798e+07	9.04023e+07	3.48965e+07	2.59058	61.1317	40.5624	27.8487	1	18466	2	3	2275.12	7771
		3806	GR2 20	5	3806	1973	759.38	49.5302	1	1.09522e+07	5.23136e+07	5.88989e+07	7.21472e+07	1.52292e+08	1.36616e+08	3.75597e+07	4.13819e+07	4.71975e+07	1	1.2765	1	2.95548	2.92941	0.0621995	1.03253	0.77819	0.938288	1	1.22263	1	2.44464	2.48606	0.112009	0.943665	0.839676	0.893617	3.69798e+07	9.04023e+07	3.48965e+07	2.59058	61.1317	40.5624	27.8487	1	18466	2	3	2275.12	7764
		10765	GR2 20	6	10765	1699	1138.57	48.2821	1	1.14983e+07	6.11922e+07	8.18411e+07	1.08623e+08	1.69741e+08	1.09892e+08	3.24133e+07	5.46916e+07	6.26095e+07	1	1.40387	1	2.51247	2.44162	0.0550527	0.968827	0.984007	0.948583	1	1.34593	1	2.10206	2.19766	0.139805	0.876721	0.932445	0.7959	4.66076e+07	9.79718e+07	4.08618e+07	2.39764	67.2967	37.2512	39.0593	1	10766	2	2	2275.12	7751
		10765	GR3 40	6	10765	1699	1138.57	48.2821	1	1.14983e+07	6.11922e+07	8.18411e+07	1.08623e+08	1.69741e+08	1.09892e+08	3.24133e+07	5.46916e+07	6.26095e+07	1	1.40387	1	2.51247	2.44162	0.0550527	0.968827	0.984007	0.948583	1	1.34593	1	2.10206	2.19766	0.139805	0.876721	0.932445	0.7959	4.66076e+07	9.79718e+07	4.08618e+07	2.39764	67.2967	37.2512	39.0593	1	10766	2	2	2275.12	8100
		10766	GR1 40	17	10766	1699	1138.07	48.3329	1	1.14407e+07	4.63992e+07	5.94086e+07	9.40077e+07	1.27728e+08	9.52518e+07	2.79052e+07	4.80856e+07	4.96748e+07	1	1.26945	1	2.70355	2.20521	0.0236225	1.07179	0.990809	0.871863	1	1.20268	1	2.24255	1.98111	0.0694171	0.959879	0.896156	0.925042	3.54727e+07	7.95493e+07	3.40495e+07	2.33628	60.1342	28.2079	33.2272	0	10766	2	2	2275.12	7988
		10766	GR1 40	17	10766	1699	1138.07	48.3329	1	1.14407e+07	4.63992e+07	5.94086e+07	9.40077e+07	1.27728e+08	9.52518e+07	2.79052e+07	4.80856e+07	4.96748e+07	1	1.26945	1	2.70355	2.20521	0.0236225	1.07179	0.990809	0.871863	1	1.20268	1	2.24255	1.98111	0.0694171	0.959879	0.896156	0.925042	3.54727e+07	7.95493e+07	3.40495e+07	2.33628	60.1342	28.2079	33.2272	0	10766	2	2	2275.12	7993
		10766	GR2 20	17	10766	1699	1138.07	48.3329	1	1.14407e+07	4.63992e+07	5.94086e+07	9.40077e+07	1.27728e+08	9.52518e+07	2.79052e+07	4.80856e+07	4.96748e+07	1	1.26945	1	2.70355	2.20521	0.0236225	1.07179	0.990809	0.871863	1	1.20268	1	2.24255	1.98111	0.0694171	0.959879	0.896156	0.925042	3.54727e+07	7.95493e+07	3.40495e+07	2.33628	60.1342	28.2079	33.2272	0	10766	2	2	2275.12	7757
		10766	GR2 40	17	10766	1699	1138.07	48.3329	1	1.14407e+07	4.63992e+07	5.94086e+07	9.40077e+07	1.27728e+08	9.52518e+07	2.79052e+07	4.80856e+07	4.96748e+07	1	1.26945	1	2.70355	2.20521	0.0236225	1.07179	0.990809	0.871863	1	1.20268	1	2.24255	1.98111	0.0694171	0.959879	0.896156	0.925042	3.54727e+07	7.95493e+07	3.40495e+07	2.33628	60.1342	28.2079	33.2272	0	10766	2	2	2275.12	7917
		10766	GR2 40	17	10766	1699	1138.07	48.3329	1	1.14407e+07	4.63992e+07	5.94086e+07	9.40077e+07	1.27728e+08	9.52518e+07	2.79052e+07	4.80856e+07	4.96748e+07	1	1.26945	1	2.70355	2.20521	0.0236225	1.07179	0.990809	0.871863	1	1.20268	1	2.24255	1.98111	0.0694171	0.959879	0.896156	0.925042	3.54727e+07	7.95493e+07	3.40495e+07	2.33628	60.1342	28.2079	33.2272	0	10766	2	2	2275.12	7931
		10766	GR2 40	17	10766	1699	1138.07	48.3329	1	1.14407e+07	4.63992e+07	5.94086e+07	9.40077e+07	1.27728e+08	9.52518e+07	2.79052e+07	4.80856e+07	4.96748e+07	1	1.26945	1	2.70355	2.20521	0.0236225	1.07179	0.990809	0.871863	1	1.20268	1	2.24255	1.98111	0.0694171	0.959879	0.896156	0.925042	3.54727e+07	7.95493e+07	3.40495e+07	2.33628	60.1342	28.2079	33.2272	0	10766	2	2	2275.12	7955
		10766	GR2 40	17	10766	1699	1138.07	48.3329	1	1.14407e+07	4.63992e+07	5.94086e+07	9.40077e+07	1.27728e+08	9.52518e+07	2.79052e+07	4.80856e+07	4.96748e+07	1	1.26945	1	2.70355	2.20521	0.0236225	1.07179	0.990809	0.871863	1	1.20268	1	2.24255	1.98111	0.0694171	0.959879	0.896156	0.925042	3.54727e+07	7.95493e+07	3.40495e+07	2.33628	60.1342	28.2079	33.2272	0	10766	2	2	2275.12	7908
		10766	GR2 42	17	10766	1699	1138.07	48.3329	1	1.14407e+07	4.63992e+07	5.94086e+07	9.40077e+07	1.27728e+08	9.52518e+07	2.79052e+07	4.80856e+07	4.96748e+07	1	1.26945	1	2.70355	2.20521	0.0236225	1.07179	0.990809	0.871863	1	1.20268	1	2.24255	1.98111	0.0694171	0.959879	0.896156	0.925042	3.54727e+07	7.95493e+07	3.40495e+07	2.33628	60.1342	28.2079	33.2272	0	10766	2	2	2275.12	7447
		10766	GR2 42	17	10766	1699	1138.07	48.3329	1	1.14407e+07	4.63992e+07	5.94086e+07	9.40077e+07	1.27728e+08	9.52518e+07	2.79052e+07	4.80856e+07	4.96748e+07	1	1.26945	1	2.70355	2.20521	0.0236225	1.07179	0.990809	0.871863	1	1.20268	1	2.24255	1.98111	0.0694171	0.959879	0.896156	0.925042	3.54727e+07	7.95493e+07	3.40495e+07	2.33628	60.1342	28.2079	33.2272	0	10766	2	2	2275.12	7436
		10766	GR3 20	17	10766	1699	1138.07	48.3329	1	1.14407e+07	4.63992e+07	5.94086e+07	9.40077e+07	1.27728e+08	9.52518e+07	2.79052e+07	4.80856e+07	4.96748e+07	1	1.26945	1	2.70355	2.20521	0.0236225	1.07179	0.990809	0.871863	1	1.20268	1	2.24255	1.98111	0.0694171	0.959879	0.896156	0.925042	3.54727e+07	7.95493e+07	3.40495e+07	2.33628	60.1342	28.2079	33.2272	0	10766	2	2	2275.12	7766
		10766	GR3 20	17	10766	1699	1138.07	48.3329	1	1.14407e+07	4.63992e+07	5.94086e+07	9.40077e+07	1.27728e+08	9.52518e+07	2.79052e+07	4.80856e+07	4.96748e+07	1	1.26945	1	2.70355	2.20521	0.0236225	1.07179	0.990809	0.871863	1	1.20268	1	2.24255	1.98111	0.0694171	0.959879	0.896156	0.925042	3.54727e+07	7.95493e+07	3.40495e+07	2.33628	60.1342	28.2079	33.2272	0	10766	2	2	2275.12	7755
		10766	GR3 40	17	10766	1699	1138.07	48.3329	1	1.14407e+07	4.63992e+07	5.94086e+07	9.40077e+07	1.27728e+08	9.52518e+07	2.79052e+07	4.80856e+07	4.96748e+07	1	1.26945	1	2.70355	2.20521	0.0236225	1.07179	0.990809	0.871863	1	1.20268	1	2.24255	1.98111	0.0694171	0.959879	0.896156	0.925042	3.54727e+07	7.95493e+07	3.40495e+07	2.33628	60.1342	28.2079	33.2272	0	10766	2	2	2275.12	8133
		10766	GR3 40	17	10766	1699	1138.07	48.3329	1	1.14407e+07	4.63992e+07	5.94086e+07	9.40077e+07	1.27728e+08	9.52518e+07	2.79052e+07	4.80856e+07	4.96748e+07	1	1.26945	1	2.70355	2.20521	0.0236225	1.07179	0.990809	0.871863	1	1.20268	1	2.24255	1.98111	0.0694171	0.959879	0.896156	0.925042	3.54727e+07	7.95493e+07	3.40495e+07	2.33628	60.1342	28.2079	33.2272	0	10766	2	2	2275.12	8107
		10766	GR3 42	17	10766	1699	1138.07	48.3329	1	1.14407e+07	4.63992e+07	5.94086e+07	9.40077e+07	1.27728e+08	9.52518e+07	2.79052e+07	4.80856e+07	4.96748e+07	1	1.26945	1	2.70355	2.20521	0.0236225	1.07179	0.990809	0.871863	1	1.20268	1	2.24255	1.98111	0.0694171	0.959879	0.896156	0.925042	3.54727e+07	7.95493e+07	3.40495e+07	2.33628	60.1342	28.2079	33.2272	0	10766	2	2	2275.12	7655
		10766	GR3 42	17	10766	1699	1138.07	48.3329	1	1.14407e+07	4.63992e+07	5.94086e+07	9.40077e+07	1.27728e+08	9.52518e+07	2.79052e+07	4.80856e+07	4.96748e+07	1	1.26945	1	2.70355	2.20521	0.0236225	1.07179	0.990809	0.871863	1	1.20268	1	2.24255	1.98111	0.0694171	0.959879	0.896156	0.925042	3.54727e+07	7.95493e+07	3.40495e+07	2.33628	60.1342	28.2079	33.2272	0	10766	2	2	2275.12	7644
		18466	GR1 40	8	18466	1973	759.047	49.481	1	6.35534e+06	3.36946e+07	3.86749e+07	6.08663e+07	1.33818e+08	8.12456e+07	3.17673e+07	3.97162e+07	3.75871e+07	1	1.32622	1	3.505	3.75861	0.0761423	1.38547	1.07552	0.421489	1	1.27528	1	2.94141	3.36386	0.139059	1.24937	1.03552	0.578132	2.38016e+07	7.00101e+07	2.97369e+07	2.94141	63.764	50.5982	19.1197	0	18466	2	3	2275.12	8073
		18466	GR1 40	8	18466	1973	759.047	49.481	1	6.35534e+06	3.36946e+07	3.86749e+07	6.08663e+07	1.33818e+08	8.12456e+07	3.17673e+07	3.97162e+07	3.75871e+07	1	1.32622	1	3.505	3.75861	0.0761423	1.38547	1.07552	0.421489	1	1.27528	1	2.94141	3.36386	0.139059	1.24937	1.03552	0.578132	2.38016e+07	7.00101e+07	2.97369e+07	2.94141	63.764	50.5982	19.1197	0	18466	2	3	2275.12	8061
		18466	GR2 40	8	18466	1973	759.047	49.481	1	6.35534e+06	3.36946e+07	3.86749e+07	6.08663e+07	1.33818e+08	8.12456e+07	3.17673e+07	3.97162e+07	3.75871e+07	1	1.32622	1	3.505	3.75861	0.0761423	1.38547	1.07552	0.421489	1	1.27528	1	2.94141	3.36386	0.139059	1.24937	1.03552	0.578132	2.38016e+07	7.00101e+07	2.97369e+07	2.94141	63.764	50.5982	19.1197	0	18466	2	3	2275.12	7918
		18466	GR2 40	8	18466	1973	759.047	49.481	1	6.35534e+06	3.36946e+07	3.86749e+07	6.08663e+07	1.33818e+08	8.12456e+07	3.17673e+07	3.97162e+07	3.75871e+07	1	1.32622	1	3.505	3.75861	0.0761423	1.38547	1.07552	0.421489	1	1.27528	1	2.94141	3.36386	0.139059	1.24937	1.03552	0.578132	2.38016e+07	7.00101e+07	2.97369e+07	2.94141	63.764	50.5982	19.1197	0	18466	2	3	2275.12	7914
		18466	GR2 42	8	18466	1973	759.047	49.481	1	6.35534e+06	3.36946e+07	3.86749e+07	6.08663e+07	1.33818e+08	8.12456e+07	3.17673e+07	3.97162e+07	3.75871e+07	1	1.32622	1	3.505	3.75861	0.0761423	1.38547	1.07552	0.421489	1	1.27528	1	2.94141	3.36386	0.139059	1.24937	1.03552	0.578132	2.38016e+07	7.00101e+07	2.97369e+07	2.94141	63.764	50.5982	19.1197	0	18466	2	3	2275.12	7423
		18466	GR2 42	8	18466	1973	759.047	49.481	1	6.35534e+06	3.36946e+07	3.86749e+07	6.08663e+07	1.33818e+08	8.12456e+07	3.17673e+07	3.97162e+07	3.75871e+07	1	1.32622	1	3.505	3.75861	0.0761423	1.38547	1.07552	0.421489	1	1.27528	1	2.94141	3.36386	0.139059	1.24937	1.03552	0.578132	2.38016e+07	7.00101e+07	2.97369e+07	2.94141	63.764	50.5982	19.1197	0	18466	2	3	2275.12	7432
		18466	GR3 40	8	18466	1973	759.047	49.481	1	6.35534e+06	3.36946e+07	3.86749e+07	6.08663e+07	1.33818e+08	8.12456e+07	3.17673e+07	3.97162e+07	3.75871e+07	1	1.32622	1	3.505	3.75861	0.0761423	1.38547	1.07552	0.421489	1	1.27528	1	2.94141	3.36386	0.139059	1.24937	1.03552	0.578132	2.38016e+07	7.00101e+07	2.97369e+07	2.94141	63.764	50.5982	19.1197	0	18466	2	3	2275.12	8266
		18466	GR3 40	8	18466	1973	759.047	49.481	1	6.35534e+06	3.36946e+07	3.86749e+07	6.08663e+07	1.33818e+08	8.12456e+07	3.17673e+07	3.97162e+07	3.75871e+07	1	1.32622	1	3.505	3.75861	0.0761423	1.38547	1.07552	0.421489	1	1.27528	1	2.94141	3.36386	0.139059	1.24937	1.03552	0.578132	2.38016e+07	7.00101e+07	2.97369e+07	2.94141	63.764	50.5982	19.1197	0	18466	2	3	2275.12	8252
	IGPNEPSELSIHENAYGLAR	4	15	1	0.949193	1	2.01887	1.0391	0.842752	1.85743	0.823464	0.564395	0	26.824
		Hits: 15 Items
		FRAMEID	RAWFILE	MS2	FrameID1	CompID	MZ	Time	GoodID	II GR1 20	II GR2 20	II GR3 20	II GR1 40	II GR3 40	II GR2 40	II GR1 42	II GR2 42	II GR3 42	Ratio 20	StdDev 20	PValue 20	Ratio 40	StdDev 40	PValue 40	Ratio 42	StdDev 42	PValue 42	Ratio 2(0)	StdDev 2(0)	PValue 2(0)	Ratio 4(0)	StdDev 4(0)	PValue 4(0)	Ratio 4(2)	StdDev 4(2)	PValue 4(2)	Avg 20	Avg 40	Avg 42	MaxChange	CV 20	CV 40	CV 42	PRElement	PRRoot	PRSize	Charge	CompMW	MS2Scan
		8163	GR3 40	13	8163	2978	723.369	96.6742	1	1.11251e+08	1.0187e+07	5.05049e+06	8.53595e+07	1.96275e+07	2.32337e+07	6.1235e+07	5.78728e+07	3.08512e+07	1	2.84076	1	1.0137	2.31628	0.989469	1.18556	2.07899	0.845223	1	2.89187	1	0.752237	1.72541	0.805061	0.969374	1.75071	0.974489	4.1695e+07	3.13646e+07	4.04181e+07	1.32937	144.593	84.7771	36.0088	0	8163	1	3	1444.72	15835
		8163	GR3 42	13	8163	2978	723.369	96.6742	1	1.11251e+08	1.0187e+07	5.05049e+06	8.53595e+07	1.96275e+07	2.32337e+07	6.1235e+07	5.78728e+07	3.08512e+07	1	2.84076	1	1.0137	2.31628	0.989469	1.18556	2.07899	0.845223	1	2.89187	1	0.752237	1.72541	0.805061	0.969374	1.75071	0.974489	4.1695e+07	3.13646e+07	4.04181e+07	1.32937	144.593	84.7771	36.0088	0	8163	1	3	1444.72	15691
		13246	GR2 20	2	13246	6179	723.361	98.2086	1	1.65922e+07	2.22821e+07	3.29761e+06	558562	7.36944e+07	1.43851e+07	1.13178e+07	1.7883e+06	2.96354e+07	1	1.38615	1	2.10183	4.22067	0.565191	1.01351	1.70923	0.985758	1	1.38854	1	1.77318	3.66557	0.643068	0.989272	1.71065	0.988827	1.33491e+07	2.36704e+07	1.32059e+07	1.79241	69.4268	137.297	103.494	0	13246	1	3	1444.71	16229
		18498	GR1 40	8	18498	1436	723.032	50.4176	1	1.95317e+07	9.77379e+06	6.52113e+07	8.57435e+07	4.13725e+07	2.81899e+08	5.65324e+07	1.30494e+08	2.68408e+07	1	1.87871	1	4.32743	8.12766	0.289878	2.26274	3.81979	0.338088	1	1.77378	1	3.36301	5.92794	0.297292	1.83314	2.57071	0.328118	2.86034e+07	9.61934e+07	5.24339e+07	3.36301	88.6892	87.5797	51.5461	0	18498	2	3	2167.09	8247
		18498	GR1 40	8	18498	1436	723.032	50.4176	1	1.95317e+07	9.77379e+06	6.52113e+07	8.57435e+07	4.13725e+07	2.81899e+08	5.65324e+07	1.30494e+08	2.68408e+07	1	1.87871	1	4.32743	8.12766	0.289878	2.26274	3.81979	0.338088	1	1.77378	1	3.36301	5.92794	0.297292	1.83314	2.57071	0.328118	2.86034e+07	9.61934e+07	5.24339e+07	3.36301	88.6892	87.5797	51.5461	0	18498	2	3	2167.09	8241
		18498	GR1 42	8	18498	1436	723.032	50.4176	1	1.95317e+07	9.77379e+06	6.52113e+07	8.57435e+07	4.13725e+07	2.81899e+08	5.65324e+07	1.30494e+08	2.68408e+07	1	1.87871	1	4.32743	8.12766	0.289878	2.26274	3.81979	0.338088	1	1.77378	1	3.36301	5.92794	0.297292	1.83314	2.57071	0.328118	2.86034e+07	9.61934e+07	5.24339e+07	3.36301	88.6892	87.5797	51.5461	0	18498	2	3	2167.09	8072
		18498	GR1 42	8	18498	1436	723.032	50.4176	1	1.95317e+07	9.77379e+06	6.52113e+07	8.57435e+07	4.13725e+07	2.81899e+08	5.65324e+07	1.30494e+08	2.68408e+07	1	1.87871	1	4.32743	8.12766	0.289878	2.26274	3.81979	0.338088	1	1.77378	1	3.36301	5.92794	0.297292	1.83314	2.57071	0.328118	2.86034e+07	9.61934e+07	5.24339e+07	3.36301	88.6892	87.5797	51.5461	0	18498	2	3	2167.09	8059
		18498	GR2 40	8	18498	1436	723.032	50.4176	1	1.95317e+07	9.77379e+06	6.52113e+07	8.57435e+07	4.13725e+07	2.81899e+08	5.65324e+07	1.30494e+08	2.68408e+07	1	1.87871	1	4.32743	8.12766	0.289878	2.26274	3.81979	0.338088	1	1.77378	1	3.36301	5.92794	0.297292	1.83314	2.57071	0.328118	2.86034e+07	9.61934e+07	5.24339e+07	3.36301	88.6892	87.5797	51.5461	0	18498	2	3	2167.09	8152
		18498	GR2 40	8	18498	1436	723.032	50.4176	1	1.95317e+07	9.77379e+06	6.52113e+07	8.57435e+07	4.13725e+07	2.81899e+08	5.65324e+07	1.30494e+08	2.68408e+07	1	1.87871	1	4.32743	8.12766	0.289878	2.26274	3.81979	0.338088	1	1.77378	1	3.36301	5.92794	0.297292	1.83314	2.57071	0.328118	2.86034e+07	9.61934e+07	5.24339e+07	3.36301	88.6892	87.5797	51.5461	0	18498	2	3	2167.09	8142
		18498	GR2 42	8	18498	1436	723.032	50.4176	1	1.95317e+07	9.77379e+06	6.52113e+07	8.57435e+07	4.13725e+07	2.81899e+08	5.65324e+07	1.30494e+08	2.68408e+07	1	1.87871	1	4.32743	8.12766	0.289878	2.26274	3.81979	0.338088	1	1.77378	1	3.36301	5.92794	0.297292	1.83314	2.57071	0.328118	2.86034e+07	9.61934e+07	5.24339e+07	3.36301	88.6892	87.5797	51.5461	0	18498	2	3	2167.09	7590
		18498	GR2 42	8	18498	1436	723.032	50.4176	1	1.95317e+07	9.77379e+06	6.52113e+07	8.57435e+07	4.13725e+07	2.81899e+08	5.65324e+07	1.30494e+08	2.68408e+07	1	1.87871	1	4.32743	8.12766	0.289878	2.26274	3.81979	0.338088	1	1.77378	1	3.36301	5.92794	0.297292	1.83314	2.57071	0.328118	2.86034e+07	9.61934e+07	5.24339e+07	3.36301	88.6892	87.5797	51.5461	0	18498	2	3	2167.09	7579
		20134	GR3 42	7	20134	2349	723.365	88.9361	1	5.83853e+07	1.76166e+06	1.29849e+07	9.36675e+07	1.21799e+07	1.87549e+07	1.44305e+08	1.04815e+08	6.46305e+07	1	2.4598	1	1.7038	3.9525	0.617427	4.29021	6.91076	0.05381	1	2.54951	1	1.27342	2.99955	0.813205	3.62538	6.35728	0.108504	2.38042e+07	3.03126e+07	8.62991e+07	3.62538	127.476	108.075	47.8793	0	20134	2	3	1444.72	15182
		20134	GR3 42	7	20134	2349	723.365	88.9361	1	5.83853e+07	1.76166e+06	1.29849e+07	9.36675e+07	1.21799e+07	1.87549e+07	1.44305e+08	1.04815e+08	6.46305e+07	1	2.4598	1	1.7038	3.9525	0.617427	4.29021	6.91076	0.05381	1	2.54951	1	1.27342	2.99955	0.813205	3.62538	6.35728	0.108504	2.38042e+07	3.03126e+07	8.62991e+07	3.62538	127.476	108.075	47.8793	0	20134	2	3	1444.72	14440
		20134	GR3 42	7	20134	2349	723.365	88.9361	1	5.83853e+07	1.76166e+06	1.29849e+07	9.36675e+07	1.21799e+07	1.87549e+07	1.44305e+08	1.04815e+08	6.46305e+07	1	2.4598	1	1.7038	3.9525	0.617427	4.29021	6.91076	0.05381	1	2.54951	1	1.27342	2.99955	0.813205	3.62538	6.35728	0.108504	2.38042e+07	3.03126e+07	8.62991e+07	3.62538	127.476	108.075	47.8793	0	20134	2	3	1444.72	14675
		20134	GR3 42	7	20134	2349	723.365	88.9361	1	5.83853e+07	1.76166e+06	1.29849e+07	9.36675e+07	1.21799e+07	1.87549e+07	1.44305e+08	1.04815e+08	6.46305e+07	1	2.4598	1	1.7038	3.9525	0.617427	4.29021	6.91076	0.05381	1	2.54951	1	1.27342	2.99955	0.813205	3.62538	6.35728	0.108504	2.38042e+07	3.03126e+07	8.62991e+07	3.62538	127.476	108.075	47.8793	0	20134	2	3	1444.72	14685
	LASISVENIESNR	1	15	1	1.65832	1	2.63217	1.69737	0.343191	1.05965	1.60149	0.933601	0	71.5747
		Hits: 15 Items
		FRAMEID	RAWFILE	MS2	FrameID1	CompID	MZ	Time	GoodID	II GR1 20	II GR2 20	II GR3 20	II GR1 40	II GR3 40	II GR2 40	II GR1 42	II GR2 42	II GR3 42	Ratio 20	StdDev 20	PValue 20	Ratio 40	StdDev 40	PValue 40	Ratio 42	StdDev 42	PValue 42	Ratio 2(0)	StdDev 2(0)	PValue 2(0)	Ratio 4(0)	StdDev 4(0)	PValue 4(0)	Ratio 4(2)	StdDev 4(2)	PValue 4(2)	Avg 20	Avg 40	Avg 42	MaxChange	CV 20	CV 40	CV 42	PRElement	PRRoot	PRSize	Charge	CompMW	MS2Scan
		10480	GR1 40	15	10480	1439	716.38	43.06	1	1.97868e+06	7.22249e+07	7.87537e+07	1.81681e+07	2.70135e+08	1.85708e+08	1.14577e+07	8.14193e+07	9.07333e+07	1	1.66975	1	3.09898	5.10263	0.282825	1.2004	1.85207	0.785268	1	1.65832	1	2.63217	4.46776	0.343191	1.05965	1.69701	0.933601	4.5924e+07	1.2088e+08	4.86632e+07	2.63217	82.9162	86.8209	77.2328	0	10480	1	2	1430.75	6922
		10480	GR1 40	15	10480	1439	716.38	43.06	1	1.97868e+06	7.22249e+07	7.87537e+07	1.81681e+07	2.70135e+08	1.85708e+08	1.14577e+07	8.14193e+07	9.07333e+07	1	1.66975	1	3.09898	5.10263	0.282825	1.2004	1.85207	0.785268	1	1.65832	1	2.63217	4.46776	0.343191	1.05965	1.69701	0.933601	4.5924e+07	1.2088e+08	4.86632e+07	2.63217	82.9162	86.8209	77.2328	0	10480	1	2	1430.75	6933
		10480	GR1 42	15	10480	1439	716.38	43.06	1	1.97868e+06	7.22249e+07	7.87537e+07	1.81681e+07	2.70135e+08	1.85708e+08	1.14577e+07	8.14193e+07	9.07333e+07	1	1.66975	1	3.09898	5.10263	0.282825	1.2004	1.85207	0.785268	1	1.65832	1	2.63217	4.46776	0.343191	1.05965	1.69701	0.933601	4.5924e+07	1.2088e+08	4.86632e+07	2.63217	82.9162	86.8209	77.2328	0	10480	1	2	1430.75	6798
		10480	GR1 42	15	10480	1439	716.38	43.06	1	1.97868e+06	7.22249e+07	7.87537e+07	1.81681e+07	2.70135e+08	1.85708e+08	1.14577e+07	8.14193e+07	9.07333e+07	1	1.66975	1	3.09898	5.10263	0.282825	1.2004	1.85207	0.785268	1	1.65832	1	2.63217	4.46776	0.343191	1.05965	1.69701	0.933601	4.5924e+07	1.2088e+08	4.86632e+07	2.63217	82.9162	86.8209	77.2328	0	10480	1	2	1430.75	6787
		10480	GR2 20	15	10480	1439	716.38	43.06	1	1.97868e+06	7.22249e+07	7.87537e+07	1.81681e+07	2.70135e+08	1.85708e+08	1.14577e+07	8.14193e+07	9.07333e+07	1	1.66975	1	3.09898	5.10263	0.282825	1.2004	1.85207	0.785268	1	1.65832	1	2.63217	4.46776	0.343191	1.05965	1.69701	0.933601	4.5924e+07	1.2088e+08	4.86632e+07	2.63217	82.9162	86.8209	77.2328	0	10480	1	2	1430.75	6789
		10480	GR2 20	15	10480	1439	716.38	43.06	1	1.97868e+06	7.22249e+07	7.87537e+07	1.81681e+07	2.70135e+08	1.85708e+08	1.14577e+07	8.14193e+07	9.07333e+07	1	1.66975	1	3.09898	5.10263	0.282825	1.2004	1.85207	0.785268	1	1.65832	1	2.63217	4.46776	0.343191	1.05965	1.69701	0.933601	4.5924e+07	1.2088e+08	4.86632e+07	2.63217	82.9162	86.8209	77.2328	0	10480	1	2	1430.75	6781
		10480	GR2 40	15	10480	1439	716.38	43.06	1	1.97868e+06	7.22249e+07	7.87537e+07	1.81681e+07	2.70135e+08	1.85708e+08	1.14577e+07	8.14193e+07	9.07333e+07	1	1.66975	1	3.09898	5.10263	0.282825	1.2004	1.85207	0.785268	1	1.65832	1	2.63217	4.46776	0.343191	1.05965	1.69701	0.933601	4.5924e+07	1.2088e+08	4.86632e+07	2.63217	82.9162	86.8209	77.2328	0	10480	1	2	1430.75	6856
		10480	GR2 40	15	10480	1439	716.38	43.06	1	1.97868e+06	7.22249e+07	7.87537e+07	1.81681e+07	2.70135e+08	1.85708e+08	1.14577e+07	8.14193e+07	9.07333e+07	1	1.66975	1	3.09898	5.10263	0.282825	1.2004	1.85207	0.785268	1	1.65832	1	2.63217	4.46776	0.343191	1.05965	1.69701	0.933601	4.5924e+07	1.2088e+08	4.86632e+07	2.63217	82.9162	86.8209	77.2328	0	10480	1	2	1430.75	6851
		10480	GR2 42	15	10480	1439	716.38	43.06	1	1.97868e+06	7.22249e+07	7.87537e+07	1.81681e+07	2.70135e+08	1.85708e+08	1.14577e+07	8.14193e+07	9.07333e+07	1	1.66975	1	3.09898	5.10263	0.282825	1.2004	1.85207	0.785268	1	1.65832	1	2.63217	4.46776	0.343191	1.05965	1.69701	0.933601	4.5924e+07	1.2088e+08	4.86632e+07	2.63217	82.9162	86.8209	77.2328	0	10480	1	2	1430.75	6263
		10480	GR2 42	15	10480	1439	716.38	43.06	1	1.97868e+06	7.22249e+07	7.87537e+07	1.81681e+07	2.70135e+08	1.85708e+08	1.14577e+07	8.14193e+07	9.07333e+07	1	1.66975	1	3.09898	5.10263	0.282825	1.2004	1.85207	0.785268	1	1.65832	1	2.63217	4.46776	0.343191	1.05965	1.69701	0.933601	4.5924e+07	1.2088e+08	4.86632e+07	2.63217	82.9162	86.8209	77.2328	0	10480	1	2	1430.75	6269
		10480	GR3 20	15	10480	1439	716.38	43.06	1	1.97868e+06	7.22249e+07	7.87537e+07	1.81681e+07	2.70135e+08	1.85708e+08	1.14577e+07	8.14193e+07	9.07333e+07	1	1.66975	1	3.09898	5.10263	0.282825	1.2004	1.85207	0.785268	1	1.65832	1	2.63217	4.46776	0.343191	1.05965	1.69701	0.933601	4.5924e+07	1.2088e+08	4.86632e+07	2.63217	82.9162	86.8209	77.2328	0	10480	1	2	1430.75	6651
		10480	GR3 40	15	10480	1439	716.38	43.06	1	1.97868e+06	7.22249e+07	7.87537e+07	1.81681e+07	2.70135e+08	1.85708e+08	1.14577e+07	8.14193e+07	9.07333e+07	1	1.66975	1	3.09898	5.10263	0.282825	1.2004	1.85207	0.785268	1	1.65832	1	2.63217	4.46776	0.343191	1.05965	1.69701	0.933601	4.5924e+07	1.2088e+08	4.86632e+07	2.63217	82.9162	86.8209	77.2328	0	10480	1	2	1430.75	7081
		10480	GR3 40	15	10480	1439	716.38	43.06	1	1.97868e+06	7.22249e+07	7.87537e+07	1.81681e+07	2.70135e+08	1.85708e+08	1.14577e+07	8.14193e+07	9.07333e+07	1	1.66975	1	3.09898	5.10263	0.282825	1.2004	1.85207	0.785268	1	1.65832	1	2.63217	4.46776	0.343191	1.05965	1.69701	0.933601	4.5924e+07	1.2088e+08	4.86632e+07	2.63217	82.9162	86.8209	77.2328	0	10480	1	2	1430.75	7073
		10480	GR3 42	15	10480	1439	716.38	43.06	1	1.97868e+06	7.22249e+07	7.87537e+07	1.81681e+07	2.70135e+08	1.85708e+08	1.14577e+07	8.14193e+07	9.07333e+07	1	1.66975	1	3.09898	5.10263	0.282825	1.2004	1.85207	0.785268	1	1.65832	1	2.63217	4.46776	0.343191	1.05965	1.69701	0.933601	4.5924e+07	1.2088e+08	4.86632e+07	2.63217	82.9162	86.8209	77.2328	0	10480	1	2	1430.75	6603
		10480	GR3 42	15	10480	1439	716.38	43.06	1	1.97868e+06	7.22249e+07	7.87537e+07	1.81681e+07	2.70135e+08	1.85708e+08	1.14577e+07	8.14193e+07	9.07333e+07	1	1.66975	1	3.09898	5.10263	0.282825	1.2004	1.85207	0.785268	1	1.65832	1	2.63217	4.46776	0.343191	1.05965	1.69701	0.933601	4.5924e+07	1.2088e+08	4.86632e+07	2.63217	82.9162	86.8209	77.2328	0	10480	1	2	1430.75	6610
	LASISVENIESNRR	1	2	1	1.53603	1	4.55798	0.822317	0.00960485	2.55673	1.03281	0.0588976	0	31.685
		Hits: 2 Items
		FRAMEID	RAWFILE	MS2	FrameID1	CompID	MZ	Time	GoodID	II GR1 20	II GR2 20	II GR3 20	II GR1 40	II GR3 40	II GR2 40	II GR1 42	II GR2 42	II GR3 42	Ratio 20	StdDev 20	PValue 20	Ratio 40	StdDev 40	PValue 40	Ratio 42	StdDev 42	PValue 42	Ratio 2(0)	StdDev 2(0)	PValue 2(0)	Ratio 4(0)	StdDev 4(0)	PValue 4(0)	Ratio 4(2)	StdDev 4(2)	PValue 4(2)	Avg 20	Avg 40	Avg 42	MaxChange	CV 20	CV 40	CV 42	PRElement	PRRoot	PRSize	Charge	CompMW	MS2Scan
		17800	GR1 40	5	17800	2320	529.952	33.8004	1	7.52713e+06	1.22103e+07	3.57944e+07	1.10932e+08	8.77681e+07	1.11296e+08	5.60356e+07	4.95327e+07	4.88926e+07	1	1.63692	1	5.58232	5.29715	0.00202858	2.78148	2.49005	0.0556612	1	1.53603	1	4.55798	3.7481	0.00960485	2.55673	2.64061	0.0588976	1.67412e+07	7.63061e+07	4.28028e+07	4.55798	76.8017	5.42992	26.4788	0	17800	2	3	1586.84	5103
		17800	GR2 40	5	17800	2320	529.952	33.8004	1	7.52713e+06	1.22103e+07	3.57944e+07	1.10932e+08	8.77681e+07	1.11296e+08	5.60356e+07	4.95327e+07	4.88926e+07	1	1.63692	1	5.58232	5.29715	0.00202858	2.78148	2.49005	0.0556612	1	1.53603	1	4.55798	3.7481	0.00960485	2.55673	2.64061	0.0588976	1.67412e+07	7.63061e+07	4.28028e+07	4.55798	76.8017	5.42992	26.4788	0	17800	2	3	1586.84	5012
	VSPQVVAEHTVR	2	36	1	0.809338	1	1.67936	0.820326	0.416339	0.884503	0.643058	0.910739	0	49.2136
		Hits: 36 Items
		FRAMEID	RAWFILE	MS2	FrameID1	CompID	MZ	Time	GoodID	II GR1 20	II GR2 20	II GR3 20	II GR1 40	II GR3 40	II GR2 40	II GR1 42	II GR2 42	II GR3 42	Ratio 20	StdDev 20	PValue 20	Ratio 40	StdDev 40	PValue 40	Ratio 42	StdDev 42	PValue 42	Ratio 2(0)	StdDev 2(0)	PValue 2(0)	Ratio 4(0)	StdDev 4(0)	PValue 4(0)	Ratio 4(2)	StdDev 4(2)	PValue 4(2)	Avg 20	Avg 40	Avg 42	MaxChange	CV 20	CV 40	CV 42	PRElement	PRRoot	PRSize	Charge	CompMW	MS2Scan
		846	GR1 20	19	846	3608	661.364	18.3978	1	3.42987e+07	3.62956e+07	9.48861e+06	9.04584e+07	4.91491e+07	2.54095e+07	3.63183e+07	3.02771e+07	1.92834e+07	1	1.11889	1	2.06058	2.38591	0.274239	1.07238	0.923472	0.857853	1	1.16375	1	1.62428	1.90032	0.398965	0.924642	0.888221	0.858881	2.53734e+07	4.12137e+07	2.34614e+07	1.75666	58.1874	58.8072	37.8736	0	846	1	2	1320.71	2196
		846	GR1 40	19	846	3608	661.364	18.3978	1	3.42987e+07	3.62956e+07	9.48861e+06	9.04584e+07	4.91491e+07	2.54095e+07	3.63183e+07	3.02771e+07	1.92834e+07	1	1.11889	1	2.06058	2.38591	0.274239	1.07238	0.923472	0.857853	1	1.16375	1	1.62428	1.90032	0.398965	0.924642	0.888221	0.858881	2.53734e+07	4.12137e+07	2.34614e+07	1.75666	58.1874	58.8072	37.8736	0	846	1	2	1320.71	2325
		846	GR1 40	19	846	3608	661.364	18.3978	1	3.42987e+07	3.62956e+07	9.48861e+06	9.04584e+07	4.91491e+07	2.54095e+07	3.63183e+07	3.02771e+07	1.92834e+07	1	1.11889	1	2.06058	2.38591	0.274239	1.07238	0.923472	0.857853	1	1.16375	1	1.62428	1.90032	0.398965	0.924642	0.888221	0.858881	2.53734e+07	4.12137e+07	2.34614e+07	1.75666	58.1874	58.8072	37.8736	0	846	1	2	1320.71	2353
		846	GR1 40	19	846	3608	661.364	18.3978	1	3.42987e+07	3.62956e+07	9.48861e+06	9.04584e+07	4.91491e+07	2.54095e+07	3.63183e+07	3.02771e+07	1.92834e+07	1	1.11889	1	2.06058	2.38591	0.274239	1.07238	0.923472	0.857853	1	1.16375	1	1.62428	1.90032	0.398965	0.924642	0.888221	0.858881	2.53734e+07	4.12137e+07	2.34614e+07	1.75666	58.1874	58.8072	37.8736	0	846	1	2	1320.71	2339
		846	GR1 40	19	846	3608	661.364	18.3978	1	3.42987e+07	3.62956e+07	9.48861e+06	9.04584e+07	4.91491e+07	2.54095e+07	3.63183e+07	3.02771e+07	1.92834e+07	1	1.11889	1	2.06058	2.38591	0.274239	1.07238	0.923472	0.857853	1	1.16375	1	1.62428	1.90032	0.398965	0.924642	0.888221	0.858881	2.53734e+07	4.12137e+07	2.34614e+07	1.75666	58.1874	58.8072	37.8736	0	846	1	2	1320.71	2315
		846	GR1 42	19	846	3608	661.364	18.3978	1	3.42987e+07	3.62956e+07	9.48861e+06	9.04584e+07	4.91491e+07	2.54095e+07	3.63183e+07	3.02771e+07	1.92834e+07	1	1.11889	1	2.06058	2.38591	0.274239	1.07238	0.923472	0.857853	1	1.16375	1	1.62428	1.90032	0.398965	0.924642	0.888221	0.858881	2.53734e+07	4.12137e+07	2.34614e+07	1.75666	58.1874	58.8072	37.8736	0	846	1	2	1320.71	2317
		846	GR1 42	19	846	3608	661.364	18.3978	1	3.42987e+07	3.62956e+07	9.48861e+06	9.04584e+07	4.91491e+07	2.54095e+07	3.63183e+07	3.02771e+07	1.92834e+07	1	1.11889	1	2.06058	2.38591	0.274239	1.07238	0.923472	0.857853	1	1.16375	1	1.62428	1.90032	0.398965	0.924642	0.888221	0.858881	2.53734e+07	4.12137e+07	2.34614e+07	1.75666	58.1874	58.8072	37.8736	0	846	1	2	1320.71	2328
		846	GR2 20	19	846	3608	661.364	18.3978	1	3.42987e+07	3.62956e+07	9.48861e+06	9.04584e+07	4.91491e+07	2.54095e+07	3.63183e+07	3.02771e+07	1.92834e+07	1	1.11889	1	2.06058	2.38591	0.274239	1.07238	0.923472	0.857853	1	1.16375	1	1.62428	1.90032	0.398965	0.924642	0.888221	0.858881	2.53734e+07	4.12137e+07	2.34614e+07	1.75666	58.1874	58.8072	37.8736	0	846	1	2	1320.71	2411
		846	GR2 20	19	846	3608	661.364	18.3978	1	3.42987e+07	3.62956e+07	9.48861e+06	9.04584e+07	4.91491e+07	2.54095e+07	3.63183e+07	3.02771e+07	1.92834e+07	1	1.11889	1	2.06058	2.38591	0.274239	1.07238	0.923472	0.857853	1	1.16375	1	1.62428	1.90032	0.398965	0.924642	0.888221	0.858881	2.53734e+07	4.12137e+07	2.34614e+07	1.75666	58.1874	58.8072	37.8736	0	846	1	2	1320.71	2400
		846	GR2 20	19	846	3608	661.364	18.3978	1	3.42987e+07	3.62956e+07	9.48861e+06	9.04584e+07	4.91491e+07	2.54095e+07	3.63183e+07	3.02771e+07	1.92834e+07	1	1.11889	1	2.06058	2.38591	0.274239	1.07238	0.923472	0.857853	1	1.16375	1	1.62428	1.90032	0.398965	0.924642	0.888221	0.858881	2.53734e+07	4.12137e+07	2.34614e+07	1.75666	58.1874	58.8072	37.8736	0	846	1	2	1320.71	2431
		846	GR2 40	19	846	3608	661.364	18.3978	1	3.42987e+07	3.62956e+07	9.48861e+06	9.04584e+07	4.91491e+07	2.54095e+07	3.63183e+07	3.02771e+07	1.92834e+07	1	1.11889	1	2.06058	2.38591	0.274239	1.07238	0.923472	0.857853	1	1.16375	1	1.62428	1.90032	0.398965	0.924642	0.888221	0.858881	2.53734e+07	4.12137e+07	2.34614e+07	1.75666	58.1874	58.8072	37.8736	0	846	1	2	1320.71	2413
		846	GR2 40	19	846	3608	661.364	18.3978	1	3.42987e+07	3.62956e+07	9.48861e+06	9.04584e+07	4.91491e+07	2.54095e+07	3.63183e+07	3.02771e+07	1.92834e+07	1	1.11889	1	2.06058	2.38591	0.274239	1.07238	0.923472	0.857853	1	1.16375	1	1.62428	1.90032	0.398965	0.924642	0.888221	0.858881	2.53734e+07	4.12137e+07	2.34614e+07	1.75666	58.1874	58.8072	37.8736	0	846	1	2	1320.71	2424
		846	GR2 42	19	846	3608	661.364	18.3978	1	3.42987e+07	3.62956e+07	9.48861e+06	9.04584e+07	4.91491e+07	2.54095e+07	3.63183e+07	3.02771e+07	1.92834e+07	1	1.11889	1	2.06058	2.38591	0.274239	1.07238	0.923472	0.857853	1	1.16375	1	1.62428	1.90032	0.398965	0.924642	0.888221	0.858881	2.53734e+07	4.12137e+07	2.34614e+07	1.75666	58.1874	58.8072	37.8736	0	846	1	2	1320.71	2154
		846	GR2 42	19	846	3608	661.364	18.3978	1	3.42987e+07	3.62956e+07	9.48861e+06	9.04584e+07	4.91491e+07	2.54095e+07	3.63183e+07	3.02771e+07	1.92834e+07	1	1.11889	1	2.06058	2.38591	0.274239	1.07238	0.923472	0.857853	1	1.16375	1	1.62428	1.90032	0.398965	0.924642	0.888221	0.858881	2.53734e+07	4.12137e+07	2.34614e+07	1.75666	58.1874	58.8072	37.8736	0	846	1	2	1320.71	2162
		846	GR3 40	19	846	3608	661.364	18.3978	1	3.42987e+07	3.62956e+07	9.48861e+06	9.04584e+07	4.91491e+07	2.54095e+07	3.63183e+07	3.02771e+07	1.92834e+07	1	1.11889	1	2.06058	2.38591	0.274239	1.07238	0.923472	0.857853	1	1.16375	1	1.62428	1.90032	0.398965	0.924642	0.888221	0.858881	2.53734e+07	4.12137e+07	2.34614e+07	1.75666	58.1874	58.8072	37.8736	0	846	1	2	1320.71	2559
		846	GR3 40	19	846	3608	661.364	18.3978	1	3.42987e+07	3.62956e+07	9.48861e+06	9.04584e+07	4.91491e+07	2.54095e+07	3.63183e+07	3.02771e+07	1.92834e+07	1	1.11889	1	2.06058	2.38591	0.274239	1.07238	0.923472	0.857853	1	1.16375	1	1.62428	1.90032	0.398965	0.924642	0.888221	0.858881	2.53734e+07	4.12137e+07	2.34614e+07	1.75666	58.1874	58.8072	37.8736	0	846	1	2	1320.71	2549
		846	GR3 42	19	846	3608	661.364	18.3978	1	3.42987e+07	3.62956e+07	9.48861e+06	9.04584e+07	4.91491e+07	2.54095e+07	3.63183e+07	3.02771e+07	1.92834e+07	1	1.11889	1	2.06058	2.38591	0.274239	1.07238	0.923472	0.857853	1	1.16375	1	1.62428	1.90032	0.398965	0.924642	0.888221	0.858881	2.53734e+07	4.12137e+07	2.34614e+07	1.75666	58.1874	58.8072	37.8736	0	846	1	2	1320.71	2581
		846	GR3 42	19	846	3608	661.364	18.3978	1	3.42987e+07	3.62956e+07	9.48861e+06	9.04584e+07	4.91491e+07	2.54095e+07	3.63183e+07	3.02771e+07	1.92834e+07	1	1.11889	1	2.06058	2.38591	0.274239	1.07238	0.923472	0.857853	1	1.16375	1	1.62428	1.90032	0.398965	0.924642	0.888221	0.858881	2.53734e+07	4.12137e+07	2.34614e+07	1.75666	58.1874	58.8072	37.8736	0	846	1	2	1320.71	2591
		865	GR1 20	22	865	832	441.246	18.6588	1	1.22688e+08	1.47875e+08	3.95825e+07	3.73838e+08	1.99675e+08	1.06574e+08	1.21139e+08	1.09385e+08	7.54152e+07	1	1.0963	1	2.1928	2.51426	0.252585	0.986437	0.770391	0.971225	1	1.12632	1	1.73262	1.99343	0.352291	0.851909	0.737438	0.708391	9.79628e+07	1.69732e+08	8.34554e+07	2.03381	56.3162	58.737	30.2468	0	865	1	3	1320.72	2187
		865	GR1 20	22	865	832	441.246	18.6588	1	1.22688e+08	1.47875e+08	3.95825e+07	3.73838e+08	1.99675e+08	1.06574e+08	1.21139e+08	1.09385e+08	7.54152e+07	1	1.0963	1	2.1928	2.51426	0.252585	0.986437	0.770391	0.971225	1	1.12632	1	1.73262	1.99343	0.352291	0.851909	0.737438	0.708391	9.79628e+07	1.69732e+08	8.34554e+07	2.03381	56.3162	58.737	30.2468	0	865	1	3	1320.72	2177
		865	GR1 40	22	865	832	441.246	18.6588	1	1.22688e+08	1.47875e+08	3.95825e+07	3.73838e+08	1.99675e+08	1.06574e+08	1.21139e+08	1.09385e+08	7.54152e+07	1	1.0963	1	2.1928	2.51426	0.252585	0.986437	0.770391	0.971225	1	1.12632	1	1.73262	1.99343	0.352291	0.851909	0.737438	0.708391	9.79628e+07	1.69732e+08	8.34554e+07	2.03381	56.3162	58.737	30.2468	0	865	1	3	1320.72	2257
		865	GR1 40	22	865	832	441.246	18.6588	1	1.22688e+08	1.47875e+08	3.95825e+07	3.73838e+08	1.99675e+08	1.06574e+08	1.21139e+08	1.09385e+08	7.54152e+07	1	1.0963	1	2.1928	2.51426	0.252585	0.986437	0.770391	0.971225	1	1.12632	1	1.73262	1.99343	0.352291	0.851909	0.737438	0.708391	9.79628e+07	1.69732e+08	8.34554e+07	2.03381	56.3162	58.737	30.2468	0	865	1	3	1320.72	2263
		865	GR1 42	22	865	832	441.246	18.6588	1	1.22688e+08	1.47875e+08	3.95825e+07	3.73838e+08	1.99675e+08	1.06574e+08	1.21139e+08	1.09385e+08	7.54152e+07	1	1.0963	1	2.1928	2.51426	0.252585	0.986437	0.770391	0.971225	1	1.12632	1	1.73262	1.99343	0.352291	0.851909	0.737438	0.708391	9.79628e+07	1.69732e+08	8.34554e+07	2.03381	56.3162	58.737	30.2468	0	865	1	3	1320.72	2296
		865	GR1 42	22	865	832	441.246	18.6588	1	1.22688e+08	1.47875e+08	3.95825e+07	3.73838e+08	1.99675e+08	1.06574e+08	1.21139e+08	1.09385e+08	7.54152e+07	1	1.0963	1	2.1928	2.51426	0.252585	0.986437	0.770391	0.971225	1	1.12632	1	1.73262	1.99343	0.352291	0.851909	0.737438	0.708391	9.79628e+07	1.69732e+08	8.34554e+07	2.03381	56.3162	58.737	30.2468	0	865	1	3	1320.72	2289
		865	GR2 20	22	865	832	441.246	18.6588	1	1.22688e+08	1.47875e+08	3.95825e+07	3.73838e+08	1.99675e+08	1.06574e+08	1.21139e+08	1.09385e+08	7.54152e+07	1	1.0963	1	2.1928	2.51426	0.252585	0.986437	0.770391	0.971225	1	1.12632	1	1.73262	1.99343	0.352291	0.851909	0.737438	0.708391	9.79628e+07	1.69732e+08	8.34554e+07	2.03381	56.3162	58.737	30.2468	0	865	1	3	1320.72	2489
		865	GR2 20	22	865	832	441.246	18.6588	1	1.22688e+08	1.47875e+08	3.95825e+07	3.73838e+08	1.99675e+08	1.06574e+08	1.21139e+08	1.09385e+08	7.54152e+07	1	1.0963	1	2.1928	2.51426	0.252585	0.986437	0.770391	0.971225	1	1.12632	1	1.73262	1.99343	0.352291	0.851909	0.737438	0.708391	9.79628e+07	1.69732e+08	8.34554e+07	2.03381	56.3162	58.737	30.2468	0	865	1	3	1320.72	2477
		865	GR2 40	22	865	832	441.246	18.6588	1	1.22688e+08	1.47875e+08	3.95825e+07	3.73838e+08	1.99675e+08	1.06574e+08	1.21139e+08	1.09385e+08	7.54152e+07	1	1.0963	1	2.1928	2.51426	0.252585	0.986437	0.770391	0.971225	1	1.12632	1	1.73262	1.99343	0.352291	0.851909	0.737438	0.708391	9.79628e+07	1.69732e+08	8.34554e+07	2.03381	56.3162	58.737	30.2468	0	865	1	3	1320.72	2479
		865	GR2 40	22	865	832	441.246	18.6588	1	1.22688e+08	1.47875e+08	3.95825e+07	3.73838e+08	1.99675e+08	1.06574e+08	1.21139e+08	1.09385e+08	7.54152e+07	1	1.0963	1	2.1928	2.51426	0.252585	0.986437	0.770391	0.971225	1	1.12632	1	1.73262	1.99343	0.352291	0.851909	0.737438	0.708391	9.79628e+07	1.69732e+08	8.34554e+07	2.03381	56.3162	58.737	30.2468	0	865	1	3	1320.72	2490
		865	GR2 42	22	865	832	441.246	18.6588	1	1.22688e+08	1.47875e+08	3.95825e+07	3.73838e+08	1.99675e+08	1.06574e+08	1.21139e+08	1.09385e+08	7.54152e+07	1	1.0963	1	2.1928	2.51426	0.252585	0.986437	0.770391	0.971225	1	1.12632	1	1.73262	1.99343	0.352291	0.851909	0.737438	0.708391	9.79628e+07	1.69732e+08	8.34554e+07	2.03381	56.3162	58.737	30.2468	0	865	1	3	1320.72	2136
		865	GR2 42	22	865	832	441.246	18.6588	1	1.22688e+08	1.47875e+08	3.95825e+07	3.73838e+08	1.99675e+08	1.06574e+08	1.21139e+08	1.09385e+08	7.54152e+07	1	1.0963	1	2.1928	2.51426	0.252585	0.986437	0.770391	0.971225	1	1.12632	1	1.73262	1.99343	0.352291	0.851909	0.737438	0.708391	9.79628e+07	1.69732e+08	8.34554e+07	2.03381	56.3162	58.737	30.2468	0	865	1	3	1320.72	2131
		865	GR3 20	22	865	832	441.246	18.6588	1	1.22688e+08	1.47875e+08	3.95825e+07	3.73838e+08	1.99675e+08	1.06574e+08	1.21139e+08	1.09385e+08	7.54152e+07	1	1.0963	1	2.1928	2.51426	0.252585	0.986437	0.770391	0.971225	1	1.12632	1	1.73262	1.99343	0.352291	0.851909	0.737438	0.708391	9.79628e+07	1.69732e+08	8.34554e+07	2.03381	56.3162	58.737	30.2468	0	865	1	3	1320.72	2548
		865	GR3 20	22	865	832	441.246	18.6588	1	1.22688e+08	1.47875e+08	3.95825e+07	3.73838e+08	1.99675e+08	1.06574e+08	1.21139e+08	1.09385e+08	7.54152e+07	1	1.0963	1	2.1928	2.51426	0.252585	0.986437	0.770391	0.971225	1	1.12632	1	1.73262	1.99343	0.352291	0.851909	0.737438	0.708391	9.79628e+07	1.69732e+08	8.34554e+07	2.03381	56.3162	58.737	30.2468	0	865	1	3	1320.72	2558
		865	GR3 40	22	865	832	441.246	18.6588	1	1.22688e+08	1.47875e+08	3.95825e+07	3.73838e+08	1.99675e+08	1.06574e+08	1.21139e+08	1.09385e+08	7.54152e+07	1	1.0963	1	2.1928	2.51426	0.252585	0.986437	0.770391	0.971225	1	1.12632	1	1.73262	1.99343	0.352291	0.851909	0.737438	0.708391	9.79628e+07	1.69732e+08	8.34554e+07	2.03381	56.3162	58.737	30.2468	0	865	1	3	1320.72	2557
		865	GR3 40	22	865	832	441.246	18.6588	1	1.22688e+08	1.47875e+08	3.95825e+07	3.73838e+08	1.99675e+08	1.06574e+08	1.21139e+08	1.09385e+08	7.54152e+07	1	1.0963	1	2.1928	2.51426	0.252585	0.986437	0.770391	0.971225	1	1.12632	1	1.73262	1.99343	0.352291	0.851909	0.737438	0.708391	9.79628e+07	1.69732e+08	8.34554e+07	2.03381	56.3162	58.737	30.2468	0	865	1	3	1320.72	2568
		865	GR3 42	22	865	832	441.246	18.6588	1	1.22688e+08	1.47875e+08	3.95825e+07	3.73838e+08	1.99675e+08	1.06574e+08	1.21139e+08	1.09385e+08	7.54152e+07	1	1.0963	1	2.1928	2.51426	0.252585	0.986437	0.770391	0.971225	1	1.12632	1	1.73262	1.99343	0.352291	0.851909	0.737438	0.708391	9.79628e+07	1.69732e+08	8.34554e+07	2.03381	56.3162	58.737	30.2468	0	865	1	3	1320.72	2576
		865	GR3 42	22	865	832	441.246	18.6588	1	1.22688e+08	1.47875e+08	3.95825e+07	3.73838e+08	1.99675e+08	1.06574e+08	1.21139e+08	1.09385e+08	7.54152e+07	1	1.0963	1	2.1928	2.51426	0.252585	0.986437	0.770391	0.971225	1	1.12632	1	1.73262	1.99343	0.352291	0.851909	0.737438	0.708391	9.79628e+07	1.69732e+08	8.34554e+07	2.03381	56.3162	58.737	30.2468	0	865	1	3	1320.72	2587
	YHDELIANAAYIGTPGK	2	11	1	0.74414	1	1.92301	0.737179	0.322856	1.38645	0.75384	0.533045	0	89.7655
		Hits: 11 Items
		FRAMEID	RAWFILE	MS2	FrameID1	CompID	MZ	Time	GoodID	II GR1 20	II GR2 20	II GR3 20	II GR1 40	II GR3 40	II GR2 40	II GR1 42	II GR2 42	II GR3 42	Ratio 20	StdDev 20	PValue 20	Ratio 40	StdDev 40	PValue 40	Ratio 42	StdDev 42	PValue 42	Ratio 2(0)	StdDev 2(0)	PValue 2(0)	Ratio 4(0)	StdDev 4(0)	PValue 4(0)	Ratio 4(2)	StdDev 4(2)	PValue 4(2)	Avg 20	Avg 40	Avg 42	MaxChange	CV 20	CV 40	CV 42	PRElement	PRRoot	PRSize	Charge	CompMW	MS2Scan
		3679	GR1 20	10	3679	7026	916.961	48.2624	1	8.97302e+06	270810	1.05864e+06	6.78275e+07	691990	3.02554e+07	1.95271e+07	1.76741e+07	571834	1	2.80299	1	9.5875	23.2346	0.26705	3.66641	8.18142	0.267474	1	2.86749	1	6.94488	17.1974	0.289291	2.89878	6.7663	0.347568	3.38415e+06	2.35025e+07	9.80993e+06	6.94488	143.375	104.252	90.0438	0	3679	1	2	1831.91	7548
		3679	GR1 40	10	3679	7026	916.961	48.2624	1	8.97302e+06	270810	1.05864e+06	6.78275e+07	691990	3.02554e+07	1.95271e+07	1.76741e+07	571834	1	2.80299	1	9.5875	23.2346	0.26705	3.66641	8.18142	0.267474	1	2.86749	1	6.94488	17.1974	0.289291	2.89878	6.7663	0.347568	3.38415e+06	2.35025e+07	9.80993e+06	6.94488	143.375	104.252	90.0438	0	3679	1	2	1831.91	7833
		3679	GR1 40	10	3679	7026	916.961	48.2624	1	8.97302e+06	270810	1.05864e+06	6.78275e+07	691990	3.02554e+07	1.95271e+07	1.76741e+07	571834	1	2.80299	1	9.5875	23.2346	0.26705	3.66641	8.18142	0.267474	1	2.86749	1	6.94488	17.1974	0.289291	2.89878	6.7663	0.347568	3.38415e+06	2.35025e+07	9.80993e+06	6.94488	143.375	104.252	90.0438	0	3679	1	2	1831.91	7840
		3679	GR1 40	10	3679	7026	916.961	48.2624	1	8.97302e+06	270810	1.05864e+06	6.78275e+07	691990	3.02554e+07	1.95271e+07	1.76741e+07	571834	1	2.80299	1	9.5875	23.2346	0.26705	3.66641	8.18142	0.267474	1	2.86749	1	6.94488	17.1974	0.289291	2.89878	6.7663	0.347568	3.38415e+06	2.35025e+07	9.80993e+06	6.94488	143.375	104.252	90.0438	0	3679	1	2	1831.91	7892
		3679	GR1 42	10	3679	7026	916.961	48.2624	1	8.97302e+06	270810	1.05864e+06	6.78275e+07	691990	3.02554e+07	1.95271e+07	1.76741e+07	571834	1	2.80299	1	9.5875	23.2346	0.26705	3.66641	8.18142	0.267474	1	2.86749	1	6.94488	17.1974	0.289291	2.89878	6.7663	0.347568	3.38415e+06	2.35025e+07	9.80993e+06	6.94488	143.375	104.252	90.0438	0	3679	1	2	1831.91	7682
		3679	GR1 42	10	3679	7026	916.961	48.2624	1	8.97302e+06	270810	1.05864e+06	6.78275e+07	691990	3.02554e+07	1.95271e+07	1.76741e+07	571834	1	2.80299	1	9.5875	23.2346	0.26705	3.66641	8.18142	0.267474	1	2.86749	1	6.94488	17.1974	0.289291	2.89878	6.7663	0.347568	3.38415e+06	2.35025e+07	9.80993e+06	6.94488	143.375	104.252	90.0438	0	3679	1	2	1831.91	7690
		3679	GR2 40	10	3679	7026	916.961	48.2624	1	8.97302e+06	270810	1.05864e+06	6.78275e+07	691990	3.02554e+07	1.95271e+07	1.76741e+07	571834	1	2.80299	1	9.5875	23.2346	0.26705	3.66641	8.18142	0.267474	1	2.86749	1	6.94488	17.1974	0.289291	2.89878	6.7663	0.347568	3.38415e+06	2.35025e+07	9.80993e+06	6.94488	143.375	104.252	90.0438	0	3679	1	2	1831.91	7762
		3679	GR2 40	10	3679	7026	916.961	48.2624	1	8.97302e+06	270810	1.05864e+06	6.78275e+07	691990	3.02554e+07	1.95271e+07	1.76741e+07	571834	1	2.80299	1	9.5875	23.2346	0.26705	3.66641	8.18142	0.267474	1	2.86749	1	6.94488	17.1974	0.289291	2.89878	6.7663	0.347568	3.38415e+06	2.35025e+07	9.80993e+06	6.94488	143.375	104.252	90.0438	0	3679	1	2	1831.91	7773
		3679	GR2 42	10	3679	7026	916.961	48.2624	1	8.97302e+06	270810	1.05864e+06	6.78275e+07	691990	3.02554e+07	1.95271e+07	1.76741e+07	571834	1	2.80299	1	9.5875	23.2346	0.26705	3.66641	8.18142	0.267474	1	2.86749	1	6.94488	17.1974	0.289291	2.89878	6.7663	0.347568	3.38415e+06	2.35025e+07	9.80993e+06	6.94488	143.375	104.252	90.0438	0	3679	1	2	1831.91	7164
		3679	GR2 42	10	3679	7026	916.961	48.2624	1	8.97302e+06	270810	1.05864e+06	6.78275e+07	691990	3.02554e+07	1.95271e+07	1.76741e+07	571834	1	2.80299	1	9.5875	23.2346	0.26705	3.66641	8.18142	0.267474	1	2.86749	1	6.94488	17.1974	0.289291	2.89878	6.7663	0.347568	3.38415e+06	2.35025e+07	9.80993e+06	6.94488	143.375	104.252	90.0438	0	3679	1	2	1831.91	7172
		14826	GR2 40	4	14826	5019	611.642	47.6511	1	2.20128e+07	1.03839e+07	1.96328e+07	4.59246e+07	2.52002e+07	2.32953e+07	2.90147e+07	1.79867e+07	2.24385e+07	1	0.708434	1	1.81474	1.36652	0.181123	1.33463	0.792642	0.292042	1	0.770538	1	1.43467	1.10784	0.334637	1.21034	0.964062	0.595588	1.62777e+07	2.33531e+07	1.97015e+07	1.43467	38.5269	38.6921	41.1253	1	18422	2	3	1830.9	7775
Glyma15g11530.1	AT1G11840.6 glyoxalase I homolog	2	2	4	1	0.414321	1	2.37199	0.438853	0.037266	0.735123	0.430604	0.312575
	M.P. 2 Items
	PEPTIDE	Frames	Hits	Ratio 2(0)	StdDev 2(0)	PValue 2(0)	Ratio 4(0)	StdDev 4(0)	PValue 4(0)	Ratio 4(2)	StdDev 4(2)	PValue 4(2)	OtherAssignments	AvgIonScore
	ITAFLDPDGWK	1	2	1	0.585602	1	2.47759	0.551028	0.0400424	0.874448	0.646288	0.636497	0	20.615
		Hits: 2 Items
		FRAMEID	RAWFILE	MS2	FrameID1	CompID	MZ	Time	GoodID	II GR1 20	II GR2 20	II GR3 20	II GR1 40	II GR3 40	II GR2 40	II GR1 42	II GR2 42	II GR3 42	Ratio 20	StdDev 20	PValue 20	Ratio 40	StdDev 40	PValue 40	Ratio 42	StdDev 42	PValue 42	Ratio 2(0)	StdDev 2(0)	PValue 2(0)	Ratio 4(0)	StdDev 4(0)	PValue 4(0)	Ratio 4(2)	StdDev 4(2)	PValue 4(2)	Avg 20	Avg 40	Avg 42	MaxChange	CV 20	CV 40	CV 42	PRElement	PRRoot	PRSize	Charge	CompMW	MS2Scan
		19547	GR1 40	5	19547	10504	631.825	75.2036	1	4.98202e+06	3.39844e+06	6.58298e+06	1.87733e+07	9.8193e+06	1.86099e+07	3.73988e+06	9.33411e+06	3.1717e+06	1	0.638468	1	3.15452	2.03415	0.0573169	1.08569	1.0294	0.85716	1	0.585602	1	2.47759	1.36522	0.0400424	0.874448	0.565146	0.636497	4.63269e+06	1.14779e+07	4.05105e+06	2.83332	29.2801	25.8227	35.3488	0	19547	1	2	1261.64	12772
		19547	GR2 40	5	19547	10504	631.825	75.2036	1	4.98202e+06	3.39844e+06	6.58298e+06	1.87733e+07	9.8193e+06	1.86099e+07	3.73988e+06	9.33411e+06	3.1717e+06	1	0.638468	1	3.15452	2.03415	0.0573169	1.08569	1.0294	0.85716	1	0.585602	1	2.47759	1.36522	0.0400424	0.874448	0.565146	0.636497	4.63269e+06	1.14779e+07	4.05105e+06	2.83332	29.2801	25.8227	35.3488	0	19547	1	2	1261.64	12856
	TVLVDNQDFLK	1	2	1	0.586276	1	2.18884	0.725693	0.152629	0.623899	0.577443	0.145244	0	47.745
		Hits: 2 Items
		FRAMEID	RAWFILE	MS2	FrameID1	CompID	MZ	Time	GoodID	II GR1 20	II GR2 20	II GR3 20	II GR1 40	II GR3 40	II GR2 40	II GR1 42	II GR2 42	II GR3 42	Ratio 20	StdDev 20	PValue 20	Ratio 40	StdDev 40	PValue 40	Ratio 42	StdDev 42	PValue 42	Ratio 2(0)	StdDev 2(0)	PValue 2(0)	Ratio 4(0)	StdDev 4(0)	PValue 4(0)	Ratio 4(2)	StdDev 4(2)	PValue 4(2)	Avg 20	Avg 40	Avg 42	MaxChange	CV 20	CV 40	CV 42	PRElement	PRRoot	PRSize	Charge	CompMW	MS2Scan
		18605	GR1 40	2	18605	10725	646.348	52.9364	1	6.22213e+06	3.75289e+06	6.83025e+06	2.35949e+07	1.04853e+07	1.25008e+07	4.62025e+06	4.08939e+06	3.17826e+06	1	0.581883	1	2.77181	2.06663	0.128851	0.707391	0.336001	0.217446	1	0.586276	1	2.18884	1.58842	0.152629	0.623899	0.360266	0.145244	5.22746e+06	1.14421e+07	3.26141e+06	3.50832	29.3138	43.2555	28.4304	0	18605	2	2	1290.68	8713
		18605	GR1 40	2	18605	10725	646.348	52.9364	1	6.22213e+06	3.75289e+06	6.83025e+06	2.35949e+07	1.04853e+07	1.25008e+07	4.62025e+06	4.08939e+06	3.17826e+06	1	0.581883	1	2.77181	2.06663	0.128851	0.707391	0.336001	0.217446	1	0.586276	1	2.18884	1.58842	0.152629	0.623899	0.360266	0.145244	5.22746e+06	1.14421e+07	3.26141e+06	3.50832	29.3138	43.2555	28.4304	0	18605	2	2	1290.68	8721
Glyma09g06390.3	AT4G30160.1 villin 4	5	6	10	1	0.345717	1	2.19705	0.294143	0.0190135	1.056	0.389641	0.839893
	M.P. 5 Items
	PEPTIDE	Frames	Hits	Ratio 2(0)	StdDev 2(0)	PValue 2(0)	Ratio 4(0)	StdDev 4(0)	PValue 4(0)	Ratio 4(2)	StdDev 4(2)	PValue 4(2)	OtherAssignments	AvgIonScore
	ALEVVQYIK	2	4	1	1.32242	1	1.98601	1.10913	0.372748	0.930474	1.046	0.986606	0	39.905
		Hits: 4 Items
		FRAMEID	RAWFILE	MS2	FrameID1	CompID	MZ	Time	GoodID	II GR1 20	II GR2 20	II GR3 20	II GR1 40	II GR3 40	II GR2 40	II GR1 42	II GR2 42	II GR3 42	Ratio 20	StdDev 20	PValue 20	Ratio 40	StdDev 40	PValue 40	Ratio 42	StdDev 42	PValue 42	Ratio 2(0)	StdDev 2(0)	PValue 2(0)	Ratio 4(0)	StdDev 4(0)	PValue 4(0)	Ratio 4(2)	StdDev 4(2)	PValue 4(2)	Avg 20	Avg 40	Avg 42	MaxChange	CV 20	CV 40	CV 42	PRElement	PRRoot	PRSize	Charge	CompMW	MS2Scan
		4177	GR1 20	4	4177	9272	531.814	53.3119	1	1.22767e+07	1.14925e+06	6.82316e+06	2.86696e+07	7.72564e+06	1.76751e+07	9.99654e+06	9.16027e+06	3.31464e+06	1	1.64869	1	2.67026	3.75333	0.196945	1.10975	1.45417	0.857812	1	1.74514	1	2.03148	2.90448	0.283478	0.930844	1.29266	0.911633	6.44279e+06	1.30884e+07	5.99723e+06	2.18241	87.2569	55.7166	51.6131	0	4177	2	2	1061.61	8463
		4177	GR1 40	4	4177	9272	531.814	53.3119	1	1.22767e+07	1.14925e+06	6.82316e+06	2.86696e+07	7.72564e+06	1.76751e+07	9.99654e+06	9.16027e+06	3.31464e+06	1	1.64869	1	2.67026	3.75333	0.196945	1.10975	1.45417	0.857812	1	1.74514	1	2.03148	2.90448	0.283478	0.930844	1.29266	0.911633	6.44279e+06	1.30884e+07	5.99723e+06	2.18241	87.2569	55.7166	51.6131	0	4177	2	2	1061.61	8781
		4177	GR1 42	4	4177	9272	531.814	53.3119	1	1.22767e+07	1.14925e+06	6.82316e+06	2.86696e+07	7.72564e+06	1.76751e+07	9.99654e+06	9.16027e+06	3.31464e+06	1	1.64869	1	2.67026	3.75333	0.196945	1.10975	1.45417	0.857812	1	1.74514	1	2.03148	2.90448	0.283478	0.930844	1.29266	0.911633	6.44279e+06	1.30884e+07	5.99723e+06	2.18241	87.2569	55.7166	51.6131	0	4177	2	2	1061.61	8629
		24256	GR2 40	1	24256	9272	532.317	53.4484	1	6.85066e+06	562532	2.61705e+06	1.55158e+07	2.85537e+06	7.18739e+06	4.81819e+06	5.62189e+06	1.15817e+06	1	1.91802	1	2.54815	4.36822	0.302609	1.15633	1.82057	0.83263	1	2.02665	1	1.91728	3.36989	0.420517	0.929988	1.47889	0.922367	3.22256e+06	6.17854e+06	2.99694e+06	2.06162	101.333	74.4318	57.6901	1	4177	2	2	1061.61	8754
	FFTGDSYVILK	1	1	1	0.599987	1	2.89192	0.538772	0.0271392	2.13932	1.01046	0.322816	0	32.24
		Hits: 1 Items
		FRAMEID	RAWFILE	MS2	FrameID1	CompID	MZ	Time	GoodID	II GR1 20	II GR2 20	II GR3 20	II GR1 40	II GR3 40	II GR2 40	II GR1 42	II GR2 42	II GR3 42	Ratio 20	StdDev 20	PValue 20	Ratio 40	StdDev 40	PValue 40	Ratio 42	StdDev 42	PValue 42	Ratio 2(0)	StdDev 2(0)	PValue 2(0)	Ratio 4(0)	StdDev 4(0)	PValue 4(0)	Ratio 4(2)	StdDev 4(2)	PValue 4(2)	Avg 20	Avg 40	Avg 42	MaxChange	CV 20	CV 40	CV 42	PRElement	PRRoot	PRSize	Charge	CompMW	MS2Scan
		5699	GR1 20	1	5699	2371	645.344	69.3876	1	1.52188e+07	1.19051e+07	9.52993e+06	3.85076e+07	3.57608e+07	6.23287e+07	1.87574e+07	7.33142e+07	1.2603e+07	1	0.467724	1	3.72667	2.06737	0.0537702	2.85575	3.40292	0.360775	1	0.599987	1	2.89192	1.55808	0.0271392	2.13932	2.1617	0.322816	1.15239e+07	3.33261e+07	2.46533e+07	2.89192	29.9994	23.8778	71.0468	1	15838	3	2	1287.68	11291
	IENFNPVPVPK	1	1	1	0.606771	1	1.44567	0.530795	0.159973	1.02424	0.640651	0.931689	0	37.17
		Hits: 1 Items
		FRAMEID	RAWFILE	MS2	FrameID1	CompID	MZ	Time	GoodID	II GR1 20	II GR2 20	II GR3 20	II GR1 40	II GR3 40	II GR2 40	II GR1 42	II GR2 42	II GR3 42	Ratio 20	StdDev 20	PValue 20	Ratio 40	StdDev 40	PValue 40	Ratio 42	StdDev 42	PValue 42	Ratio 2(0)	StdDev 2(0)	PValue 2(0)	Ratio 4(0)	StdDev 4(0)	PValue 4(0)	Ratio 4(2)	StdDev 4(2)	PValue 4(2)	Avg 20	Avg 40	Avg 42	MaxChange	CV 20	CV 40	CV 42	PRElement	PRRoot	PRSize	Charge	CompMW	MS2Scan
		18244	GR3 40	4	18244	5298	627.347	44.4696	1	1.28819e+07	1.54885e+07	2.5211e+07	3.80526e+07	3.15394e+07	2.58206e+07	1.43682e+07	2.26351e+07	2.47341e+07	1	0.727619	1	1.7807	0.99051	0.0539865	1.15222	0.726027	0.609902	1	0.606771	1	1.44567	0.767356	0.159973	1.02424	0.656182	0.931689	1.64367e+07	2.37621e+07	1.68352e+07	1.44567	30.3386	22.7409	33.7265	0	18244	1	2	1252.68	7400
	IFQFNGSNSSIQER	1	1	1	3.12635	1	0.927086	3.05823	0.954737	0.711927	3.04562	0.806154	0	73.13
		Hits: 1 Items
		FRAMEID	RAWFILE	MS2	FrameID1	CompID	MZ	Time	GoodID	II GR1 20	II GR2 20	II GR3 20	II GR1 40	II GR3 40	II GR2 40	II GR1 42	II GR2 42	II GR3 42	Ratio 20	StdDev 20	PValue 20	Ratio 40	StdDev 40	PValue 40	Ratio 42	StdDev 42	PValue 42	Ratio 2(0)	StdDev 2(0)	PValue 2(0)	Ratio 4(0)	StdDev 4(0)	PValue 4(0)	Ratio 4(2)	StdDev 4(2)	PValue 4(2)	Avg 20	Avg 40	Avg 42	MaxChange	CV 20	CV 40	CV 42	PRElement	PRRoot	PRSize	Charge	CompMW	MS2Scan
		3083	GR3 42	7	3083	9181	813.887	42.1062	1	3.00287e+07	236865	2.15802e+06	3.72417e+07	1.46907e+06	2.21141e+06	2.22701e+07	1.20345e+06	1.55771e+06	1	3.08543	1	1.26211	3.83852	0.861842	0.772008	2.30701	0.84677	1	3.12635	1	0.927086	2.83525	0.954737	0.711927	2.16826	0.806154	1.0714e+07	9.93284e+06	7.62761e+06	1.40464	156.318	149.506	148.245	0	3083	2	2	1625.76	6393
	TVELDAALGGR	1	3	1	0.674411	1	2.35632	0.523863	0.0152403	0.668945	0.682139	0.241941	0	46.7367
		Hits: 3 Items
		FRAMEID	RAWFILE	MS2	FrameID1	CompID	MZ	Time	GoodID	II GR1 20	II GR2 20	II GR3 20	II GR1 40	II GR3 40	II GR2 40	II GR1 42	II GR2 42	II GR3 42	Ratio 20	StdDev 20	PValue 20	Ratio 40	StdDev 40	PValue 40	Ratio 42	StdDev 42	PValue 42	Ratio 2(0)	StdDev 2(0)	PValue 2(0)	Ratio 4(0)	StdDev 4(0)	PValue 4(0)	Ratio 4(2)	StdDev 4(2)	PValue 4(2)	Avg 20	Avg 40	Avg 42	MaxChange	CV 20	CV 40	CV 42	PRElement	PRRoot	PRSize	Charge	CompMW	MS2Scan
		10235	GR1 42	5	10235	942	551.301	38.9994	1	4.90005e+07	95761290	6.12243e+07	2.4852e+08	1.74453e+08	1.84458e+08	5.4554e+07	4.2138e+07	5.45153e+07	1	0.706401	1	2.94889	1.62684	0.0128088	0.734066	0.363511	0.321285	1	0.674411	1	2.35632	1.23439	0.0152403	0.668945	0.456313	0.241941	6.37063e+07	1.50113e+08	4.2616e+07	3.52245	33.7205	18.6657	34.4933	1	10249	3	2	1099.58	5772
		10235	GR1 42	5	10235	942	551.301	38.9994	1	4.90005e+07	95761290	6.12243e+07	2.4852e+08	1.74453e+08	1.84458e+08	5.4554e+07	4.2138e+07	5.45153e+07	1	0.706401	1	2.94889	1.62684	0.0128088	0.734066	0.363511	0.321285	1	0.674411	1	2.35632	1.23439	0.0152403	0.668945	0.456313	0.241941	6.37063e+07	1.50113e+08	4.2616e+07	3.52245	33.7205	18.6657	34.4933	1	10249	3	2	1099.58	5757
		10235	GR3 40	5	10235	942	551.301	38.9994	1	4.90005e+07	95761290	6.12243e+07	2.4852e+08	1.74453e+08	1.84458e+08	5.4554e+07	4.2138e+07	5.45153e+07	1	0.706401	1	2.94889	1.62684	0.0128088	0.734066	0.363511	0.321285	1	0.674411	1	2.35632	1.23439	0.0152403	0.668945	0.456313	0.241941	6.37063e+07	1.50113e+08	4.2616e+07	3.52245	33.7205	18.6657	34.4933	1	10249	3	2	1099.58	6077
Glyma15g17640.2	AT4G30160.1 villin 4	5	6	10	1	0.345717	1	2.19705	0.294143	0.0190135	1.056	0.389641	0.839893
	M.P. 5 Items
	PEPTIDE	Frames	Hits	Ratio 2(0)	StdDev 2(0)	PValue 2(0)	Ratio 4(0)	StdDev 4(0)	PValue 4(0)	Ratio 4(2)	StdDev 4(2)	PValue 4(2)	OtherAssignments	AvgIonScore
	ALEVVQYIK	2	4	1	1.32242	1	1.98601	1.10913	0.372748	0.930474	1.046	0.986606	0	39.905
		Hits: 4 Items
		FRAMEID	RAWFILE	MS2	FrameID1	CompID	MZ	Time	GoodID	II GR1 20	II GR2 20	II GR3 20	II GR1 40	II GR3 40	II GR2 40	II GR1 42	II GR2 42	II GR3 42	Ratio 20	StdDev 20	PValue 20	Ratio 40	StdDev 40	PValue 40	Ratio 42	StdDev 42	PValue 42	Ratio 2(0)	StdDev 2(0)	PValue 2(0)	Ratio 4(0)	StdDev 4(0)	PValue 4(0)	Ratio 4(2)	StdDev 4(2)	PValue 4(2)	Avg 20	Avg 40	Avg 42	MaxChange	CV 20	CV 40	CV 42	PRElement	PRRoot	PRSize	Charge	CompMW	MS2Scan
		4177	GR1 20	4	4177	9272	531.814	53.3119	1	1.22767e+07	1.14925e+06	6.82316e+06	2.86696e+07	7.72564e+06	1.76751e+07	9.99654e+06	9.16027e+06	3.31464e+06	1	1.64869	1	2.67026	3.75333	0.196945	1.10975	1.45417	0.857812	1	1.74514	1	2.03148	2.90448	0.283478	0.930844	1.29266	0.911633	6.44279e+06	1.30884e+07	5.99723e+06	2.18241	87.2569	55.7166	51.6131	0	4177	2	2	1061.61	8463
		4177	GR1 40	4	4177	9272	531.814	53.3119	1	1.22767e+07	1.14925e+06	6.82316e+06	2.86696e+07	7.72564e+06	1.76751e+07	9.99654e+06	9.16027e+06	3.31464e+06	1	1.64869	1	2.67026	3.75333	0.196945	1.10975	1.45417	0.857812	1	1.74514	1	2.03148	2.90448	0.283478	0.930844	1.29266	0.911633	6.44279e+06	1.30884e+07	5.99723e+06	2.18241	87.2569	55.7166	51.6131	0	4177	2	2	1061.61	8781
		4177	GR1 42	4	4177	9272	531.814	53.3119	1	1.22767e+07	1.14925e+06	6.82316e+06	2.86696e+07	7.72564e+06	1.76751e+07	9.99654e+06	9.16027e+06	3.31464e+06	1	1.64869	1	2.67026	3.75333	0.196945	1.10975	1.45417	0.857812	1	1.74514	1	2.03148	2.90448	0.283478	0.930844	1.29266	0.911633	6.44279e+06	1.30884e+07	5.99723e+06	2.18241	87.2569	55.7166	51.6131	0	4177	2	2	1061.61	8629
		24256	GR2 40	1	24256	9272	532.317	53.4484	1	6.85066e+06	562532	2.61705e+06	1.55158e+07	2.85537e+06	7.18739e+06	4.81819e+06	5.62189e+06	1.15817e+06	1	1.91802	1	2.54815	4.36822	0.302609	1.15633	1.82057	0.83263	1	2.02665	1	1.91728	3.36989	0.420517	0.929988	1.47889	0.922367	3.22256e+06	6.17854e+06	2.99694e+06	2.06162	101.333	74.4318	57.6901	1	4177	2	2	1061.61	8754
	FFTGDSYVILK	1	1	1	0.599987	1	2.89192	0.538772	0.0271392	2.13932	1.01046	0.322816	0	32.24
		Hits: 1 Items
		FRAMEID	RAWFILE	MS2	FrameID1	CompID	MZ	Time	GoodID	II GR1 20	II GR2 20	II GR3 20	II GR1 40	II GR3 40	II GR2 40	II GR1 42	II GR2 42	II GR3 42	Ratio 20	StdDev 20	PValue 20	Ratio 40	StdDev 40	PValue 40	Ratio 42	StdDev 42	PValue 42	Ratio 2(0)	StdDev 2(0)	PValue 2(0)	Ratio 4(0)	StdDev 4(0)	PValue 4(0)	Ratio 4(2)	StdDev 4(2)	PValue 4(2)	Avg 20	Avg 40	Avg 42	MaxChange	CV 20	CV 40	CV 42	PRElement	PRRoot	PRSize	Charge	CompMW	MS2Scan
		5699	GR1 20	1	5699	2371	645.344	69.3876	1	1.52188e+07	1.19051e+07	9.52993e+06	3.85076e+07	3.57608e+07	6.23287e+07	1.87574e+07	7.33142e+07	1.2603e+07	1	0.467724	1	3.72667	2.06737	0.0537702	2.85575	3.40292	0.360775	1	0.599987	1	2.89192	1.55808	0.0271392	2.13932	2.1617	0.322816	1.15239e+07	3.33261e+07	2.46533e+07	2.89192	29.9994	23.8778	71.0468	1	15838	3	2	1287.68	11291
	IENFNPVPVPK	1	1	1	0.606771	1	1.44567	0.530795	0.159973	1.02424	0.640651	0.931689	0	37.17
		Hits: 1 Items
		FRAMEID	RAWFILE	MS2	FrameID1	CompID	MZ	Time	GoodID	II GR1 20	II GR2 20	II GR3 20	II GR1 40	II GR3 40	II GR2 40	II GR1 42	II GR2 42	II GR3 42	Ratio 20	StdDev 20	PValue 20	Ratio 40	StdDev 40	PValue 40	Ratio 42	StdDev 42	PValue 42	Ratio 2(0)	StdDev 2(0)	PValue 2(0)	Ratio 4(0)	StdDev 4(0)	PValue 4(0)	Ratio 4(2)	StdDev 4(2)	PValue 4(2)	Avg 20	Avg 40	Avg 42	MaxChange	CV 20	CV 40	CV 42	PRElement	PRRoot	PRSize	Charge	CompMW	MS2Scan
		18244	GR3 40	4	18244	5298	627.347	44.4696	1	1.28819e+07	1.54885e+07	2.5211e+07	3.80526e+07	3.15394e+07	2.58206e+07	1.43682e+07	2.26351e+07	2.47341e+07	1	0.727619	1	1.7807	0.99051	0.0539865	1.15222	0.726027	0.609902	1	0.606771	1	1.44567	0.767356	0.159973	1.02424	0.656182	0.931689	1.64367e+07	2.37621e+07	1.68352e+07	1.44567	30.3386	22.7409	33.7265	0	18244	1	2	1252.68	7400
	IFQFNGSNSSIQER	1	1	1	3.12635	1	0.927086	3.05823	0.954737	0.711927	3.04562	0.806154	0	73.13
		Hits: 1 Items
		FRAMEID	RAWFILE	MS2	FrameID1	CompID	MZ	Time	GoodID	II GR1 20	II GR2 20	II GR3 20	II GR1 40	II GR3 40	II GR2 40	II GR1 42	II GR2 42	II GR3 42	Ratio 20	StdDev 20	PValue 20	Ratio 40	StdDev 40	PValue 40	Ratio 42	StdDev 42	PValue 42	Ratio 2(0)	StdDev 2(0)	PValue 2(0)	Ratio 4(0)	StdDev 4(0)	PValue 4(0)	Ratio 4(2)	StdDev 4(2)	PValue 4(2)	Avg 20	Avg 40	Avg 42	MaxChange	CV 20	CV 40	CV 42	PRElement	PRRoot	PRSize	Charge	CompMW	MS2Scan
		3083	GR3 42	7	3083	9181	813.887	42.1062	1	3.00287e+07	236865	2.15802e+06	3.72417e+07	1.46907e+06	2.21141e+06	2.22701e+07	1.20345e+06	1.55771e+06	1	3.08543	1	1.26211	3.83852	0.861842	0.772008	2.30701	0.84677	1	3.12635	1	0.927086	2.83525	0.954737	0.711927	2.16826	0.806154	1.0714e+07	9.93284e+06	7.62761e+06	1.40464	156.318	149.506	148.245	0	3083	2	2	1625.76	6393
	TVELDAALGGR	1	3	1	0.674411	1	2.35632	0.523863	0.0152403	0.668945	0.682139	0.241941	0	46.7367
		Hits: 3 Items
		FRAMEID	RAWFILE	MS2	FrameID1	CompID	MZ	Time	GoodID	II GR1 20	II GR2 20	II GR3 20	II GR1 40	II GR3 40	II GR2 40	II GR1 42	II GR2 42	II GR3 42	Ratio 20	StdDev 20	PValue 20	Ratio 40	StdDev 40	PValue 40	Ratio 42	StdDev 42	PValue 42	Ratio 2(0)	StdDev 2(0)	PValue 2(0)	Ratio 4(0)	StdDev 4(0)	PValue 4(0)	Ratio 4(2)	StdDev 4(2)	PValue 4(2)	Avg 20	Avg 40	Avg 42	MaxChange	CV 20	CV 40	CV 42	PRElement	PRRoot	PRSize	Charge	CompMW	MS2Scan
		10235	GR1 42	5	10235	942	551.301	38.9994	1	4.90005e+07	95761290	6.12243e+07	2.4852e+08	1.74453e+08	1.84458e+08	5.4554e+07	4.2138e+07	5.45153e+07	1	0.706401	1	2.94889	1.62684	0.0128088	0.734066	0.363511	0.321285	1	0.674411	1	2.35632	1.23439	0.0152403	0.668945	0.456313	0.241941	6.37063e+07	1.50113e+08	4.2616e+07	3.52245	33.7205	18.6657	34.4933	1	10249	3	2	1099.58	5772
Glyma08g24720.1	AT1G70890.1 MLP like protein 43	6	8	44	1	0.213705	1	2.17938	0.239832	0.0175378	0.734865	0.220025	0.134697
	M.P. 6 Items
	PEPTIDE	Frames	Hits	Ratio 2(0)	StdDev 2(0)	PValue 2(0)	Ratio 4(0)	StdDev 4(0)	PValue 4(0)	Ratio 4(2)	StdDev 4(2)	PValue 4(2)	OtherAssignments	AvgIonScore
	HWTYTIDGK	1	7	1	0.538814	1	1.94536	0.852962	0.283802	0.501315	0.765741	0.0784745	0	25.3329
		Hits: 7 Items
		FRAMEID	RAWFILE	MS2	FrameID1	CompID	MZ	Time	GoodID	II GR1 20	II GR2 20	II GR3 20	II GR1 40	II GR3 40	II GR2 40	II GR1 42	II GR2 42	II GR3 42	Ratio 20	StdDev 20	PValue 20	Ratio 40	StdDev 40	PValue 40	Ratio 42	StdDev 42	PValue 42	Ratio 2(0)	StdDev 2(0)	PValue 2(0)	Ratio 4(0)	StdDev 4(0)	PValue 4(0)	Ratio 4(2)	StdDev 4(2)	PValue 4(2)	Avg 20	Avg 40	Avg 42	MaxChange	CV 20	CV 40	CV 42	PRElement	PRRoot	PRSize	Charge	CompMW	MS2Scan
		1457	GR1 20	10	1457	3227	560.775	25.287	1	3.39776e+07	3.78376e+07	2.34105e+07	5.38444e+07	1.1766e+08	5.54358e+07	2.1542e+07	1.05633e+07	1.94701e+07	1	0.4706	1	2.38319	1.70731	0.167292	0.541612	0.311211	0.0598907	1	0.538814	1	1.94536	1.65932	0.283802	0.501315	0.383877	0.0784745	2.98155e+07	5.80018e+07	1.49469e+07	3.88051	26.9407	58.3555	49.6334	0	1457	1	2	1119.54	3289
		1457	GR1 40	10	1457	3227	560.775	25.287	1	3.39776e+07	3.78376e+07	2.34105e+07	5.38444e+07	1.1766e+08	5.54358e+07	2.1542e+07	1.05633e+07	1.94701e+07	1	0.4706	1	2.38319	1.70731	0.167292	0.541612	0.311211	0.0598907	1	0.538814	1	1.94536	1.65932	0.283802	0.501315	0.383877	0.0784745	2.98155e+07	5.80018e+07	1.49469e+07	3.88051	26.9407	58.3555	49.6334	0	1457	1	2	1119.54	3496
		1457	GR2 40	10	1457	3227	560.775	25.287	1	3.39776e+07	3.78376e+07	2.34105e+07	5.38444e+07	1.1766e+08	5.54358e+07	2.1542e+07	1.05633e+07	1.94701e+07	1	0.4706	1	2.38319	1.70731	0.167292	0.541612	0.311211	0.0598907	1	0.538814	1	1.94536	1.65932	0.283802	0.501315	0.383877	0.0784745	2.98155e+07	5.80018e+07	1.49469e+07	3.88051	26.9407	58.3555	49.6334	0	1457	1	2	1119.54	3568
		1457	GR2 40	10	1457	3227	560.775	25.287	1	3.39776e+07	3.78376e+07	2.34105e+07	5.38444e+07	1.1766e+08	5.54358e+07	2.1542e+07	1.05633e+07	1.94701e+07	1	0.4706	1	2.38319	1.70731	0.167292	0.541612	0.311211	0.0598907	1	0.538814	1	1.94536	1.65932	0.283802	0.501315	0.383877	0.0784745	2.98155e+07	5.80018e+07	1.49469e+07	3.88051	26.9407	58.3555	49.6334	0	1457	1	2	1119.54	3559
		1457	GR3 20	10	1457	3227	560.775	25.287	1	3.39776e+07	3.78376e+07	2.34105e+07	5.38444e+07	1.1766e+08	5.54358e+07	2.1542e+07	1.05633e+07	1.94701e+07	1	0.4706	1	2.38319	1.70731	0.167292	0.541612	0.311211	0.0598907	1	0.538814	1	1.94536	1.65932	0.283802	0.501315	0.383877	0.0784745	2.98155e+07	5.80018e+07	1.49469e+07	3.88051	26.9407	58.3555	49.6334	0	1457	1	2	1119.54	3540
		1457	GR3 40	10	1457	3227	560.775	25.287	1	3.39776e+07	3.78376e+07	2.34105e+07	5.38444e+07	1.1766e+08	5.54358e+07	2.1542e+07	1.05633e+07	1.94701e+07	1	0.4706	1	2.38319	1.70731	0.167292	0.541612	0.311211	0.0598907	1	0.538814	1	1.94536	1.65932	0.283802	0.501315	0.383877	0.0784745	2.98155e+07	5.80018e+07	1.49469e+07	3.88051	26.9407	58.3555	49.6334	0	1457	1	2	1119.54	3772
		1457	GR3 40	10	1457	3227	560.775	25.287	1	3.39776e+07	3.78376e+07	2.34105e+07	5.38444e+07	1.1766e+08	5.54358e+07	2.1542e+07	1.05633e+07	1.94701e+07	1	0.4706	1	2.38319	1.70731	0.167292	0.541612	0.311211	0.0598907	1	0.538814	1	1.94536	1.65932	0.283802	0.501315	0.383877	0.0784745	2.98155e+07	5.80018e+07	1.49469e+07	3.88051	26.9407	58.3555	49.6334	0	1457	1	2	1119.54	3764
	IGEEVDPPYGYIEYVHK	2	4	1	1.14984	1	4.05509	1.30707	0.33954	1.26805	1.29207	0.887206	0	39.69
		Hits: 4 Items
		FRAMEID	RAWFILE	MS2	FrameID1	CompID	MZ	Time	GoodID	II GR1 20	II GR2 20	II GR3 20	II GR1 40	II GR3 40	II GR2 40	II GR1 42	II GR2 42	II GR3 42	Ratio 20	StdDev 20	PValue 20	Ratio 40	StdDev 40	PValue 40	Ratio 42	StdDev 42	PValue 42	Ratio 2(0)	StdDev 2(0)	PValue 2(0)	Ratio 4(0)	StdDev 4(0)	PValue 4(0)	Ratio 4(2)	StdDev 4(2)	PValue 4(2)	Avg 20	Avg 40	Avg 42	MaxChange	CV 20	CV 40	CV 42	PRElement	PRRoot	PRSize	Charge	CompMW	MS2Scan
		15563	GR3 20	4	15563	2634	670.334	63.205	1	2.12202e+07	4.882e+06	2.81099e+07	7.47772e+07	1.96888e+07	2.28435e+08	1.46275e+07	6.36325e+07	3.58404e+06	1	1.32036	1	5.95625	9.91881	0.287371	1.5097	2.76537	0.6771	1	1.28434	1	4.48909	7.17117	0.293131	1.10508	1.79239	0.893542	1.68025e+07	7.54276e+07	1.85681e+07	4.48909	64.2169	95.53	97.9782	1	5104	2	3	2007.98	10490
		27062	GR1 42	3	27062	2634	669.998	62.7893	1	1.77815e+06	4.53237e+06	3.2776e+07	2.69531e+07	1.50499e+07	1.14931e+08	1.62329e+07	5.65313e+07	4.65441e+06	1	2.63368	1	4.01504	9.47447	0.338801	1.9807	4.69833	0.536041	1	2.58098	1	3.17602	7.22077	0.355016	1.55108	3.31536	0.631591	1.15799e+07	3.67782e+07	1.79614e+07	3.17602	129.049	98.3034	84.6956	0	5104	2	3	2007.98	10240
		27062	GR1 42	3	27062	2634	669.998	62.7893	1	1.77815e+06	4.53237e+06	3.2776e+07	2.69531e+07	1.50499e+07	1.14931e+08	1.62329e+07	5.65313e+07	4.65441e+06	1	2.63368	1	4.01504	9.47447	0.338801	1.9807	4.69833	0.536041	1	2.58098	1	3.17602	7.22077	0.355016	1.55108	3.31536	0.631591	1.15799e+07	3.67782e+07	1.79614e+07	3.17602	129.049	98.3034	84.6956	0	5104	2	3	2007.98	10232
		27062	GR2 42	3	27062	2634	669.998	62.7893	1	1.77815e+06	4.53237e+06	3.2776e+07	2.69531e+07	1.50499e+07	1.14931e+08	1.62329e+07	5.65313e+07	4.65441e+06	1	2.63368	1	4.01504	9.47447	0.338801	1.9807	4.69833	0.536041	1	2.58098	1	3.17602	7.22077	0.355016	1.55108	3.31536	0.631591	1.15799e+07	3.67782e+07	1.79614e+07	3.17602	129.049	98.3034	84.6956	0	5104	2	3	2007.98	9927
	ISSEIGVQATAAK	2	11	1	0.411296	1	2.12896	0.31695	0.0072397	0.8064	0.300922	0.553203	0	84.2055
		Hits: 11 Items
		FRAMEID	RAWFILE	MS2	FrameID1	CompID	MZ	Time	GoodID	II GR1 20	II GR2 20	II GR3 20	II GR1 40	II GR3 40	II GR2 40	II GR1 42	II GR2 42	II GR3 42	Ratio 20	StdDev 20	PValue 20	Ratio 40	StdDev 40	PValue 40	Ratio 42	StdDev 42	PValue 42	Ratio 2(0)	StdDev 2(0)	PValue 2(0)	Ratio 4(0)	StdDev 4(0)	PValue 4(0)	Ratio 4(2)	StdDev 4(2)	PValue 4(2)	Avg 20	Avg 40	Avg 42	MaxChange	CV 20	CV 40	CV 42	PRElement	PRRoot	PRSize	Charge	CompMW	MS2Scan
		1438	GR3 40	13	1438	1508	637.845	25.0996	1	2.7025e+07	1.14479e+08	1.51101e+08	3.37286e+07	7.9306e+07	6.1041e+07	2.59548e+07	1.45643e+08	1.40098e+08	1	1.30722	1	0.594916	0.624019	0.39975	1.06525	1.38891	0.911281	1	1.24107	1	0.495806	0.539978	0.29341	0.924199	1.18986	0.887942	8.84441e+07	4.38511e+07	8.17399e+07	2.01692	62.0537	46.8555	66.6915	0	1438	1	2	1273.68	3716
		9238	GR1 40	10	9238	4229	637.85	19.6468	1	1.48983e+07	2.38953e+07	1.82328e+07	5.97042e+07	5.12831e+07	5.13906e+07	1.36454e+07	2.49017e+07	1.53521e+07	1	0.478563	1	2.84742	0.935488	0.000799797	0.945164	0.5453	0.824362	1	0.435931	1	2.28008	0.755364	0.00308094	0.799593	0.24747	0.247834	1.76521e+07	4.0248e+07	1.41145e+07	2.85155	21.7966	11.3324	9.15292	0	9238	1	2	1273.68	2512
		9238	GR1 40	10	9238	4229	637.85	19.6468	1	1.48983e+07	2.38953e+07	1.82328e+07	5.97042e+07	5.12831e+07	5.13906e+07	1.36454e+07	2.49017e+07	1.53521e+07	1	0.478563	1	2.84742	0.935488	0.000799797	0.945164	0.5453	0.824362	1	0.435931	1	2.28008	0.755364	0.00308094	0.799593	0.24747	0.247834	1.76521e+07	4.0248e+07	1.41145e+07	2.85155	21.7966	11.3324	9.15292	0	9238	1	2	1273.68	2523
		9238	GR1 42	10	9238	4229	637.85	19.6468	1	1.48983e+07	2.38953e+07	1.82328e+07	5.97042e+07	5.12831e+07	5.13906e+07	1.36454e+07	2.49017e+07	1.53521e+07	1	0.478563	1	2.84742	0.935488	0.000799797	0.945164	0.5453	0.824362	1	0.435931	1	2.28008	0.755364	0.00308094	0.799593	0.24747	0.247834	1.76521e+07	4.0248e+07	1.41145e+07	2.85155	21.7966	11.3324	9.15292	0	9238	1	2	1273.68	2514
		9238	GR1 42	10	9238	4229	637.85	19.6468	1	1.48983e+07	2.38953e+07	1.82328e+07	5.97042e+07	5.12831e+07	5.13906e+07	1.36454e+07	2.49017e+07	1.53521e+07	1	0.478563	1	2.84742	0.935488	0.000799797	0.945164	0.5453	0.824362	1	0.435931	1	2.28008	0.755364	0.00308094	0.799593	0.24747	0.247834	1.76521e+07	4.0248e+07	1.41145e+07	2.85155	21.7966	11.3324	9.15292	0	9238	1	2	1273.68	2505
		9238	GR2 20	10	9238	4229	637.85	19.6468	1	1.48983e+07	2.38953e+07	1.82328e+07	5.97042e+07	5.12831e+07	5.13906e+07	1.36454e+07	2.49017e+07	1.53521e+07	1	0.478563	1	2.84742	0.935488	0.000799797	0.945164	0.5453	0.824362	1	0.435931	1	2.28008	0.755364	0.00308094	0.799593	0.24747	0.247834	1.76521e+07	4.0248e+07	1.41145e+07	2.85155	21.7966	11.3324	9.15292	0	9238	1	2	1273.68	2593
		9238	GR2 20	10	9238	4229	637.85	19.6468	1	1.48983e+07	2.38953e+07	1.82328e+07	5.97042e+07	5.12831e+07	5.13906e+07	1.36454e+07	2.49017e+07	1.53521e+07	1	0.478563	1	2.84742	0.935488	0.000799797	0.945164	0.5453	0.824362	1	0.435931	1	2.28008	0.755364	0.00308094	0.799593	0.24747	0.247834	1.76521e+07	4.0248e+07	1.41145e+07	2.85155	21.7966	11.3324	9.15292	0	9238	1	2	1273.68	2600
		9238	GR2 40	10	9238	4229	637.85	19.6468	1	1.48983e+07	2.38953e+07	1.82328e+07	5.97042e+07	5.12831e+07	5.13906e+07	1.36454e+07	2.49017e+07	1.53521e+07	1	0.478563	1	2.84742	0.935488	0.000799797	0.945164	0.5453	0.824362	1	0.435931	1	2.28008	0.755364	0.00308094	0.799593	0.24747	0.247834	1.76521e+07	4.0248e+07	1.41145e+07	2.85155	21.7966	11.3324	9.15292	0	9238	1	2	1273.68	2644
[truncated: 4,842 more rows]
[truncated: 5 more columns]

## Sheet: Sheet2
PROTEINID	DESCRIPTION	PEPTIDES				NStdDev_20	NPValue_20	NRatio_40	NStdDev_40	NPValue_40
[truncated: 883 more rows]
