# Supplementary material for: Quantitative proteomics reveals the effect of protein glycosylation in soybean root under flooding stress
Source: Front Plant Sci. 2014 Nov 18;5:627. doi: 10.3389/fpls.2014.00627 (PMC4235293; doi:10.3389/fpls.2014.00627)
Supplement: Supplementary file 1 [file DataSheet1.ZIP › Supplemental Table 5.xlsx]

## Sheet: Sheet1
Supplemental Table 5. List of identified glycoproteins of root from 4-day-old flooded for 2 days compared to 2-day-old soybean (SIEVE data of 3 biological replications).
Protein ID	Description	M.P.	Frames	Hits	Ratio 2(0)	StdDev 2(0)	PValue 2(0)	Ratio 4(0)	StdDev 4(0)	PValue 4(0)	Ratio 4(2)	StdDev 4(2)	PValue 4(2)
Glyma09g27700.1	AT5G10530.1 Concanavalin A like lectin protein kinase family protein	3	5	29	1	0.432632	1	2.62767	0.512626	0.173251	136.789	0.411353	0.0212789
	M.P.s: 3 Items
	M.P.	Frames	Hits	Ratio 2(0)	StdDev 2(0)	PValue 2(0)	Ratio 4(0)	StdDev 4(0)	PValue 4(0)	Ratio 4(2)	StdDev 4(2)	PValue 4(2)	OtherAssignments	AvgIonScore
	LDDSGKPEFGSVGR	2	13	1	0.459669	1	2.69772	0.582786	0.112748	152.478	0.44065	0.00667728	0	42.21
		Hits: 13 Items
		FRAMEID	RAWFILE	MS2	FrameID1	CompID	MZ	Time	GoodID	II GR1 20	II GR2 20	II GR3 20	II GR1 40	II GR3 40	II GR2 40	II GR1 42	II GR2 42	II GR3 42	Ratio 20	StdDev 20	PValue 20	Ratio 40	StdDev 40	PValue 40	Ratio 42	StdDev 42	PValue 42	Ratio 2(0)	StdDev 2(0)	PValue 2(0)	Ratio 4(0)	StdDev 4(0)	PValue 4(0)	Ratio 4(2)	StdDev 4(2)	PValue 4(2)	Avg 20	Avg 40	Avg 42	MaxChange	CV 20	CV 40	CV 42	PRElement	PRRoot	PRSize	Charge	CompMW	MS2Scan
		9277	GR1 42	15	9277	442	488.575	20.3451	1	2.3873e+06	5.22417e+06	4.7438e+06	7.85457e+06	1.14293e+07	2.32553e+07	6.37344e+08	6.29069e+08	7.56206e+08	1	0.737327	1	3.443	3.22645	0.159057	163.705	77.6242	0.00372247	1	0.664194	1	2.72472	2.25741	0.151322	148.57	93.6209	0.0287207	3.79101e+06	1.03295e+07	5.63232e+08	148.57	33.2097	49.6395	29.8048	0	9277	2	3	1462.7	2614
		9277	GR1 42	15	9277	442	488.575	20.3451	1	2.3873e+06	5.22417e+06	4.7438e+06	7.85457e+06	1.14293e+07	2.32553e+07	6.37344e+08	6.29069e+08	7.56206e+08	1	0.737327	1	3.443	3.22645	0.159057	163.705	77.6242	0.00372247	1	0.664194	1	2.72472	2.25741	0.151322	148.57	93.6209	0.0287207	3.79101e+06	1.03295e+07	5.63232e+08	148.57	33.2097	49.6395	29.8048	0	9277	2	3	1462.7	2623
		9277	GR2 20	15	9277	442	488.575	20.3451	1	2.3873e+06	5.22417e+06	4.7438e+06	7.85457e+06	1.14293e+07	2.32553e+07	6.37344e+08	6.29069e+08	7.56206e+08	1	0.737327	1	3.443	3.22645	0.159057	163.705	77.6242	0.00372247	1	0.664194	1	2.72472	2.25741	0.151322	148.57	93.6209	0.0287207	3.79101e+06	1.03295e+07	5.63232e+08	148.57	33.2097	49.6395	29.8048	0	9277	2	3	1462.7	2717
		9277	GR2 40	15	9277	442	488.575	20.3451	1	2.3873e+06	5.22417e+06	4.7438e+06	7.85457e+06	1.14293e+07	2.32553e+07	6.37344e+08	6.29069e+08	7.56206e+08	1	0.737327	1	3.443	3.22645	0.159057	163.705	77.6242	0.00372247	1	0.664194	1	2.72472	2.25741	0.151322	148.57	93.6209	0.0287207	3.79101e+06	1.03295e+07	5.63232e+08	148.57	33.2097	49.6395	29.8048	0	9277	2	3	1462.7	2740
		9277	GR2 40	15	9277	442	488.575	20.3451	1	2.3873e+06	5.22417e+06	4.7438e+06	7.85457e+06	1.14293e+07	2.32553e+07	6.37344e+08	6.29069e+08	7.56206e+08	1	0.737327	1	3.443	3.22645	0.159057	163.705	77.6242	0.00372247	1	0.664194	1	2.72472	2.25741	0.151322	148.57	93.6209	0.0287207	3.79101e+06	1.03295e+07	5.63232e+08	148.57	33.2097	49.6395	29.8048	0	9277	2	3	1462.7	2745
		9277	GR2 42	15	9277	442	488.575	20.3451	1	2.3873e+06	5.22417e+06	4.7438e+06	7.85457e+06	1.14293e+07	2.32553e+07	6.37344e+08	6.29069e+08	7.56206e+08	1	0.737327	1	3.443	3.22645	0.159057	163.705	77.6242	0.00372247	1	0.664194	1	2.72472	2.25741	0.151322	148.57	93.6209	0.0287207	3.79101e+06	1.03295e+07	5.63232e+08	148.57	33.2097	49.6395	29.8048	0	9277	2	3	1462.7	2405
		9277	GR3 40	15	9277	442	488.575	20.3451	1	2.3873e+06	5.22417e+06	4.7438e+06	7.85457e+06	1.14293e+07	2.32553e+07	6.37344e+08	6.29069e+08	7.56206e+08	1	0.737327	1	3.443	3.22645	0.159057	163.705	77.6242	0.00372247	1	0.664194	1	2.72472	2.25741	0.151322	148.57	93.6209	0.0287207	3.79101e+06	1.03295e+07	5.63232e+08	148.57	33.2097	49.6395	29.8048	0	9277	2	3	1462.7	2868
		9277	GR3 40	15	9277	442	488.575	20.3451	1	2.3873e+06	5.22417e+06	4.7438e+06	7.85457e+06	1.14293e+07	2.32553e+07	6.37344e+08	6.29069e+08	7.56206e+08	1	0.737327	1	3.443	3.22645	0.159057	163.705	77.6242	0.00372247	1	0.664194	1	2.72472	2.25741	0.151322	148.57	93.6209	0.0287207	3.79101e+06	1.03295e+07	5.63232e+08	148.57	33.2097	49.6395	29.8048	0	9277	2	3	1462.7	2878
		9277	GR3 42	15	9277	442	488.575	20.3451	1	2.3873e+06	5.22417e+06	4.7438e+06	7.85457e+06	1.14293e+07	2.32553e+07	6.37344e+08	6.29069e+08	7.56206e+08	1	0.737327	1	3.443	3.22645	0.159057	163.705	77.6242	0.00372247	1	0.664194	1	2.72472	2.25741	0.151322	148.57	93.6209	0.0287207	3.79101e+06	1.03295e+07	5.63232e+08	148.57	33.2097	49.6395	29.8048	0	9277	2	3	1462.7	2818
		9277	GR3 42	15	9277	442	488.575	20.3451	1	2.3873e+06	5.22417e+06	4.7438e+06	7.85457e+06	1.14293e+07	2.32553e+07	6.37344e+08	6.29069e+08	7.56206e+08	1	0.737327	1	3.443	3.22645	0.159057	163.705	77.6242	0.00372247	1	0.664194	1	2.72472	2.25741	0.151322	148.57	93.6209	0.0287207	3.79101e+06	1.03295e+07	5.63232e+08	148.57	33.2097	49.6395	29.8048	0	9277	2	3	1462.7	3144
		9277	GR3 42	15	9277	442	488.575	20.3451	1	2.3873e+06	5.22417e+06	4.7438e+06	7.85457e+06	1.14293e+07	2.32553e+07	6.37344e+08	6.29069e+08	7.56206e+08	1	0.737327	1	3.443	3.22645	0.159057	163.705	77.6242	0.00372247	1	0.664194	1	2.72472	2.25741	0.151322	148.57	93.6209	0.0287207	3.79101e+06	1.03295e+07	5.63232e+08	148.57	33.2097	49.6395	29.8048	0	9277	2	3	1462.7	3133
		9277	GR3 42	15	9277	442	488.575	20.3451	1	2.3873e+06	5.22417e+06	4.7438e+06	7.85457e+06	1.14293e+07	2.32553e+07	6.37344e+08	6.29069e+08	7.56206e+08	1	0.737327	1	3.443	3.22645	0.159057	163.705	77.6242	0.00372247	1	0.664194	1	2.72472	2.25741	0.151322	148.57	93.6209	0.0287207	3.79101e+06	1.03295e+07	5.63232e+08	148.57	33.2097	49.6395	29.8048	0	9277	2	3	1462.7	2829
		9279	GR2 20	1	9279	442	488.909	20.4125	1	1.72523e+06	3.23474e+06	3.82735e+06	5.33578e+06	8.06087e+06	1.61836e+07	4.8156e+08	4.66157e+08	5.60421e+08	1	0.740072	1	3.36624	3.17224	0.163087	171.627	80.7716	0.00338282	1	0.636811	1	2.67126	2.19028	0.157249	156.217	96.2967	0.0286988	2.6902e+06	7.18624e+06	4.20256e+08	156.217	31.8405	50.1538	29.8023	1	9277	2	3	1462.7	2724
	SSQLVSTFETTFTFK	1	3	1	3.16698	1	0.0089749	2.60172	0.391649	3.04987	2.72636	0.426721	0	72.4467
		Hits: 3 Items
		FRAMEID	RAWFILE	MS2	FrameID1	CompID	MZ	Time	GoodID	II GR1 20	II GR2 20	II GR3 20	II GR1 40	II GR3 40	II GR2 40	II GR1 42	II GR2 42	II GR3 42	Ratio 20	StdDev 20	PValue 20	Ratio 40	StdDev 40	PValue 40	Ratio 42	StdDev 42	PValue 42	Ratio 2(0)	StdDev 2(0)	PValue 2(0)	Ratio 4(0)	StdDev 4(0)	PValue 4(0)	Ratio 4(2)	StdDev 4(2)	PValue 4(2)	Avg 20	Avg 40	Avg 42	MaxChange	CV 20	CV 40	CV 42	PRElement	PRRoot	PRSize	Charge	CompMW	MS2Scan
		30310	GR2 42	4	30310	4142	862.432	97.0575	1	2.54034e+06	85434.6	4.84509e+07	378227	0	191225	1.11218e+08	5.61302e+07	326314	1	3.20023	1	0.011149	0.0289475	0.396496	3.28279	8.50947	0.357709	1	3.16698	1	0.0089749	0.0233502	0.391649	3.04987	8.31504	0.426721	1.50542e+07	135110	4.59132e+07	339.822	158.349	101.823	114.287	1	27924	2	2	1721.85	16708
		30310	GR2 42	4	30310	4142	862.432	97.0575	1	2.54034e+06	85434.6	4.84509e+07	378227	0	191225	1.11218e+08	5.61302e+07	326314	1	3.20023	1	0.011149	0.0289475	0.396496	3.28279	8.50947	0.357709	1	3.16698	1	0.0089749	0.0233502	0.391649	3.04987	8.31504	0.426721	1.50542e+07	135110	4.59132e+07	339.822	158.349	101.823	114.287	1	27924	2	2	1721.85	16965
		30310	GR2 42	4	30310	4142	862.432	97.0575	1	2.54034e+06	85434.6	4.84509e+07	378227	0	191225	1.11218e+08	5.61302e+07	326314	1	3.20023	1	0.011149	0.0289475	0.396496	3.28279	8.50947	0.357709	1	3.16698	1	0.0089749	0.0233502	0.391649	3.04987	8.31504	0.426721	1.50542e+07	135110	4.59132e+07	339.822	158.349	101.823	114.287	1	27924	2	2	1721.85	16426
	TVTAQISYNSASK	2	13	1	1.39985	1	2.8809	1.18399	0.250843	36.3255	1.26474	0.206976	0	70.2392
		Hits: 13 Items
		FRAMEID	RAWFILE	MS2	FrameID1	CompID	MZ	Time	GoodID	II GR1 20	II GR2 20	II GR3 20	II GR1 40	II GR3 40	II GR2 40	II GR1 42	II GR2 42	II GR3 42	Ratio 20	StdDev 20	PValue 20	Ratio 40	StdDev 40	PValue 40	Ratio 42	StdDev 42	PValue 42	Ratio 2(0)	StdDev 2(0)	PValue 2(0)	Ratio 4(0)	StdDev 4(0)	PValue 4(0)	Ratio 4(2)	StdDev 4(2)	PValue 4(2)	Avg 20	Avg 40	Avg 42	MaxChange	CV 20	CV 40	CV 42	PRElement	PRRoot	PRSize	Charge	CompMW	MS2Scan
		9299	GR1 42	26	9299	1938	685.35	20.7186	1	650741	6.30515e+07	4.52616e+07	2.88318e+06	7.31087e+07	1.06824e+08	9.18273e+06	1.80989e+08	1.37444e+08	1	1.77013	1	1.67776	2.94491	0.537008	3.00665	5.12015	0.291506	1	1.78805	1	1.3717	2.3748	0.682405	2.52257	4.23813	0.31822	3.28571e+07	4.507e+07	8.28844e+07	2.52257	89.4026	83.726	78.6055	0	9299	1	2	1368.68	2250
		9299	GR1 42	26	9299	1938	685.35	20.7186	1	650741	6.30515e+07	4.52616e+07	2.88318e+06	7.31087e+07	1.06824e+08	9.18273e+06	1.80989e+08	1.37444e+08	1	1.77013	1	1.67776	2.94491	0.537008	3.00665	5.12015	0.291506	1	1.78805	1	1.3717	2.3748	0.682405	2.52257	4.23813	0.31822	3.28571e+07	4.507e+07	8.28844e+07	2.52257	89.4026	83.726	78.6055	0	9299	1	2	1368.68	2243
		9299	GR2 40	26	9299	1938	685.35	20.7186	1	650741	6.30515e+07	4.52616e+07	2.88318e+06	7.31087e+07	1.06824e+08	9.18273e+06	1.80989e+08	1.37444e+08	1	1.77013	1	1.67776	2.94491	0.537008	3.00665	5.12015	0.291506	1	1.78805	1	1.3717	2.3748	0.682405	2.52257	4.23813	0.31822	3.28571e+07	4.507e+07	8.28844e+07	2.52257	89.4026	83.726	78.6055	0	9299	1	2	1368.68	2363
		9299	GR2 42	26	9299	1938	685.35	20.7186	1	650741	6.30515e+07	4.52616e+07	2.88318e+06	7.31087e+07	1.06824e+08	9.18273e+06	1.80989e+08	1.37444e+08	1	1.77013	1	1.67776	2.94491	0.537008	3.00665	5.12015	0.291506	1	1.78805	1	1.3717	2.3748	0.682405	2.52257	4.23813	0.31822	3.28571e+07	4.507e+07	8.28844e+07	2.52257	89.4026	83.726	78.6055	0	9299	1	2	1368.68	2140
		9299	GR2 42	26	9299	1938	685.35	20.7186	1	650741	6.30515e+07	4.52616e+07	2.88318e+06	7.31087e+07	1.06824e+08	9.18273e+06	1.80989e+08	1.37444e+08	1	1.77013	1	1.67776	2.94491	0.537008	3.00665	5.12015	0.291506	1	1.78805	1	1.3717	2.3748	0.682405	2.52257	4.23813	0.31822	3.28571e+07	4.507e+07	8.28844e+07	2.52257	89.4026	83.726	78.6055	0	9299	1	2	1368.68	2105
		9299	GR2 42	26	9299	1938	685.35	20.7186	1	650741	6.30515e+07	4.52616e+07	2.88318e+06	7.31087e+07	1.06824e+08	9.18273e+06	1.80989e+08	1.37444e+08	1	1.77013	1	1.67776	2.94491	0.537008	3.00665	5.12015	0.291506	1	1.78805	1	1.3717	2.3748	0.682405	2.52257	4.23813	0.31822	3.28571e+07	4.507e+07	8.28844e+07	2.52257	89.4026	83.726	78.6055	0	9299	1	2	1368.68	2132
		9299	GR2 42	26	9299	1938	685.35	20.7186	1	650741	6.30515e+07	4.52616e+07	2.88318e+06	7.31087e+07	1.06824e+08	9.18273e+06	1.80989e+08	1.37444e+08	1	1.77013	1	1.67776	2.94491	0.537008	3.00665	5.12015	0.291506	1	1.78805	1	1.3717	2.3748	0.682405	2.52257	4.23813	0.31822	3.28571e+07	4.507e+07	8.28844e+07	2.52257	89.4026	83.726	78.6055	0	9299	1	2	1368.68	2113
		9299	GR3 42	26	9299	1938	685.35	20.7186	1	650741	6.30515e+07	4.52616e+07	2.88318e+06	7.31087e+07	1.06824e+08	9.18273e+06	1.80989e+08	1.37444e+08	1	1.77013	1	1.67776	2.94491	0.537008	3.00665	5.12015	0.291506	1	1.78805	1	1.3717	2.3748	0.682405	2.52257	4.23813	0.31822	3.28571e+07	4.507e+07	8.28844e+07	2.52257	89.4026	83.726	78.6055	0	9299	1	2	1368.68	2734
		9299	GR3 42	26	9299	1938	685.35	20.7186	1	650741	6.30515e+07	4.52616e+07	2.88318e+06	7.31087e+07	1.06824e+08	9.18273e+06	1.80989e+08	1.37444e+08	1	1.77013	1	1.67776	2.94491	0.537008	3.00665	5.12015	0.291506	1	1.78805	1	1.3717	2.3748	0.682405	2.52257	4.23813	0.31822	3.28571e+07	4.507e+07	8.28844e+07	2.52257	89.4026	83.726	78.6055	0	9299	1	2	1368.68	2721
		9299	GR3 42	26	9299	1938	685.35	20.7186	1	650741	6.30515e+07	4.52616e+07	2.88318e+06	7.31087e+07	1.06824e+08	9.18273e+06	1.80989e+08	1.37444e+08	1	1.77013	1	1.67776	2.94491	0.537008	3.00665	5.12015	0.291506	1	1.78805	1	1.3717	2.3748	0.682405	2.52257	4.23813	0.31822	3.28571e+07	4.507e+07	8.28844e+07	2.52257	89.4026	83.726	78.6055	0	9299	1	2	1368.68	2472
		30716	GR3 42	3	30716	6984	685.351	17.9965	1	1.0475e+06	81522.8	291745	1.58445e+06	3.64675e+06	2.40659e+06	8.43267e+06	5.98687e+07	7.06213e+07	1	2.14538	1	5.37582	7.95874	0.0553718	97.7799	175.071	0.139496	1	2.25	1	4.20689	6.82693	0.0996706	80.5329	154.73	0.164726	459632	1.93362e+06	3.70155e+07	80.5329	112.5	49.7797	79.6323	0	30716	1	2	1368.69	2463
		30716	GR3 42	3	30716	6984	685.351	17.9965	1	1.0475e+06	81522.8	291745	1.58445e+06	3.64675e+06	2.40659e+06	8.43267e+06	5.98687e+07	7.06213e+07	1	2.14538	1	5.37582	7.95874	0.0553718	97.7799	175.071	0.139496	1	2.25	1	4.20689	6.82693	0.0996706	80.5329	154.73	0.164726	459632	1.93362e+06	3.70155e+07	80.5329	112.5	49.7797	79.6323	0	30716	1	2	1368.69	2426
		30716	GR3 42	3	30716	6984	685.351	17.9965	1	1.0475e+06	81522.8	291745	1.58445e+06	3.64675e+06	2.40659e+06	8.43267e+06	5.98687e+07	7.06213e+07	1	2.14538	1	5.37582	7.95874	0.0553718	97.7799	175.071	0.139496	1	2.25	1	4.20689	6.82693	0.0996706	80.5329	154.73	0.164726	459632	1.93362e+06	3.70155e+07	80.5329	112.5	49.7797	79.6323	0	30716	1	2	1368.69	2433
Glyma05g25370.1	AT5G06860.1 polygalacturonase inhibiting protein 1	3	4	12	1	0.317361	1	1.00608	0.60468	0.936581	86.9755	0.596455	0.0437935
	M.P.s: 3 Items
	M.P.	Frames	Hits	Ratio 2(0)	StdDev 2(0)	PValue 2(0)	Ratio 4(0)	StdDev 4(0)	PValue 4(0)	Ratio 4(2)	StdDev 4(2)	PValue 4(2)	OtherAssignments	AvgIonScore
	ALGFLDLSNNK	2	5	1	1.04982	1	1.03223	1.04242	0.790358	30.7343	1.06552	0.129141	0	56.096
		Hits: 5 Items
		FRAMEID	RAWFILE	MS2	FrameID1	CompID	MZ	Time	GoodID	II GR1 20	II GR2 20	II GR3 20	II GR1 40	II GR3 40	II GR2 40	II GR1 42	II GR2 42	II GR3 42	Ratio 20	StdDev 20	PValue 20	Ratio 40	StdDev 40	PValue 40	Ratio 42	StdDev 42	PValue 42	Ratio 2(0)	StdDev 2(0)	PValue 2(0)	Ratio 4(0)	StdDev 4(0)	PValue 4(0)	Ratio 4(2)	StdDev 4(2)	PValue 4(2)	Avg 20	Avg 40	Avg 42	MaxChange	CV 20	CV 40	CV 42	PRElement	PRRoot	PRSize	Charge	CompMW	MS2Scan
		5279	GR2 42	8	5279	3809	596.317	64.6816	1	1.5024e+07	1.48639e+06	1.03287e+07	3.64059e+07	2.44988e+06	1.469e+07	4.17917e+07	4.368e+07	8.95818e+07	1	1.53668	1	1.99506	3.45512	0.474054	6.52232	8.03639	0.0791024	1	1.61276	1	1.51202	2.68805	0.632124	5.89412	8.36262	0.13745	8.48829e+06	1.28345e+07	5.0031e+07	5.89412	80.6381	97.1402	61.2424	0	24656	2	2	1785.91	10437
		5279	GR2 42	8	5279	3809	596.317	64.6816	1	1.5024e+07	1.48639e+06	1.03287e+07	3.64059e+07	2.44988e+06	1.469e+07	4.17917e+07	4.368e+07	8.95818e+07	1	1.53668	1	1.99506	3.45512	0.474054	6.52232	8.03639	0.0791024	1	1.61276	1	1.51202	2.68805	0.632124	5.89412	8.36262	0.13745	8.48829e+06	1.28345e+07	5.0031e+07	5.89412	80.6381	97.1402	61.2424	0	24656	2	2	1785.91	10426
		5279	GR3 42	8	5279	3809	596.317	64.6816	1	1.5024e+07	1.48639e+06	1.03287e+07	3.64059e+07	2.44988e+06	1.469e+07	4.17917e+07	4.368e+07	8.95818e+07	1	1.53668	1	1.99506	3.45512	0.474054	6.52232	8.03639	0.0791024	1	1.61276	1	1.51202	2.68805	0.632124	5.89412	8.36262	0.13745	8.48829e+06	1.28345e+07	5.0031e+07	5.89412	80.6381	97.1402	61.2424	0	24656	2	2	1785.91	10743
		5279	GR3 42	8	5279	3809	596.317	64.6816	1	1.5024e+07	1.48639e+06	1.03287e+07	3.64059e+07	2.44988e+06	1.469e+07	4.17917e+07	4.368e+07	8.95818e+07	1	1.53668	1	1.99506	3.45512	0.474054	6.52232	8.03639	0.0791024	1	1.61276	1	1.51202	2.68805	0.632124	5.89412	8.36262	0.13745	8.48829e+06	1.28345e+07	5.0031e+07	5.89412	80.6381	97.1402	61.2424	0	24656	2	2	1785.91	10732
		31311	GR3 42	1	31311	8050	596.32	68.1558	1	1.03134e+06	312986	465855	945628	193401	738216	4.47773e+07	773100	7.05033e+07	1	1.25428	1	1.03705	1.29427	0.946516	64.1116	98.6467	0.202311	1	1.38293	1	0.780837	1.00483	0.675489	62.8665	101.446	0.205799	576396	450071	3.6236e+07	80.5117	69.1464	59.5394	92.2213	0	31311	1	2	1190.63	11303
	FGFISLSGNR	1	6	1	0.338745	1	1.11944	0.88484	0.822359	141.888	0.825979	0.120066	0	45.165
		Hits: 6 Items
		FRAMEID	RAWFILE	MS2	FrameID1	CompID	MZ	Time	GoodID	II GR1 20	II GR2 20	II GR3 20	II GR1 40	II GR3 40	II GR2 40	II GR1 42	II GR2 42	II GR3 42	Ratio 20	StdDev 20	PValue 20	Ratio 40	StdDev 40	PValue 40	Ratio 42	StdDev 42	PValue 42	Ratio 2(0)	StdDev 2(0)	PValue 2(0)	Ratio 4(0)	StdDev 4(0)	PValue 4(0)	Ratio 4(2)	StdDev 4(2)	PValue 4(2)	Avg 20	Avg 40	Avg 42	MaxChange	CV 20	CV 40	CV 42	PRElement	PRRoot	PRSize	Charge	CompMW	MS2Scan
		27106	GR1 42	6	27106	6667	549.289	63.8391	1	274084	345999	258147	705341	93016.1	481825	1.01205e+07	8.93271e+07	5.56074e+07	1	0.319763	1	1.45768	1.29152	0.533168	176.554	164.008	0.154484	1	0.338745	1	1.11944	0.990528	0.822359	141.888	117.197	0.120066	273337	305985	3.87832e+07	141.888	16.9373	71.5467	65.6607	0	27106	1	2	1096.56	10427
		27106	GR1 42	6	27106	6667	549.289	63.8391	1	274084	345999	258147	705341	93016.1	481825	1.01205e+07	8.93271e+07	5.56074e+07	1	0.319763	1	1.45768	1.29152	0.533168	176.554	164.008	0.154484	1	0.338745	1	1.11944	0.990528	0.822359	141.888	117.197	0.120066	273337	305985	3.87832e+07	141.888	16.9373	71.5467	65.6607	0	27106	1	2	1096.56	10417
		27106	GR2 42	6	27106	6667	549.289	63.8391	1	274084	345999	258147	705341	93016.1	481825	1.01205e+07	8.93271e+07	5.56074e+07	1	0.319763	1	1.45768	1.29152	0.533168	176.554	164.008	0.154484	1	0.338745	1	1.11944	0.990528	0.822359	141.888	117.197	0.120066	273337	305985	3.87832e+07	141.888	16.9373	71.5467	65.6607	0	27106	1	2	1096.56	10043
		27106	GR2 42	6	27106	6667	549.289	63.8391	1	274084	345999	258147	705341	93016.1	481825	1.01205e+07	8.93271e+07	5.56074e+07	1	0.319763	1	1.45768	1.29152	0.533168	176.554	164.008	0.154484	1	0.338745	1	1.11944	0.990528	0.822359	141.888	117.197	0.120066	273337	305985	3.87832e+07	141.888	16.9373	71.5467	65.6607	0	27106	1	2	1096.56	10034
		27106	GR3 42	6	27106	6667	549.289	63.8391	1	274084	345999	258147	705341	93016.1	481825	1.01205e+07	8.93271e+07	5.56074e+07	1	0.319763	1	1.45768	1.29152	0.533168	176.554	164.008	0.154484	1	0.338745	1	1.11944	0.990528	0.822359	141.888	117.197	0.120066	273337	305985	3.87832e+07	141.888	16.9373	71.5467	65.6607	0	27106	1	2	1096.56	10377
		27106	GR3 42	6	27106	6667	549.289	63.8391	1	274084	345999	258147	705341	93016.1	481825	1.01205e+07	8.93271e+07	5.56074e+07	1	0.319763	1	1.45768	1.29152	0.533168	176.554	164.008	0.154484	1	0.338745	1	1.11944	0.990528	0.822359	141.888	117.197	0.120066	273337	305985	3.87832e+07	141.888	16.9373	71.5467	65.6607	0	27106	1	2	1096.56	10384
	LQEFDASLYANNK	1	1	1	1.80585	1	0.691884	1.36406	0.623404	20.3196	1.46751	0.099284	0	67.45
		Hits: 1 Items
		FRAMEID	RAWFILE	MS2	FrameID1	CompID	MZ	Time	GoodID	II GR1 20	II GR2 20	II GR3 20	II GR1 40	II GR3 40	II GR2 40	II GR1 42	II GR2 42	II GR3 42	Ratio 20	StdDev 20	PValue 20	Ratio 40	StdDev 40	PValue 40	Ratio 42	StdDev 42	PValue 42	Ratio 2(0)	StdDev 2(0)	PValue 2(0)	Ratio 4(0)	StdDev 4(0)	PValue 4(0)	Ratio 4(2)	StdDev 4(2)	PValue 4(2)	Avg 20	Avg 40	Avg 42	MaxChange	CV 20	CV 40	CV 42	PRElement	PRRoot	PRSize	Charge	CompMW	MS2Scan
Glyma17g13880.2	AT3G48530.1 SNF1 related protein kinase regulatory subunit gamma 1	5	7	13	1	0.240953	1	1.2638	0.415241	0.460837	16.7413	0.344994	0.000686009
	M.P.s: 5 Items
	M.P.	Frames	Hits	Ratio 2(0)	StdDev 2(0)	PValue 2(0)	Ratio 4(0)	StdDev 4(0)	PValue 4(0)	Ratio 4(2)	StdDev 4(2)	PValue 4(2)	OtherAssignments	AvgIonScore
	DFLTEVR	1	2	1	0.272569	1	0.920215	0.745513	0.830901	23.6472	0.683686	0.0938073	0	23.125
		Hits: 2 Items
		FRAMEID	RAWFILE	MS2	FrameID1	CompID	MZ	Time	GoodID	II GR1 20	II GR2 20	II GR3 20	II GR1 40	II GR3 40	II GR2 40	II GR1 42	II GR2 42	II GR3 42	Ratio 20	StdDev 20	PValue 20	Ratio 40	StdDev 40	PValue 40	Ratio 42	StdDev 42	PValue 42	Ratio 2(0)	StdDev 2(0)	PValue 2(0)	Ratio 4(0)	StdDev 4(0)	PValue 4(0)	Ratio 4(2)	StdDev 4(2)	PValue 4(2)	Avg 20	Avg 40	Avg 42	MaxChange	CV 20	CV 40	CV 42	PRElement	PRRoot	PRSize	Charge	CompMW	MS2Scan
		26617	GR1 42	2	26617	11927	440.234	43.4845	1	613129	630173	851453	332651	1.17221e+06	848548	9.04387e+06	2.11935e+07	2.60496e+07	1	0.380807	1	1.12348	0.820333	0.763806	26.8704	17.6613	0.0701932	1	0.272569	1	0.920215	0.686032	0.830901	23.6472	16.1673	0.0938073	647409	595755	1.53094e+07	25.6975	13.6285	60.9228	54.7401	0	26617	1	2	878.453	6843
		26617	GR1 42	2	26617	11927	440.234	43.4845	1	613129	630173	851453	332651	1.17221e+06	848548	9.04387e+06	2.11935e+07	2.60496e+07	1	0.380807	1	1.12348	0.820333	0.763806	26.8704	17.6613	0.0701932	1	0.272569	1	0.920215	0.686032	0.830901	23.6472	16.1673	0.0938073	647409	595755	1.53094e+07	25.6975	13.6285	60.9228	54.7401	0	26617	1	2	878.453	6825
	ELIQLLDQEK	1	4	1	0.871658	1	0.403074	1.53421	0.171417	23.071	0.596203	0.00853025	0	45.3475
		Hits: 4 Items
		FRAMEID	RAWFILE	MS2	FrameID1	CompID	MZ	Time	GoodID	II GR1 20	II GR2 20	II GR3 20	II GR1 40	II GR3 40	II GR2 40	II GR1 42	II GR2 42	II GR3 42	Ratio 20	StdDev 20	PValue 20	Ratio 40	StdDev 40	PValue 40	Ratio 42	StdDev 42	PValue 42	Ratio 2(0)	StdDev 2(0)	PValue 2(0)	Ratio 4(0)	StdDev 4(0)	PValue 4(0)	Ratio 4(2)	StdDev 4(2)	PValue 4(2)	Avg 20	Avg 40	Avg 42	MaxChange	CV 20	CV 40	CV 42	PRElement	PRRoot	PRSize	Charge	CompMW	MS2Scan
		11489	GR2 42	5	11489	7043	614.843	62.5409	1	663833	1.81579e+06	1.90162e+06	0	1.42035e+06	651635	2.72578e+07	5.7247e+07	3.41998e+07	1	0.946572	1	0.472922	0.710662	0.250004	27.0938	23.5727	0.0519249	1	0.871658	1	0.403074	0.618401	0.171417	23.071	13.755	0.00853025	1.33634e+06	538645	3.08307e+07	57.2376	43.5829	109.838	16.0374	0	11489	2	2	1228.68	9869
		11489	GR2 42	5	11489	7043	614.843	62.5409	1	663833	1.81579e+06	1.90162e+06	0	1.42035e+06	651635	2.72578e+07	5.7247e+07	3.41998e+07	1	0.946572	1	0.472922	0.710662	0.250004	27.0938	23.5727	0.0519249	1	0.871658	1	0.403074	0.618401	0.171417	23.071	13.755	0.00853025	1.33634e+06	538645	3.08307e+07	57.2376	43.5829	109.838	16.0374	0	11489	2	2	1228.68	9858
		11489	GR3 42	5	11489	7043	614.843	62.5409	1	663833	1.81579e+06	1.90162e+06	0	1.42035e+06	651635	2.72578e+07	5.7247e+07	3.41998e+07	1	0.946572	1	0.472922	0.710662	0.250004	27.0938	23.5727	0.0519249	1	0.871658	1	0.403074	0.618401	0.171417	23.071	13.755	0.00853025	1.33634e+06	538645	3.08307e+07	57.2376	43.5829	109.838	16.0374	0	11489	2	2	1228.68	10157
		11489	GR3 42	5	11489	7043	614.843	62.5409	1	663833	1.81579e+06	1.90162e+06	0	1.42035e+06	651635	2.72578e+07	5.7247e+07	3.41998e+07	1	0.946572	1	0.472922	0.710662	0.250004	27.0938	23.5727	0.0519249	1	0.871658	1	0.403074	0.618401	0.171417	23.071	13.755	0.00853025	1.33634e+06	538645	3.08307e+07	57.2376	43.5829	109.838	16.0374	0	11489	2	2	1228.68	10149
	VGGVPVIER	1	1	1	1.06601	1	0.831824	0.698719	0.644045	9.32353	0.689915	0.00519584	0	23.41
		Hits: 1 Items
		FRAMEID	RAWFILE	MS2	FrameID1	CompID	MZ	Time	GoodID	II GR1 20	II GR2 20	II GR3 20	II GR1 40	II GR3 40	II GR2 40	II GR1 42	II GR2 42	II GR3 42	Ratio 20	StdDev 20	PValue 20	Ratio 40	StdDev 40	PValue 40	Ratio 42	StdDev 42	PValue 42	Ratio 2(0)	StdDev 2(0)	PValue 2(0)	Ratio 4(0)	StdDev 4(0)	PValue 4(0)	Ratio 4(2)	StdDev 4(2)	PValue 4(2)	Avg 20	Avg 40	Avg 42	MaxChange	CV 20	CV 40	CV 42	PRElement	PRRoot	PRSize	Charge	CompMW	MS2Scan
		30810	GR3 42	1	30810	8615	463.277	26.2177	1	1.77932e+06	4.58798e+06	2.1067e+06	3.11411e+06	2.16239e+06	3.65654e+06	2.37101e+07	3.68574e+07	3.05186e+07	1	1.08744	1	1.05417	0.840943	0.887061	10.7489	8.17209	0.0146583	1	1.06601	1	0.831824	0.581211	0.644045	9.32353	6.43245	0.00519584	2.62083e+06	2.18007e+06	2.44354e+07	11.2085	53.3006	16.5712	15.6909	0	30810	1	2	924.539	3730
	VYEDEPVLQAFK	2	2	1	0.932588	1	0.893176	0.980801	0.318709	2.92072	1.15074	0.422586	0	69.4
		Hits: 2 Items
		FRAMEID	RAWFILE	MS2	FrameID1	CompID	MZ	Time	GoodID	II GR1 20	II GR2 20	II GR3 20	II GR1 40	II GR3 40	II GR2 40	II GR1 42	II GR2 42	II GR3 42	Ratio 20	StdDev 20	PValue 20	Ratio 40	StdDev 40	PValue 40	Ratio 42	StdDev 42	PValue 42	Ratio 2(0)	StdDev 2(0)	PValue 2(0)	Ratio 4(0)	StdDev 4(0)	PValue 4(0)	Ratio 4(2)	StdDev 4(2)	PValue 4(2)	Avg 20	Avg 40	Avg 42	MaxChange	CV 20	CV 40	CV 42	PRElement	PRRoot	PRSize	Charge	CompMW	MS2Scan
		27047	GR1 42	2	27047	9566	719.376	62.0784	1	5.30496e+06	789995	6.38583e+06	1.08654e+07	1.89852e+06	1.0265e+07	4.9325e+07	1.59606e+06	5.68413e+06	1	1.427	1	1.84515	2.52141	0.367305	4.53539	9.59505	0.437447	1	1.40884	1	1.41412	1.87895	0.561481	4.47926	9.5226	0.44412	3.88037e+06	5.48731e+06	1.73812e+07	4.47926	70.442	62.4287	142.151	0	27047	1	2	1436.74	10106
		31221	GR3 42	1	31221	10494	720.371	62.0704	1	2.08952e+06	1.05811e+07	7.76042e+06	4.01027e+06	2.36091e+06	244295	5.91715e+06	1.81421e+07	2.74209e+07	1	1.27006	1	0.323796	0.482818	0.198285	2.5197	3.18378	0.233045	1	1.24421	1	0.26948	0.391783	0.169264	2.27485	3.11327	0.323682	6.2223e+06	1.67678e+06	1.41548e+07	8.44164	62.2104	83.1747	74.6454	0	31221	1	2	1438.73	10079
	WAPFLALER	2	4	1	1.54656	1	5.88543	1.43193	0.25847	5.68065	1.29843	0.129752	0	46.6875
		Hits: 4 Items
		FRAMEID	RAWFILE	MS2	FrameID1	CompID	MZ	Time	GoodID	II GR1 20	II GR2 20	II GR3 20	II GR1 40	II GR3 40	II GR2 40	II GR1 42	II GR2 42	II GR3 42	Ratio 20	StdDev 20	PValue 20	Ratio 40	StdDev 40	PValue 40	Ratio 42	StdDev 42	PValue 42	Ratio 2(0)	StdDev 2(0)	PValue 2(0)	Ratio 4(0)	StdDev 4(0)	PValue 4(0)	Ratio 4(2)	StdDev 4(2)	PValue 4(2)	Avg 20	Avg 40	Avg 42	MaxChange	CV 20	CV 40	CV 42	PRElement	PRRoot	PRSize	Charge	CompMW	MS2Scan
		19818	GR2 42	3	19818	6929	551.81	81.3112	1	312721	4.11973e+06	1.01635e+07	4.71501e+07	1.91617e+07	4.18365e+06	2.1737e+06	4.94691e+07	1.26962e+07	1	2.04202	1	4.8298	9.41383	0.274719	4.408	9.60453	0.36691	1	1.99331	1	4.06071	7.68191	0.279497	3.38506	6.65059	0.33444	4.34609e+06	1.76482e+07	1.47118e+07	4.06071	99.6655	89.5108	96.8033	0	19818	1	2	1101.6	13733
		19818	GR2 42	3	19818	6929	551.81	81.3112	1	312721	4.11973e+06	1.01635e+07	4.71501e+07	1.91617e+07	4.18365e+06	2.1737e+06	4.94691e+07	1.26962e+07	1	2.04202	1	4.8298	9.41383	0.274719	4.408	9.60453	0.36691	1	1.99331	1	4.06071	7.68191	0.279497	3.38506	6.65059	0.33444	4.34609e+06	1.76482e+07	1.47118e+07	4.06071	99.6655	89.5108	96.8033	0	19818	1	2	1101.6	13727
		27609	GR1 42	2	27609	5789	551.805	83.8559	1	390013	1.38388e+06	7.64764e+06	6.49409e+07	2.42583e+07	3.84061e+06	1.68314e+07	5.41289e+07	1.47646e+07	1	2.50583	1	9.87524	22.2773	0.259753	9.09884	18.4545	0.181758	1	2.4514	1	8.3335	18.2603	0.253581	7.4608	12.9081	0.0850935	2.79403e+06	2.3284e+07	2.08457e+07	8.3335	122.57	96.5495	50.4422	0	31530	1	2	1101.6	13864
		27609	GR1 42	2	27609	5789	551.805	83.8559	1	390013	1.38388e+06	7.64764e+06	6.49409e+07	2.42583e+07	3.84061e+06	1.68314e+07	5.41289e+07	1.47646e+07	1	2.50583	1	9.87524	22.2773	0.259753	9.09884	18.4545	0.181758	1	2.4514	1	8.3335	18.2603	0.253581	7.4608	12.9081	0.0850935	2.79403e+06	2.3284e+07	2.08457e+07	8.3335	122.57	96.5495	50.4422	0	31530	1	2	1101.6	13871
Glyma05g03300.1	AT3G48530.1 SNF1 related protein kinase regulatory subunit gamma 1	4	6	11	1	0.515435	1	1.41834	0.499976	0.309669	14.3821	0.3996	0.00111198
	M.P.s: 4 Items
	M.P.	Frames	Hits	Ratio 2(0)	StdDev 2(0)	PValue 2(0)	Ratio 4(0)	StdDev 4(0)	PValue 4(0)	Ratio 4(2)	StdDev 4(2)	PValue 4(2)	OtherAssignments	AvgIonScore
	ELIQLLDQEK	1	4	1	0.871658	1	0.403074	1.53421	0.171417	23.071	0.596203	0.00853025	0	45.3475
		Hits: 4 Items
		FRAMEID	RAWFILE	MS2	FrameID1	CompID	MZ	Time	GoodID	II GR1 20	II GR2 20	II GR3 20	II GR1 40	II GR3 40	II GR2 40	II GR1 42	II GR2 42	II GR3 42	Ratio 20	StdDev 20	PValue 20	Ratio 40	StdDev 40	PValue 40	Ratio 42	StdDev 42	PValue 42	Ratio 2(0)	StdDev 2(0)	PValue 2(0)	Ratio 4(0)	StdDev 4(0)	PValue 4(0)	Ratio 4(2)	StdDev 4(2)	PValue 4(2)	Avg 20	Avg 40	Avg 42	MaxChange	CV 20	CV 40	CV 42	PRElement	PRRoot	PRSize	Charge	CompMW	MS2Scan
		11489	GR2 42	5	11489	7043	614.843	62.5409	1	663833	1.81579e+06	1.90162e+06	0	1.42035e+06	651635	2.72578e+07	5.7247e+07	3.41998e+07	1	0.946572	1	0.472922	0.710662	0.250004	27.0938	23.5727	0.0519249	1	0.871658	1	0.403074	0.618401	0.171417	23.071	13.755	0.00853025	1.33634e+06	538645	3.08307e+07	57.2376	43.5829	109.838	16.0374	0	11489	2	2	1228.68	9869
		11489	GR2 42	5	11489	7043	614.843	62.5409	1	663833	1.81579e+06	1.90162e+06	0	1.42035e+06	651635	2.72578e+07	5.7247e+07	3.41998e+07	1	0.946572	1	0.472922	0.710662	0.250004	27.0938	23.5727	0.0519249	1	0.871658	1	0.403074	0.618401	0.171417	23.071	13.755	0.00853025	1.33634e+06	538645	3.08307e+07	57.2376	43.5829	109.838	16.0374	0	11489	2	2	1228.68	9858
		11489	GR3 42	5	11489	7043	614.843	62.5409	1	663833	1.81579e+06	1.90162e+06	0	1.42035e+06	651635	2.72578e+07	5.7247e+07	3.41998e+07	1	0.946572	1	0.472922	0.710662	0.250004	27.0938	23.5727	0.0519249	1	0.871658	1	0.403074	0.618401	0.171417	23.071	13.755	0.00853025	1.33634e+06	538645	3.08307e+07	57.2376	43.5829	109.838	16.0374	0	11489	2	2	1228.68	10157
		11489	GR3 42	5	11489	7043	614.843	62.5409	1	663833	1.81579e+06	1.90162e+06	0	1.42035e+06	651635	2.72578e+07	5.7247e+07	3.41998e+07	1	0.946572	1	0.472922	0.710662	0.250004	27.0938	23.5727	0.0519249	1	0.871658	1	0.403074	0.618401	0.171417	23.071	13.755	0.00853025	1.33634e+06	538645	3.08307e+07	57.2376	43.5829	109.838	16.0374	0	11489	2	2	1228.68	10149
	VGGVPVIER	1	1	1	1.06601	1	0.831824	0.698719	0.644045	9.32353	0.689915	0.00519584	0	23.41
		Hits: 1 Items
		FRAMEID	RAWFILE	MS2	FrameID1	CompID	MZ	Time	GoodID	II GR1 20	II GR2 20	II GR3 20	II GR1 40	II GR3 40	II GR2 40	II GR1 42	II GR2 42	II GR3 42	Ratio 20	StdDev 20	PValue 20	Ratio 40	StdDev 40	PValue 40	Ratio 42	StdDev 42	PValue 42	Ratio 2(0)	StdDev 2(0)	PValue 2(0)	Ratio 4(0)	StdDev 4(0)	PValue 4(0)	Ratio 4(2)	StdDev 4(2)	PValue 4(2)	Avg 20	Avg 40	Avg 42	MaxChange	CV 20	CV 40	CV 42	PRElement	PRRoot	PRSize	Charge	CompMW	MS2Scan
		30810	GR3 42	1	30810	8615	463.277	26.2177	1	1.77932e+06	4.58798e+06	2.1067e+06	3.11411e+06	2.16239e+06	3.65654e+06	2.37101e+07	3.68574e+07	3.05186e+07	1	1.08744	1	1.05417	0.840943	0.887061	10.7489	8.17209	0.0146583	1	1.06601	1	0.831824	0.581211	0.644045	9.32353	6.43245	0.00519584	2.62083e+06	2.18007e+06	2.44354e+07	11.2085	53.3006	16.5712	15.6909	0	30810	1	2	924.539	3730
	VYEDEPVLQAFK	2	2	1	0.932588	1	0.893176	0.980801	0.318709	2.92072	1.15074	0.422586	0	69.4
		Hits: 2 Items
		FRAMEID	RAWFILE	MS2	FrameID1	CompID	MZ	Time	GoodID	II GR1 20	II GR2 20	II GR3 20	II GR1 40	II GR3 40	II GR2 40	II GR1 42	II GR2 42	II GR3 42	Ratio 20	StdDev 20	PValue 20	Ratio 40	StdDev 40	PValue 40	Ratio 42	StdDev 42	PValue 42	Ratio 2(0)	StdDev 2(0)	PValue 2(0)	Ratio 4(0)	StdDev 4(0)	PValue 4(0)	Ratio 4(2)	StdDev 4(2)	PValue 4(2)	Avg 20	Avg 40	Avg 42	MaxChange	CV 20	CV 40	CV 42	PRElement	PRRoot	PRSize	Charge	CompMW	MS2Scan
		27047	GR1 42	2	27047	9566	719.376	62.0784	1	5.30496e+06	789995	6.38583e+06	1.08654e+07	1.89852e+06	1.0265e+07	4.9325e+07	1.59606e+06	5.68413e+06	1	1.427	1	1.84515	2.52141	0.367305	4.53539	9.59505	0.437447	1	1.40884	1	1.41412	1.87895	0.561481	4.47926	9.5226	0.44412	3.88037e+06	5.48731e+06	1.73812e+07	4.47926	70.442	62.4287	142.151	0	27047	1	2	1436.74	10106
		31221	GR3 42	1	31221	10494	720.371	62.0704	1	2.08952e+06	1.05811e+07	7.76042e+06	4.01027e+06	2.36091e+06	244295	5.91715e+06	1.81421e+07	2.74209e+07	1	1.27006	1	0.323796	0.482818	0.198285	2.5197	3.18378	0.233045	1	1.24421	1	0.26948	0.391783	0.169264	2.27485	3.11327	0.323682	6.2223e+06	1.67678e+06	1.41548e+07	8.44164	62.2104	83.1747	74.6454	0	31221	1	2	1438.73	10079
	WAPFLALER	2	4	1	1.54656	1	5.88543	1.43193	0.25847	5.68065	1.29843	0.129752	0	46.6875
		Hits: 4 Items
		FRAMEID	RAWFILE	MS2	FrameID1	CompID	MZ	Time	GoodID	II GR1 20	II GR2 20	II GR3 20	II GR1 40	II GR3 40	II GR2 40	II GR1 42	II GR2 42	II GR3 42	Ratio 20	StdDev 20	PValue 20	Ratio 40	StdDev 40	PValue 40	Ratio 42	StdDev 42	PValue 42	Ratio 2(0)	StdDev 2(0)	PValue 2(0)	Ratio 4(0)	StdDev 4(0)	PValue 4(0)	Ratio 4(2)	StdDev 4(2)	PValue 4(2)	Avg 20	Avg 40	Avg 42	MaxChange	CV 20	CV 40	CV 42	PRElement	PRRoot	PRSize	Charge	CompMW	MS2Scan
		19818	GR2 42	3	19818	6929	551.81	81.3112	1	312721	4.11973e+06	1.01635e+07	4.71501e+07	1.91617e+07	4.18365e+06	2.1737e+06	4.94691e+07	1.26962e+07	1	2.04202	1	4.8298	9.41383	0.274719	4.408	9.60453	0.36691	1	1.99331	1	4.06071	7.68191	0.279497	3.38506	6.65059	0.33444	4.34609e+06	1.76482e+07	1.47118e+07	4.06071	99.6655	89.5108	96.8033	0	19818	1	2	1101.6	13733
		19818	GR2 42	3	19818	6929	551.81	81.3112	1	312721	4.11973e+06	1.01635e+07	4.71501e+07	1.91617e+07	4.18365e+06	2.1737e+06	4.94691e+07	1.26962e+07	1	2.04202	1	4.8298	9.41383	0.274719	4.408	9.60453	0.36691	1	1.99331	1	4.06071	7.68191	0.279497	3.38506	6.65059	0.33444	4.34609e+06	1.76482e+07	1.47118e+07	4.06071	99.6655	89.5108	96.8033	0	19818	1	2	1101.6	13727
		27609	GR1 42	2	27609	5789	551.805	83.8559	1	390013	1.38388e+06	7.64764e+06	6.49409e+07	2.42583e+07	3.84061e+06	1.68314e+07	5.41289e+07	1.47646e+07	1	2.50583	1	9.87524	22.2773	0.259753	9.09884	18.4545	0.181758	1	2.4514	1	8.3335	18.2603	0.253581	7.4608	12.9081	0.0850935	2.79403e+06	2.3284e+07	2.08457e+07	8.3335	122.57	96.5495	50.4422	0	31530	1	2	1101.6	13864
		27609	GR1 42	2	27609	5789	551.805	83.8559	1	390013	1.38388e+06	7.64764e+06	6.49409e+07	2.42583e+07	3.84061e+06	1.68314e+07	5.41289e+07	1.47646e+07	1	2.50583	1	9.87524	22.2773	0.259753	9.09884	18.4545	0.181758	1	2.4514	1	8.3335	18.2603	0.253581	7.4608	12.9081	0.0850935	2.79403e+06	2.3284e+07	2.08457e+07	8.3335	122.57	96.5495	50.4422	0	31530	1	2	1101.6	13871
Glyma20g35240.1	AT1G03220.1 Eukaryotic aspartyl protease family protein	3	4	10	1	0.665358	1	1.19223	0.577809	0.752721	9.01342	0.637639	0.0133071
	M.P.s: 3 Items
	M.P.	Frames	Hits	Ratio 2(0)	StdDev 2(0)	PValue 2(0)	Ratio 4(0)	StdDev 4(0)	PValue 4(0)	Ratio 4(2)	StdDev 4(2)	PValue 4(2)	OtherAssignments	AvgIonScore
	ALVLPVTK	1	4	1	1.87174	1	0.822488	1.53593	0.790102	14.8503	1.18715	0.0184205	0	21.2025
		Hits: 4 Items
		FRAMEID	RAWFILE	MS2	FrameID1	CompID	MZ	Time	GoodID	II GR1 20	II GR2 20	II GR3 20	II GR1 40	II GR3 40	II GR2 40	II GR1 42	II GR2 42	II GR3 42	Ratio 20	StdDev 20	PValue 20	Ratio 40	StdDev 40	PValue 40	Ratio 42	StdDev 42	PValue 42	Ratio 2(0)	StdDev 2(0)	PValue 2(0)	Ratio 4(0)	StdDev 4(0)	PValue 4(0)	Ratio 4(2)	StdDev 4(2)	PValue 4(2)	Avg 20	Avg 40	Avg 42	MaxChange	CV 20	CV 40	CV 42	PRElement	PRRoot	PRSize	Charge	CompMW	MS2Scan
		28454	GR2 42	4	28454	6712	420.782	35.277	1	5.07462e+06	264009	2.77413e+06	4.7534e+06	1.10683e+06	2.94686e+06	4.36841e+07	4.57292e+07	4.94484e+07	1	1.77947	1	1.08558	1.64012	0.901217	17.1165	16.3098	4.90865e-05	1	1.87174	1	0.822488	1.26328	0.790102	14.8503	17.6296	0.0184205	2.5847e+06	2.12588e+06	3.83835e+07	18.0553	93.587	60.0055	25.1283	0	28454	2	2	839.549	4706
		28454	GR2 42	4	28454	6712	420.782	35.277	1	5.07462e+06	264009	2.77413e+06	4.7534e+06	1.10683e+06	2.94686e+06	4.36841e+07	4.57292e+07	4.94484e+07	1	1.77947	1	1.08558	1.64012	0.901217	17.1165	16.3098	4.90865e-05	1	1.87174	1	0.822488	1.26328	0.790102	14.8503	17.6296	0.0184205	2.5847e+06	2.12588e+06	3.83835e+07	18.0553	93.587	60.0055	25.1283	0	28454	2	2	839.549	4718
		28454	GR3 42	4	28454	6712	420.782	35.277	1	5.07462e+06	264009	2.77413e+06	4.7534e+06	1.10683e+06	2.94686e+06	4.36841e+07	4.57292e+07	4.94484e+07	1	1.77947	1	1.08558	1.64012	0.901217	17.1165	16.3098	4.90865e-05	1	1.87174	1	0.822488	1.26328	0.790102	14.8503	17.6296	0.0184205	2.5847e+06	2.12588e+06	3.83835e+07	18.0553	93.587	60.0055	25.1283	0	28454	2	2	839.549	5197
		28454	GR3 42	4	28454	6712	420.782	35.277	1	5.07462e+06	264009	2.77413e+06	4.7534e+06	1.10683e+06	2.94686e+06	4.36841e+07	4.57292e+07	4.94484e+07	1	1.77947	1	1.08558	1.64012	0.901217	17.1165	16.3098	4.90865e-05	1	1.87174	1	0.822488	1.26328	0.790102	14.8503	17.6296	0.0184205	2.5847e+06	2.12588e+06	3.83835e+07	18.0553	93.587	60.0055	25.1283	0	28454	2	2	839.549	5187
	DVSASVPQYVTQIK	2	4	1	0.789595	1	1.32465	0.655851	0.424364	6.05135	0.852885	0.0886244	0	52.865
		Hits: 4 Items
		FRAMEID	RAWFILE	MS2	FrameID1	CompID	MZ	Time	GoodID	II GR1 20	II GR2 20	II GR3 20	II GR1 40	II GR3 40	II GR2 40	II GR1 42	II GR2 42	II GR3 42	Ratio 20	StdDev 20	PValue 20	Ratio 40	StdDev 40	PValue 40	Ratio 42	StdDev 42	PValue 42	Ratio 2(0)	StdDev 2(0)	PValue 2(0)	Ratio 4(0)	StdDev 4(0)	PValue 4(0)	Ratio 4(2)	StdDev 4(2)	PValue 4(2)	Avg 20	Avg 40	Avg 42	MaxChange	CV 20	CV 40	CV 42	PRElement	PRRoot	PRSize	Charge	CompMW	MS2Scan
		4117	GR1 42	7	4117	342	767.917	52.6535	1	2.91138e+07	4.36044e+07	1.85702e+07	5.02093e+07	4.37963e+07	3.00473e+07	4.2045e+07	1.72084e+08	4.76798e+07	1	0.826097	1	1.35891	0.899818	0.31141	2.86793	3.60019	0.311417	1	0.838763	1	1.08716	0.776432	0.790006	2.20505	2.19686	0.237526	2.85512e+07	3.10396e+07	6.29569e+07	2.20505	41.9382	29.4805	57.6904	2	10960	3	2	1531.83	8581
		4117	GR1 42	7	4117	342	767.917	52.6535	1	2.91138e+07	4.36044e+07	1.85702e+07	5.02093e+07	4.37963e+07	3.00473e+07	4.2045e+07	1.72084e+08	4.76798e+07	1	0.826097	1	1.35891	0.899818	0.31141	2.86793	3.60019	0.311417	1	0.838763	1	1.08716	0.776432	0.790006	2.20505	2.19686	0.237526	2.85512e+07	3.10396e+07	6.29569e+07	2.20505	41.9382	29.4805	57.6904	2	10960	3	2	1531.83	8573
		28870	GR2 42	4	28870	4799	767.909	53.609	1	996051	1.13236e+06	8.42489e+06	1.68572e+07	9.715e+06	6.30162e+06	3.41926e+07	7.35589e+07	8.47986e+07	1	2.41644	1	3.11503	5.29486	0.137418	18.2455	29.5988	0.0551176	1	2.3406	1	2.60285	4.31254	0.183127	16.6024	27.3957	0.0740169	3.14618e+06	8.18901e+06	5.22342e+07	16.6024	117.03	48.6556	47.9805	0	28870	1	2	1533.8	8219
		28870	GR2 42	4	28870	4799	767.909	53.609	1	996051	1.13236e+06	8.42489e+06	1.68572e+07	9.715e+06	6.30162e+06	3.41926e+07	7.35589e+07	8.47986e+07	1	2.41644	1	3.11503	5.29486	0.137418	18.2455	29.5988	0.0551176	1	2.3406	1	2.60285	4.31254	0.183127	16.6024	27.3957	0.0740169	3.14618e+06	8.18901e+06	5.22342e+07	16.6024	117.03	48.6556	47.9805	0	28870	1	2	1533.8	8229
	GLASGVTGMAGLGR	1	2	1	1.64516	1	0.579273	2.01407	0.535652	8.82815	1.63249	0.19698	0	77.575
		Hits: 2 Items
		FRAMEID	RAWFILE	MS2	FrameID1	CompID	MZ	Time	GoodID	II GR1 20	II GR2 20	II GR3 20	II GR1 40	II GR3 40	II GR2 40	II GR1 42	II GR2 42	II GR3 42	Ratio 20	StdDev 20	PValue 20	Ratio 40	StdDev 40	PValue 40	Ratio 42	StdDev 42	PValue 42	Ratio 2(0)	StdDev 2(0)	PValue 2(0)	Ratio 4(0)	StdDev 4(0)	PValue 4(0)	Ratio 4(2)	StdDev 4(2)	PValue 4(2)	Avg 20	Avg 40	Avg 42	MaxChange	CV 20	CV 40	CV 42	PRElement	PRRoot	PRSize	Charge	CompMW	MS2Scan
		28761	GR2 42	2	28761	11033	623.833	48.9245	1	1.38612e+06	514272	3.64515e+06	469686	326213	3.40634e+06	1.43035e+06	4.01055e+07	2.00327e+07	1	1.74826	1	0.757768	1.6028	0.760304	11.1024	20.1686	0.235845	1	1.64516	1	0.579273	1.1667	0.535652	8.82815	14.4119	0.19698	1.68711e+06	977300	1.48941e+07	15.2401	82.2582	119.149	80.9908	0	28761	1	2	1245.65	7312
		28761	GR2 42	2	28761	11033	623.833	48.9245	1	1.38612e+06	514272	3.64515e+06	469686	326213	3.40634e+06	1.43035e+06	4.01055e+07	2.00327e+07	1	1.74826	1	0.757768	1.6028	0.760304	11.1024	20.1686	0.235845	1	1.64516	1	0.579273	1.1667	0.535652	8.82815	14.4119	0.19698	1.68711e+06	977300	1.48941e+07	15.2401	82.2582	119.149	80.9908	0	28761	1	2	1245.65	7335
Glyma10g32380.1	AT1G03220.1 Eukaryotic aspartyl protease family protein	3	4	10	1	0.710416	1	0.914506	0.516486	0.90187	8.63475	0.675848	0.0326927
	M.P.s: 3 Items
	M.P.	Frames	Hits	Ratio 2(0)	StdDev 2(0)	PValue 2(0)	Ratio 4(0)	StdDev 4(0)	PValue 4(0)	Ratio 4(2)	StdDev 4(2)	PValue 4(2)	OtherAssignments	AvgIonScore
	ALVLPVTK	1	4	1	1.87174	1	0.822488	1.53593	0.790102	14.8503	1.18715	0.0184205	0	21.2025
		Hits: 4 Items
		FRAMEID	RAWFILE	MS2	FrameID1	CompID	MZ	Time	GoodID	II GR1 20	II GR2 20	II GR3 20	II GR1 40	II GR3 40	II GR2 40	II GR1 42	II GR2 42	II GR3 42	Ratio 20	StdDev 20	PValue 20	Ratio 40	StdDev 40	PValue 40	Ratio 42	StdDev 42	PValue 42	Ratio 2(0)	StdDev 2(0)	PValue 2(0)	Ratio 4(0)	StdDev 4(0)	PValue 4(0)	Ratio 4(2)	StdDev 4(2)	PValue 4(2)	Avg 20	Avg 40	Avg 42	MaxChange	CV 20	CV 40	CV 42	PRElement	PRRoot	PRSize	Charge	CompMW	MS2Scan
		28454	GR2 42	4	28454	6712	420.782	35.277	1	5.07462e+06	264009	2.77413e+06	4.7534e+06	1.10683e+06	2.94686e+06	4.36841e+07	4.57292e+07	4.94484e+07	1	1.77947	1	1.08558	1.64012	0.901217	17.1165	16.3098	4.90865e-05	1	1.87174	1	0.822488	1.26328	0.790102	14.8503	17.6296	0.0184205	2.5847e+06	2.12588e+06	3.83835e+07	18.0553	93.587	60.0055	25.1283	0	28454	2	2	839.549	4706
		28454	GR2 42	4	28454	6712	420.782	35.277	1	5.07462e+06	264009	2.77413e+06	4.7534e+06	1.10683e+06	2.94686e+06	4.36841e+07	4.57292e+07	4.94484e+07	1	1.77947	1	1.08558	1.64012	0.901217	17.1165	16.3098	4.90865e-05	1	1.87174	1	0.822488	1.26328	0.790102	14.8503	17.6296	0.0184205	2.5847e+06	2.12588e+06	3.83835e+07	18.0553	93.587	60.0055	25.1283	0	28454	2	2	839.549	4718
		28454	GR3 42	4	28454	6712	420.782	35.277	1	5.07462e+06	264009	2.77413e+06	4.7534e+06	1.10683e+06	2.94686e+06	4.36841e+07	4.57292e+07	4.94484e+07	1	1.77947	1	1.08558	1.64012	0.901217	17.1165	16.3098	4.90865e-05	1	1.87174	1	0.822488	1.26328	0.790102	14.8503	17.6296	0.0184205	2.5847e+06	2.12588e+06	3.83835e+07	18.0553	93.587	60.0055	25.1283	0	28454	2	2	839.549	5197
		28454	GR3 42	4	28454	6712	420.782	35.277	1	5.07462e+06	264009	2.77413e+06	4.7534e+06	1.10683e+06	2.94686e+06	4.36841e+07	4.57292e+07	4.94484e+07	1	1.77947	1	1.08558	1.64012	0.901217	17.1165	16.3098	4.90865e-05	1	1.87174	1	0.822488	1.26328	0.790102	14.8503	17.6296	0.0184205	2.5847e+06	2.12588e+06	3.83835e+07	18.0553	93.587	60.0055	25.1283	0	28454	2	2	839.549	5187
	DVSASVPQYVTQIK	2	4	1	0.789595	1	1.32465	0.655851	0.424364	6.05135	0.852885	0.0886244	0	52.865
		Hits: 4 Items
		FRAMEID	RAWFILE	MS2	FrameID1	CompID	MZ	Time	GoodID	II GR1 20	II GR2 20	II GR3 20	II GR1 40	II GR3 40	II GR2 40	II GR1 42	II GR2 42	II GR3 42	Ratio 20	StdDev 20	PValue 20	Ratio 40	StdDev 40	PValue 40	Ratio 42	StdDev 42	PValue 42	Ratio 2(0)	StdDev 2(0)	PValue 2(0)	Ratio 4(0)	StdDev 4(0)	PValue 4(0)	Ratio 4(2)	StdDev 4(2)	PValue 4(2)	Avg 20	Avg 40	Avg 42	MaxChange	CV 20	CV 40	CV 42	PRElement	PRRoot	PRSize	Charge	CompMW	MS2Scan
		4117	GR1 42	7	4117	342	767.917	52.6535	1	2.91138e+07	4.36044e+07	1.85702e+07	5.02093e+07	4.37963e+07	3.00473e+07	4.2045e+07	1.72084e+08	4.76798e+07	1	0.826097	1	1.35891	0.899818	0.31141	2.86793	3.60019	0.311417	1	0.838763	1	1.08716	0.776432	0.790006	2.20505	2.19686	0.237526	2.85512e+07	3.10396e+07	6.29569e+07	2.20505	41.9382	29.4805	57.6904	2	10960	3	2	1531.83	8581
		4117	GR1 42	7	4117	342	767.917	52.6535	1	2.91138e+07	4.36044e+07	1.85702e+07	5.02093e+07	4.37963e+07	3.00473e+07	4.2045e+07	1.72084e+08	4.76798e+07	1	0.826097	1	1.35891	0.899818	0.31141	2.86793	3.60019	0.311417	1	0.838763	1	1.08716	0.776432	0.790006	2.20505	2.19686	0.237526	2.85512e+07	3.10396e+07	6.29569e+07	2.20505	41.9382	29.4805	57.6904	2	10960	3	2	1531.83	8573
		28870	GR2 42	4	28870	4799	767.909	53.609	1	996051	1.13236e+06	8.42489e+06	1.68572e+07	9.715e+06	6.30162e+06	3.41926e+07	7.35589e+07	8.47986e+07	1	2.41644	1	3.11503	5.29486	0.137418	18.2455	29.5988	0.0551176	1	2.3406	1	2.60285	4.31254	0.183127	16.6024	27.3957	0.0740169	3.14618e+06	8.18901e+06	5.22342e+07	16.6024	117.03	48.6556	47.9805	0	28870	1	2	1533.8	8219
		28870	GR2 42	4	28870	4799	767.909	53.609	1	996051	1.13236e+06	8.42489e+06	1.68572e+07	9.715e+06	6.30162e+06	3.41926e+07	7.35589e+07	8.47986e+07	1	2.41644	1	3.11503	5.29486	0.137418	18.2455	29.5988	0.0551176	1	2.3406	1	2.60285	4.31254	0.183127	16.6024	27.3957	0.0740169	3.14618e+06	8.18901e+06	5.22342e+07	16.6024	117.03	48.6556	47.9805	0	28870	1	2	1533.8	8229
	ISTVNPYTVLETTIYK	1	2	1	3.29646	1	0	0	1	0.455162	3.08619	0.636474	0	95.175
		Hits: 2 Items
		FRAMEID	RAWFILE	MS2	FrameID1	CompID	MZ	Time	GoodID	II GR1 20	II GR2 20	II GR3 20	II GR1 40	II GR3 40	II GR2 40	II GR1 42	II GR2 42	II GR3 42	Ratio 20	StdDev 20	PValue 20	Ratio 40	StdDev 40	PValue 40	Ratio 42	StdDev 42	PValue 42	Ratio 2(0)	StdDev 2(0)	PValue 2(0)	Ratio 4(0)	StdDev 4(0)	PValue 4(0)	Ratio 4(2)	StdDev 4(2)	PValue 4(2)	Avg 20	Avg 40	Avg 42	MaxChange	CV 20	CV 40	CV 42	PRElement	PRRoot	PRSize	Charge	CompMW	MS2Scan
		30422	GR2 42	2	30422	11222	921.496	98.3242	1	353019	923097	4.10935e+07	0	0	0	2.07699e+06	2.46229e+07	58350.6	1	3.30785	1	0	0	0.404893	0.631542	2.0101	0.759483	1	3.29646	1	0	0	0.403568	0.455162	1.40472	0.636474	1.24293e+07	0	5.65733e+06	99999	164.823	0	143.796	0	30422	1	2	1840.98	16804
		30422	GR2 42	2	30422	11222	921.496	98.3242	1	353019	923097	4.10935e+07	0	0	0	2.07699e+06	2.46229e+07	58350.6	1	3.30785	1	0	0	0.404893	0.631542	2.0101	0.759483	1	3.29646	1	0	0	0.403568	0.455162	1.40472	0.636474	1.24293e+07	0	5.65733e+06	99999	164.823	0	143.796	0	30422	1	2	1840.98	16794
Glyma12g09940.2	AT3G44190.1 FAD/NAD(P) binding oxidoreductase family protein	5	6	42	1	0.580665	1	14.195	0.543962	0.0330468	8.16613	0.554842	0.0468267
	M.P.s: 5 Items
	M.P.	Frames	Hits	Ratio 2(0)	StdDev 2(0)	PValue 2(0)	Ratio 4(0)	StdDev 4(0)	PValue 4(0)	Ratio 4(2)	StdDev 4(2)	PValue 4(2)	OtherAssignments	AvgIonScore
	GLVEPTFAER	2	3	1	0.876857	1	4.64105	0.880244	0.378704	3.03191	0.926519	0.370552	0	25.7933
		Hits: 3 Items
		FRAMEID	RAWFILE	MS2	FrameID1	CompID	MZ	Time	GoodID	II GR1 20	II GR2 20	II GR3 20	II GR1 40	II GR3 40	II GR2 40	II GR1 42	II GR2 42	II GR3 42	Ratio 20	StdDev 20	PValue 20	Ratio 40	StdDev 40	PValue 40	Ratio 42	StdDev 42	PValue 42	Ratio 2(0)	StdDev 2(0)	PValue 2(0)	Ratio 4(0)	StdDev 4(0)	PValue 4(0)	Ratio 4(2)	StdDev 4(2)	PValue 4(2)	Avg 20	Avg 40	Avg 42	MaxChange	CV 20	CV 40	CV 42	PRElement	PRRoot	PRSize	Charge	CompMW	MS2Scan
		2899	GR2 40	11	2899	906	560.3	40.3451	1	4.27137e+07	1.29641e+08	1.33017e+08	5.78992e+07	1.68951e+08	1.88666e+08	5.29127e+07	2.27743e+08	1.98395e+08	1	1.00579	1	1.36069	1.37688	0.509517	1.56874	1.70868	0.414691	1	0.937409	1	1.1108	1.09373	0.808736	1.34469	1.38487	0.545082	9.30441e+07	1.03354e+08	1.25115e+08	1.34469	46.8705	51.5925	56.1175	0	2899	1	2	1118.58	5861
		2899	GR2 40	11	2899	906	560.3	40.3451	1	4.27137e+07	1.29641e+08	1.33017e+08	5.78992e+07	1.68951e+08	1.88666e+08	5.29127e+07	2.27743e+08	1.98395e+08	1	1.00579	1	1.36069	1.37688	0.509517	1.56874	1.70868	0.414691	1	0.937409	1	1.1108	1.09373	0.808736	1.34469	1.38487	0.545082	9.30441e+07	1.03354e+08	1.25115e+08	1.34469	46.8705	51.5925	56.1175	0	2899	1	2	1118.58	5851
		28508	GR2 42	2	28508	2594	559.795	37.8687	1	365521	2.17067e+06	1.1075e+07	1.86136e+07	1.41717e+08	1.40276e+08	8.89265e+06	5.75678e+07	8.45921e+07	1	2.52741	1	22.0852	43.4835	0.142791	11.0976	22.4794	0.171939	1	2.47994	1	18.6926	36.7198	0.150881	10.1945	21.6322	0.216806	4.03102e+06	7.53501e+07	4.10942e+07	18.6926	123.997	72.4437	88.1982	0	28508	1	2	1117.58	5188
	LLEYIGTK	1	12	1	1.59558	1	9.48843	1.26996	0.0773608	6.11015	1.31773	0.100498	0	24.0267
		Hits: 12 Items
		FRAMEID	RAWFILE	MS2	FrameID1	CompID	MZ	Time	GoodID	II GR1 20	II GR2 20	II GR3 20	II GR1 40	II GR3 40	II GR2 40	II GR1 42	II GR2 42	II GR3 42	Ratio 20	StdDev 20	PValue 20	Ratio 40	StdDev 40	PValue 40	Ratio 42	StdDev 42	PValue 42	Ratio 2(0)	StdDev 2(0)	PValue 2(0)	Ratio 4(0)	StdDev 4(0)	PValue 4(0)	Ratio 4(2)	StdDev 4(2)	PValue 4(2)	Avg 20	Avg 40	Avg 42	MaxChange	CV 20	CV 40	CV 42	PRElement	PRRoot	PRSize	Charge	CompMW	MS2Scan
		14257	GR1 40	16	14257	2592	468.777	33.599	1	619219	1.07473e+07	1.28444e+07	4.35755e+07	1.11269e+08	1.22522e+08	2.66813e+07	6.34785e+07	7.38993e+07	1	1.62013	1	11.4563	14.5718	0.0725821	6.77626	8.563	0.0743079	1	1.59558	1	9.48843	12.0499	0.0773608	6.11015	8.05155	0.100498	7.27134e+06	6.89936e+07	4.4429e+07	9.48843	79.779	47.2166	51.9944	0	14257	1	2	935.54	4994
		14257	GR1 40	16	14257	2592	468.777	33.599	1	619219	1.07473e+07	1.28444e+07	4.35755e+07	1.11269e+08	1.22522e+08	2.66813e+07	6.34785e+07	7.38993e+07	1	1.62013	1	11.4563	14.5718	0.0725821	6.77626	8.563	0.0743079	1	1.59558	1	9.48843	12.0499	0.0773608	6.11015	8.05155	0.100498	7.27134e+06	6.89936e+07	4.4429e+07	9.48843	79.779	47.2166	51.9944	0	14257	1	2	935.54	4985
		14257	GR1 42	16	14257	2592	468.777	33.599	1	619219	1.07473e+07	1.28444e+07	4.35755e+07	1.11269e+08	1.22522e+08	2.66813e+07	6.34785e+07	7.38993e+07	1	1.62013	1	11.4563	14.5718	0.0725821	6.77626	8.563	0.0743079	1	1.59558	1	9.48843	12.0499	0.0773608	6.11015	8.05155	0.100498	7.27134e+06	6.89936e+07	4.4429e+07	9.48843	79.779	47.2166	51.9944	0	14257	1	2	935.54	4930
		14257	GR1 42	16	14257	2592	468.777	33.599	1	619219	1.07473e+07	1.28444e+07	4.35755e+07	1.11269e+08	1.22522e+08	2.66813e+07	6.34785e+07	7.38993e+07	1	1.62013	1	11.4563	14.5718	0.0725821	6.77626	8.563	0.0743079	1	1.59558	1	9.48843	12.0499	0.0773608	6.11015	8.05155	0.100498	7.27134e+06	6.89936e+07	4.4429e+07	9.48843	79.779	47.2166	51.9944	0	14257	1	2	935.54	4939
		14257	GR2 40	16	14257	2592	468.777	33.599	1	619219	1.07473e+07	1.28444e+07	4.35755e+07	1.11269e+08	1.22522e+08	2.66813e+07	6.34785e+07	7.38993e+07	1	1.62013	1	11.4563	14.5718	0.0725821	6.77626	8.563	0.0743079	1	1.59558	1	9.48843	12.0499	0.0773608	6.11015	8.05155	0.100498	7.27134e+06	6.89936e+07	4.4429e+07	9.48843	79.779	47.2166	51.9944	0	14257	1	2	935.54	4918
		14257	GR2 42	16	14257	2592	468.777	33.599	1	619219	1.07473e+07	1.28444e+07	4.35755e+07	1.11269e+08	1.22522e+08	2.66813e+07	6.34785e+07	7.38993e+07	1	1.62013	1	11.4563	14.5718	0.0725821	6.77626	8.563	0.0743079	1	1.59558	1	9.48843	12.0499	0.0773608	6.11015	8.05155	0.100498	7.27134e+06	6.89936e+07	4.4429e+07	9.48843	79.779	47.2166	51.9944	0	14257	1	2	935.54	4399
		14257	GR2 42	16	14257	2592	468.777	33.599	1	619219	1.07473e+07	1.28444e+07	4.35755e+07	1.11269e+08	1.22522e+08	2.66813e+07	6.34785e+07	7.38993e+07	1	1.62013	1	11.4563	14.5718	0.0725821	6.77626	8.563	0.0743079	1	1.59558	1	9.48843	12.0499	0.0773608	6.11015	8.05155	0.100498	7.27134e+06	6.89936e+07	4.4429e+07	9.48843	79.779	47.2166	51.9944	0	14257	1	2	935.54	4408
		14257	GR3 20	16	14257	2592	468.777	33.599	1	619219	1.07473e+07	1.28444e+07	4.35755e+07	1.11269e+08	1.22522e+08	2.66813e+07	6.34785e+07	7.38993e+07	1	1.62013	1	11.4563	14.5718	0.0725821	6.77626	8.563	0.0743079	1	1.59558	1	9.48843	12.0499	0.0773608	6.11015	8.05155	0.100498	7.27134e+06	6.89936e+07	4.4429e+07	9.48843	79.779	47.2166	51.9944	0	14257	1	2	935.54	4845
		14257	GR3 40	16	14257	2592	468.777	33.599	1	619219	1.07473e+07	1.28444e+07	4.35755e+07	1.11269e+08	1.22522e+08	2.66813e+07	6.34785e+07	7.38993e+07	1	1.62013	1	11.4563	14.5718	0.0725821	6.77626	8.563	0.0743079	1	1.59558	1	9.48843	12.0499	0.0773608	6.11015	8.05155	0.100498	7.27134e+06	6.89936e+07	4.4429e+07	9.48843	79.779	47.2166	51.9944	0	14257	1	2	935.54	5137
		14257	GR3 40	16	14257	2592	468.777	33.599	1	619219	1.07473e+07	1.28444e+07	4.35755e+07	1.11269e+08	1.22522e+08	2.66813e+07	6.34785e+07	7.38993e+07	1	1.62013	1	11.4563	14.5718	0.0725821	6.77626	8.563	0.0743079	1	1.59558	1	9.48843	12.0499	0.0773608	6.11015	8.05155	0.100498	7.27134e+06	6.89936e+07	4.4429e+07	9.48843	79.779	47.2166	51.9944	0	14257	1	2	935.54	5116
		14257	GR3 42	16	14257	2592	468.777	33.599	1	619219	1.07473e+07	1.28444e+07	4.35755e+07	1.11269e+08	1.22522e+08	2.66813e+07	6.34785e+07	7.38993e+07	1	1.62013	1	11.4563	14.5718	0.0725821	6.77626	8.563	0.0743079	1	1.59558	1	9.48843	12.0499	0.0773608	6.11015	8.05155	0.100498	7.27134e+06	6.89936e+07	4.4429e+07	9.48843	79.779	47.2166	51.9944	0	14257	1	2	935.54	4864
		14257	GR3 42	16	14257	2592	468.777	33.599	1	619219	1.07473e+07	1.28444e+07	4.35755e+07	1.11269e+08	1.22522e+08	2.66813e+07	6.34785e+07	7.38993e+07	1	1.62013	1	11.4563	14.5718	0.0725821	6.77626	8.563	0.0743079	1	1.59558	1	9.48843	12.0499	0.0773608	6.11015	8.05155	0.100498	7.27134e+06	6.89936e+07	4.4429e+07	9.48843	79.779	47.2166	51.9944	0	14257	1	2	935.54	4871
	QGMYASAHAQVVAK+Oxidation(3)	1	2	1	1.85564	1	39.2348	1.53735	0.109196	10.4825	1.72797	0.187966	0	14.6
		Hits: 2 Items
		FRAMEID	RAWFILE	MS2	FrameID1	CompID	MZ	Time	GoodID	II GR1 20	II GR2 20	II GR3 20	II GR1 40	II GR3 40	II GR2 40	II GR1 42	II GR2 42	II GR3 42	Ratio 20	StdDev 20	PValue 20	Ratio 40	StdDev 40	PValue 40	Ratio 42	StdDev 42	PValue 42	Ratio 2(0)	StdDev 2(0)	PValue 2(0)	Ratio 4(0)	StdDev 4(0)	PValue 4(0)	Ratio 4(2)	StdDev 4(2)	PValue 4(2)	Avg 20	Avg 40	Avg 42	MaxChange	CV 20	CV 40	CV 42	PRElement	PRRoot	PRSize	Charge	CompMW	MS2Scan
		16820	GR1 40	5	16820	21319	492.913	9.24896	1	4285.84	37480.6	13697.2	514747	1.36843e+06	724317	87426.6	182523	360906	1	1.85073	1	47.0127	67.568	0.0801224	11.3742	18.0349	0.137105	1	1.85564	1	39.2348	60.3178	0.109196	10.4825	18.1135	0.187966	16965.4	665637	177841	39.2348	92.7819	60.9533	80.0155	0	16820	1	3	1475.72	834
		16820	GR1 42	5	16820	21319	492.913	9.24896	1	4285.84	37480.6	13697.2	514747	1.36843e+06	724317	87426.6	182523	360906	1	1.85073	1	47.0127	67.568	0.0801224	11.3742	18.0349	0.137105	1	1.85564	1	39.2348	60.3178	0.109196	10.4825	18.1135	0.187966	16965.4	665637	177841	39.2348	92.7819	60.9533	80.0155	0	16820	1	3	1475.72	895
	SNIFAIGDITDVQEIK	1	16	1	1.88036	1	18.5238	1.65314	0.147653	14.3497	1.66544	0.155353	0	77.7375
		Hits: 16 Items
		FRAMEID	RAWFILE	MS2	FrameID1	CompID	MZ	Time	GoodID	II GR1 20	II GR2 20	II GR3 20	II GR1 40	II GR3 40	II GR2 40	II GR1 42	II GR2 42	II GR3 42	Ratio 20	StdDev 20	PValue 20	Ratio 40	StdDev 40	PValue 40	Ratio 42	StdDev 42	PValue 42	Ratio 2(0)	StdDev 2(0)	PValue 2(0)	Ratio 4(0)	StdDev 4(0)	PValue 4(0)	Ratio 4(2)	StdDev 4(2)	PValue 4(2)	Avg 20	Avg 40	Avg 42	MaxChange	CV 20	CV 40	CV 42	PRElement	PRRoot	PRSize	Charge	CompMW	MS2Scan
		7793	GR1 20	16	7793	4434	881.966	92.843	1	3.71399e+06	1.76317e+06	272903	8.10713e+07	1.18978e+07	5.07834e+07	3.75176e+07	6.67829e+07	4.85695e+06	1	1.80068	1	25.0002	40.6002	0.148045	18.9837	33.2543	0.193431	1	1.88036	1	18.5238	30.6224	0.147653	14.3497	23.8987	0.155353	1.86016e+06	3.44573e+07	2.66929e+07	18.5238	94.0179	71.2962	72.5264	0	7793	2	2	1761.92	15210
		7793	GR1 40	16	7793	4434	881.966	92.843	1	3.71399e+06	1.76317e+06	272903	8.10713e+07	1.18978e+07	5.07834e+07	3.75176e+07	6.67829e+07	4.85695e+06	1	1.80068	1	25.0002	40.6002	0.148045	18.9837	33.2543	0.193431	1	1.88036	1	18.5238	30.6224	0.147653	14.3497	23.8987	0.155353	1.86016e+06	3.44573e+07	2.66929e+07	18.5238	94.0179	71.2962	72.5264	0	7793	2	2	1761.92	15771
		7793	GR1 40	16	7793	4434	881.966	92.843	1	3.71399e+06	1.76317e+06	272903	8.10713e+07	1.18978e+07	5.07834e+07	3.75176e+07	6.67829e+07	4.85695e+06	1	1.80068	1	25.0002	40.6002	0.148045	18.9837	33.2543	0.193431	1	1.88036	1	18.5238	30.6224	0.147653	14.3497	23.8987	0.155353	1.86016e+06	3.44573e+07	2.66929e+07	18.5238	94.0179	71.2962	72.5264	0	7793	2	2	1761.92	15777
		7793	GR1 42	16	7793	4434	881.966	92.843	1	3.71399e+06	1.76317e+06	272903	8.10713e+07	1.18978e+07	5.07834e+07	3.75176e+07	6.67829e+07	4.85695e+06	1	1.80068	1	25.0002	40.6002	0.148045	18.9837	33.2543	0.193431	1	1.88036	1	18.5238	30.6224	0.147653	14.3497	23.8987	0.155353	1.86016e+06	3.44573e+07	2.66929e+07	18.5238	94.0179	71.2962	72.5264	0	7793	2	2	1761.92	15241
		7793	GR1 42	16	7793	4434	881.966	92.843	1	3.71399e+06	1.76317e+06	272903	8.10713e+07	1.18978e+07	5.07834e+07	3.75176e+07	6.67829e+07	4.85695e+06	1	1.80068	1	25.0002	40.6002	0.148045	18.9837	33.2543	0.193431	1	1.88036	1	18.5238	30.6224	0.147653	14.3497	23.8987	0.155353	1.86016e+06	3.44573e+07	2.66929e+07	18.5238	94.0179	71.2962	72.5264	0	7793	2	2	1761.92	15250
		7793	GR1 42	16	7793	4434	881.966	92.843	1	3.71399e+06	1.76317e+06	272903	8.10713e+07	1.18978e+07	5.07834e+07	3.75176e+07	6.67829e+07	4.85695e+06	1	1.80068	1	25.0002	40.6002	0.148045	18.9837	33.2543	0.193431	1	1.88036	1	18.5238	30.6224	0.147653	14.3497	23.8987	0.155353	1.86016e+06	3.44573e+07	2.66929e+07	18.5238	94.0179	71.2962	72.5264	0	7793	2	2	1761.92	15278
		7793	GR1 42	16	7793	4434	881.966	92.843	1	3.71399e+06	1.76317e+06	272903	8.10713e+07	1.18978e+07	5.07834e+07	3.75176e+07	6.67829e+07	4.85695e+06	1	1.80068	1	25.0002	40.6002	0.148045	18.9837	33.2543	0.193431	1	1.88036	1	18.5238	30.6224	0.147653	14.3497	23.8987	0.155353	1.86016e+06	3.44573e+07	2.66929e+07	18.5238	94.0179	71.2962	72.5264	0	7793	2	2	1761.92	15292
		7793	GR2 40	16	7793	4434	881.966	92.843	1	3.71399e+06	1.76317e+06	272903	8.10713e+07	1.18978e+07	5.07834e+07	3.75176e+07	6.67829e+07	4.85695e+06	1	1.80068	1	25.0002	40.6002	0.148045	18.9837	33.2543	0.193431	1	1.88036	1	18.5238	30.6224	0.147653	14.3497	23.8987	0.155353	1.86016e+06	3.44573e+07	2.66929e+07	18.5238	94.0179	71.2962	72.5264	0	7793	2	2	1761.92	15694
		7793	GR2 40	16	7793	4434	881.966	92.843	1	3.71399e+06	1.76317e+06	272903	8.10713e+07	1.18978e+07	5.07834e+07	3.75176e+07	6.67829e+07	4.85695e+06	1	1.80068	1	25.0002	40.6002	0.148045	18.9837	33.2543	0.193431	1	1.88036	1	18.5238	30.6224	0.147653	14.3497	23.8987	0.155353	1.86016e+06	3.44573e+07	2.66929e+07	18.5238	94.0179	71.2962	72.5264	0	7793	2	2	1761.92	15703
		7793	GR2 40	16	7793	4434	881.966	92.843	1	3.71399e+06	1.76317e+06	272903	8.10713e+07	1.18978e+07	5.07834e+07	3.75176e+07	6.67829e+07	4.85695e+06	1	1.80068	1	25.0002	40.6002	0.148045	18.9837	33.2543	0.193431	1	1.88036	1	18.5238	30.6224	0.147653	14.3497	23.8987	0.155353	1.86016e+06	3.44573e+07	2.66929e+07	18.5238	94.0179	71.2962	72.5264	0	7793	2	2	1761.92	16010
		7793	GR2 40	16	7793	4434	881.966	92.843	1	3.71399e+06	1.76317e+06	272903	8.10713e+07	1.18978e+07	5.07834e+07	3.75176e+07	6.67829e+07	4.85695e+06	1	1.80068	1	25.0002	40.6002	0.148045	18.9837	33.2543	0.193431	1	1.88036	1	18.5238	30.6224	0.147653	14.3497	23.8987	0.155353	1.86016e+06	3.44573e+07	2.66929e+07	18.5238	94.0179	71.2962	72.5264	0	7793	2	2	1761.92	15951
		7793	GR2 40	16	7793	4434	881.966	92.843	1	3.71399e+06	1.76317e+06	272903	8.10713e+07	1.18978e+07	5.07834e+07	3.75176e+07	6.67829e+07	4.85695e+06	1	1.80068	1	25.0002	40.6002	0.148045	18.9837	33.2543	0.193431	1	1.88036	1	18.5238	30.6224	0.147653	14.3497	23.8987	0.155353	1.86016e+06	3.44573e+07	2.66929e+07	18.5238	94.0179	71.2962	72.5264	0	7793	2	2	1761.92	15962
		7793	GR2 42	16	7793	4434	881.966	92.843	1	3.71399e+06	1.76317e+06	272903	8.10713e+07	1.18978e+07	5.07834e+07	3.75176e+07	6.67829e+07	4.85695e+06	1	1.80068	1	25.0002	40.6002	0.148045	18.9837	33.2543	0.193431	1	1.88036	1	18.5238	30.6224	0.147653	14.3497	23.8987	0.155353	1.86016e+06	3.44573e+07	2.66929e+07	18.5238	94.0179	71.2962	72.5264	0	7793	2	2	1761.92	15357
		7793	GR2 42	16	7793	4434	881.966	92.843	1	3.71399e+06	1.76317e+06	272903	8.10713e+07	1.18978e+07	5.07834e+07	3.75176e+07	6.67829e+07	4.85695e+06	1	1.80068	1	25.0002	40.6002	0.148045	18.9837	33.2543	0.193431	1	1.88036	1	18.5238	30.6224	0.147653	14.3497	23.8987	0.155353	1.86016e+06	3.44573e+07	2.66929e+07	18.5238	94.0179	71.2962	72.5264	0	7793	2	2	1761.92	15403
		7793	GR2 42	16	7793	4434	881.966	92.843	1	3.71399e+06	1.76317e+06	272903	8.10713e+07	1.18978e+07	5.07834e+07	3.75176e+07	6.67829e+07	4.85695e+06	1	1.80068	1	25.0002	40.6002	0.148045	18.9837	33.2543	0.193431	1	1.88036	1	18.5238	30.6224	0.147653	14.3497	23.8987	0.155353	1.86016e+06	3.44573e+07	2.66929e+07	18.5238	94.0179	71.2962	72.5264	0	7793	2	2	1761.92	15414
		7793	GR2 42	16	7793	4434	881.966	92.843	1	3.71399e+06	1.76317e+06	272903	8.10713e+07	1.18978e+07	5.07834e+07	3.75176e+07	6.67829e+07	4.85695e+06	1	1.80068	1	25.0002	40.6002	0.148045	18.9837	33.2543	0.193431	1	1.88036	1	18.5238	30.6224	0.147653	14.3497	23.8987	0.155353	1.86016e+06	3.44573e+07	2.66929e+07	18.5238	94.0179	71.2962	72.5264	0	7793	2	2	1761.92	15377
	VVILGGGVAGANLAK	1	9	1	1.1959	1	18.7106	1.21276	0.11616	13.2883	1.10967	0.0875825	0	70.8222
		Hits: 9 Items
		FRAMEID	RAWFILE	MS2	FrameID1	CompID	MZ	Time	GoodID	II GR1 20	II GR2 20	II GR3 20	II GR1 40	II GR3 40	II GR2 40	II GR1 42	II GR2 42	II GR3 42	Ratio 20	StdDev 20	PValue 20	Ratio 40	StdDev 40	PValue 40	Ratio 42	StdDev 42	PValue 42	Ratio 2(0)	StdDev 2(0)	PValue 2(0)	Ratio 4(0)	StdDev 4(0)	PValue 4(0)	Ratio 4(2)	StdDev 4(2)	PValue 4(2)	Avg 20	Avg 40	Avg 42	MaxChange	CV 20	CV 40	CV 42	PRElement	PRRoot	PRSize	Charge	CompMW	MS2Scan
		18522	GR1 40	9	18522	3693	669.91	50.9555	1	2.29515e+06	1.14816e+06	4.51809e+06	2.51642e+07	5.36914e+07	1.09177e+08	1.45241e+07	6.47465e+07	4.69545e+07	1	1.29125	1	23.6181	31.3465	0.13517	15.8546	19.8315	0.114833	1	1.1959	1	18.7106	22.6915	0.11616	13.2883	14.7457	0.0875825	2.44059e+06	4.56649e+07	3.24314e+07	18.7106	59.7948	61.4812	51.1723	0	18522	1	2	1337.8	8339
		18522	GR1 40	9	18522	3693	669.91	50.9555	1	2.29515e+06	1.14816e+06	4.51809e+06	2.51642e+07	5.36914e+07	1.09177e+08	1.45241e+07	6.47465e+07	4.69545e+07	1	1.29125	1	23.6181	31.3465	0.13517	15.8546	19.8315	0.114833	1	1.1959	1	18.7106	22.6915	0.11616	13.2883	14.7457	0.0875825	2.44059e+06	4.56649e+07	3.24314e+07	18.7106	59.7948	61.4812	51.1723	0	18522	1	2	1337.8	8347
		18522	GR2 40	9	18522	3693	669.91	50.9555	1	2.29515e+06	1.14816e+06	4.51809e+06	2.51642e+07	5.36914e+07	1.09177e+08	1.45241e+07	6.47465e+07	4.69545e+07	1	1.29125	1	23.6181	31.3465	0.13517	15.8546	19.8315	0.114833	1	1.1959	1	18.7106	22.6915	0.11616	13.2883	14.7457	0.0875825	2.44059e+06	4.56649e+07	3.24314e+07	18.7106	59.7948	61.4812	51.1723	0	18522	1	2	1337.8	8261
		18522	GR2 40	9	18522	3693	669.91	50.9555	1	2.29515e+06	1.14816e+06	4.51809e+06	2.51642e+07	5.36914e+07	1.09177e+08	1.45241e+07	6.47465e+07	4.69545e+07	1	1.29125	1	23.6181	31.3465	0.13517	15.8546	19.8315	0.114833	1	1.1959	1	18.7106	22.6915	0.11616	13.2883	14.7457	0.0875825	2.44059e+06	4.56649e+07	3.24314e+07	18.7106	59.7948	61.4812	51.1723	0	18522	1	2	1337.8	8253
		18522	GR2 40	9	18522	3693	669.91	50.9555	1	2.29515e+06	1.14816e+06	4.51809e+06	2.51642e+07	5.36914e+07	1.09177e+08	1.45241e+07	6.47465e+07	4.69545e+07	1	1.29125	1	23.6181	31.3465	0.13517	15.8546	19.8315	0.114833	1	1.1959	1	18.7106	22.6915	0.11616	13.2883	14.7457	0.0875825	2.44059e+06	4.56649e+07	3.24314e+07	18.7106	59.7948	61.4812	51.1723	0	18522	1	2	1337.8	8330
		18522	GR2 40	9	18522	3693	669.91	50.9555	1	2.29515e+06	1.14816e+06	4.51809e+06	2.51642e+07	5.36914e+07	1.09177e+08	1.45241e+07	6.47465e+07	4.69545e+07	1	1.29125	1	23.6181	31.3465	0.13517	15.8546	19.8315	0.114833	1	1.1959	1	18.7106	22.6915	0.11616	13.2883	14.7457	0.0875825	2.44059e+06	4.56649e+07	3.24314e+07	18.7106	59.7948	61.4812	51.1723	0	18522	1	2	1337.8	8321
		18522	GR2 42	9	18522	3693	669.91	50.9555	1	2.29515e+06	1.14816e+06	4.51809e+06	2.51642e+07	5.36914e+07	1.09177e+08	1.45241e+07	6.47465e+07	4.69545e+07	1	1.29125	1	23.6181	31.3465	0.13517	15.8546	19.8315	0.114833	1	1.1959	1	18.7106	22.6915	0.11616	13.2883	14.7457	0.0875825	2.44059e+06	4.56649e+07	3.24314e+07	18.7106	59.7948	61.4812	51.1723	0	18522	1	2	1337.8	7651
		18522	GR2 42	9	18522	3693	669.91	50.9555	1	2.29515e+06	1.14816e+06	4.51809e+06	2.51642e+07	5.36914e+07	1.09177e+08	1.45241e+07	6.47465e+07	4.69545e+07	1	1.29125	1	23.6181	31.3465	0.13517	15.8546	19.8315	0.114833	1	1.1959	1	18.7106	22.6915	0.11616	13.2883	14.7457	0.0875825	2.44059e+06	4.56649e+07	3.24314e+07	18.7106	59.7948	61.4812	51.1723	0	18522	1	2	1337.8	7638
		18522	GR3 40	9	18522	3693	669.91	50.9555	1	2.29515e+06	1.14816e+06	4.51809e+06	2.51642e+07	5.36914e+07	1.09177e+08	1.45241e+07	6.47465e+07	4.69545e+07	1	1.29125	1	23.6181	31.3465	0.13517	15.8546	19.8315	0.114833	1	1.1959	1	18.7106	22.6915	0.11616	13.2883	14.7457	0.0875825	2.44059e+06	4.56649e+07	3.24314e+07	18.7106	59.7948	61.4812	51.1723	0	18522	1	2	1337.8	8874
Glyma11g18320.1	AT3G44190.1 FAD/NAD(P) binding oxidoreductase family protein	9	11	75	1	0.419905	1	9.2196	0.358473	0.000121468	8.13872	0.346456	7.17886e-05
	M.P.s: 9 Items
	M.P.	Frames	Hits	Ratio 2(0)	StdDev 2(0)	PValue 2(0)	Ratio 4(0)	StdDev 4(0)	PValue 4(0)	Ratio 4(2)	StdDev 4(2)	PValue 4(2)	OtherAssignments	AvgIonScore
	AQPPISIVSLGR	1	2	1	1.41076	1	16.089	1.6256	0.219348	22.1248	0.981861	0.0255402	0	26.365
		Hits: 2 Items
		FRAMEID	RAWFILE	MS2	FrameID1	CompID	MZ	Time	GoodID	II GR1 20	II GR2 20	II GR3 20	II GR1 40	II GR3 40	II GR2 40	II GR1 42	II GR2 42	II GR3 42	Ratio 20	StdDev 20	PValue 20	Ratio 40	StdDev 40	PValue 40	Ratio 42	StdDev 42	PValue 42	Ratio 2(0)	StdDev 2(0)	PValue 2(0)	Ratio 4(0)	StdDev 4(0)	PValue 4(0)	Ratio 4(2)	StdDev 4(2)	PValue 4(2)	Avg 20	Avg 40	Avg 42	MaxChange	CV 20	CV 40	CV 42	PRElement	PRRoot	PRSize	Charge	CompMW	MS2Scan
		18861	GR1 42	5	18861	2147	619.368	59.3484	1	3.59225e+06	6.71512e+06	1.23422e+06	9.26477e+07	846718	1.56807e+08	6.76404e+07	1.19254e+08	1.11205e+08	1	1.42926	1	21.6869	35.8733	0.220608	25.8282	25.6756	0.02607	1	1.41076	1	16.089	26.1543	0.219348	22.1248	21.7235	0.0255402	3.62401e+06	5.83068e+07	8.01804e+07	22.1248	70.538	92.0219	27.6481	0	18861	2	2	1236.72	9676
		18861	GR1 42	5	18861	2147	619.368	59.3484	1	3.59225e+06	6.71512e+06	1.23422e+06	9.26477e+07	846718	1.56807e+08	6.76404e+07	1.19254e+08	1.11205e+08	1	1.42926	1	21.6869	35.8733	0.220608	25.8282	25.6756	0.02607	1	1.41076	1	16.089	26.1543	0.219348	22.1248	21.7235	0.0255402	3.62401e+06	5.83068e+07	8.01804e+07	22.1248	70.538	92.0219	27.6481	0	18861	2	2	1236.72	9685
	ELGLEPNVK	1	2	1	1.16361	1	2.67794	0.905908	0.0579281	5.75861	0.856831	0.0241107	0	25.925
		Hits: 2 Items
		FRAMEID	RAWFILE	MS2	FrameID1	CompID	MZ	Time	GoodID	II GR1 20	II GR2 20	II GR3 20	II GR1 40	II GR3 40	II GR2 40	II GR1 42	II GR2 42	II GR3 42	Ratio 20	StdDev 20	PValue 20	Ratio 40	StdDev 40	PValue 40	Ratio 42	StdDev 42	PValue 42	Ratio 2(0)	StdDev 2(0)	PValue 2(0)	Ratio 4(0)	StdDev 4(0)	PValue 4(0)	Ratio 4(2)	StdDev 4(2)	PValue 4(2)	Avg 20	Avg 40	Avg 42	MaxChange	CV 20	CV 40	CV 42	PRElement	PRRoot	PRSize	Charge	CompMW	MS2Scan
		17530	GR1 40	3	17530	6138	499.779	27.0037	1	8.34648e+06	4.20151e+06	3.24416e+06	2.54214e+07	1.30428e+07	1.6312e+07	3.90682e+07	3.36403e+07	3.17721e+07	1	1.0304	1	3.46857	3.00561	0.0560308	6.61598	4.12854	0.000653829	1	1.16361	1	2.67794	2.42597	0.0579281	5.75861	4.93416	0.0241107	5.02394e+06	1.34538e+07	2.89309e+07	5.75861	58.1807	32.4101	27.5024	0	17530	2	2	997.543	3818
		17530	GR3 42	3	17530	6138	499.779	27.0037	1	8.34648e+06	4.20151e+06	3.24416e+06	2.54214e+07	1.30428e+07	1.6312e+07	3.90682e+07	3.36403e+07	3.17721e+07	1	1.0304	1	3.46857	3.00561	0.0560308	6.61598	4.12854	0.000653829	1	1.16361	1	2.67794	2.42597	0.0579281	5.75861	4.93416	0.0241107	5.02394e+06	1.34538e+07	2.89309e+07	5.75861	58.1807	32.4101	27.5024	0	17530	2	2	997.543	3901
	GLVEPTFAER	2	3	1	0.876857	1	4.64105	0.880244	0.378704	3.03191	0.926519	0.370552	0	25.7933
		Hits: 3 Items
		FRAMEID	RAWFILE	MS2	FrameID1	CompID	MZ	Time	GoodID	II GR1 20	II GR2 20	II GR3 20	II GR1 40	II GR3 40	II GR2 40	II GR1 42	II GR2 42	II GR3 42	Ratio 20	StdDev 20	PValue 20	Ratio 40	StdDev 40	PValue 40	Ratio 42	StdDev 42	PValue 42	Ratio 2(0)	StdDev 2(0)	PValue 2(0)	Ratio 4(0)	StdDev 4(0)	PValue 4(0)	Ratio 4(2)	StdDev 4(2)	PValue 4(2)	Avg 20	Avg 40	Avg 42	MaxChange	CV 20	CV 40	CV 42	PRElement	PRRoot	PRSize	Charge	CompMW	MS2Scan
		2899	GR2 40	11	2899	906	560.3	40.3451	1	4.27137e+07	1.29641e+08	1.33017e+08	5.78992e+07	1.68951e+08	1.88666e+08	5.29127e+07	2.27743e+08	1.98395e+08	1	1.00579	1	1.36069	1.37688	0.509517	1.56874	1.70868	0.414691	1	0.937409	1	1.1108	1.09373	0.808736	1.34469	1.38487	0.545082	9.30441e+07	1.03354e+08	1.25115e+08	1.34469	46.8705	51.5925	56.1175	0	2899	1	2	1118.58	5861
		2899	GR2 40	11	2899	906	560.3	40.3451	1	4.27137e+07	1.29641e+08	1.33017e+08	5.78992e+07	1.68951e+08	1.88666e+08	5.29127e+07	2.27743e+08	1.98395e+08	1	1.00579	1	1.36069	1.37688	0.509517	1.56874	1.70868	0.414691	1	0.937409	1	1.1108	1.09373	0.808736	1.34469	1.38487	0.545082	9.30441e+07	1.03354e+08	1.25115e+08	1.34469	46.8705	51.5925	56.1175	0	2899	1	2	1118.58	5851
		28508	GR2 42	2	28508	2594	559.795	37.8687	1	365521	2.17067e+06	1.1075e+07	1.86136e+07	1.41717e+08	1.40276e+08	8.89265e+06	5.75678e+07	8.45921e+07	1	2.52741	1	22.0852	43.4835	0.142791	11.0976	22.4794	0.171939	1	2.47994	1	18.6926	36.7198	0.150881	10.1945	21.6322	0.216806	4.03102e+06	7.53501e+07	4.10942e+07	18.6926	123.997	72.4437	88.1982	0	28508	1	2	1117.58	5188
	LEQSVDLSSSSEENK	2	22	1	0.867108	1	4.81735	0.649771	0.00802727	3.6743	0.657971	0.0111101	0	77.1264
		Hits: 22 Items
		FRAMEID	RAWFILE	MS2	FrameID1	CompID	MZ	Time	GoodID	II GR1 20	II GR2 20	II GR3 20	II GR1 40	II GR3 40	II GR2 40	II GR1 42	II GR2 42	II GR3 42	Ratio 20	StdDev 20	PValue 20	Ratio 40	StdDev 40	PValue 40	Ratio 42	StdDev 42	PValue 42	Ratio 2(0)	StdDev 2(0)	PValue 2(0)	Ratio 4(0)	StdDev 4(0)	PValue 4(0)	Ratio 4(2)	StdDev 4(2)	PValue 4(2)	Avg 20	Avg 40	Avg 42	MaxChange	CV 20	CV 40	CV 42	PRElement	PRRoot	PRSize	Charge	CompMW	MS2Scan
		799	GR1 20	21	799	8563	826.386	17.8202	1	2.30904e+06	5.18656e+06	1.54084e+06	2.50809e+07	1.11583e+07	2.25286e+07	9.44474e+06	2.3442e+07	8.72314e+06	1	1.27608	1	6.50342	6.61018	0.0527714	4.60467	5.69263	0.145525	1	1.25827	1	5.06594	4.82517	0.0366623	3.7036	3.51487	0.0388316	2.81589e+06	1.42651e+07	1.04289e+07	5.06594	62.9137	32.3335	31.9905	0	799	2	2	1650.76	2046
		799	GR1 40	21	799	8563	826.386	17.8202	1	2.30904e+06	5.18656e+06	1.54084e+06	2.50809e+07	1.11583e+07	2.25286e+07	9.44474e+06	2.3442e+07	8.72314e+06	1	1.27608	1	6.50342	6.61018	0.0527714	4.60467	5.69263	0.145525	1	1.25827	1	5.06594	4.82517	0.0366623	3.7036	3.51487	0.0388316	2.81589e+06	1.42651e+07	1.04289e+07	5.06594	62.9137	32.3335	31.9905	0	799	2	2	1650.76	2109
		799	GR1 40	21	799	8563	826.386	17.8202	1	2.30904e+06	5.18656e+06	1.54084e+06	2.50809e+07	1.11583e+07	2.25286e+07	9.44474e+06	2.3442e+07	8.72314e+06	1	1.27608	1	6.50342	6.61018	0.0527714	4.60467	5.69263	0.145525	1	1.25827	1	5.06594	4.82517	0.0366623	3.7036	3.51487	0.0388316	2.81589e+06	1.42651e+07	1.04289e+07	5.06594	62.9137	32.3335	31.9905	0	799	2	2	1650.76	2116
		799	GR1 40	21	799	8563	826.386	17.8202	1	2.30904e+06	5.18656e+06	1.54084e+06	2.50809e+07	1.11583e+07	2.25286e+07	9.44474e+06	2.3442e+07	8.72314e+06	1	1.27608	1	6.50342	6.61018	0.0527714	4.60467	5.69263	0.145525	1	1.25827	1	5.06594	4.82517	0.0366623	3.7036	3.51487	0.0388316	2.81589e+06	1.42651e+07	1.04289e+07	5.06594	62.9137	32.3335	31.9905	0	799	2	2	1650.76	2124
		799	GR1 40	21	799	8563	826.386	17.8202	1	2.30904e+06	5.18656e+06	1.54084e+06	2.50809e+07	1.11583e+07	2.25286e+07	9.44474e+06	2.3442e+07	8.72314e+06	1	1.27608	1	6.50342	6.61018	0.0527714	4.60467	5.69263	0.145525	1	1.25827	1	5.06594	4.82517	0.0366623	3.7036	3.51487	0.0388316	2.81589e+06	1.42651e+07	1.04289e+07	5.06594	62.9137	32.3335	31.9905	0	799	2	2	1650.76	2129
		799	GR1 42	21	799	8563	826.386	17.8202	1	2.30904e+06	5.18656e+06	1.54084e+06	2.50809e+07	1.11583e+07	2.25286e+07	9.44474e+06	2.3442e+07	8.72314e+06	1	1.27608	1	6.50342	6.61018	0.0527714	4.60467	5.69263	0.145525	1	1.25827	1	5.06594	4.82517	0.0366623	3.7036	3.51487	0.0388316	2.81589e+06	1.42651e+07	1.04289e+07	5.06594	62.9137	32.3335	31.9905	0	799	2	2	1650.76	2114
		799	GR1 42	21	799	8563	826.386	17.8202	1	2.30904e+06	5.18656e+06	1.54084e+06	2.50809e+07	1.11583e+07	2.25286e+07	9.44474e+06	2.3442e+07	8.72314e+06	1	1.27608	1	6.50342	6.61018	0.0527714	4.60467	5.69263	0.145525	1	1.25827	1	5.06594	4.82517	0.0366623	3.7036	3.51487	0.0388316	2.81589e+06	1.42651e+07	1.04289e+07	5.06594	62.9137	32.3335	31.9905	0	799	2	2	1650.76	2148
		799	GR1 42	21	799	8563	826.386	17.8202	1	2.30904e+06	5.18656e+06	1.54084e+06	2.50809e+07	1.11583e+07	2.25286e+07	9.44474e+06	2.3442e+07	8.72314e+06	1	1.27608	1	6.50342	6.61018	0.0527714	4.60467	5.69263	0.145525	1	1.25827	1	5.06594	4.82517	0.0366623	3.7036	3.51487	0.0388316	2.81589e+06	1.42651e+07	1.04289e+07	5.06594	62.9137	32.3335	31.9905	0	799	2	2	1650.76	2118
		799	GR2 20	21	799	8563	826.386	17.8202	1	2.30904e+06	5.18656e+06	1.54084e+06	2.50809e+07	1.11583e+07	2.25286e+07	9.44474e+06	2.3442e+07	8.72314e+06	1	1.27608	1	6.50342	6.61018	0.0527714	4.60467	5.69263	0.145525	1	1.25827	1	5.06594	4.82517	0.0366623	3.7036	3.51487	0.0388316	2.81589e+06	1.42651e+07	1.04289e+07	5.06594	62.9137	32.3335	31.9905	0	799	2	2	1650.76	2240
		799	GR2 20	21	799	8563	826.386	17.8202	1	2.30904e+06	5.18656e+06	1.54084e+06	2.50809e+07	1.11583e+07	2.25286e+07	9.44474e+06	2.3442e+07	8.72314e+06	1	1.27608	1	6.50342	6.61018	0.0527714	4.60467	5.69263	0.145525	1	1.25827	1	5.06594	4.82517	0.0366623	3.7036	3.51487	0.0388316	2.81589e+06	1.42651e+07	1.04289e+07	5.06594	62.9137	32.3335	31.9905	0	799	2	2	1650.76	2248
		799	GR2 40	21	799	8563	826.386	17.8202	1	2.30904e+06	5.18656e+06	1.54084e+06	2.50809e+07	1.11583e+07	2.25286e+07	9.44474e+06	2.3442e+07	8.72314e+06	1	1.27608	1	6.50342	6.61018	0.0527714	4.60467	5.69263	0.145525	1	1.25827	1	5.06594	4.82517	0.0366623	3.7036	3.51487	0.0388316	2.81589e+06	1.42651e+07	1.04289e+07	5.06594	62.9137	32.3335	31.9905	0	799	2	2	1650.76	2204
		799	GR2 40	21	799	8563	826.386	17.8202	1	2.30904e+06	5.18656e+06	1.54084e+06	2.50809e+07	1.11583e+07	2.25286e+07	9.44474e+06	2.3442e+07	8.72314e+06	1	1.27608	1	6.50342	6.61018	0.0527714	4.60467	5.69263	0.145525	1	1.25827	1	5.06594	4.82517	0.0366623	3.7036	3.51487	0.0388316	2.81589e+06	1.42651e+07	1.04289e+07	5.06594	62.9137	32.3335	31.9905	0	799	2	2	1650.76	2221
		799	GR2 40	21	799	8563	826.386	17.8202	1	2.30904e+06	5.18656e+06	1.54084e+06	2.50809e+07	1.11583e+07	2.25286e+07	9.44474e+06	2.3442e+07	8.72314e+06	1	1.27608	1	6.50342	6.61018	0.0527714	4.60467	5.69263	0.145525	1	1.25827	1	5.06594	4.82517	0.0366623	3.7036	3.51487	0.0388316	2.81589e+06	1.42651e+07	1.04289e+07	5.06594	62.9137	32.3335	31.9905	0	799	2	2	1650.76	2195
		799	GR2 40	21	799	8563	826.386	17.8202	1	2.30904e+06	5.18656e+06	1.54084e+06	2.50809e+07	1.11583e+07	2.25286e+07	9.44474e+06	2.3442e+07	8.72314e+06	1	1.27608	1	6.50342	6.61018	0.0527714	4.60467	5.69263	0.145525	1	1.25827	1	5.06594	4.82517	0.0366623	3.7036	3.51487	0.0388316	2.81589e+06	1.42651e+07	1.04289e+07	5.06594	62.9137	32.3335	31.9905	0	799	2	2	1650.76	2228
		799	GR2 42	21	799	8563	826.386	17.8202	1	2.30904e+06	5.18656e+06	1.54084e+06	2.50809e+07	1.11583e+07	2.25286e+07	9.44474e+06	2.3442e+07	8.72314e+06	1	1.27608	1	6.50342	6.61018	0.0527714	4.60467	5.69263	0.145525	1	1.25827	1	5.06594	4.82517	0.0366623	3.7036	3.51487	0.0388316	2.81589e+06	1.42651e+07	1.04289e+07	5.06594	62.9137	32.3335	31.9905	0	799	2	2	1650.76	2004
		799	GR2 42	21	799	8563	826.386	17.8202	1	2.30904e+06	5.18656e+06	1.54084e+06	2.50809e+07	1.11583e+07	2.25286e+07	9.44474e+06	2.3442e+07	8.72314e+06	1	1.27608	1	6.50342	6.61018	0.0527714	4.60467	5.69263	0.145525	1	1.25827	1	5.06594	4.82517	0.0366623	3.7036	3.51487	0.0388316	2.81589e+06	1.42651e+07	1.04289e+07	5.06594	62.9137	32.3335	31.9905	0	799	2	2	1650.76	2014
		799	GR2 42	21	799	8563	826.386	17.8202	1	2.30904e+06	5.18656e+06	1.54084e+06	2.50809e+07	1.11583e+07	2.25286e+07	9.44474e+06	2.3442e+07	8.72314e+06	1	1.27608	1	6.50342	6.61018	0.0527714	4.60467	5.69263	0.145525	1	1.25827	1	5.06594	4.82517	0.0366623	3.7036	3.51487	0.0388316	2.81589e+06	1.42651e+07	1.04289e+07	5.06594	62.9137	32.3335	31.9905	0	799	2	2	1650.76	2033
		799	GR2 42	21	799	8563	826.386	17.8202	1	2.30904e+06	5.18656e+06	1.54084e+06	2.50809e+07	1.11583e+07	2.25286e+07	9.44474e+06	2.3442e+07	8.72314e+06	1	1.27608	1	6.50342	6.61018	0.0527714	4.60467	5.69263	0.145525	1	1.25827	1	5.06594	4.82517	0.0366623	3.7036	3.51487	0.0388316	2.81589e+06	1.42651e+07	1.04289e+07	5.06594	62.9137	32.3335	31.9905	0	799	2	2	1650.76	2022
		799	GR3 40	21	799	8563	826.386	17.8202	1	2.30904e+06	5.18656e+06	1.54084e+06	2.50809e+07	1.11583e+07	2.25286e+07	9.44474e+06	2.3442e+07	8.72314e+06	1	1.27608	1	6.50342	6.61018	0.0527714	4.60467	5.69263	0.145525	1	1.25827	1	5.06594	4.82517	0.0366623	3.7036	3.51487	0.0388316	2.81589e+06	1.42651e+07	1.04289e+07	5.06594	62.9137	32.3335	31.9905	0	799	2	2	1650.76	2234
		799	GR3 42	21	799	8563	826.386	17.8202	1	2.30904e+06	5.18656e+06	1.54084e+06	2.50809e+07	1.11583e+07	2.25286e+07	9.44474e+06	2.3442e+07	8.72314e+06	1	1.27608	1	6.50342	6.61018	0.0527714	4.60467	5.69263	0.145525	1	1.25827	1	5.06594	4.82517	0.0366623	3.7036	3.51487	0.0388316	2.81589e+06	1.42651e+07	1.04289e+07	5.06594	62.9137	32.3335	31.9905	0	799	2	2	1650.76	2274
		799	GR3 42	21	799	8563	826.386	17.8202	1	2.30904e+06	5.18656e+06	1.54084e+06	2.50809e+07	1.11583e+07	2.25286e+07	9.44474e+06	2.3442e+07	8.72314e+06	1	1.27608	1	6.50342	6.61018	0.0527714	4.60467	5.69263	0.145525	1	1.25827	1	5.06594	4.82517	0.0366623	3.7036	3.51487	0.0388316	2.81589e+06	1.42651e+07	1.04289e+07	5.06594	62.9137	32.3335	31.9905	0	799	2	2	1650.76	2281
		13722	GR3 40	3	13722	8563	826.888	17.0188	1	1.5979e+06	4.26034e+06	1.65103e+06	1.80877e+07	8.73483e+06	1.7242e+07	7.10142e+06	1.89559e+07	7.74195e+06	1	1.21614	1	5.86801	5.63483	0.0457463	4.501	5.40041	0.144584	1	1.1966	1	4.60094	4.08872	0.0277485	3.64719	3.32998	0.0380611	2.32622e+06	1.07028e+07	8.48416e+06	4.60094	59.8301	29.0372	31.4726	1	799	2	2	1650.76	2227
	LLEYIGTK	1	12	1	1.59558	1	9.48843	1.26996	0.0773608	6.11015	1.31773	0.100498	0	24.0267
		Hits: 12 Items
		FRAMEID	RAWFILE	MS2	FrameID1	CompID	MZ	Time	GoodID	II GR1 20	II GR2 20	II GR3 20	II GR1 40	II GR3 40	II GR2 40	II GR1 42	II GR2 42	II GR3 42	Ratio 20	StdDev 20	PValue 20	Ratio 40	StdDev 40	PValue 40	Ratio 42	StdDev 42	PValue 42	Ratio 2(0)	StdDev 2(0)	PValue 2(0)	Ratio 4(0)	StdDev 4(0)	PValue 4(0)	Ratio 4(2)	StdDev 4(2)	PValue 4(2)	Avg 20	Avg 40	Avg 42	MaxChange	CV 20	CV 40	CV 42	PRElement	PRRoot	PRSize	Charge	CompMW	MS2Scan
		14257	GR1 40	16	14257	2592	468.777	33.599	1	619219	1.07473e+07	1.28444e+07	4.35755e+07	1.11269e+08	1.22522e+08	2.66813e+07	6.34785e+07	7.38993e+07	1	1.62013	1	11.4563	14.5718	0.0725821	6.77626	8.563	0.0743079	1	1.59558	1	9.48843	12.0499	0.0773608	6.11015	8.05155	0.100498	7.27134e+06	6.89936e+07	4.4429e+07	9.48843	79.779	47.2166	51.9944	0	14257	1	2	935.54	4994
		14257	GR1 40	16	14257	2592	468.777	33.599	1	619219	1.07473e+07	1.28444e+07	4.35755e+07	1.11269e+08	1.22522e+08	2.66813e+07	6.34785e+07	7.38993e+07	1	1.62013	1	11.4563	14.5718	0.0725821	6.77626	8.563	0.0743079	1	1.59558	1	9.48843	12.0499	0.0773608	6.11015	8.05155	0.100498	7.27134e+06	6.89936e+07	4.4429e+07	9.48843	79.779	47.2166	51.9944	0	14257	1	2	935.54	4985
		14257	GR1 42	16	14257	2592	468.777	33.599	1	619219	1.07473e+07	1.28444e+07	4.35755e+07	1.11269e+08	1.22522e+08	2.66813e+07	6.34785e+07	7.38993e+07	1	1.62013	1	11.4563	14.5718	0.0725821	6.77626	8.563	0.0743079	1	1.59558	1	9.48843	12.0499	0.0773608	6.11015	8.05155	0.100498	7.27134e+06	6.89936e+07	4.4429e+07	9.48843	79.779	47.2166	51.9944	0	14257	1	2	935.54	4930
		14257	GR1 42	16	14257	2592	468.777	33.599	1	619219	1.07473e+07	1.28444e+07	4.35755e+07	1.11269e+08	1.22522e+08	2.66813e+07	6.34785e+07	7.38993e+07	1	1.62013	1	11.4563	14.5718	0.0725821	6.77626	8.563	0.0743079	1	1.59558	1	9.48843	12.0499	0.0773608	6.11015	8.05155	0.100498	7.27134e+06	6.89936e+07	4.4429e+07	9.48843	79.779	47.2166	51.9944	0	14257	1	2	935.54	4939
		14257	GR2 40	16	14257	2592	468.777	33.599	1	619219	1.07473e+07	1.28444e+07	4.35755e+07	1.11269e+08	1.22522e+08	2.66813e+07	6.34785e+07	7.38993e+07	1	1.62013	1	11.4563	14.5718	0.0725821	6.77626	8.563	0.0743079	1	1.59558	1	9.48843	12.0499	0.0773608	6.11015	8.05155	0.100498	7.27134e+06	6.89936e+07	4.4429e+07	9.48843	79.779	47.2166	51.9944	0	14257	1	2	935.54	4918
		14257	GR2 42	16	14257	2592	468.777	33.599	1	619219	1.07473e+07	1.28444e+07	4.35755e+07	1.11269e+08	1.22522e+08	2.66813e+07	6.34785e+07	7.38993e+07	1	1.62013	1	11.4563	14.5718	0.0725821	6.77626	8.563	0.0743079	1	1.59558	1	9.48843	12.0499	0.0773608	6.11015	8.05155	0.100498	7.27134e+06	6.89936e+07	4.4429e+07	9.48843	79.779	47.2166	51.9944	0	14257	1	2	935.54	4399
		14257	GR2 42	16	14257	2592	468.777	33.599	1	619219	1.07473e+07	1.28444e+07	4.35755e+07	1.11269e+08	1.22522e+08	2.66813e+07	6.34785e+07	7.38993e+07	1	1.62013	1	11.4563	14.5718	0.0725821	6.77626	8.563	0.0743079	1	1.59558	1	9.48843	12.0499	0.0773608	6.11015	8.05155	0.100498	7.27134e+06	6.89936e+07	4.4429e+07	9.48843	79.779	47.2166	51.9944	0	14257	1	2	935.54	4408
		14257	GR3 20	16	14257	2592	468.777	33.599	1	619219	1.07473e+07	1.28444e+07	4.35755e+07	1.11269e+08	1.22522e+08	2.66813e+07	6.34785e+07	7.38993e+07	1	1.62013	1	11.4563	14.5718	0.0725821	6.77626	8.563	0.0743079	1	1.59558	1	9.48843	12.0499	0.0773608	6.11015	8.05155	0.100498	7.27134e+06	6.89936e+07	4.4429e+07	9.48843	79.779	47.2166	51.9944	0	14257	1	2	935.54	4845
		14257	GR3 40	16	14257	2592	468.777	33.599	1	619219	1.07473e+07	1.28444e+07	4.35755e+07	1.11269e+08	1.22522e+08	2.66813e+07	6.34785e+07	7.38993e+07	1	1.62013	1	11.4563	14.5718	0.0725821	6.77626	8.563	0.0743079	1	1.59558	1	9.48843	12.0499	0.0773608	6.11015	8.05155	0.100498	7.27134e+06	6.89936e+07	4.4429e+07	9.48843	79.779	47.2166	51.9944	0	14257	1	2	935.54	5137
		14257	GR3 40	16	14257	2592	468.777	33.599	1	619219	1.07473e+07	1.28444e+07	4.35755e+07	1.11269e+08	1.22522e+08	2.66813e+07	6.34785e+07	7.38993e+07	1	1.62013	1	11.4563	14.5718	0.0725821	6.77626	8.563	0.0743079	1	1.59558	1	9.48843	12.0499	0.0773608	6.11015	8.05155	0.100498	7.27134e+06	6.89936e+07	4.4429e+07	9.48843	79.779	47.2166	51.9944	0	14257	1	2	935.54	5116
		14257	GR3 42	16	14257	2592	468.777	33.599	1	619219	1.07473e+07	1.28444e+07	4.35755e+07	1.11269e+08	1.22522e+08	2.66813e+07	6.34785e+07	7.38993e+07	1	1.62013	1	11.4563	14.5718	0.0725821	6.77626	8.563	0.0743079	1	1.59558	1	9.48843	12.0499	0.0773608	6.11015	8.05155	0.100498	7.27134e+06	6.89936e+07	4.4429e+07	9.48843	79.779	47.2166	51.9944	0	14257	1	2	935.54	4864
		14257	GR3 42	16	14257	2592	468.777	33.599	1	619219	1.07473e+07	1.28444e+07	4.35755e+07	1.11269e+08	1.22522e+08	2.66813e+07	6.34785e+07	7.38993e+07	1	1.62013	1	11.4563	14.5718	0.0725821	6.77626	8.563	0.0743079	1	1.59558	1	9.48843	12.0499	0.0773608	6.11015	8.05155	0.100498	7.27134e+06	6.89936e+07	4.4429e+07	9.48843	79.779	47.2166	51.9944	0	14257	1	2	935.54	4871
	QANVTLIDPK	1	7	1	2.72535	1	6.89314	1.5129	0.00493351	5.34791	1.63619	0.0198328	0	43.4829
		Hits: 7 Items
		FRAMEID	RAWFILE	MS2	FrameID1	CompID	MZ	Time	GoodID	II GR1 20	II GR2 20	II GR3 20	II GR1 40	II GR3 40	II GR2 40	II GR1 42	II GR2 42	II GR3 42	Ratio 20	StdDev 20	PValue 20	Ratio 40	StdDev 40	PValue 40	Ratio 42	StdDev 42	PValue 42	Ratio 2(0)	StdDev 2(0)	PValue 2(0)	Ratio 4(0)	StdDev 4(0)	PValue 4(0)	Ratio 4(2)	StdDev 4(2)	PValue 4(2)	Avg 20	Avg 40	Avg 42	MaxChange	CV 20	CV 40	CV 42	PRElement	PRRoot	PRSize	Charge	CompMW	MS2Scan
		17510	GR1 40	7	17510	3586	549.811	26.6108	1	819120	1.07869e+07	945799	3.22798e+07	3.07278e+07	4.57191e+07	1.5384e+07	3.73705e+07	2.64598e+07	1	2.73364	1	8.66223	13.81	0.00726865	6.31098	11.2535	0.0528497	1	2.72535	1	6.89314	10.4287	0.00493351	5.34791	8.75019	0.0198328	3.86756e+06	2.66597e+07	2.06834e+07	6.89314	136.267	15.0231	27.3516	1	21502	2	2	1096.6	3740
		17510	GR1 40	7	17510	3586	549.811	26.6108	1	819120	1.07869e+07	945799	3.22798e+07	3.07278e+07	4.57191e+07	1.5384e+07	3.73705e+07	2.64598e+07	1	2.73364	1	8.66223	13.81	0.00726865	6.31098	11.2535	0.0528497	1	2.72535	1	6.89314	10.4287	0.00493351	5.34791	8.75019	0.0198328	3.86756e+06	2.66597e+07	2.06834e+07	6.89314	136.267	15.0231	27.3516	1	21502	2	2	1096.6	3752
		17510	GR1 42	7	17510	3586	549.811	26.6108	1	819120	1.07869e+07	945799	3.22798e+07	3.07278e+07	4.57191e+07	1.5384e+07	3.73705e+07	2.64598e+07	1	2.73364	1	8.66223	13.81	0.00726865	6.31098	11.2535	0.0528497	1	2.72535	1	6.89314	10.4287	0.00493351	5.34791	8.75019	0.0198328	3.86756e+06	2.66597e+07	2.06834e+07	6.89314	136.267	15.0231	27.3516	1	21502	2	2	1096.6	3726
		17510	GR1 42	7	17510	3586	549.811	26.6108	1	819120	1.07869e+07	945799	3.22798e+07	3.07278e+07	4.57191e+07	1.5384e+07	3.73705e+07	2.64598e+07	1	2.73364	1	8.66223	13.81	0.00726865	6.31098	11.2535	0.0528497	1	2.72535	1	6.89314	10.4287	0.00493351	5.34791	8.75019	0.0198328	3.86756e+06	2.66597e+07	2.06834e+07	6.89314	136.267	15.0231	27.3516	1	21502	2	2	1096.6	3735
		17510	GR2 40	7	17510	3586	549.811	26.6108	1	819120	1.07869e+07	945799	3.22798e+07	3.07278e+07	4.57191e+07	1.5384e+07	3.73705e+07	2.64598e+07	1	2.73364	1	8.66223	13.81	0.00726865	6.31098	11.2535	0.0528497	1	2.72535	1	6.89314	10.4287	0.00493351	5.34791	8.75019	0.0198328	3.86756e+06	2.66597e+07	2.06834e+07	6.89314	136.267	15.0231	27.3516	1	21502	2	2	1096.6	3813
		17510	GR3 40	7	17510	3586	549.811	26.6108	1	819120	1.07869e+07	945799	3.22798e+07	3.07278e+07	4.57191e+07	1.5384e+07	3.73705e+07	2.64598e+07	1	2.73364	1	8.66223	13.81	0.00726865	6.31098	11.2535	0.0528497	1	2.72535	1	6.89314	10.4287	0.00493351	5.34791	8.75019	0.0198328	3.86756e+06	2.66597e+07	2.06834e+07	6.89314	136.267	15.0231	27.3516	1	21502	2	2	1096.6	4009
		17510	GR3 42	7	17510	3586	549.811	26.6108	1	819120	1.07869e+07	945799	3.22798e+07	3.07278e+07	4.57191e+07	1.5384e+07	3.73705e+07	2.64598e+07	1	2.73364	1	8.66223	13.81	0.00726865	6.31098	11.2535	0.0528497	1	2.72535	1	6.89314	10.4287	0.00493351	5.34791	8.75019	0.0198328	3.86756e+06	2.66597e+07	2.06834e+07	6.89314	136.267	15.0231	27.3516	1	21502	2	2	1096.6	3856
	QGMYASAHAQVVAK+Oxidation(3)	1	2	1	1.85564	1	39.2348	1.53735	0.109196	10.4825	1.72797	0.187966	0	14.6
		Hits: 2 Items
		FRAMEID	RAWFILE	MS2	FrameID1	CompID	MZ	Time	GoodID	II GR1 20	II GR2 20	II GR3 20	II GR1 40	II GR3 40	II GR2 40	II GR1 42	II GR2 42	II GR3 42	Ratio 20	StdDev 20	PValue 20	Ratio 40	StdDev 40	PValue 40	Ratio 42	StdDev 42	PValue 42	Ratio 2(0)	StdDev 2(0)	PValue 2(0)	Ratio 4(0)	StdDev 4(0)	PValue 4(0)	Ratio 4(2)	StdDev 4(2)	PValue 4(2)	Avg 20	Avg 40	Avg 42	MaxChange	CV 20	CV 40	CV 42	PRElement	PRRoot	PRSize	Charge	CompMW	MS2Scan
		16820	GR1 40	5	16820	21319	492.913	9.24896	1	4285.84	37480.6	13697.2	514747	1.36843e+06	724317	87426.6	182523	360906	1	1.85073	1	47.0127	67.568	0.0801224	11.3742	18.0349	0.137105	1	1.85564	1	39.2348	60.3178	0.109196	10.4825	18.1135	0.187966	16965.4	665637	177841	39.2348	92.7819	60.9533	80.0155	0	16820	1	3	1475.72	834
		16820	GR1 42	5	16820	21319	492.913	9.24896	1	4285.84	37480.6	13697.2	514747	1.36843e+06	724317	87426.6	182523	360906	1	1.85073	1	47.0127	67.568	0.0801224	11.3742	18.0349	0.137105	1	1.85564	1	39.2348	60.3178	0.109196	10.4825	18.1135	0.187966	16965.4	665637	177841	39.2348	92.7819	60.9533	80.0155	0	16820	1	3	1475.72	895
	SNIFAIGDITDVQEIK	1	16	1	1.88036	1	18.5238	1.65314	0.147653	14.3497	1.66544	0.155353	0	77.7375
		Hits: 16 Items
		FRAMEID	RAWFILE	MS2	FrameID1	CompID	MZ	Time	GoodID	II GR1 20	II GR2 20	II GR3 20	II GR1 40	II GR3 40	II GR2 40	II GR1 42	II GR2 42	II GR3 42	Ratio 20	StdDev 20	PValue 20	Ratio 40	StdDev 40	PValue 40	Ratio 42	StdDev 42	PValue 42	Ratio 2(0)	StdDev 2(0)	PValue 2(0)	Ratio 4(0)	StdDev 4(0)	PValue 4(0)	Ratio 4(2)	StdDev 4(2)	PValue 4(2)	Avg 20	Avg 40	Avg 42	MaxChange	CV 20	CV 40	CV 42	PRElement	PRRoot	PRSize	Charge	CompMW	MS2Scan
		7793	GR1 20	16	7793	4434	881.966	92.843	1	3.71399e+06	1.76317e+06	272903	8.10713e+07	1.18978e+07	5.07834e+07	3.75176e+07	6.67829e+07	4.85695e+06	1	1.80068	1	25.0002	40.6002	0.148045	18.9837	33.2543	0.193431	1	1.88036	1	18.5238	30.6224	0.147653	14.3497	23.8987	0.155353	1.86016e+06	3.44573e+07	2.66929e+07	18.5238	94.0179	71.2962	72.5264	0	7793	2	2	1761.92	15210
		7793	GR1 40	16	7793	4434	881.966	92.843	1	3.71399e+06	1.76317e+06	272903	8.10713e+07	1.18978e+07	5.07834e+07	3.75176e+07	6.67829e+07	4.85695e+06	1	1.80068	1	25.0002	40.6002	0.148045	18.9837	33.2543	0.193431	1	1.88036	1	18.5238	30.6224	0.147653	14.3497	23.8987	0.155353	1.86016e+06	3.44573e+07	2.66929e+07	18.5238	94.0179	71.2962	72.5264	0	7793	2	2	1761.92	15771
		7793	GR1 40	16	7793	4434	881.966	92.843	1	3.71399e+06	1.76317e+06	272903	8.10713e+07	1.18978e+07	5.07834e+07	3.75176e+07	6.67829e+07	4.85695e+06	1	1.80068	1	25.0002	40.6002	0.148045	18.9837	33.2543	0.193431	1	1.88036	1	18.5238	30.6224	0.147653	14.3497	23.8987	0.155353	1.86016e+06	3.44573e+07	2.66929e+07	18.5238	94.0179	71.2962	72.5264	0	7793	2	2	1761.92	15777
		7793	GR1 42	16	7793	4434	881.966	92.843	1	3.71399e+06	1.76317e+06	272903	8.10713e+07	1.18978e+07	5.07834e+07	3.75176e+07	6.67829e+07	4.85695e+06	1	1.80068	1	25.0002	40.6002	0.148045	18.9837	33.2543	0.193431	1	1.88036	1	18.5238	30.6224	0.147653	14.3497	23.8987	0.155353	1.86016e+06	3.44573e+07	2.66929e+07	18.5238	94.0179	71.2962	72.5264	0	7793	2	2	1761.92	15241
		7793	GR1 42	16	7793	4434	881.966	92.843	1	3.71399e+06	1.76317e+06	272903	8.10713e+07	1.18978e+07	5.07834e+07	3.75176e+07	6.67829e+07	4.85695e+06	1	1.80068	1	25.0002	40.6002	0.148045	18.9837	33.2543	0.193431	1	1.88036	1	18.5238	30.6224	0.147653	14.3497	23.8987	0.155353	1.86016e+06	3.44573e+07	2.66929e+07	18.5238	94.0179	71.2962	72.5264	0	7793	2	2	1761.92	15250
		7793	GR1 42	16	7793	4434	881.966	92.843	1	3.71399e+06	1.76317e+06	272903	8.10713e+07	1.18978e+07	5.07834e+07	3.75176e+07	6.67829e+07	4.85695e+06	1	1.80068	1	25.0002	40.6002	0.148045	18.9837	33.2543	0.193431	1	1.88036	1	18.5238	30.6224	0.147653	14.3497	23.8987	0.155353	1.86016e+06	3.44573e+07	2.66929e+07	18.5238	94.0179	71.2962	72.5264	0	7793	2	2	1761.92	15278
		7793	GR1 42	16	7793	4434	881.966	92.843	1	3.71399e+06	1.76317e+06	272903	8.10713e+07	1.18978e+07	5.07834e+07	3.75176e+07	6.67829e+07	4.85695e+06	1	1.80068	1	25.0002	40.6002	0.148045	18.9837	33.2543	0.193431	1	1.88036	1	18.5238	30.6224	0.147653	14.3497	23.8987	0.155353	1.86016e+06	3.44573e+07	2.66929e+07	18.5238	94.0179	71.2962	72.5264	0	7793	2	2	1761.92	15292
		7793	GR2 40	16	7793	4434	881.966	92.843	1	3.71399e+06	1.76317e+06	272903	8.10713e+07	1.18978e+07	5.07834e+07	3.75176e+07	6.67829e+07	4.85695e+06	1	1.80068	1	25.0002	40.6002	0.148045	18.9837	33.2543	0.193431	1	1.88036	1	18.5238	30.6224	0.147653	14.3497	23.8987	0.155353	1.86016e+06	3.44573e+07	2.66929e+07	18.5238	94.0179	71.2962	72.5264	0	7793	2	2	1761.92	15694
		7793	GR2 40	16	7793	4434	881.966	92.843	1	3.71399e+06	1.76317e+06	272903	8.10713e+07	1.18978e+07	5.07834e+07	3.75176e+07	6.67829e+07	4.85695e+06	1	1.80068	1	25.0002	40.6002	0.148045	18.9837	33.2543	0.193431	1	1.88036	1	18.5238	30.6224	0.147653	14.3497	23.8987	0.155353	1.86016e+06	3.44573e+07	2.66929e+07	18.5238	94.0179	71.2962	72.5264	0	7793	2	2	1761.92	15703
		7793	GR2 40	16	7793	4434	881.966	92.843	1	3.71399e+06	1.76317e+06	272903	8.10713e+07	1.18978e+07	5.07834e+07	3.75176e+07	6.67829e+07	4.85695e+06	1	1.80068	1	25.0002	40.6002	0.148045	18.9837	33.2543	0.193431	1	1.88036	1	18.5238	30.6224	0.147653	14.3497	23.8987	0.155353	1.86016e+06	3.44573e+07	2.66929e+07	18.5238	94.0179	71.2962	72.5264	0	7793	2	2	1761.92	16010
		7793	GR2 40	16	7793	4434	881.966	92.843	1	3.71399e+06	1.76317e+06	272903	8.10713e+07	1.18978e+07	5.07834e+07	3.75176e+07	6.67829e+07	4.85695e+06	1	1.80068	1	25.0002	40.6002	0.148045	18.9837	33.2543	0.193431	1	1.88036	1	18.5238	30.6224	0.147653	14.3497	23.8987	0.155353	1.86016e+06	3.44573e+07	2.66929e+07	18.5238	94.0179	71.2962	72.5264	0	7793	2	2	1761.92	15951
		7793	GR2 40	16	7793	4434	881.966	92.843	1	3.71399e+06	1.76317e+06	272903	8.10713e+07	1.18978e+07	5.07834e+07	3.75176e+07	6.67829e+07	4.85695e+06	1	1.80068	1	25.0002	40.6002	0.148045	18.9837	33.2543	0.193431	1	1.88036	1	18.5238	30.6224	0.147653	14.3497	23.8987	0.155353	1.86016e+06	3.44573e+07	2.66929e+07	18.5238	94.0179	71.2962	72.5264	0	7793	2	2	1761.92	15962
		7793	GR2 42	16	7793	4434	881.966	92.843	1	3.71399e+06	1.76317e+06	272903	8.10713e+07	1.18978e+07	5.07834e+07	3.75176e+07	6.67829e+07	4.85695e+06	1	1.80068	1	25.0002	40.6002	0.148045	18.9837	33.2543	0.193431	1	1.88036	1	18.5238	30.6224	0.147653	14.3497	23.8987	0.155353	1.86016e+06	3.44573e+07	2.66929e+07	18.5238	94.0179	71.2962	72.5264	0	7793	2	2	1761.92	15357
		7793	GR2 42	16	7793	4434	881.966	92.843	1	3.71399e+06	1.76317e+06	272903	8.10713e+07	1.18978e+07	5.07834e+07	3.75176e+07	6.67829e+07	4.85695e+06	1	1.80068	1	25.0002	40.6002	0.148045	18.9837	33.2543	0.193431	1	1.88036	1	18.5238	30.6224	0.147653	14.3497	23.8987	0.155353	1.86016e+06	3.44573e+07	2.66929e+07	18.5238	94.0179	71.2962	72.5264	0	7793	2	2	1761.92	15403
		7793	GR2 42	16	7793	4434	881.966	92.843	1	3.71399e+06	1.76317e+06	272903	8.10713e+07	1.18978e+07	5.07834e+07	3.75176e+07	6.67829e+07	4.85695e+06	1	1.80068	1	25.0002	40.6002	0.148045	18.9837	33.2543	0.193431	1	1.88036	1	18.5238	30.6224	0.147653	14.3497	23.8987	0.155353	1.86016e+06	3.44573e+07	2.66929e+07	18.5238	94.0179	71.2962	72.5264	0	7793	2	2	1761.92	15414
		7793	GR2 42	16	7793	4434	881.966	92.843	1	3.71399e+06	1.76317e+06	272903	8.10713e+07	1.18978e+07	5.07834e+07	3.75176e+07	6.67829e+07	4.85695e+06	1	1.80068	1	25.0002	40.6002	0.148045	18.9837	33.2543	0.193431	1	1.88036	1	18.5238	30.6224	0.147653	14.3497	23.8987	0.155353	1.86016e+06	3.44573e+07	2.66929e+07	18.5238	94.0179	71.2962	72.5264	0	7793	2	2	1761.92	15377
	VVILGGGVAGANLAK	1	9	1	1.1959	1	18.7106	1.21276	0.11616	13.2883	1.10967	0.0875825	0	70.8222
		Hits: 9 Items
		FRAMEID	RAWFILE	MS2	FrameID1	CompID	MZ	Time	GoodID	II GR1 20	II GR2 20	II GR3 20	II GR1 40	II GR3 40	II GR2 40	II GR1 42	II GR2 42	II GR3 42	Ratio 20	StdDev 20	PValue 20	Ratio 40	StdDev 40	PValue 40	Ratio 42	StdDev 42	PValue 42	Ratio 2(0)	StdDev 2(0)	PValue 2(0)	Ratio 4(0)	StdDev 4(0)	PValue 4(0)	Ratio 4(2)	StdDev 4(2)	PValue 4(2)	Avg 20	Avg 40	Avg 42	MaxChange	CV 20	CV 40	CV 42	PRElement	PRRoot	PRSize	Charge	CompMW	MS2Scan
		18522	GR1 40	9	18522	3693	669.91	50.9555	1	2.29515e+06	1.14816e+06	4.51809e+06	2.51642e+07	5.36914e+07	1.09177e+08	1.45241e+07	6.47465e+07	4.69545e+07	1	1.29125	1	23.6181	31.3465	0.13517	15.8546	19.8315	0.114833	1	1.1959	1	18.7106	22.6915	0.11616	13.2883	14.7457	0.0875825	2.44059e+06	4.56649e+07	3.24314e+07	18.7106	59.7948	61.4812	51.1723	0	18522	1	2	1337.8	8339
		18522	GR1 40	9	18522	3693	669.91	50.9555	1	2.29515e+06	1.14816e+06	4.51809e+06	2.51642e+07	5.36914e+07	1.09177e+08	1.45241e+07	6.47465e+07	4.69545e+07	1	1.29125	1	23.6181	31.3465	0.13517	15.8546	19.8315	0.114833	1	1.1959	1	18.7106	22.6915	0.11616	13.2883	14.7457	0.0875825	2.44059e+06	4.56649e+07	3.24314e+07	18.7106	59.7948	61.4812	51.1723	0	18522	1	2	1337.8	8347
		18522	GR2 40	9	18522	3693	669.91	50.9555	1	2.29515e+06	1.14816e+06	4.51809e+06	2.51642e+07	5.36914e+07	1.09177e+08	1.45241e+07	6.47465e+07	4.69545e+07	1	1.29125	1	23.6181	31.3465	0.13517	15.8546	19.8315	0.114833	1	1.1959	1	18.7106	22.6915	0.11616	13.2883	14.7457	0.0875825	2.44059e+06	4.56649e+07	3.24314e+07	18.7106	59.7948	61.4812	51.1723	0	18522	1	2	1337.8	8261
		18522	GR2 40	9	18522	3693	669.91	50.9555	1	2.29515e+06	1.14816e+06	4.51809e+06	2.51642e+07	5.36914e+07	1.09177e+08	1.45241e+07	6.47465e+07	4.69545e+07	1	1.29125	1	23.6181	31.3465	0.13517	15.8546	19.8315	0.114833	1	1.1959	1	18.7106	22.6915	0.11616	13.2883	14.7457	0.0875825	2.44059e+06	4.56649e+07	3.24314e+07	18.7106	59.7948	61.4812	51.1723	0	18522	1	2	1337.8	8253
		18522	GR2 40	9	18522	3693	669.91	50.9555	1	2.29515e+06	1.14816e+06	4.51809e+06	2.51642e+07	5.36914e+07	1.09177e+08	1.45241e+07	6.47465e+07	4.69545e+07	1	1.29125	1	23.6181	31.3465	0.13517	15.8546	19.8315	0.114833	1	1.1959	1	18.7106	22.6915	0.11616	13.2883	14.7457	0.0875825	2.44059e+06	4.56649e+07	3.24314e+07	18.7106	59.7948	61.4812	51.1723	0	18522	1	2	1337.8	8330
		18522	GR2 40	9	18522	3693	669.91	50.9555	1	2.29515e+06	1.14816e+06	4.51809e+06	2.51642e+07	5.36914e+07	1.09177e+08	1.45241e+07	6.47465e+07	4.69545e+07	1	1.29125	1	23.6181	31.3465	0.13517	15.8546	19.8315	0.114833	1	1.1959	1	18.7106	22.6915	0.11616	13.2883	14.7457	0.0875825	2.44059e+06	4.56649e+07	3.24314e+07	18.7106	59.7948	61.4812	51.1723	0	18522	1	2	1337.8	8321
		18522	GR2 42	9	18522	3693	669.91	50.9555	1	2.29515e+06	1.14816e+06	4.51809e+06	2.51642e+07	5.36914e+07	1.09177e+08	1.45241e+07	6.47465e+07	4.69545e+07	1	1.29125	1	23.6181	31.3465	0.13517	15.8546	19.8315	0.114833	1	1.1959	1	18.7106	22.6915	0.11616	13.2883	14.7457	0.0875825	2.44059e+06	4.56649e+07	3.24314e+07	18.7106	59.7948	61.4812	51.1723	0	18522	1	2	1337.8	7651
		18522	GR2 42	9	18522	3693	669.91	50.9555	1	2.29515e+06	1.14816e+06	4.51809e+06	2.51642e+07	5.36914e+07	1.09177e+08	1.45241e+07	6.47465e+07	4.69545e+07	1	1.29125	1	23.6181	31.3465	0.13517	15.8546	19.8315	0.114833	1	1.1959	1	18.7106	22.6915	0.11616	13.2883	14.7457	0.0875825	2.44059e+06	4.56649e+07	3.24314e+07	18.7106	59.7948	61.4812	51.1723	0	18522	1	2	1337.8	7638
		18522	GR3 40	9	18522	3693	669.91	50.9555	1	2.29515e+06	1.14816e+06	4.51809e+06	2.51642e+07	5.36914e+07	1.09177e+08	1.45241e+07	6.47465e+07	4.69545e+07	1	1.29125	1	23.6181	31.3465	0.13517	15.8546	19.8315	0.114833	1	1.1959	1	18.7106	22.6915	0.11616	13.2883	14.7457	0.0875825	2.44059e+06	4.56649e+07	3.24314e+07	18.7106	59.7948	61.4812	51.1723	0	18522	1	2	1337.8	8874
Glyma18g01330.1	AT3G04120.1 glyceraldehyde 3 phosphate dehydrogenase C subunit 1	8	15	65	1	0.0496506	1	2.20863	0.16725	0.320267	6.133	0.182463	0.000203322
	M.P.s: 8 Items
	M.P.	Frames	Hits	Ratio 2(0)	StdDev 2(0)	PValue 2(0)	Ratio 4(0)	StdDev 4(0)	PValue 4(0)	Ratio 4(2)	StdDev 4(2)	PValue 4(2)	OtherAssignments	AvgIonScore
	AASFNIIPSSTGAAK	2	18	1	0.348577	1	1.30623	0.391244	0.406494	4.88709	0.478736	0.0415316	0	34.2056
		Hits: 18 Items
		FRAMEID	RAWFILE	MS2	FrameID1	CompID	MZ	Time	GoodID	II GR1 20	II GR2 20	II GR3 20	II GR1 40	II GR3 40	II GR2 40	II GR1 42	II GR2 42	II GR3 42	Ratio 20	StdDev 20	PValue 20	Ratio 40	StdDev 40	PValue 40	Ratio 42	StdDev 42	PValue 42	Ratio 2(0)	StdDev 2(0)	PValue 2(0)	Ratio 4(0)	StdDev 4(0)	PValue 4(0)	Ratio 4(2)	StdDev 4(2)	PValue 4(2)	Avg 20	Avg 40	Avg 42	MaxChange	CV 20	CV 40	CV 42	PRElement	PRRoot	PRSize	Charge	CompMW	MS2Scan
		3502	GR1 20	21	3502	167	717.88	46.5244	1	2.25346e+08	1.61887e+08	1.7224e+08	3.94435e+08	1.49049e+08	1.88462e+08	1.26016e+09	7.83111e+08	8.9973e+08	1	0.365116	1	1.30828	0.945455	0.532618	5.26031	2.29384	0.0292133	1	0.494349	1	1.02329	0.783696	0.949656	4.74837	3.1531	0.0795261	1.75319e+08	1.79402e+08	8.32481e+08	4.74837	24.7174	51.8687	41.6864	0	3502	1	2	1433.76	7241
		3502	GR1 40	21	3502	167	717.88	46.5244	1	2.25346e+08	1.61887e+08	1.7224e+08	3.94435e+08	1.49049e+08	1.88462e+08	1.26016e+09	7.83111e+08	8.9973e+08	1	0.365116	1	1.30828	0.945455	0.532618	5.26031	2.29384	0.0292133	1	0.494349	1	1.02329	0.783696	0.949656	4.74837	3.1531	0.0795261	1.75319e+08	1.79402e+08	8.32481e+08	4.74837	24.7174	51.8687	41.6864	0	3502	1	2	1433.76	7466
		3502	GR1 42	21	3502	167	717.88	46.5244	1	2.25346e+08	1.61887e+08	1.7224e+08	3.94435e+08	1.49049e+08	1.88462e+08	1.26016e+09	7.83111e+08	8.9973e+08	1	0.365116	1	1.30828	0.945455	0.532618	5.26031	2.29384	0.0292133	1	0.494349	1	1.02329	0.783696	0.949656	4.74837	3.1531	0.0795261	1.75319e+08	1.79402e+08	8.32481e+08	4.74837	24.7174	51.8687	41.6864	0	3502	1	2	1433.76	7305
		3502	GR1 42	21	3502	167	717.88	46.5244	1	2.25346e+08	1.61887e+08	1.7224e+08	3.94435e+08	1.49049e+08	1.88462e+08	1.26016e+09	7.83111e+08	8.9973e+08	1	0.365116	1	1.30828	0.945455	0.532618	5.26031	2.29384	0.0292133	1	0.494349	1	1.02329	0.783696	0.949656	4.74837	3.1531	0.0795261	1.75319e+08	1.79402e+08	8.32481e+08	4.74837	24.7174	51.8687	41.6864	0	3502	1	2	1433.76	7413
		3502	GR1 42	21	3502	167	717.88	46.5244	1	2.25346e+08	1.61887e+08	1.7224e+08	3.94435e+08	1.49049e+08	1.88462e+08	1.26016e+09	7.83111e+08	8.9973e+08	1	0.365116	1	1.30828	0.945455	0.532618	5.26031	2.29384	0.0292133	1	0.494349	1	1.02329	0.783696	0.949656	4.74837	3.1531	0.0795261	1.75319e+08	1.79402e+08	8.32481e+08	4.74837	24.7174	51.8687	41.6864	0	3502	1	2	1433.76	7401
		3502	GR1 42	21	3502	167	717.88	46.5244	1	2.25346e+08	1.61887e+08	1.7224e+08	3.94435e+08	1.49049e+08	1.88462e+08	1.26016e+09	7.83111e+08	8.9973e+08	1	0.365116	1	1.30828	0.945455	0.532618	5.26031	2.29384	0.0292133	1	0.494349	1	1.02329	0.783696	0.949656	4.74837	3.1531	0.0795261	1.75319e+08	1.79402e+08	8.32481e+08	4.74837	24.7174	51.8687	41.6864	0	3502	1	2	1433.76	7309
		3502	GR2 42	21	3502	167	717.88	46.5244	1	2.25346e+08	1.61887e+08	1.7224e+08	3.94435e+08	1.49049e+08	1.88462e+08	1.26016e+09	7.83111e+08	8.9973e+08	1	0.365116	1	1.30828	0.945455	0.532618	5.26031	2.29384	0.0292133	1	0.494349	1	1.02329	0.783696	0.949656	4.74837	3.1531	0.0795261	1.75319e+08	1.79402e+08	8.32481e+08	4.74837	24.7174	51.8687	41.6864	0	3502	1	2	1433.76	6875
		3502	GR2 42	21	3502	167	717.88	46.5244	1	2.25346e+08	1.61887e+08	1.7224e+08	3.94435e+08	1.49049e+08	1.88462e+08	1.26016e+09	7.83111e+08	8.9973e+08	1	0.365116	1	1.30828	0.945455	0.532618	5.26031	2.29384	0.0292133	1	0.494349	1	1.02329	0.783696	0.949656	4.74837	3.1531	0.0795261	1.75319e+08	1.79402e+08	8.32481e+08	4.74837	24.7174	51.8687	41.6864	0	3502	1	2	1433.76	6885
		3502	GR3 20	21	3502	167	717.88	46.5244	1	2.25346e+08	1.61887e+08	1.7224e+08	3.94435e+08	1.49049e+08	1.88462e+08	1.26016e+09	7.83111e+08	8.9973e+08	1	0.365116	1	1.30828	0.945455	0.532618	5.26031	2.29384	0.0292133	1	0.494349	1	1.02329	0.783696	0.949656	4.74837	3.1531	0.0795261	1.75319e+08	1.79402e+08	8.32481e+08	4.74837	24.7174	51.8687	41.6864	0	3502	1	2	1433.76	7285
		3502	GR3 40	21	3502	167	717.88	46.5244	1	2.25346e+08	1.61887e+08	1.7224e+08	3.94435e+08	1.49049e+08	1.88462e+08	1.26016e+09	7.83111e+08	8.9973e+08	1	0.365116	1	1.30828	0.945455	0.532618	5.26031	2.29384	0.0292133	1	0.494349	1	1.02329	0.783696	0.949656	4.74837	3.1531	0.0795261	1.75319e+08	1.79402e+08	8.32481e+08	4.74837	24.7174	51.8687	41.6864	0	3502	1	2	1433.76	7804
		3502	GR3 40	21	3502	167	717.88	46.5244	1	2.25346e+08	1.61887e+08	1.7224e+08	3.94435e+08	1.49049e+08	1.88462e+08	1.26016e+09	7.83111e+08	8.9973e+08	1	0.365116	1	1.30828	0.945455	0.532618	5.26031	2.29384	0.0292133	1	0.494349	1	1.02329	0.783696	0.949656	4.74837	3.1531	0.0795261	1.75319e+08	1.79402e+08	8.32481e+08	4.74837	24.7174	51.8687	41.6864	0	3502	1	2	1433.76	7811
		3502	GR3 42	21	3502	167	717.88	46.5244	1	2.25346e+08	1.61887e+08	1.7224e+08	3.94435e+08	1.49049e+08	1.88462e+08	1.26016e+09	7.83111e+08	8.9973e+08	1	0.365116	1	1.30828	0.945455	0.532618	5.26031	2.29384	0.0292133	1	0.494349	1	1.02329	0.783696	0.949656	4.74837	3.1531	0.0795261	1.75319e+08	1.79402e+08	8.32481e+08	4.74837	24.7174	51.8687	41.6864	0	3502	1	2	1433.76	7372
		3502	GR3 42	21	3502	167	717.88	46.5244	1	2.25346e+08	1.61887e+08	1.7224e+08	3.94435e+08	1.49049e+08	1.88462e+08	1.26016e+09	7.83111e+08	8.9973e+08	1	0.365116	1	1.30828	0.945455	0.532618	5.26031	2.29384	0.0292133	1	0.494349	1	1.02329	0.783696	0.949656	4.74837	3.1531	0.0795261	1.75319e+08	1.79402e+08	8.32481e+08	4.74837	24.7174	51.8687	41.6864	0	3502	1	2	1433.76	7373
		3502	GR3 42	21	3502	167	717.88	46.5244	1	2.25346e+08	1.61887e+08	1.7224e+08	3.94435e+08	1.49049e+08	1.88462e+08	1.26016e+09	7.83111e+08	8.9973e+08	1	0.365116	1	1.30828	0.945455	0.532618	5.26031	2.29384	0.0292133	1	0.494349	1	1.02329	0.783696	0.949656	4.74837	3.1531	0.0795261	1.75319e+08	1.79402e+08	8.32481e+08	4.74837	24.7174	51.8687	41.6864	0	3502	1	2	1433.76	7362
		3502	GR3 42	21	3502	167	717.88	46.5244	1	2.25346e+08	1.61887e+08	1.7224e+08	3.94435e+08	1.49049e+08	1.88462e+08	1.26016e+09	7.83111e+08	8.9973e+08	1	0.365116	1	1.30828	0.945455	0.532618	5.26031	2.29384	0.0292133	1	0.494349	1	1.02329	0.783696	0.949656	4.74837	3.1531	0.0795261	1.75319e+08	1.79402e+08	8.32481e+08	4.74837	24.7174	51.8687	41.6864	0	3502	1	2	1433.76	7365
		14773	GR3 20	3	14773	167	717.888	46.5249	1	1.73004e+08	1.27176e+08	2.21186e+08	3.77226e+08	2.76172e+08	2.62998e+08	1.25288e+09	7.23272e+08	8.85569e+08	1	0.541001	1	1.75768	0.835054	0.0475024	5.48889	3.04605	0.0347588	1	0.491588	1	1.40614	0.639949	0.142767	5.03722	3.47984	0.0875115	1.61522e+08	2.27123e+08	8.13624e+08	5.03722	24.5794	20.9317	44.5032	0	3502	1	2	1433.76	7298
		14773	GR3 40	3	14773	167	717.888	46.5249	1	1.73004e+08	1.27176e+08	2.21186e+08	3.77226e+08	2.76172e+08	2.62998e+08	1.25288e+09	7.23272e+08	8.85569e+08	1	0.541001	1	1.75768	0.835054	0.0475024	5.48889	3.04605	0.0347588	1	0.491588	1	1.40614	0.639949	0.142767	5.03722	3.47984	0.0875115	1.61522e+08	2.27123e+08	8.13624e+08	5.03722	24.5794	20.9317	44.5032	0	3502	1	2	1433.76	7793
		14773	GR3 40	3	14773	167	717.888	46.5249	1	1.73004e+08	1.27176e+08	2.21186e+08	3.77226e+08	2.76172e+08	2.62998e+08	1.25288e+09	7.23272e+08	8.85569e+08	1	0.541001	1	1.75768	0.835054	0.0475024	5.48889	3.04605	0.0347588	1	0.491588	1	1.40614	0.639949	0.142767	5.03722	3.47984	0.0875115	1.61522e+08	2.27123e+08	8.13624e+08	5.03722	24.5794	20.9317	44.5032	0	3502	1	2	1433.76	7799
	AGISLNDNFVK	2	11	1	0.0525931	1	0.924226	0.433435	0.757752	8.34014	0.68372	0.117575	0	35.9264
		Hits: 11 Items
		FRAMEID	RAWFILE	MS2	FrameID1	CompID	MZ	Time	GoodID	II GR1 20	II GR2 20	II GR3 20	II GR1 40	II GR3 40	II GR2 40	II GR1 42	II GR2 42	II GR3 42	Ratio 20	StdDev 20	PValue 20	Ratio 40	StdDev 40	PValue 40	Ratio 42	StdDev 42	PValue 42	Ratio 2(0)	StdDev 2(0)	PValue 2(0)	Ratio 4(0)	StdDev 4(0)	PValue 4(0)	Ratio 4(2)	StdDev 4(2)	PValue 4(2)	Avg 20	Avg 40	Avg 42	MaxChange	CV 20	CV 40	CV 42	PRElement	PRRoot	PRSize	Charge	CompMW	MS2Scan
		3674	GR2 42	16	3674	1532	589.309	48.2038	1	1.64744e+07	1.84278e+07	1.97714e+07	1.41406e+07	1.47316e+07	3.25405e+07	3.24134e+07	3.10306e+08	3.10017e+08	1	0.181938	1	1.12326	0.675955	0.746995	11.9388	9.88508	0.164141	1	0.0526253	1	0.877506	0.400434	0.630846	10.0733	8.08133	0.182067	1.69461e+07	1.48703e+07	1.70704e+08	11.4795	2.63127	43.0019	77.5939	0	3674	1	2	1176.6	7109
		3674	GR2 42	16	3674	1532	589.309	48.2038	1	1.64744e+07	1.84278e+07	1.97714e+07	1.41406e+07	1.47316e+07	3.25405e+07	3.24134e+07	3.10306e+08	3.10017e+08	1	0.181938	1	1.12326	0.675955	0.746995	11.9388	9.88508	0.164141	1	0.0526253	1	0.877506	0.400434	0.630846	10.0733	8.08133	0.182067	1.69461e+07	1.48703e+07	1.70704e+08	11.4795	2.63127	43.0019	77.5939	0	3674	1	2	1176.6	7086
		3674	GR3 40	16	3674	1532	589.309	48.2038	1	1.64744e+07	1.84278e+07	1.97714e+07	1.41406e+07	1.47316e+07	3.25405e+07	3.24134e+07	3.10306e+08	3.10017e+08	1	0.181938	1	1.12326	0.675955	0.746995	11.9388	9.88508	0.164141	1	0.0526253	1	0.877506	0.400434	0.630846	10.0733	8.08133	0.182067	1.69461e+07	1.48703e+07	1.70704e+08	11.4795	2.63127	43.0019	77.5939	0	3674	1	2	1176.6	8082
		3674	GR3 42	16	3674	1532	589.309	48.2038	1	1.64744e+07	1.84278e+07	1.97714e+07	1.41406e+07	1.47316e+07	3.25405e+07	3.24134e+07	3.10306e+08	3.10017e+08	1	0.181938	1	1.12326	0.675955	0.746995	11.9388	9.88508	0.164141	1	0.0526253	1	0.877506	0.400434	0.630846	10.0733	8.08133	0.182067	1.69461e+07	1.48703e+07	1.70704e+08	11.4795	2.63127	43.0019	77.5939	0	3674	1	2	1176.6	7492
		3674	GR3 42	16	3674	1532	589.309	48.2038	1	1.64744e+07	1.84278e+07	1.97714e+07	1.41406e+07	1.47316e+07	3.25405e+07	3.24134e+07	3.10306e+08	3.10017e+08	1	0.181938	1	1.12326	0.675955	0.746995	11.9388	9.88508	0.164141	1	0.0526253	1	0.877506	0.400434	0.630846	10.0733	8.08133	0.182067	1.69461e+07	1.48703e+07	1.70704e+08	11.4795	2.63127	43.0019	77.5939	0	3674	1	2	1176.6	7498
		3674	GR3 42	16	3674	1532	589.309	48.2038	1	1.64744e+07	1.84278e+07	1.97714e+07	1.41406e+07	1.47316e+07	3.25405e+07	3.24134e+07	3.10306e+08	3.10017e+08	1	0.181938	1	1.12326	0.675955	0.746995	11.9388	9.88508	0.164141	1	0.0526253	1	0.877506	0.400434	0.630846	10.0733	8.08133	0.182067	1.69461e+07	1.48703e+07	1.70704e+08	11.4795	2.63127	43.0019	77.5939	0	3674	1	2	1176.6	7692
		3674	GR3 42	16	3674	1532	589.309	48.2038	1	1.64744e+07	1.84278e+07	1.97714e+07	1.41406e+07	1.47316e+07	3.25405e+07	3.24134e+07	3.10306e+08	3.10017e+08	1	0.181938	1	1.12326	0.675955	0.746995	11.9388	9.88508	0.164141	1	0.0526253	1	0.877506	0.400434	0.630846	10.0733	8.08133	0.182067	1.69461e+07	1.48703e+07	1.70704e+08	11.4795	2.63127	43.0019	77.5939	0	3674	1	2	1176.6	7680
		14736	GR1 42	8	14736	974	589.317	45.7699	1	7.28093e+06	6.75367e+07	8.7685e+07	2.4456e+07	1.08459e+08	1.34081e+08	7.64337e+07	3.42515e+08	2.843e+08	1	1.54469	1	1.64303	2.32764	0.447402	4.32762	5.92476	0.146415	1	1.50426	1	1.35504	1.87772	0.6191	3.74017	4.8883	0.137838	4.88636e+07	6.62123e+07	1.82758e+08	3.74017	75.2131	63.3597	55.4843	0	14736	1	2	1176.62	7568
		14736	GR1 42	8	14736	974	589.317	45.7699	1	7.28093e+06	6.75367e+07	8.7685e+07	2.4456e+07	1.08459e+08	1.34081e+08	7.64337e+07	3.42515e+08	2.843e+08	1	1.54469	1	1.64303	2.32764	0.447402	4.32762	5.92476	0.146415	1	1.50426	1	1.35504	1.87772	0.6191	3.74017	4.8883	0.137838	4.88636e+07	6.62123e+07	1.82758e+08	3.74017	75.2131	63.3597	55.4843	0	14736	1	2	1176.62	7577
		14736	GR2 40	8	14736	974	589.317	45.7699	1	7.28093e+06	6.75367e+07	8.7685e+07	2.4456e+07	1.08459e+08	1.34081e+08	7.64337e+07	3.42515e+08	2.843e+08	1	1.54469	1	1.64303	2.32764	0.447402	4.32762	5.92476	0.146415	1	1.50426	1	1.35504	1.87772	0.6191	3.74017	4.8883	0.137838	4.88636e+07	6.62123e+07	1.82758e+08	3.74017	75.2131	63.3597	55.4843	0	14736	1	2	1176.62	7704
		14736	GR3 40	8	14736	974	589.317	45.7699	1	7.28093e+06	6.75367e+07	8.7685e+07	2.4456e+07	1.08459e+08	1.34081e+08	7.64337e+07	3.42515e+08	2.843e+08	1	1.54469	1	1.64303	2.32764	0.447402	4.32762	5.92476	0.146415	1	1.50426	1	1.35504	1.87772	0.6191	3.74017	4.8883	0.137838	4.88636e+07	6.62123e+07	1.82758e+08	3.74017	75.2131	63.3597	55.4843	0	14736	1	2	1176.62	8074
	DAPMFVVGVNEK	1	3	1	0.882059	1	1.97026	0.835419	0.151678	18.1641	1.02088	0.105686	0	41.1967
		Hits: 3 Items
		FRAMEID	RAWFILE	MS2	FrameID1	CompID	MZ	Time	GoodID	II GR1 20	II GR2 20	II GR3 20	II GR1 40	II GR3 40	II GR2 40	II GR1 42	II GR2 42	II GR3 42	Ratio 20	StdDev 20	PValue 20	Ratio 40	StdDev 40	PValue 40	Ratio 42	StdDev 42	PValue 42	Ratio 2(0)	StdDev 2(0)	PValue 2(0)	Ratio 4(0)	StdDev 4(0)	PValue 4(0)	Ratio 4(2)	StdDev 4(2)	PValue 4(2)	Avg 20	Avg 40	Avg 42	MaxChange	CV 20	CV 40	CV 42	PRElement	PRRoot	PRSize	Charge	CompMW	MS2Scan
		31106	GR3 42	5	31106	3600	653.329	53.0613	1	2.23129e+06	4.73244e+06	6.70077e+06	6.54028e+06	1.35388e+07	1.27173e+07	3.33087e+07	1.26943e+08	1.25349e+08	1	0.983581	1	2.40011	2.02024	0.0824141	20.9009	22.0477	0.099226	1	0.882059	1	1.97026	1.64599	0.151678	18.1641	18.5435	0.105686	4.16056e+06	8.19737e+06	7.55728e+07	18.1641	44.1029	39.439	57.9856	0	31106	1	2	1304.64	8816
		31106	GR3 42	5	31106	3600	653.329	53.0613	1	2.23129e+06	4.73244e+06	6.70077e+06	6.54028e+06	1.35388e+07	1.27173e+07	3.33087e+07	1.26943e+08	1.25349e+08	1	0.983581	1	2.40011	2.02024	0.0824141	20.9009	22.0477	0.099226	1	0.882059	1	1.97026	1.64599	0.151678	18.1641	18.5435	0.105686	4.16056e+06	8.19737e+06	7.55728e+07	18.1641	44.1029	39.439	57.9856	0	31106	1	2	1304.64	8501
		31106	GR3 42	5	31106	3600	653.329	53.0613	1	2.23129e+06	4.73244e+06	6.70077e+06	6.54028e+06	1.35388e+07	1.27173e+07	3.33087e+07	1.26943e+08	1.25349e+08	1	0.983581	1	2.40011	2.02024	0.0824141	20.9009	22.0477	0.099226	1	0.882059	1	1.97026	1.64599	0.151678	18.1641	18.5435	0.105686	4.16056e+06	8.19737e+06	7.55728e+07	18.1641	44.1029	39.439	57.9856	0	31106	1	2	1304.64	8490
	DAPMFVVGVNEK+Oxidation(4)	1	2	1	0.232996	1	5.52449	0.35546	0.0264513	18.0623	0.586711	0.073564	0	41.465
		Hits: 2 Items
		FRAMEID	RAWFILE	MS2	FrameID1	CompID	MZ	Time	GoodID	II GR1 20	II GR2 20	II GR3 20	II GR1 40	II GR3 40	II GR2 40	II GR1 42	II GR2 42	II GR3 42	Ratio 20	StdDev 20	PValue 20	Ratio 40	StdDev 40	PValue 40	Ratio 42	StdDev 42	PValue 42	Ratio 2(0)	StdDev 2(0)	PValue 2(0)	Ratio 4(0)	StdDev 4(0)	PValue 4(0)	Ratio 4(2)	StdDev 4(2)	PValue 4(2)	Avg 20	Avg 40	Avg 42	MaxChange	CV 20	CV 40	CV 42	PRElement	PRRoot	PRSize	Charge	CompMW	MS2Scan
		26525	GR1 42	2	26525	5554	661.326	39.9909	1	1.05793e+06	1.44863e+06	1.36031e+06	1.01543e+07	5.80819e+06	1.1229e+07	3.58886e+07	2.49226e+07	1.72743e+07	1	0.317919	1	7.03192	3.34457	0.0419268	20.1935	10.4688	0.0444566	1	0.232996	1	5.52449	1.96374	0.0264513	18.0623	10.5973	0.073564	1.19634e+06	6.60919e+06	2.16087e+07	18.0623	11.6498	23.8962	47.0213	1	21827	2	2	1319.65	6144
		26525	GR1 42	2	26525	5554	661.326	39.9909	1	1.05793e+06	1.44863e+06	1.36031e+06	1.01543e+07	5.80819e+06	1.1229e+07	3.58886e+07	2.49226e+07	1.72743e+07	1	0.317919	1	7.03192	3.34457	0.0419268	20.1935	10.4688	0.0444566	1	0.232996	1	5.52449	1.96374	0.0264513	18.0623	10.5973	0.073564	1.19634e+06	6.60919e+06	2.16087e+07	18.0623	11.6498	23.8962	47.0213	1	21827	2	2	1319.65	6163
	GILGYTEDDVVSTDFVGDNR	2	4	1	1.59471	1	2.89853	1.40982	0.553684	18.9373	1.55518	0.299219	0	72.8475
		Hits: 4 Items
		FRAMEID	RAWFILE	MS2	FrameID1	CompID	MZ	Time	GoodID	II GR1 20	II GR2 20	II GR3 20	II GR1 40	II GR3 40	II GR2 40	II GR1 42	II GR2 42	II GR3 42	Ratio 20	StdDev 20	PValue 20	Ratio 40	StdDev 40	PValue 40	Ratio 42	StdDev 42	PValue 42	Ratio 2(0)	StdDev 2(0)	PValue 2(0)	Ratio 4(0)	StdDev 4(0)	PValue 4(0)	Ratio 4(2)	StdDev 4(2)	PValue 4(2)	Avg 20	Avg 40	Avg 42	MaxChange	CV 20	CV 40	CV 42	PRElement	PRRoot	PRSize	Charge	CompMW	MS2Scan
		6532	GR1 42	16	6532	7042	1086.52	78.258	1	1.84807e+07	3.18116e+06	3.59076e+06	2.01784e+07	3.17069e+06	7.10094e+06	7.4933e+07	1.05768e+07	5.16038e+06	1	2.07124	1	1.20581	2.3066	0.821551	3.59052	8.32952	0.434652	1	2.17665	1	0.900616	1.76359	0.904643	3.29244	8.09013	0.473782	8.18964e+06	7.37572e+06	2.69639e+07	3.65576	108.833	86.9879	136.886	0	6532	1	2	2171.03	13274
		6740	GR1 20	4	6740	2554	1087.01	80.5302	1	7.50187e+06	450325	1.97452e+06	3.43065e+07	161560	3.46992e+07	1.35447e+08	2.5194e+08	4.81138e+06	1	2.24263	1	6.96779	13.8054	0.223857	39.5094	81.6659	0.216067	1	2.34304	1	5.04853	10.2554	0.243611	29.3923	59.0404	0.183437	3.21705e+06	1.62414e+07	9.45566e+07	29.3923	117.152	85.9849	83.7179	1	19785	2	2	2172	13228
		6740	GR1 20	4	6740	2554	1087.01	80.5302	1	7.50187e+06	450325	1.97452e+06	3.43065e+07	161560	3.46992e+07	1.35447e+08	2.5194e+08	4.81138e+06	1	2.24263	1	6.96779	13.8054	0.223857	39.5094	81.6659	0.216067	1	2.34304	1	5.04853	10.2554	0.243611	29.3923	59.0404	0.183437	3.21705e+06	1.62414e+07	9.45566e+07	29.3923	117.152	85.9849	83.7179	1	19785	2	2	2172	13250
		6740	GR2 40	4	6740	2554	1087.01	80.5302	1	7.50187e+06	450325	1.97452e+06	3.43065e+07	161560	3.46992e+07	1.35447e+08	2.5194e+08	4.81138e+06	1	2.24263	1	6.96779	13.8054	0.223857	39.5094	81.6659	0.216067	1	2.34304	1	5.04853	10.2554	0.243611	29.3923	59.0404	0.183437	3.21705e+06	1.62414e+07	9.45566e+07	29.3923	117.152	85.9849	83.7179	1	19785	2	2	2172	13733
	IGINGFGR	2	11	1	0.261239	1	1.01881	0.274427	0.508226	2.56995	0.233488	0.000238899	0	31.2091
		Hits: 11 Items
		FRAMEID	RAWFILE	MS2	FrameID1	CompID	MZ	Time	GoodID	II GR1 20	II GR2 20	II GR3 20	II GR1 40	II GR3 40	II GR2 40	II GR1 42	II GR2 42	II GR3 42	Ratio 20	StdDev 20	PValue 20	Ratio 40	StdDev 40	PValue 40	Ratio 42	StdDev 42	PValue 42	Ratio 2(0)	StdDev 2(0)	PValue 2(0)	Ratio 4(0)	StdDev 4(0)	PValue 4(0)	Ratio 4(2)	StdDev 4(2)	PValue 4(2)	Avg 20	Avg 40	Avg 42	MaxChange	CV 20	CV 40	CV 42	PRElement	PRRoot	PRSize	Charge	CompMW	MS2Scan
		2165	GR2 40	13	2165	470	417.74	32.5414	1	8.70292e+07	9.4528e+07	7.78647e+07	1.251e+08	8.86438e+07	9.96087e+07	2.19524e+08	2.70705e+08	1.85709e+08	1	0.193018	1	1.20789	0.33287	0.233206	2.60556	0.746318	0.0265776	1	0.267782	1	0.956134	0.27763	0.724568	2.243	0.549581	0.00436764	8.08736e+07	7.73261e+07	1.814e+08	2.34591	13.3891	15.6476	11.1129	1	9920	2	2	832.458	4808
		9920	GR1 42	13	9920	470	417.236	32.0343	1	2.16294e+07	1.03403e+08	8.63716e+07	1.11929e+08	1.53858e+08	1.31057e+08	4.24896e+08	4.91738e+08	4.49351e+08	1	1.2245	1	1.87719	1.44719	0.115019	6.4615	4.43599	0.00035924	1	1.18898	1	1.54312	1.29594	0.264463	5.80004	4.46683	0.00463212	6.42932e+07	9.92124e+07	3.72903e+08	5.80004	59.4488	24.5325	17.565	0	9920	2	2	832.458	4925
		9920	GR1 42	13	9920	470	417.236	32.0343	1	2.16294e+07	1.03403e+08	8.63716e+07	1.11929e+08	1.53858e+08	1.31057e+08	4.24896e+08	4.91738e+08	4.49351e+08	1	1.2245	1	1.87719	1.44719	0.115019	6.4615	4.43599	0.00035924	1	1.18898	1	1.54312	1.29594	0.264463	5.80004	4.46683	0.00463212	6.42932e+07	9.92124e+07	3.72903e+08	5.80004	59.4488	24.5325	17.565	0	9920	2	2	832.458	4936
		9920	GR2 20	13	9920	470	417.236	32.0343	1	2.16294e+07	1.03403e+08	8.63716e+07	1.11929e+08	1.53858e+08	1.31057e+08	4.24896e+08	4.91738e+08	4.49351e+08	1	1.2245	1	1.87719	1.44719	0.115019	6.4615	4.43599	0.00035924	1	1.18898	1	1.54312	1.29594	0.264463	5.80004	4.46683	0.00463212	6.42932e+07	9.92124e+07	3.72903e+08	5.80004	59.4488	24.5325	17.565	0	9920	2	2	832.458	4844
		9920	GR2 20	13	9920	470	417.236	32.0343	1	2.16294e+07	1.03403e+08	8.63716e+07	1.11929e+08	1.53858e+08	1.31057e+08	4.24896e+08	4.91738e+08	4.49351e+08	1	1.2245	1	1.87719	1.44719	0.115019	6.4615	4.43599	0.00035924	1	1.18898	1	1.54312	1.29594	0.264463	5.80004	4.46683	0.00463212	6.42932e+07	9.92124e+07	3.72903e+08	5.80004	59.4488	24.5325	17.565	0	9920	2	2	832.458	5134
		9920	GR2 20	13	9920	470	417.236	32.0343	1	2.16294e+07	1.03403e+08	8.63716e+07	1.11929e+08	1.53858e+08	1.31057e+08	4.24896e+08	4.91738e+08	4.49351e+08	1	1.2245	1	1.87719	1.44719	0.115019	6.4615	4.43599	0.00035924	1	1.18898	1	1.54312	1.29594	0.264463	5.80004	4.46683	0.00463212	6.42932e+07	9.92124e+07	3.72903e+08	5.80004	59.4488	24.5325	17.565	0	9920	2	2	832.458	4854
		9920	GR2 42	13	9920	470	417.236	32.0343	1	2.16294e+07	1.03403e+08	8.63716e+07	1.11929e+08	1.53858e+08	1.31057e+08	4.24896e+08	4.91738e+08	4.49351e+08	1	1.2245	1	1.87719	1.44719	0.115019	6.4615	4.43599	0.00035924	1	1.18898	1	1.54312	1.29594	0.264463	5.80004	4.46683	0.00463212	6.42932e+07	9.92124e+07	3.72903e+08	5.80004	59.4488	24.5325	17.565	0	9920	2	2	832.458	4315
		9920	GR3 20	13	9920	470	417.236	32.0343	1	2.16294e+07	1.03403e+08	8.63716e+07	1.11929e+08	1.53858e+08	1.31057e+08	4.24896e+08	4.91738e+08	4.49351e+08	1	1.2245	1	1.87719	1.44719	0.115019	6.4615	4.43599	0.00035924	1	1.18898	1	1.54312	1.29594	0.264463	5.80004	4.46683	0.00463212	6.42932e+07	9.92124e+07	3.72903e+08	5.80004	59.4488	24.5325	17.565	0	9920	2	2	832.458	4755
		9920	GR3 20	13	9920	470	417.236	32.0343	1	2.16294e+07	1.03403e+08	8.63716e+07	1.11929e+08	1.53858e+08	1.31057e+08	4.24896e+08	4.91738e+08	4.49351e+08	1	1.2245	1	1.87719	1.44719	0.115019	6.4615	4.43599	0.00035924	1	1.18898	1	1.54312	1.29594	0.264463	5.80004	4.46683	0.00463212	6.42932e+07	9.92124e+07	3.72903e+08	5.80004	59.4488	24.5325	17.565	0	9920	2	2	832.458	4749
		9920	GR3 40	13	9920	470	417.236	32.0343	1	2.16294e+07	1.03403e+08	8.63716e+07	1.11929e+08	1.53858e+08	1.31057e+08	4.24896e+08	4.91738e+08	4.49351e+08	1	1.2245	1	1.87719	1.44719	0.115019	6.4615	4.43599	0.00035924	1	1.18898	1	1.54312	1.29594	0.264463	5.80004	4.46683	0.00463212	6.42932e+07	9.92124e+07	3.72903e+08	5.80004	59.4488	24.5325	17.565	0	9920	2	2	832.458	5226
		9920	GR3 40	13	9920	470	417.236	32.0343	1	2.16294e+07	1.03403e+08	8.63716e+07	1.11929e+08	1.53858e+08	1.31057e+08	4.24896e+08	4.91738e+08	4.49351e+08	1	1.2245	1	1.87719	1.44719	0.115019	6.4615	4.43599	0.00035924	1	1.18898	1	1.54312	1.29594	0.264463	5.80004	4.46683	0.00463212	6.42932e+07	9.92124e+07	3.72903e+08	5.80004	59.4488	24.5325	17.565	0	9920	2	2	832.458	5221
	LVSWYDNEWGYSSR	3	6	1	1.08577	1	5.77424	1.4309	0.662295	25.0396	1.30611	0.353395	0	56.0967
		Hits: 6 Items
		FRAMEID	RAWFILE	MS2	FrameID1	CompID	MZ	Time	GoodID	II GR1 20	II GR2 20	II GR3 20	II GR1 40	II GR3 40	II GR2 40	II GR1 42	II GR2 42	II GR3 42	Ratio 20	StdDev 20	PValue 20	Ratio 40	StdDev 40	PValue 40	Ratio 42	StdDev 42	PValue 42	Ratio 2(0)	StdDev 2(0)	PValue 2(0)	Ratio 4(0)	StdDev 4(0)	PValue 4(0)	Ratio 4(2)	StdDev 4(2)	PValue 4(2)	Avg 20	Avg 40	Avg 42	MaxChange	CV 20	CV 40	CV 42	PRElement	PRRoot	PRSize	Charge	CompMW	MS2Scan
		24880	GR2 40	1	24880	3125	881.892	72.8118	1	320901	5.33399e+06	2.41997e+07	1.06455e+06	7.8055e+06	9.25561e+07	1.95727e+07	2.06031e+08	2.96726e+07	1	2.53052	1	3.39734	9.42219	0.505975	8.55066	21.3557	0.340047	1	2.4909	1	2.65314	7.20545	0.545956	6.47916	14.7813	0.291521	8.83053e+06	2.34287e+07	5.72145e+07	6.47916	124.545	147.037	103.591	0	24880	1	2	1761.77	12390
		29418	GR2 42	4	29418	2905	881.395	71.3627	1	1.78315e+06	6.42584e+06	2.78292e+07	6.35632e+06	7.36811e+06	9.24913e+07	2.10365e+07	2.20694e+08	3.13831e+07	1	2.31301	1	2.94731	7.52426	0.502904	7.57844	18.1216	0.347225	1	2.25106	1	2.2934	5.6895	0.554999	5.70933	12.3572	0.301559	1.07161e+07	2.45763e+07	6.11817e+07	5.70933	112.553	135.529	103.886	0	29418	1	2	1760.78	11585
		29418	GR2 42	4	29418	2905	881.395	71.3627	1	1.78315e+06	6.42584e+06	2.78292e+07	6.35632e+06	7.36811e+06	9.24913e+07	2.10365e+07	2.20694e+08	3.13831e+07	1	2.31301	1	2.94731	7.52426	0.502904	7.57844	18.1216	0.347225	1	2.25106	1	2.2934	5.6895	0.554999	5.70933	12.3572	0.301559	1.07161e+07	2.45763e+07	6.11817e+07	5.70933	112.553	135.529	103.886	0	29418	1	2	1760.78	11579
		29418	GR3 42	4	29418	2905	881.395	71.3627	1	1.78315e+06	6.42584e+06	2.78292e+07	6.35632e+06	7.36811e+06	9.24913e+07	2.10365e+07	2.20694e+08	3.13831e+07	1	2.31301	1	2.94731	7.52426	0.502904	7.57844	18.1216	0.347225	1	2.25106	1	2.2934	5.6895	0.554999	5.70933	12.3572	0.301559	1.07161e+07	2.45763e+07	6.11817e+07	5.70933	112.553	135.529	103.886	0	29418	1	2	1760.78	11888
		29418	GR3 42	4	29418	2905	881.395	71.3627	1	1.78315e+06	6.42584e+06	2.78292e+07	6.35632e+06	7.36811e+06	9.24913e+07	2.10365e+07	2.20694e+08	3.13831e+07	1	2.31301	1	2.94731	7.52426	0.502904	7.57844	18.1216	0.347225	1	2.25106	1	2.2934	5.6895	0.554999	5.70933	12.3572	0.301559	1.07161e+07	2.45763e+07	6.11817e+07	5.70933	112.553	135.529	103.886	0	29418	1	2	1760.78	11922
		31732	GR3 42	1	31732	10897	881.397	94.5369	1	491603	285938	102586	0	1.05615e+07	822525	1.74823e+06	719446	5.83029e+07	1	1.32673	1	12.9345	28.6046	0.410424	69.0475	158.127	0.404133	1	1.42895	1	10.9689	25.142	0.423526	67.6364	159.161	0.407066	281839	3.09146e+06	1.90626e+07	67.6364	71.4476	157.764	163.871	0	31732	1	2	1760.78	15612
	VPTVDVSVVDLTVR	2	10	1	1.85402	1	4.16576	1.90233	0.519427	16.824	1.74875	0.303736	0	60.199
		Hits: 10 Items
		FRAMEID	RAWFILE	MS2	FrameID1	CompID	MZ	Time	GoodID	II GR1 20	II GR2 20	II GR3 20	II GR1 40	II GR3 40	II GR2 40	II GR1 42	II GR2 42	II GR3 42	Ratio 20	StdDev 20	PValue 20	Ratio 40	StdDev 40	PValue 40	Ratio 42	StdDev 42	PValue 42	Ratio 2(0)	StdDev 2(0)	PValue 2(0)	Ratio 4(0)	StdDev 4(0)	PValue 4(0)	Ratio 4(2)	StdDev 4(2)	PValue 4(2)	Avg 20	Avg 40	Avg 42	MaxChange	CV 20	CV 40	CV 42	PRElement	PRRoot	PRSize	Charge	CompMW	MS2Scan
		19634	GR1 40	4	19634	1803	749.933	77.0806	1	401507	1.18229e+06	8.21477e+06	8.04292e+06	1.90426e+06	4.91015e+07	4.04063e+07	2.2783e+08	8.14193e+06	1	2.63509	1	6.02626	15.7966	0.383339	28.206	73.4817	0.323921	1	2.58426	1	4.69577	12.0324	0.396155	21.1243	50.9544	0.278397	2.90185e+06	1.36264e+07	6.12996e+07	21.1243	129.213	127.025	111.999	0	25012	2	2	1497.84	13095
		19634	GR2 40	4	19634	1803	749.933	77.0806	1	401507	1.18229e+06	8.21477e+06	8.04292e+06	1.90426e+06	4.91015e+07	4.04063e+07	2.2783e+08	8.14193e+06	1	2.63509	1	6.02626	15.7966	0.383339	28.206	73.4817	0.323921	1	2.58426	1	4.69577	12.0324	0.396155	21.1243	50.9544	0.278397	2.90185e+06	1.36264e+07	6.12996e+07	21.1243	129.213	127.025	111.999	0	25012	2	2	1497.84	13129
		19634	GR2 40	4	19634	1803	749.933	77.0806	1	401507	1.18229e+06	8.21477e+06	8.04292e+06	1.90426e+06	4.91015e+07	4.04063e+07	2.2783e+08	8.14193e+06	1	2.63509	1	6.02626	15.7966	0.383339	28.206	73.4817	0.323921	1	2.58426	1	4.69577	12.0324	0.396155	21.1243	50.9544	0.278397	2.90185e+06	1.36264e+07	6.12996e+07	21.1243	129.213	127.025	111.999	0	25012	2	2	1497.84	13404
		19634	GR2 42	4	19634	1803	749.933	77.0806	1	401507	1.18229e+06	8.21477e+06	8.04292e+06	1.90426e+06	4.91015e+07	4.04063e+07	2.2783e+08	8.14193e+06	1	2.63509	1	6.02626	15.7966	0.383339	28.206	73.4817	0.323921	1	2.58426	1	4.69577	12.0324	0.396155	21.1243	50.9544	0.278397	2.90185e+06	1.36264e+07	6.12996e+07	21.1243	129.213	127.025	111.999	0	25012	2	2	1497.84	12552
		25012	GR2 40	6	25012	1803	749.926	76.616	1	401507	4.21614e+06	2.56575e+07	5.96005e+06	4.56614e+06	1.26454e+08	4.99891e+07	4.22925e+08	2.07233e+07	1	2.69818	1	4.5245	13.0377	0.472984	16.305	44.2172	0.355135	1	2.6614	1	3.51489	9.9806	0.501003	12.0596	30.6189	0.318848	8.94029e+06	3.14241e+07	1.07816e+08	12.0596	133.07	150.882	120.826	0	25012	2	2	1497.84	13392
		25012	GR2 40	6	25012	1803	749.926	76.616	1	401507	4.21614e+06	2.56575e+07	5.96005e+06	4.56614e+06	1.26454e+08	4.99891e+07	4.22925e+08	2.07233e+07	1	2.69818	1	4.5245	13.0377	0.472984	16.305	44.2172	0.355135	1	2.6614	1	3.51489	9.9806	0.501003	12.0596	30.6189	0.318848	8.94029e+06	3.14241e+07	1.07816e+08	12.0596	133.07	150.882	120.826	0	25012	2	2	1497.84	13172
		25012	GR2 40	6	25012	1803	749.926	76.616	1	401507	4.21614e+06	2.56575e+07	5.96005e+06	4.56614e+06	1.26454e+08	4.99891e+07	4.22925e+08	2.07233e+07	1	2.69818	1	4.5245	13.0377	0.472984	16.305	44.2172	0.355135	1	2.6614	1	3.51489	9.9806	0.501003	12.0596	30.6189	0.318848	8.94029e+06	3.14241e+07	1.07816e+08	12.0596	133.07	150.882	120.826	0	25012	2	2	1497.84	13116
		25012	GR2 42	6	25012	1803	749.926	76.616	1	401507	4.21614e+06	2.56575e+07	5.96005e+06	4.56614e+06	1.26454e+08	4.99891e+07	4.22925e+08	2.07233e+07	1	2.69818	1	4.5245	13.0377	0.472984	16.305	44.2172	0.355135	1	2.6614	1	3.51489	9.9806	0.501003	12.0596	30.6189	0.318848	8.94029e+06	3.14241e+07	1.07816e+08	12.0596	133.07	150.882	120.826	0	25012	2	2	1497.84	12528
		25012	GR2 42	6	25012	1803	749.926	76.616	1	401507	4.21614e+06	2.56575e+07	5.96005e+06	4.56614e+06	1.26454e+08	4.99891e+07	4.22925e+08	2.07233e+07	1	2.69818	1	4.5245	13.0377	0.472984	16.305	44.2172	0.355135	1	2.6614	1	3.51489	9.9806	0.501003	12.0596	30.6189	0.318848	8.94029e+06	3.14241e+07	1.07816e+08	12.0596	133.07	150.882	120.826	0	25012	2	2	1497.84	12582
		25012	GR2 42	6	25012	1803	749.926	76.616	1	401507	4.21614e+06	2.56575e+07	5.96005e+06	4.56614e+06	1.26454e+08	4.99891e+07	4.22925e+08	2.07233e+07	1	2.69818	1	4.5245	13.0377	0.472984	16.305	44.2172	0.355135	1	2.6614	1	3.51489	9.9806	0.501003	12.0596	30.6189	0.318848	8.94029e+06	3.14241e+07	1.07816e+08	12.0596	133.07	150.882	120.826	0	25012	2	2	1497.84	12521
Glyma11g37360.1	AT3G04120.1 glyceraldehyde 3 phosphate dehydrogenase C subunit 1	9	16	65	1	0.140598	1	2.20109	0.161442	0.235001	5.82435	0.181677	0.000443282
	M.P.s: 9 Items
	M.P.	Frames	Hits	Ratio 2(0)	StdDev 2(0)	PValue 2(0)	Ratio 4(0)	StdDev 4(0)	PValue 4(0)	Ratio 4(2)	StdDev 4(2)	PValue 4(2)	OtherAssignments	AvgIonScore
	AASFNIIPSSTGAAK	2	18	1	0.348577	1	1.30623	0.391244	0.406494	4.88709	0.478736	0.0415316	0	34.2056
		Hits: 18 Items
		FRAMEID	RAWFILE	MS2	FrameID1	CompID	MZ	Time	GoodID	II GR1 20	II GR2 20	II GR3 20	II GR1 40	II GR3 40	II GR2 40	II GR1 42	II GR2 42	II GR3 42	Ratio 20	StdDev 20	PValue 20	Ratio 40	StdDev 40	PValue 40	Ratio 42	StdDev 42	PValue 42	Ratio 2(0)	StdDev 2(0)	PValue 2(0)	Ratio 4(0)	StdDev 4(0)	PValue 4(0)	Ratio 4(2)	StdDev 4(2)	PValue 4(2)	Avg 20	Avg 40	Avg 42	MaxChange	CV 20	CV 40	CV 42	PRElement	PRRoot	PRSize	Charge	CompMW	MS2Scan
		3502	GR1 20	21	3502	167	717.88	46.5244	1	2.25346e+08	1.61887e+08	1.7224e+08	3.94435e+08	1.49049e+08	1.88462e+08	1.26016e+09	7.83111e+08	8.9973e+08	1	0.365116	1	1.30828	0.945455	0.532618	5.26031	2.29384	0.0292133	1	0.494349	1	1.02329	0.783696	0.949656	4.74837	3.1531	0.0795261	1.75319e+08	1.79402e+08	8.32481e+08	4.74837	24.7174	51.8687	41.6864	0	3502	1	2	1433.76	7241
		3502	GR1 40	21	3502	167	717.88	46.5244	1	2.25346e+08	1.61887e+08	1.7224e+08	3.94435e+08	1.49049e+08	1.88462e+08	1.26016e+09	7.83111e+08	8.9973e+08	1	0.365116	1	1.30828	0.945455	0.532618	5.26031	2.29384	0.0292133	1	0.494349	1	1.02329	0.783696	0.949656	4.74837	3.1531	0.0795261	1.75319e+08	1.79402e+08	8.32481e+08	4.74837	24.7174	51.8687	41.6864	0	3502	1	2	1433.76	7466
		3502	GR1 42	21	3502	167	717.88	46.5244	1	2.25346e+08	1.61887e+08	1.7224e+08	3.94435e+08	1.49049e+08	1.88462e+08	1.26016e+09	7.83111e+08	8.9973e+08	1	0.365116	1	1.30828	0.945455	0.532618	5.26031	2.29384	0.0292133	1	0.494349	1	1.02329	0.783696	0.949656	4.74837	3.1531	0.0795261	1.75319e+08	1.79402e+08	8.32481e+08	4.74837	24.7174	51.8687	41.6864	0	3502	1	2	1433.76	7305
		3502	GR1 42	21	3502	167	717.88	46.5244	1	2.25346e+08	1.61887e+08	1.7224e+08	3.94435e+08	1.49049e+08	1.88462e+08	1.26016e+09	7.83111e+08	8.9973e+08	1	0.365116	1	1.30828	0.945455	0.532618	5.26031	2.29384	0.0292133	1	0.494349	1	1.02329	0.783696	0.949656	4.74837	3.1531	0.0795261	1.75319e+08	1.79402e+08	8.32481e+08	4.74837	24.7174	51.8687	41.6864	0	3502	1	2	1433.76	7413
		3502	GR1 42	21	3502	167	717.88	46.5244	1	2.25346e+08	1.61887e+08	1.7224e+08	3.94435e+08	1.49049e+08	1.88462e+08	1.26016e+09	7.83111e+08	8.9973e+08	1	0.365116	1	1.30828	0.945455	0.532618	5.26031	2.29384	0.0292133	1	0.494349	1	1.02329	0.783696	0.949656	4.74837	3.1531	0.0795261	1.75319e+08	1.79402e+08	8.32481e+08	4.74837	24.7174	51.8687	41.6864	0	3502	1	2	1433.76	7401
		3502	GR1 42	21	3502	167	717.88	46.5244	1	2.25346e+08	1.61887e+08	1.7224e+08	3.94435e+08	1.49049e+08	1.88462e+08	1.26016e+09	7.83111e+08	8.9973e+08	1	0.365116	1	1.30828	0.945455	0.532618	5.26031	2.29384	0.0292133	1	0.494349	1	1.02329	0.783696	0.949656	4.74837	3.1531	0.0795261	1.75319e+08	1.79402e+08	8.32481e+08	4.74837	24.7174	51.8687	41.6864	0	3502	1	2	1433.76	7309
		3502	GR2 42	21	3502	167	717.88	46.5244	1	2.25346e+08	1.61887e+08	1.7224e+08	3.94435e+08	1.49049e+08	1.88462e+08	1.26016e+09	7.83111e+08	8.9973e+08	1	0.365116	1	1.30828	0.945455	0.532618	5.26031	2.29384	0.0292133	1	0.494349	1	1.02329	0.783696	0.949656	4.74837	3.1531	0.0795261	1.75319e+08	1.79402e+08	8.32481e+08	4.74837	24.7174	51.8687	41.6864	0	3502	1	2	1433.76	6875
		3502	GR2 42	21	3502	167	717.88	46.5244	1	2.25346e+08	1.61887e+08	1.7224e+08	3.94435e+08	1.49049e+08	1.88462e+08	1.26016e+09	7.83111e+08	8.9973e+08	1	0.365116	1	1.30828	0.945455	0.532618	5.26031	2.29384	0.0292133	1	0.494349	1	1.02329	0.783696	0.949656	4.74837	3.1531	0.0795261	1.75319e+08	1.79402e+08	8.32481e+08	4.74837	24.7174	51.8687	41.6864	0	3502	1	2	1433.76	6885
		3502	GR3 20	21	3502	167	717.88	46.5244	1	2.25346e+08	1.61887e+08	1.7224e+08	3.94435e+08	1.49049e+08	1.88462e+08	1.26016e+09	7.83111e+08	8.9973e+08	1	0.365116	1	1.30828	0.945455	0.532618	5.26031	2.29384	0.0292133	1	0.494349	1	1.02329	0.783696	0.949656	4.74837	3.1531	0.0795261	1.75319e+08	1.79402e+08	8.32481e+08	4.74837	24.7174	51.8687	41.6864	0	3502	1	2	1433.76	7285
		3502	GR3 40	21	3502	167	717.88	46.5244	1	2.25346e+08	1.61887e+08	1.7224e+08	3.94435e+08	1.49049e+08	1.88462e+08	1.26016e+09	7.83111e+08	8.9973e+08	1	0.365116	1	1.30828	0.945455	0.532618	5.26031	2.29384	0.0292133	1	0.494349	1	1.02329	0.783696	0.949656	4.74837	3.1531	0.0795261	1.75319e+08	1.79402e+08	8.32481e+08	4.74837	24.7174	51.8687	41.6864	0	3502	1	2	1433.76	7804
		3502	GR3 40	21	3502	167	717.88	46.5244	1	2.25346e+08	1.61887e+08	1.7224e+08	3.94435e+08	1.49049e+08	1.88462e+08	1.26016e+09	7.83111e+08	8.9973e+08	1	0.365116	1	1.30828	0.945455	0.532618	5.26031	2.29384	0.0292133	1	0.494349	1	1.02329	0.783696	0.949656	4.74837	3.1531	0.0795261	1.75319e+08	1.79402e+08	8.32481e+08	4.74837	24.7174	51.8687	41.6864	0	3502	1	2	1433.76	7811
		3502	GR3 42	21	3502	167	717.88	46.5244	1	2.25346e+08	1.61887e+08	1.7224e+08	3.94435e+08	1.49049e+08	1.88462e+08	1.26016e+09	7.83111e+08	8.9973e+08	1	0.365116	1	1.30828	0.945455	0.532618	5.26031	2.29384	0.0292133	1	0.494349	1	1.02329	0.783696	0.949656	4.74837	3.1531	0.0795261	1.75319e+08	1.79402e+08	8.32481e+08	4.74837	24.7174	51.8687	41.6864	0	3502	1	2	1433.76	7372
		3502	GR3 42	21	3502	167	717.88	46.5244	1	2.25346e+08	1.61887e+08	1.7224e+08	3.94435e+08	1.49049e+08	1.88462e+08	1.26016e+09	7.83111e+08	8.9973e+08	1	0.365116	1	1.30828	0.945455	0.532618	5.26031	2.29384	0.0292133	1	0.494349	1	1.02329	0.783696	0.949656	4.74837	3.1531	0.0795261	1.75319e+08	1.79402e+08	8.32481e+08	4.74837	24.7174	51.8687	41.6864	0	3502	1	2	1433.76	7373
		3502	GR3 42	21	3502	167	717.88	46.5244	1	2.25346e+08	1.61887e+08	1.7224e+08	3.94435e+08	1.49049e+08	1.88462e+08	1.26016e+09	7.83111e+08	8.9973e+08	1	0.365116	1	1.30828	0.945455	0.532618	5.26031	2.29384	0.0292133	1	0.494349	1	1.02329	0.783696	0.949656	4.74837	3.1531	0.0795261	1.75319e+08	1.79402e+08	8.32481e+08	4.74837	24.7174	51.8687	41.6864	0	3502	1	2	1433.76	7362
		3502	GR3 42	21	3502	167	717.88	46.5244	1	2.25346e+08	1.61887e+08	1.7224e+08	3.94435e+08	1.49049e+08	1.88462e+08	1.26016e+09	7.83111e+08	8.9973e+08	1	0.365116	1	1.30828	0.945455	0.532618	5.26031	2.29384	0.0292133	1	0.494349	1	1.02329	0.783696	0.949656	4.74837	3.1531	0.0795261	1.75319e+08	1.79402e+08	8.32481e+08	4.74837	24.7174	51.8687	41.6864	0	3502	1	2	1433.76	7365
		14773	GR3 20	3	14773	167	717.888	46.5249	1	1.73004e+08	1.27176e+08	2.21186e+08	3.77226e+08	2.76172e+08	2.62998e+08	1.25288e+09	7.23272e+08	8.85569e+08	1	0.541001	1	1.75768	0.835054	0.0475024	5.48889	3.04605	0.0347588	1	0.491588	1	1.40614	0.639949	0.142767	5.03722	3.47984	0.0875115	1.61522e+08	2.27123e+08	8.13624e+08	5.03722	24.5794	20.9317	44.5032	0	3502	1	2	1433.76	7298
		14773	GR3 40	3	14773	167	717.888	46.5249	1	1.73004e+08	1.27176e+08	2.21186e+08	3.77226e+08	2.76172e+08	2.62998e+08	1.25288e+09	7.23272e+08	8.85569e+08	1	0.541001	1	1.75768	0.835054	0.0475024	5.48889	3.04605	0.0347588	1	0.491588	1	1.40614	0.639949	0.142767	5.03722	3.47984	0.0875115	1.61522e+08	2.27123e+08	8.13624e+08	5.03722	24.5794	20.9317	44.5032	0	3502	1	2	1433.76	7793
		14773	GR3 40	3	14773	167	717.888	46.5249	1	1.73004e+08	1.27176e+08	2.21186e+08	3.77226e+08	2.76172e+08	2.62998e+08	1.25288e+09	7.23272e+08	8.85569e+08	1	0.541001	1	1.75768	0.835054	0.0475024	5.48889	3.04605	0.0347588	1	0.491588	1	1.40614	0.639949	0.142767	5.03722	3.47984	0.0875115	1.61522e+08	2.27123e+08	8.13624e+08	5.03722	24.5794	20.9317	44.5032	0	3502	1	2	1433.76	7799
	AGISLNENFVK	1	8	1	0.41785	1	1.19633	0.384701	0.315264	4.40848	0.737024	0.125512	0	47.57
		Hits: 8 Items
		FRAMEID	RAWFILE	MS2	FrameID1	CompID	MZ	Time	GoodID	II GR1 20	II GR2 20	II GR3 20	II GR1 40	II GR3 40	II GR2 40	II GR1 42	II GR2 42	II GR3 42	Ratio 20	StdDev 20	PValue 20	Ratio 40	StdDev 40	PValue 40	Ratio 42	StdDev 42	PValue 42	Ratio 2(0)	StdDev 2(0)	PValue 2(0)	Ratio 4(0)	StdDev 4(0)	PValue 4(0)	Ratio 4(2)	StdDev 4(2)	PValue 4(2)	Avg 20	Avg 40	Avg 42	MaxChange	CV 20	CV 40	CV 42	PRElement	PRRoot	PRSize	Charge	CompMW	MS2Scan
		3510	GR1 42	14	3510	1116	596.319	46.5844	1	3.09471e+07	4.76901e+07	5.33642e+07	5.32653e+07	6.42624e+07	7.92024e+07	9.63076e+07	2.789e+08	2.93806e+08	1	0.529772	1	1.49036	0.690645	0.100063	5.06823	3.84192	0.104554	1	0.41785	1	1.19633	0.460229	0.315264	4.40848	3.24916	0.125512	4.06028e+07	4.85744e+07	1.78997e+08	4.40848	20.8925	17.5776	52.8099	0	3510	1	2	1190.62	7796
		3510	GR1 42	14	3510	1116	596.319	46.5844	1	3.09471e+07	4.76901e+07	5.33642e+07	5.32653e+07	6.42624e+07	7.92024e+07	9.63076e+07	2.789e+08	2.93806e+08	1	0.529772	1	1.49036	0.690645	0.100063	5.06823	3.84192	0.104554	1	0.41785	1	1.19633	0.460229	0.315264	4.40848	3.24916	0.125512	4.06028e+07	4.85744e+07	1.78997e+08	4.40848	20.8925	17.5776	52.8099	0	3510	1	2	1190.62	7784
		3510	GR2 42	14	3510	1116	596.319	46.5844	1	3.09471e+07	4.76901e+07	5.33642e+07	5.32653e+07	6.42624e+07	7.92024e+07	9.63076e+07	2.789e+08	2.93806e+08	1	0.529772	1	1.49036	0.690645	0.100063	5.06823	3.84192	0.104554	1	0.41785	1	1.19633	0.460229	0.315264	4.40848	3.24916	0.125512	4.06028e+07	4.85744e+07	1.78997e+08	4.40848	20.8925	17.5776	52.8099	0	3510	1	2	1190.62	7244
		3510	GR3 20	14	3510	1116	596.319	46.5844	1	3.09471e+07	4.76901e+07	5.33642e+07	5.32653e+07	6.42624e+07	7.92024e+07	9.63076e+07	2.789e+08	2.93806e+08	1	0.529772	1	1.49036	0.690645	0.100063	5.06823	3.84192	0.104554	1	0.41785	1	1.19633	0.460229	0.315264	4.40848	3.24916	0.125512	4.06028e+07	4.85744e+07	1.78997e+08	4.40848	20.8925	17.5776	52.8099	0	3510	1	2	1190.62	7689
		3510	GR3 40	14	3510	1116	596.319	46.5844	1	3.09471e+07	4.76901e+07	5.33642e+07	5.32653e+07	6.42624e+07	7.92024e+07	9.63076e+07	2.789e+08	2.93806e+08	1	0.529772	1	1.49036	0.690645	0.100063	5.06823	3.84192	0.104554	1	0.41785	1	1.19633	0.460229	0.315264	4.40848	3.24916	0.125512	4.06028e+07	4.85744e+07	1.78997e+08	4.40848	20.8925	17.5776	52.8099	0	3510	1	2	1190.62	8167
		3510	GR3 40	14	3510	1116	596.319	46.5844	1	3.09471e+07	4.76901e+07	5.33642e+07	5.32653e+07	6.42624e+07	7.92024e+07	9.63076e+07	2.789e+08	2.93806e+08	1	0.529772	1	1.49036	0.690645	0.100063	5.06823	3.84192	0.104554	1	0.41785	1	1.19633	0.460229	0.315264	4.40848	3.24916	0.125512	4.06028e+07	4.85744e+07	1.78997e+08	4.40848	20.8925	17.5776	52.8099	0	3510	1	2	1190.62	8156
		3510	GR3 42	14	3510	1116	596.319	46.5844	1	3.09471e+07	4.76901e+07	5.33642e+07	5.32653e+07	6.42624e+07	7.92024e+07	9.63076e+07	2.789e+08	2.93806e+08	1	0.529772	1	1.49036	0.690645	0.100063	5.06823	3.84192	0.104554	1	0.41785	1	1.19633	0.460229	0.315264	4.40848	3.24916	0.125512	4.06028e+07	4.85744e+07	1.78997e+08	4.40848	20.8925	17.5776	52.8099	0	3510	1	2	1190.62	7688
		3510	GR3 42	14	3510	1116	596.319	46.5844	1	3.09471e+07	4.76901e+07	5.33642e+07	5.32653e+07	6.42624e+07	7.92024e+07	9.63076e+07	2.789e+08	2.93806e+08	1	0.529772	1	1.49036	0.690645	0.100063	5.06823	3.84192	0.104554	1	0.41785	1	1.19633	0.460229	0.315264	4.40848	3.24916	0.125512	4.06028e+07	4.85744e+07	1.78997e+08	4.40848	20.8925	17.5776	52.8099	0	3510	1	2	1190.62	7699
	DAPMFVVGVNEK	1	3	1	0.882059	1	1.97026	0.835419	0.151678	18.1641	1.02088	0.105686	0	41.1967
		Hits: 3 Items
		FRAMEID	RAWFILE	MS2	FrameID1	CompID	MZ	Time	GoodID	II GR1 20	II GR2 20	II GR3 20	II GR1 40	II GR3 40	II GR2 40	II GR1 42	II GR2 42	II GR3 42	Ratio 20	StdDev 20	PValue 20	Ratio 40	StdDev 40	PValue 40	Ratio 42	StdDev 42	PValue 42	Ratio 2(0)	StdDev 2(0)	PValue 2(0)	Ratio 4(0)	StdDev 4(0)	PValue 4(0)	Ratio 4(2)	StdDev 4(2)	PValue 4(2)	Avg 20	Avg 40	Avg 42	MaxChange	CV 20	CV 40	CV 42	PRElement	PRRoot	PRSize	Charge	CompMW	MS2Scan
		31106	GR3 42	5	31106	3600	653.329	53.0613	1	2.23129e+06	4.73244e+06	6.70077e+06	6.54028e+06	1.35388e+07	1.27173e+07	3.33087e+07	1.26943e+08	1.25349e+08	1	0.983581	1	2.40011	2.02024	0.0824141	20.9009	22.0477	0.099226	1	0.882059	1	1.97026	1.64599	0.151678	18.1641	18.5435	0.105686	4.16056e+06	8.19737e+06	7.55728e+07	18.1641	44.1029	39.439	57.9856	0	31106	1	2	1304.64	8816
		31106	GR3 42	5	31106	3600	653.329	53.0613	1	2.23129e+06	4.73244e+06	6.70077e+06	6.54028e+06	1.35388e+07	1.27173e+07	3.33087e+07	1.26943e+08	1.25349e+08	1	0.983581	1	2.40011	2.02024	0.0824141	20.9009	22.0477	0.099226	1	0.882059	1	1.97026	1.64599	0.151678	18.1641	18.5435	0.105686	4.16056e+06	8.19737e+06	7.55728e+07	18.1641	44.1029	39.439	57.9856	0	31106	1	2	1304.64	8501
		31106	GR3 42	5	31106	3600	653.329	53.0613	1	2.23129e+06	4.73244e+06	6.70077e+06	6.54028e+06	1.35388e+07	1.27173e+07	3.33087e+07	1.26943e+08	1.25349e+08	1	0.983581	1	2.40011	2.02024	0.0824141	20.9009	22.0477	0.099226	1	0.882059	1	1.97026	1.64599	0.151678	18.1641	18.5435	0.105686	4.16056e+06	8.19737e+06	7.55728e+07	18.1641	44.1029	39.439	57.9856	0	31106	1	2	1304.64	8490
	DAPMFVVGVNEK+Oxidation(4)	1	2	1	0.232996	1	5.52449	0.35546	0.0264513	18.0623	0.586711	0.073564	0	41.465
		Hits: 2 Items
		FRAMEID	RAWFILE	MS2	FrameID1	CompID	MZ	Time	GoodID	II GR1 20	II GR2 20	II GR3 20	II GR1 40	II GR3 40	II GR2 40	II GR1 42	II GR2 42	II GR3 42	Ratio 20	StdDev 20	PValue 20	Ratio 40	StdDev 40	PValue 40	Ratio 42	StdDev 42	PValue 42	Ratio 2(0)	StdDev 2(0)	PValue 2(0)	Ratio 4(0)	StdDev 4(0)	PValue 4(0)	Ratio 4(2)	StdDev 4(2)	PValue 4(2)	Avg 20	Avg 40	Avg 42	MaxChange	CV 20	CV 40	CV 42	PRElement	PRRoot	PRSize	Charge	CompMW	MS2Scan
		26525	GR1 42	2	26525	5554	661.326	39.9909	1	1.05793e+06	1.44863e+06	1.36031e+06	1.01543e+07	5.80819e+06	1.1229e+07	3.58886e+07	2.49226e+07	1.72743e+07	1	0.317919	1	7.03192	3.34457	0.0419268	20.1935	10.4688	0.0444566	1	0.232996	1	5.52449	1.96374	0.0264513	18.0623	10.5973	0.073564	1.19634e+06	6.60919e+06	2.16087e+07	18.0623	11.6498	23.8962	47.0213	1	21827	2	2	1319.65	6144
		26525	GR1 42	2	26525	5554	661.326	39.9909	1	1.05793e+06	1.44863e+06	1.36031e+06	1.01543e+07	5.80819e+06	1.1229e+07	3.58886e+07	2.49226e+07	1.72743e+07	1	0.317919	1	7.03192	3.34457	0.0419268	20.1935	10.4688	0.0444566	1	0.232996	1	5.52449	1.96374	0.0264513	18.0623	10.5973	0.073564	1.19634e+06	6.60919e+06	2.16087e+07	18.0623	11.6498	23.8962	47.0213	1	21827	2	2	1319.65	6163
	GILGYTEDDVVSTDFVGDNR	2	4	1	1.59471	1	2.89853	1.40982	0.553684	18.9373	1.55518	0.299219	0	72.8475
		Hits: 4 Items
		FRAMEID	RAWFILE	MS2	FrameID1	CompID	MZ	Time	GoodID	II GR1 20	II GR2 20	II GR3 20	II GR1 40	II GR3 40	II GR2 40	II GR1 42	II GR2 42	II GR3 42	Ratio 20	StdDev 20	PValue 20	Ratio 40	StdDev 40	PValue 40	Ratio 42	StdDev 42	PValue 42	Ratio 2(0)	StdDev 2(0)	PValue 2(0)	Ratio 4(0)	StdDev 4(0)	PValue 4(0)	Ratio 4(2)	StdDev 4(2)	PValue 4(2)	Avg 20	Avg 40	Avg 42	MaxChange	CV 20	CV 40	CV 42	PRElement	PRRoot	PRSize	Charge	CompMW	MS2Scan
		6532	GR1 42	16	6532	7042	1086.52	78.258	1	1.84807e+07	3.18116e+06	3.59076e+06	2.01784e+07	3.17069e+06	7.10094e+06	7.4933e+07	1.05768e+07	5.16038e+06	1	2.07124	1	1.20581	2.3066	0.821551	3.59052	8.32952	0.434652	1	2.17665	1	0.900616	1.76359	0.904643	3.29244	8.09013	0.473782	8.18964e+06	7.37572e+06	2.69639e+07	3.65576	108.833	86.9879	136.886	0	6532	1	2	2171.03	13274
		6740	GR1 20	4	6740	2554	1087.01	80.5302	1	7.50187e+06	450325	1.97452e+06	3.43065e+07	161560	3.46992e+07	1.35447e+08	2.5194e+08	4.81138e+06	1	2.24263	1	6.96779	13.8054	0.223857	39.5094	81.6659	0.216067	1	2.34304	1	5.04853	10.2554	0.243611	29.3923	59.0404	0.183437	3.21705e+06	1.62414e+07	9.45566e+07	29.3923	117.152	85.9849	83.7179	1	19785	2	2	2172	13228
		6740	GR1 20	4	6740	2554	1087.01	80.5302	1	7.50187e+06	450325	1.97452e+06	3.43065e+07	161560	3.46992e+07	1.35447e+08	2.5194e+08	4.81138e+06	1	2.24263	1	6.96779	13.8054	0.223857	39.5094	81.6659	0.216067	1	2.34304	1	5.04853	10.2554	0.243611	29.3923	59.0404	0.183437	3.21705e+06	1.62414e+07	9.45566e+07	29.3923	117.152	85.9849	83.7179	1	19785	2	2	2172	13250
		6740	GR2 40	4	6740	2554	1087.01	80.5302	1	7.50187e+06	450325	1.97452e+06	3.43065e+07	161560	3.46992e+07	1.35447e+08	2.5194e+08	4.81138e+06	1	2.24263	1	6.96779	13.8054	0.223857	39.5094	81.6659	0.216067	1	2.34304	1	5.04853	10.2554	0.243611	29.3923	59.0404	0.183437	3.21705e+06	1.62414e+07	9.45566e+07	29.3923	117.152	85.9849	83.7179	1	19785	2	2	2172	13733
	IGINGFGR	2	11	1	0.261239	1	1.01881	0.274427	0.508226	2.56995	0.233488	0.000238899	0	31.2091
		Hits: 11 Items
		FRAMEID	RAWFILE	MS2	FrameID1	CompID	MZ	Time	GoodID	II GR1 20	II GR2 20	II GR3 20	II GR1 40	II GR3 40	II GR2 40	II GR1 42	II GR2 42	II GR3 42	Ratio 20	StdDev 20	PValue 20	Ratio 40	StdDev 40	PValue 40	Ratio 42	StdDev 42	PValue 42	Ratio 2(0)	StdDev 2(0)	PValue 2(0)	Ratio 4(0)	StdDev 4(0)	PValue 4(0)	Ratio 4(2)	StdDev 4(2)	PValue 4(2)	Avg 20	Avg 40	Avg 42	MaxChange	CV 20	CV 40	CV 42	PRElement	PRRoot	PRSize	Charge	CompMW	MS2Scan
		2165	GR2 40	13	2165	470	417.74	32.5414	1	8.70292e+07	9.4528e+07	7.78647e+07	1.251e+08	8.86438e+07	9.96087e+07	2.19524e+08	2.70705e+08	1.85709e+08	1	0.193018	1	1.20789	0.33287	0.233206	2.60556	0.746318	0.0265776	1	0.267782	1	0.956134	0.27763	0.724568	2.243	0.549581	0.00436764	8.08736e+07	7.73261e+07	1.814e+08	2.34591	13.3891	15.6476	11.1129	1	9920	2	2	832.458	4808
		9920	GR1 42	13	9920	470	417.236	32.0343	1	2.16294e+07	1.03403e+08	8.63716e+07	1.11929e+08	1.53858e+08	1.31057e+08	4.24896e+08	4.91738e+08	4.49351e+08	1	1.2245	1	1.87719	1.44719	0.115019	6.4615	4.43599	0.00035924	1	1.18898	1	1.54312	1.29594	0.264463	5.80004	4.46683	0.00463212	6.42932e+07	9.92124e+07	3.72903e+08	5.80004	59.4488	24.5325	17.565	0	9920	2	2	832.458	4925
		9920	GR1 42	13	9920	470	417.236	32.0343	1	2.16294e+07	1.03403e+08	8.63716e+07	1.11929e+08	1.53858e+08	1.31057e+08	4.24896e+08	4.91738e+08	4.49351e+08	1	1.2245	1	1.87719	1.44719	0.115019	6.4615	4.43599	0.00035924	1	1.18898	1	1.54312	1.29594	0.264463	5.80004	4.46683	0.00463212	6.42932e+07	9.92124e+07	3.72903e+08	5.80004	59.4488	24.5325	17.565	0	9920	2	2	832.458	4936
		9920	GR2 20	13	9920	470	417.236	32.0343	1	2.16294e+07	1.03403e+08	8.63716e+07	1.11929e+08	1.53858e+08	1.31057e+08	4.24896e+08	4.91738e+08	4.49351e+08	1	1.2245	1	1.87719	1.44719	0.115019	6.4615	4.43599	0.00035924	1	1.18898	1	1.54312	1.29594	0.264463	5.80004	4.46683	0.00463212	6.42932e+07	9.92124e+07	3.72903e+08	5.80004	59.4488	24.5325	17.565	0	9920	2	2	832.458	4844
		9920	GR2 20	13	9920	470	417.236	32.0343	1	2.16294e+07	1.03403e+08	8.63716e+07	1.11929e+08	1.53858e+08	1.31057e+08	4.24896e+08	4.91738e+08	4.49351e+08	1	1.2245	1	1.87719	1.44719	0.115019	6.4615	4.43599	0.00035924	1	1.18898	1	1.54312	1.29594	0.264463	5.80004	4.46683	0.00463212	6.42932e+07	9.92124e+07	3.72903e+08	5.80004	59.4488	24.5325	17.565	0	9920	2	2	832.458	5134
		9920	GR2 20	13	9920	470	417.236	32.0343	1	2.16294e+07	1.03403e+08	8.63716e+07	1.11929e+08	1.53858e+08	1.31057e+08	4.24896e+08	4.91738e+08	4.49351e+08	1	1.2245	1	1.87719	1.44719	0.115019	6.4615	4.43599	0.00035924	1	1.18898	1	1.54312	1.29594	0.264463	5.80004	4.46683	0.00463212	6.42932e+07	9.92124e+07	3.72903e+08	5.80004	59.4488	24.5325	17.565	0	9920	2	2	832.458	4854
		9920	GR2 42	13	9920	470	417.236	32.0343	1	2.16294e+07	1.03403e+08	8.63716e+07	1.11929e+08	1.53858e+08	1.31057e+08	4.24896e+08	4.91738e+08	4.49351e+08	1	1.2245	1	1.87719	1.44719	0.115019	6.4615	4.43599	0.00035924	1	1.18898	1	1.54312	1.29594	0.264463	5.80004	4.46683	0.00463212	6.42932e+07	9.92124e+07	3.72903e+08	5.80004	59.4488	24.5325	17.565	0	9920	2	2	832.458	4315
		9920	GR3 20	13	9920	470	417.236	32.0343	1	2.16294e+07	1.03403e+08	8.63716e+07	1.11929e+08	1.53858e+08	1.31057e+08	4.24896e+08	4.91738e+08	4.49351e+08	1	1.2245	1	1.87719	1.44719	0.115019	6.4615	4.43599	0.00035924	1	1.18898	1	1.54312	1.29594	0.264463	5.80004	4.46683	0.00463212	6.42932e+07	9.92124e+07	3.72903e+08	5.80004	59.4488	24.5325	17.565	0	9920	2	2	832.458	4755
		9920	GR3 20	13	9920	470	417.236	32.0343	1	2.16294e+07	1.03403e+08	8.63716e+07	1.11929e+08	1.53858e+08	1.31057e+08	4.24896e+08	4.91738e+08	4.49351e+08	1	1.2245	1	1.87719	1.44719	0.115019	6.4615	4.43599	0.00035924	1	1.18898	1	1.54312	1.29594	0.264463	5.80004	4.46683	0.00463212	6.42932e+07	9.92124e+07	3.72903e+08	5.80004	59.4488	24.5325	17.565	0	9920	2	2	832.458	4749
		9920	GR3 40	13	9920	470	417.236	32.0343	1	2.16294e+07	1.03403e+08	8.63716e+07	1.11929e+08	1.53858e+08	1.31057e+08	4.24896e+08	4.91738e+08	4.49351e+08	1	1.2245	1	1.87719	1.44719	0.115019	6.4615	4.43599	0.00035924	1	1.18898	1	1.54312	1.29594	0.264463	5.80004	4.46683	0.00463212	6.42932e+07	9.92124e+07	3.72903e+08	5.80004	59.4488	24.5325	17.565	0	9920	2	2	832.458	5226
		9920	GR3 40	13	9920	470	417.236	32.0343	1	2.16294e+07	1.03403e+08	8.63716e+07	1.11929e+08	1.53858e+08	1.31057e+08	4.24896e+08	4.91738e+08	4.49351e+08	1	1.2245	1	1.87719	1.44719	0.115019	6.4615	4.43599	0.00035924	1	1.18898	1	1.54312	1.29594	0.264463	5.80004	4.46683	0.00463212	6.42932e+07	9.92124e+07	3.72903e+08	5.80004	59.4488	24.5325	17.565	0	9920	2	2	832.458	5221
	LVSWYDNEWGYSSR	3	6	1	1.08577	1	5.77424	1.4309	0.662295	25.0396	1.30611	0.353395	0	56.0967
		Hits: 6 Items
		FRAMEID	RAWFILE	MS2	FrameID1	CompID	MZ	Time	GoodID	II GR1 20	II GR2 20	II GR3 20	II GR1 40	II GR3 40	II GR2 40	II GR1 42	II GR2 42	II GR3 42	Ratio 20	StdDev 20	PValue 20	Ratio 40	StdDev 40	PValue 40	Ratio 42	StdDev 42	PValue 42	Ratio 2(0)	StdDev 2(0)	PValue 2(0)	Ratio 4(0)	StdDev 4(0)	PValue 4(0)	Ratio 4(2)	StdDev 4(2)	PValue 4(2)	Avg 20	Avg 40	Avg 42	MaxChange	CV 20	CV 40	CV 42	PRElement	PRRoot	PRSize	Charge	CompMW	MS2Scan
		24880	GR2 40	1	24880	3125	881.892	72.8118	1	320901	5.33399e+06	2.41997e+07	1.06455e+06	7.8055e+06	9.25561e+07	1.95727e+07	2.06031e+08	2.96726e+07	1	2.53052	1	3.39734	9.42219	0.505975	8.55066	21.3557	0.340047	1	2.4909	1	2.65314	7.20545	0.545956	6.47916	14.7813	0.291521	8.83053e+06	2.34287e+07	5.72145e+07	6.47916	124.545	147.037	103.591	0	24880	1	2	1761.77	12390
		29418	GR2 42	4	29418	2905	881.395	71.3627	1	1.78315e+06	6.42584e+06	2.78292e+07	6.35632e+06	7.36811e+06	9.24913e+07	2.10365e+07	2.20694e+08	3.13831e+07	1	2.31301	1	2.94731	7.52426	0.502904	7.57844	18.1216	0.347225	1	2.25106	1	2.2934	5.6895	0.554999	5.70933	12.3572	0.301559	1.07161e+07	2.45763e+07	6.11817e+07	5.70933	112.553	135.529	103.886	0	29418	1	2	1760.78	11585
		29418	GR2 42	4	29418	2905	881.395	71.3627	1	1.78315e+06	6.42584e+06	2.78292e+07	6.35632e+06	7.36811e+06	9.24913e+07	2.10365e+07	2.20694e+08	3.13831e+07	1	2.31301	1	2.94731	7.52426	0.502904	7.57844	18.1216	0.347225	1	2.25106	1	2.2934	5.6895	0.554999	5.70933	12.3572	0.301559	1.07161e+07	2.45763e+07	6.11817e+07	5.70933	112.553	135.529	103.886	0	29418	1	2	1760.78	11579
		29418	GR3 42	4	29418	2905	881.395	71.3627	1	1.78315e+06	6.42584e+06	2.78292e+07	6.35632e+06	7.36811e+06	9.24913e+07	2.10365e+07	2.20694e+08	3.13831e+07	1	2.31301	1	2.94731	7.52426	0.502904	7.57844	18.1216	0.347225	1	2.25106	1	2.2934	5.6895	0.554999	5.70933	12.3572	0.301559	1.07161e+07	2.45763e+07	6.11817e+07	5.70933	112.553	135.529	103.886	0	29418	1	2	1760.78	11888
		29418	GR3 42	4	29418	2905	881.395	71.3627	1	1.78315e+06	6.42584e+06	2.78292e+07	6.35632e+06	7.36811e+06	9.24913e+07	2.10365e+07	2.20694e+08	3.13831e+07	1	2.31301	1	2.94731	7.52426	0.502904	7.57844	18.1216	0.347225	1	2.25106	1	2.2934	5.6895	0.554999	5.70933	12.3572	0.301559	1.07161e+07	2.45763e+07	6.11817e+07	5.70933	112.553	135.529	103.886	0	29418	1	2	1760.78	11922
		31732	GR3 42	1	31732	10897	881.397	94.5369	1	491603	285938	102586	0	1.05615e+07	822525	1.74823e+06	719446	5.83029e+07	1	1.32673	1	12.9345	28.6046	0.410424	69.0475	158.127	0.404133	1	1.42895	1	10.9689	25.142	0.423526	67.6364	159.161	0.407066	281839	3.09146e+06	1.90626e+07	67.6364	71.4476	157.764	163.871	0	31732	1	2	1760.78	15612
	VIDLIAHIASVA	2	3	1	1.16377	1	1.96743	0.918779	0.347097	3.52817	1.33806	0.602126	0	30.6433
		Hits: 3 Items
		FRAMEID	RAWFILE	MS2	FrameID1	CompID	MZ	Time	GoodID	II GR1 20	II GR2 20	II GR3 20	II GR1 40	II GR3 40	II GR2 40	II GR1 42	II GR2 42	II GR3 42	Ratio 20	StdDev 20	PValue 20	Ratio 40	StdDev 40	PValue 40	Ratio 42	StdDev 42	PValue 42	Ratio 2(0)	StdDev 2(0)	PValue 2(0)	Ratio 4(0)	StdDev 4(0)	PValue 4(0)	Ratio 4(2)	StdDev 4(2)	PValue 4(2)	Avg 20	Avg 40	Avg 42	MaxChange	CV 20	CV 40	CV 42	PRElement	PRRoot	PRSize	Charge	CompMW	MS2Scan
		25573	GR1 42	3	25573	6007	611.356	95.4616	1	8.34199e+06	1.638e+07	4.04023e+06	1.96433e+07	3.4125e+07	2.32485e+07	1.79649e+07	4.44138e+06	4.81072e+06	1	1.3066	1	2.67771	2.53569	0.0485907	0.946276	1.42169	0.932891	1	1.29122	1	2.15828	2.23763	0.136988	0.886268	1.41574	0.862489	9.00114e+06	1.9427e+07	7.97743e+06	2.43525	64.5609	39.1156	95.181	0	25573	2	2	1221.69	15645
		27856	GR1 42	2	27856	10748	611.365	95.2074	1	3.69833e+06	365014	357752	4.28833e+06	1.94159e+06	1.17381e+06	1.20209e+07	5.09508e+07	200636	1	2.61463	1	1.67463	3.29031	0.532761	14.2888	36.6989	0.329542	1	2.68647	1	1.26918	2.51689	0.784227	9.74084	23.8614	0.29453	1.44975e+06	1.83999e+06	1.41218e+07	9.74084	134.323	63.9856	110.639	0	27856	2	2	1220.72	15661
		27856	GR2 42	2	27856	10748	611.365	95.2074	1	3.69833e+06	365014	357752	4.28833e+06	1.94159e+06	1.17381e+06	1.20209e+07	5.09508e+07	200636	1	2.61463	1	1.67463	3.29031	0.532761	14.2888	36.6989	0.329542	1	2.68647	1	1.26918	2.51689	0.784227	9.74084	23.8614	0.29453	1.44975e+06	1.83999e+06	1.41218e+07	9.74084	134.323	63.9856	110.639	0	27856	2	2	1220.72	15923
	VPTVDVSVVDLTVR	2	10	1	1.85402	1	4.16576	1.90233	0.519427	16.824	1.74875	0.303736	0	60.199
		Hits: 10 Items
		FRAMEID	RAWFILE	MS2	FrameID1	CompID	MZ	Time	GoodID	II GR1 20	II GR2 20	II GR3 20	II GR1 40	II GR3 40	II GR2 40	II GR1 42	II GR2 42	II GR3 42	Ratio 20	StdDev 20	PValue 20	Ratio 40	StdDev 40	PValue 40	Ratio 42	StdDev 42	PValue 42	Ratio 2(0)	StdDev 2(0)	PValue 2(0)	Ratio 4(0)	StdDev 4(0)	PValue 4(0)	Ratio 4(2)	StdDev 4(2)	PValue 4(2)	Avg 20	Avg 40	Avg 42	MaxChange	CV 20	CV 40	CV 42	PRElement	PRRoot	PRSize	Charge	CompMW	MS2Scan
		19634	GR1 40	4	19634	1803	749.933	77.0806	1	401507	1.18229e+06	8.21477e+06	8.04292e+06	1.90426e+06	4.91015e+07	4.04063e+07	2.2783e+08	8.14193e+06	1	2.63509	1	6.02626	15.7966	0.383339	28.206	73.4817	0.323921	1	2.58426	1	4.69577	12.0324	0.396155	21.1243	50.9544	0.278397	2.90185e+06	1.36264e+07	6.12996e+07	21.1243	129.213	127.025	111.999	0	25012	2	2	1497.84	13095
		19634	GR2 40	4	19634	1803	749.933	77.0806	1	401507	1.18229e+06	8.21477e+06	8.04292e+06	1.90426e+06	4.91015e+07	4.04063e+07	2.2783e+08	8.14193e+06	1	2.63509	1	6.02626	15.7966	0.383339	28.206	73.4817	0.323921	1	2.58426	1	4.69577	12.0324	0.396155	21.1243	50.9544	0.278397	2.90185e+06	1.36264e+07	6.12996e+07	21.1243	129.213	127.025	111.999	0	25012	2	2	1497.84	13129
		19634	GR2 40	4	19634	1803	749.933	77.0806	1	401507	1.18229e+06	8.21477e+06	8.04292e+06	1.90426e+06	4.91015e+07	4.04063e+07	2.2783e+08	8.14193e+06	1	2.63509	1	6.02626	15.7966	0.383339	28.206	73.4817	0.323921	1	2.58426	1	4.69577	12.0324	0.396155	21.1243	50.9544	0.278397	2.90185e+06	1.36264e+07	6.12996e+07	21.1243	129.213	127.025	111.999	0	25012	2	2	1497.84	13404
		19634	GR2 42	4	19634	1803	749.933	77.0806	1	401507	1.18229e+06	8.21477e+06	8.04292e+06	1.90426e+06	4.91015e+07	4.04063e+07	2.2783e+08	8.14193e+06	1	2.63509	1	6.02626	15.7966	0.383339	28.206	73.4817	0.323921	1	2.58426	1	4.69577	12.0324	0.396155	21.1243	50.9544	0.278397	2.90185e+06	1.36264e+07	6.12996e+07	21.1243	129.213	127.025	111.999	0	25012	2	2	1497.84	12552
		25012	GR2 40	6	25012	1803	749.926	76.616	1	401507	4.21614e+06	2.56575e+07	5.96005e+06	4.56614e+06	1.26454e+08	4.99891e+07	4.22925e+08	2.07233e+07	1	2.69818	1	4.5245	13.0377	0.472984	16.305	44.2172	0.355135	1	2.6614	1	3.51489	9.9806	0.501003	12.0596	30.6189	0.318848	8.94029e+06	3.14241e+07	1.07816e+08	12.0596	133.07	150.882	120.826	0	25012	2	2	1497.84	13392
		25012	GR2 40	6	25012	1803	749.926	76.616	1	401507	4.21614e+06	2.56575e+07	5.96005e+06	4.56614e+06	1.26454e+08	4.99891e+07	4.22925e+08	2.07233e+07	1	2.69818	1	4.5245	13.0377	0.472984	16.305	44.2172	0.355135	1	2.6614	1	3.51489	9.9806	0.501003	12.0596	30.6189	0.318848	8.94029e+06	3.14241e+07	1.07816e+08	12.0596	133.07	150.882	120.826	0	25012	2	2	1497.84	13172
		25012	GR2 40	6	25012	1803	749.926	76.616	1	401507	4.21614e+06	2.56575e+07	5.96005e+06	4.56614e+06	1.26454e+08	4.99891e+07	4.22925e+08	2.07233e+07	1	2.69818	1	4.5245	13.0377	0.472984	16.305	44.2172	0.355135	1	2.6614	1	3.51489	9.9806	0.501003	12.0596	30.6189	0.318848	8.94029e+06	3.14241e+07	1.07816e+08	12.0596	133.07	150.882	120.826	0	25012	2	2	1497.84	13116
		25012	GR2 42	6	25012	1803	749.926	76.616	1	401507	4.21614e+06	2.56575e+07	5.96005e+06	4.56614e+06	1.26454e+08	4.99891e+07	4.22925e+08	2.07233e+07	1	2.69818	1	4.5245	13.0377	0.472984	16.305	44.2172	0.355135	1	2.6614	1	3.51489	9.9806	0.501003	12.0596	30.6189	0.318848	8.94029e+06	3.14241e+07	1.07816e+08	12.0596	133.07	150.882	120.826	0	25012	2	2	1497.84	12528
		25012	GR2 42	6	25012	1803	749.926	76.616	1	401507	4.21614e+06	2.56575e+07	5.96005e+06	4.56614e+06	1.26454e+08	4.99891e+07	4.22925e+08	2.07233e+07	1	2.69818	1	4.5245	13.0377	0.472984	16.305	44.2172	0.355135	1	2.6614	1	3.51489	9.9806	0.501003	12.0596	30.6189	0.318848	8.94029e+06	3.14241e+07	1.07816e+08	12.0596	133.07	150.882	120.826	0	25012	2	2	1497.84	12582
		25012	GR2 42	6	25012	1803	749.926	76.616	1	401507	4.21614e+06	2.56575e+07	5.96005e+06	4.56614e+06	1.26454e+08	4.99891e+07	4.22925e+08	2.07233e+07	1	2.69818	1	4.5245	13.0377	0.472984	16.305	44.2172	0.355135	1	2.6614	1	3.51489	9.9806	0.501003	12.0596	30.6189	0.318848	8.94029e+06	3.14241e+07	1.07816e+08	12.0596	133.07	150.882	120.826	0	25012	2	2	1497.84	12521
Glyma05g06420.1	AT1G13440.1 glyceraldehyde 3 phosphate dehydrogenase C2	5	8	30	1	0.168927	1	2.67821	0.206702	0.136388	5.68119	0.208751	0.00054599
	M.P.s: 5 Items
	M.P.	Frames	Hits	Ratio 2(0)	StdDev 2(0)	PValue 2(0)	Ratio 4(0)	StdDev 4(0)	PValue 4(0)	Ratio 4(2)	StdDev 4(2)	PValue 4(2)	OtherAssignments	AvgIonScore
	DAPMFVVGVNEK	1	3	1	0.882059	1	1.97026	0.835419	0.151678	18.1641	1.02088	0.105686	0	41.1967
		Hits: 3 Items
		FRAMEID	RAWFILE	MS2	FrameID1	CompID	MZ	Time	GoodID	II GR1 20	II GR2 20	II GR3 20	II GR1 40	II GR3 40	II GR2 40	II GR1 42	II GR2 42	II GR3 42	Ratio 20	StdDev 20	PValue 20	Ratio 40	StdDev 40	PValue 40	Ratio 42	StdDev 42	PValue 42	Ratio 2(0)	StdDev 2(0)	PValue 2(0)	Ratio 4(0)	StdDev 4(0)	PValue 4(0)	Ratio 4(2)	StdDev 4(2)	PValue 4(2)	Avg 20	Avg 40	Avg 42	MaxChange	CV 20	CV 40	CV 42	PRElement	PRRoot	PRSize	Charge	CompMW	MS2Scan
		31106	GR3 42	5	31106	3600	653.329	53.0613	1	2.23129e+06	4.73244e+06	6.70077e+06	6.54028e+06	1.35388e+07	1.27173e+07	3.33087e+07	1.26943e+08	1.25349e+08	1	0.983581	1	2.40011	2.02024	0.0824141	20.9009	22.0477	0.099226	1	0.882059	1	1.97026	1.64599	0.151678	18.1641	18.5435	0.105686	4.16056e+06	8.19737e+06	7.55728e+07	18.1641	44.1029	39.439	57.9856	0	31106	1	2	1304.64	8816
		31106	GR3 42	5	31106	3600	653.329	53.0613	1	2.23129e+06	4.73244e+06	6.70077e+06	6.54028e+06	1.35388e+07	1.27173e+07	3.33087e+07	1.26943e+08	1.25349e+08	1	0.983581	1	2.40011	2.02024	0.0824141	20.9009	22.0477	0.099226	1	0.882059	1	1.97026	1.64599	0.151678	18.1641	18.5435	0.105686	4.16056e+06	8.19737e+06	7.55728e+07	18.1641	44.1029	39.439	57.9856	0	31106	1	2	1304.64	8501
		31106	GR3 42	5	31106	3600	653.329	53.0613	1	2.23129e+06	4.73244e+06	6.70077e+06	6.54028e+06	1.35388e+07	1.27173e+07	3.33087e+07	1.26943e+08	1.25349e+08	1	0.983581	1	2.40011	2.02024	0.0824141	20.9009	22.0477	0.099226	1	0.882059	1	1.97026	1.64599	0.151678	18.1641	18.5435	0.105686	4.16056e+06	8.19737e+06	7.55728e+07	18.1641	44.1029	39.439	57.9856	0	31106	1	2	1304.64	8490
	DAPMFVVGVNEK+Oxidation(4)	1	2	1	0.232996	1	5.52449	0.35546	0.0264513	18.0623	0.586711	0.073564	0	41.465
		Hits: 2 Items
		FRAMEID	RAWFILE	MS2	FrameID1	CompID	MZ	Time	GoodID	II GR1 20	II GR2 20	II GR3 20	II GR1 40	II GR3 40	II GR2 40	II GR1 42	II GR2 42	II GR3 42	Ratio 20	StdDev 20	PValue 20	Ratio 40	StdDev 40	PValue 40	Ratio 42	StdDev 42	PValue 42	Ratio 2(0)	StdDev 2(0)	PValue 2(0)	Ratio 4(0)	StdDev 4(0)	PValue 4(0)	Ratio 4(2)	StdDev 4(2)	PValue 4(2)	Avg 20	Avg 40	Avg 42	MaxChange	CV 20	CV 40	CV 42	PRElement	PRRoot	PRSize	Charge	CompMW	MS2Scan
		26525	GR1 42	2	26525	5554	661.326	39.9909	1	1.05793e+06	1.44863e+06	1.36031e+06	1.01543e+07	5.80819e+06	1.1229e+07	3.58886e+07	2.49226e+07	1.72743e+07	1	0.317919	1	7.03192	3.34457	0.0419268	20.1935	10.4688	0.0444566	1	0.232996	1	5.52449	1.96374	0.0264513	18.0623	10.5973	0.073564	1.19634e+06	6.60919e+06	2.16087e+07	18.0623	11.6498	23.8962	47.0213	1	21827	2	2	1319.65	6144
		26525	GR1 42	2	26525	5554	661.326	39.9909	1	1.05793e+06	1.44863e+06	1.36031e+06	1.01543e+07	5.80819e+06	1.1229e+07	3.58886e+07	2.49226e+07	1.72743e+07	1	0.317919	1	7.03192	3.34457	0.0419268	20.1935	10.4688	0.0444566	1	0.232996	1	5.52449	1.96374	0.0264513	18.0623	10.5973	0.073564	1.19634e+06	6.60919e+06	2.16087e+07	18.0623	11.6498	23.8962	47.0213	1	21827	2	2	1319.65	6163
	GILGYTEDDVVSTDFVGDNR	2	4	1	1.59471	1	2.89853	1.40982	0.553684	18.9373	1.55518	0.299219	0	72.8475
		Hits: 4 Items
		FRAMEID	RAWFILE	MS2	FrameID1	CompID	MZ	Time	GoodID	II GR1 20	II GR2 20	II GR3 20	II GR1 40	II GR3 40	II GR2 40	II GR1 42	II GR2 42	II GR3 42	Ratio 20	StdDev 20	PValue 20	Ratio 40	StdDev 40	PValue 40	Ratio 42	StdDev 42	PValue 42	Ratio 2(0)	StdDev 2(0)	PValue 2(0)	Ratio 4(0)	StdDev 4(0)	PValue 4(0)	Ratio 4(2)	StdDev 4(2)	PValue 4(2)	Avg 20	Avg 40	Avg 42	MaxChange	CV 20	CV 40	CV 42	PRElement	PRRoot	PRSize	Charge	CompMW	MS2Scan
		6532	GR1 42	16	6532	7042	1086.52	78.258	1	1.84807e+07	3.18116e+06	3.59076e+06	2.01784e+07	3.17069e+06	7.10094e+06	7.4933e+07	1.05768e+07	5.16038e+06	1	2.07124	1	1.20581	2.3066	0.821551	3.59052	8.32952	0.434652	1	2.17665	1	0.900616	1.76359	0.904643	3.29244	8.09013	0.473782	8.18964e+06	7.37572e+06	2.69639e+07	3.65576	108.833	86.9879	136.886	0	6532	1	2	2171.03	13274
		6740	GR1 20	4	6740	2554	1087.01	80.5302	1	7.50187e+06	450325	1.97452e+06	3.43065e+07	161560	3.46992e+07	1.35447e+08	2.5194e+08	4.81138e+06	1	2.24263	1	6.96779	13.8054	0.223857	39.5094	81.6659	0.216067	1	2.34304	1	5.04853	10.2554	0.243611	29.3923	59.0404	0.183437	3.21705e+06	1.62414e+07	9.45566e+07	29.3923	117.152	85.9849	83.7179	1	19785	2	2	2172	13228
		6740	GR1 20	4	6740	2554	1087.01	80.5302	1	7.50187e+06	450325	1.97452e+06	3.43065e+07	161560	3.46992e+07	1.35447e+08	2.5194e+08	4.81138e+06	1	2.24263	1	6.96779	13.8054	0.223857	39.5094	81.6659	0.216067	1	2.34304	1	5.04853	10.2554	0.243611	29.3923	59.0404	0.183437	3.21705e+06	1.62414e+07	9.45566e+07	29.3923	117.152	85.9849	83.7179	1	19785	2	2	2172	13250
		6740	GR2 40	4	6740	2554	1087.01	80.5302	1	7.50187e+06	450325	1.97452e+06	3.43065e+07	161560	3.46992e+07	1.35447e+08	2.5194e+08	4.81138e+06	1	2.24263	1	6.96779	13.8054	0.223857	39.5094	81.6659	0.216067	1	2.34304	1	5.04853	10.2554	0.243611	29.3923	59.0404	0.183437	3.21705e+06	1.62414e+07	9.45566e+07	29.3923	117.152	85.9849	83.7179	1	19785	2	2	2172	13733
	IGINGFGR	2	11	1	0.261239	1	1.01881	0.274427	0.508226	2.56995	0.233488	0.000238899	0	31.2091
		Hits: 11 Items
		FRAMEID	RAWFILE	MS2	FrameID1	CompID	MZ	Time	GoodID	II GR1 20	II GR2 20	II GR3 20	II GR1 40	II GR3 40	II GR2 40	II GR1 42	II GR2 42	II GR3 42	Ratio 20	StdDev 20	PValue 20	Ratio 40	StdDev 40	PValue 40	Ratio 42	StdDev 42	PValue 42	Ratio 2(0)	StdDev 2(0)	PValue 2(0)	Ratio 4(0)	StdDev 4(0)	PValue 4(0)	Ratio 4(2)	StdDev 4(2)	PValue 4(2)	Avg 20	Avg 40	Avg 42	MaxChange	CV 20	CV 40	CV 42	PRElement	PRRoot	PRSize	Charge	CompMW	MS2Scan
		2165	GR2 40	13	2165	470	417.74	32.5414	1	8.70292e+07	9.4528e+07	7.78647e+07	1.251e+08	8.86438e+07	9.96087e+07	2.19524e+08	2.70705e+08	1.85709e+08	1	0.193018	1	1.20789	0.33287	0.233206	2.60556	0.746318	0.0265776	1	0.267782	1	0.956134	0.27763	0.724568	2.243	0.549581	0.00436764	8.08736e+07	7.73261e+07	1.814e+08	2.34591	13.3891	15.6476	11.1129	1	9920	2	2	832.458	4808
		9920	GR1 42	13	9920	470	417.236	32.0343	1	2.16294e+07	1.03403e+08	8.63716e+07	1.11929e+08	1.53858e+08	1.31057e+08	4.24896e+08	4.91738e+08	4.49351e+08	1	1.2245	1	1.87719	1.44719	0.115019	6.4615	4.43599	0.00035924	1	1.18898	1	1.54312	1.29594	0.264463	5.80004	4.46683	0.00463212	6.42932e+07	9.92124e+07	3.72903e+08	5.80004	59.4488	24.5325	17.565	0	9920	2	2	832.458	4925
		9920	GR1 42	13	9920	470	417.236	32.0343	1	2.16294e+07	1.03403e+08	8.63716e+07	1.11929e+08	1.53858e+08	1.31057e+08	4.24896e+08	4.91738e+08	4.49351e+08	1	1.2245	1	1.87719	1.44719	0.115019	6.4615	4.43599	0.00035924	1	1.18898	1	1.54312	1.29594	0.264463	5.80004	4.46683	0.00463212	6.42932e+07	9.92124e+07	3.72903e+08	5.80004	59.4488	24.5325	17.565	0	9920	2	2	832.458	4936
		9920	GR2 20	13	9920	470	417.236	32.0343	1	2.16294e+07	1.03403e+08	8.63716e+07	1.11929e+08	1.53858e+08	1.31057e+08	4.24896e+08	4.91738e+08	4.49351e+08	1	1.2245	1	1.87719	1.44719	0.115019	6.4615	4.43599	0.00035924	1	1.18898	1	1.54312	1.29594	0.264463	5.80004	4.46683	0.00463212	6.42932e+07	9.92124e+07	3.72903e+08	5.80004	59.4488	24.5325	17.565	0	9920	2	2	832.458	4844
		9920	GR2 20	13	9920	470	417.236	32.0343	1	2.16294e+07	1.03403e+08	8.63716e+07	1.11929e+08	1.53858e+08	1.31057e+08	4.24896e+08	4.91738e+08	4.49351e+08	1	1.2245	1	1.87719	1.44719	0.115019	6.4615	4.43599	0.00035924	1	1.18898	1	1.54312	1.29594	0.264463	5.80004	4.46683	0.00463212	6.42932e+07	9.92124e+07	3.72903e+08	5.80004	59.4488	24.5325	17.565	0	9920	2	2	832.458	5134
		9920	GR2 20	13	9920	470	417.236	32.0343	1	2.16294e+07	1.03403e+08	8.63716e+07	1.11929e+08	1.53858e+08	1.31057e+08	4.24896e+08	4.91738e+08	4.49351e+08	1	1.2245	1	1.87719	1.44719	0.115019	6.4615	4.43599	0.00035924	1	1.18898	1	1.54312	1.29594	0.264463	5.80004	4.46683	0.00463212	6.42932e+07	9.92124e+07	3.72903e+08	5.80004	59.4488	24.5325	17.565	0	9920	2	2	832.458	4854
		9920	GR2 42	13	9920	470	417.236	32.0343	1	2.16294e+07	1.03403e+08	8.63716e+07	1.11929e+08	1.53858e+08	1.31057e+08	4.24896e+08	4.91738e+08	4.49351e+08	1	1.2245	1	1.87719	1.44719	0.115019	6.4615	4.43599	0.00035924	1	1.18898	1	1.54312	1.29594	0.264463	5.80004	4.46683	0.00463212	6.42932e+07	9.92124e+07	3.72903e+08	5.80004	59.4488	24.5325	17.565	0	9920	2	2	832.458	4315
		9920	GR3 20	13	9920	470	417.236	32.0343	1	2.16294e+07	1.03403e+08	8.63716e+07	1.11929e+08	1.53858e+08	1.31057e+08	4.24896e+08	4.91738e+08	4.49351e+08	1	1.2245	1	1.87719	1.44719	0.115019	6.4615	4.43599	0.00035924	1	1.18898	1	1.54312	1.29594	0.264463	5.80004	4.46683	0.00463212	6.42932e+07	9.92124e+07	3.72903e+08	5.80004	59.4488	24.5325	17.565	0	9920	2	2	832.458	4755
		9920	GR3 20	13	9920	470	417.236	32.0343	1	2.16294e+07	1.03403e+08	8.63716e+07	1.11929e+08	1.53858e+08	1.31057e+08	4.24896e+08	4.91738e+08	4.49351e+08	1	1.2245	1	1.87719	1.44719	0.115019	6.4615	4.43599	0.00035924	1	1.18898	1	1.54312	1.29594	0.264463	5.80004	4.46683	0.00463212	6.42932e+07	9.92124e+07	3.72903e+08	5.80004	59.4488	24.5325	17.565	0	9920	2	2	832.458	4749
		9920	GR3 40	13	9920	470	417.236	32.0343	1	2.16294e+07	1.03403e+08	8.63716e+07	1.11929e+08	1.53858e+08	1.31057e+08	4.24896e+08	4.91738e+08	4.49351e+08	1	1.2245	1	1.87719	1.44719	0.115019	6.4615	4.43599	0.00035924	1	1.18898	1	1.54312	1.29594	0.264463	5.80004	4.46683	0.00463212	6.42932e+07	9.92124e+07	3.72903e+08	5.80004	59.4488	24.5325	17.565	0	9920	2	2	832.458	5226
		9920	GR3 40	13	9920	470	417.236	32.0343	1	2.16294e+07	1.03403e+08	8.63716e+07	1.11929e+08	1.53858e+08	1.31057e+08	4.24896e+08	4.91738e+08	4.49351e+08	1	1.2245	1	1.87719	1.44719	0.115019	6.4615	4.43599	0.00035924	1	1.18898	1	1.54312	1.29594	0.264463	5.80004	4.46683	0.00463212	6.42932e+07	9.92124e+07	3.72903e+08	5.80004	59.4488	24.5325	17.565	0	9920	2	2	832.458	5221
	VPTVDVSVVDLTVR	2	10	1	1.85402	1	4.16576	1.90233	0.519427	16.824	1.74875	0.303736	0	60.199
		Hits: 10 Items
		FRAMEID	RAWFILE	MS2	FrameID1	CompID	MZ	Time	GoodID	II GR1 20	II GR2 20	II GR3 20	II GR1 40	II GR3 40	II GR2 40	II GR1 42	II GR2 42	II GR3 42	Ratio 20	StdDev 20	PValue 20	Ratio 40	StdDev 40	PValue 40	Ratio 42	StdDev 42	PValue 42	Ratio 2(0)	StdDev 2(0)	PValue 2(0)	Ratio 4(0)	StdDev 4(0)	PValue 4(0)	Ratio 4(2)	StdDev 4(2)	PValue 4(2)	Avg 20	Avg 40	Avg 42	MaxChange	CV 20	CV 40	CV 42	PRElement	PRRoot	PRSize	Charge	CompMW	MS2Scan
		19634	GR1 40	4	19634	1803	749.933	77.0806	1	401507	1.18229e+06	8.21477e+06	8.04292e+06	1.90426e+06	4.91015e+07	4.04063e+07	2.2783e+08	8.14193e+06	1	2.63509	1	6.02626	15.7966	0.383339	28.206	73.4817	0.323921	1	2.58426	1	4.69577	12.0324	0.396155	21.1243	50.9544	0.278397	2.90185e+06	1.36264e+07	6.12996e+07	21.1243	129.213	127.025	111.999	0	25012	2	2	1497.84	13095
		19634	GR2 40	4	19634	1803	749.933	77.0806	1	401507	1.18229e+06	8.21477e+06	8.04292e+06	1.90426e+06	4.91015e+07	4.04063e+07	2.2783e+08	8.14193e+06	1	2.63509	1	6.02626	15.7966	0.383339	28.206	73.4817	0.323921	1	2.58426	1	4.69577	12.0324	0.396155	21.1243	50.9544	0.278397	2.90185e+06	1.36264e+07	6.12996e+07	21.1243	129.213	127.025	111.999	0	25012	2	2	1497.84	13129
		19634	GR2 40	4	19634	1803	749.933	77.0806	1	401507	1.18229e+06	8.21477e+06	8.04292e+06	1.90426e+06	4.91015e+07	4.04063e+07	2.2783e+08	8.14193e+06	1	2.63509	1	6.02626	15.7966	0.383339	28.206	73.4817	0.323921	1	2.58426	1	4.69577	12.0324	0.396155	21.1243	50.9544	0.278397	2.90185e+06	1.36264e+07	6.12996e+07	21.1243	129.213	127.025	111.999	0	25012	2	2	1497.84	13404
		19634	GR2 42	4	19634	1803	749.933	77.0806	1	401507	1.18229e+06	8.21477e+06	8.04292e+06	1.90426e+06	4.91015e+07	4.04063e+07	2.2783e+08	8.14193e+06	1	2.63509	1	6.02626	15.7966	0.383339	28.206	73.4817	0.323921	1	2.58426	1	4.69577	12.0324	0.396155	21.1243	50.9544	0.278397	2.90185e+06	1.36264e+07	6.12996e+07	21.1243	129.213	127.025	111.999	0	25012	2	2	1497.84	12552
		25012	GR2 40	6	25012	1803	749.926	76.616	1	401507	4.21614e+06	2.56575e+07	5.96005e+06	4.56614e+06	1.26454e+08	4.99891e+07	4.22925e+08	2.07233e+07	1	2.69818	1	4.5245	13.0377	0.472984	16.305	44.2172	0.355135	1	2.6614	1	3.51489	9.9806	0.501003	12.0596	30.6189	0.318848	8.94029e+06	3.14241e+07	1.07816e+08	12.0596	133.07	150.882	120.826	0	25012	2	2	1497.84	13392
		25012	GR2 40	6	25012	1803	749.926	76.616	1	401507	4.21614e+06	2.56575e+07	5.96005e+06	4.56614e+06	1.26454e+08	4.99891e+07	4.22925e+08	2.07233e+07	1	2.69818	1	4.5245	13.0377	0.472984	16.305	44.2172	0.355135	1	2.6614	1	3.51489	9.9806	0.501003	12.0596	30.6189	0.318848	8.94029e+06	3.14241e+07	1.07816e+08	12.0596	133.07	150.882	120.826	0	25012	2	2	1497.84	13172
		25012	GR2 40	6	25012	1803	749.926	76.616	1	401507	4.21614e+06	2.56575e+07	5.96005e+06	4.56614e+06	1.26454e+08	4.99891e+07	4.22925e+08	2.07233e+07	1	2.69818	1	4.5245	13.0377	0.472984	16.305	44.2172	0.355135	1	2.6614	1	3.51489	9.9806	0.501003	12.0596	30.6189	0.318848	8.94029e+06	3.14241e+07	1.07816e+08	12.0596	133.07	150.882	120.826	0	25012	2	2	1497.84	13116
		25012	GR2 42	6	25012	1803	749.926	76.616	1	401507	4.21614e+06	2.56575e+07	5.96005e+06	4.56614e+06	1.26454e+08	4.99891e+07	4.22925e+08	2.07233e+07	1	2.69818	1	4.5245	13.0377	0.472984	16.305	44.2172	0.355135	1	2.6614	1	3.51489	9.9806	0.501003	12.0596	30.6189	0.318848	8.94029e+06	3.14241e+07	1.07816e+08	12.0596	133.07	150.882	120.826	0	25012	2	2	1497.84	12528
		25012	GR2 42	6	25012	1803	749.926	76.616	1	401507	4.21614e+06	2.56575e+07	5.96005e+06	4.56614e+06	1.26454e+08	4.99891e+07	4.22925e+08	2.07233e+07	1	2.69818	1	4.5245	13.0377	0.472984	16.305	44.2172	0.355135	1	2.6614	1	3.51489	9.9806	0.501003	12.0596	30.6189	0.318848	8.94029e+06	3.14241e+07	1.07816e+08	12.0596	133.07	150.882	120.826	0	25012	2	2	1497.84	12582
		25012	GR2 42	6	25012	1803	749.926	76.616	1	401507	4.21614e+06	2.56575e+07	5.96005e+06	4.56614e+06	1.26454e+08	4.99891e+07	4.22925e+08	2.07233e+07	1	2.69818	1	4.5245	13.0377	0.472984	16.305	44.2172	0.355135	1	2.6614	1	3.51489	9.9806	0.501003	12.0596	30.6189	0.318848	8.94029e+06	3.14241e+07	1.07816e+08	12.0596	133.07	150.882	120.826	0	25012	2	2	1497.84	12521
Glyma19g22780.1	AT1G13440.1 glyceraldehyde 3 phosphate dehydrogenase C2	5	8	30	1	0.168927	1	2.67821	0.206702	0.136388	5.68119	0.208751	0.00054599
	M.P.s: 5 Items
	M.P.	Frames	Hits	Ratio 2(0)	StdDev 2(0)	PValue 2(0)	Ratio 4(0)	StdDev 4(0)	PValue 4(0)	Ratio 4(2)	StdDev 4(2)	PValue 4(2)	OtherAssignments	AvgIonScore
	DAPMFVVGVNEK	1	3	1	0.882059	1	1.97026	0.835419	0.151678	18.1641	1.02088	0.105686	0	41.1967
		Hits: 3 Items
		FRAMEID	RAWFILE	MS2	FrameID1	CompID	MZ	Time	GoodID	II GR1 20	II GR2 20	II GR3 20	II GR1 40	II GR3 40	II GR2 40	II GR1 42	II GR2 42	II GR3 42	Ratio 20	StdDev 20	PValue 20	Ratio 40	StdDev 40	PValue 40	Ratio 42	StdDev 42	PValue 42	Ratio 2(0)	StdDev 2(0)	PValue 2(0)	Ratio 4(0)	StdDev 4(0)	PValue 4(0)	Ratio 4(2)	StdDev 4(2)	PValue 4(2)	Avg 20	Avg 40	Avg 42	MaxChange	CV 20	CV 40	CV 42	PRElement	PRRoot	PRSize	Charge	CompMW	MS2Scan
		31106	GR3 42	5	31106	3600	653.329	53.0613	1	2.23129e+06	4.73244e+06	6.70077e+06	6.54028e+06	1.35388e+07	1.27173e+07	3.33087e+07	1.26943e+08	1.25349e+08	1	0.983581	1	2.40011	2.02024	0.0824141	20.9009	22.0477	0.099226	1	0.882059	1	1.97026	1.64599	0.151678	18.1641	18.5435	0.105686	4.16056e+06	8.19737e+06	7.55728e+07	18.1641	44.1029	39.439	57.9856	0	31106	1	2	1304.64	8816
		31106	GR3 42	5	31106	3600	653.329	53.0613	1	2.23129e+06	4.73244e+06	6.70077e+06	6.54028e+06	1.35388e+07	1.27173e+07	3.33087e+07	1.26943e+08	1.25349e+08	1	0.983581	1	2.40011	2.02024	0.0824141	20.9009	22.0477	0.099226	1	0.882059	1	1.97026	1.64599	0.151678	18.1641	18.5435	0.105686	4.16056e+06	8.19737e+06	7.55728e+07	18.1641	44.1029	39.439	57.9856	0	31106	1	2	1304.64	8501
		31106	GR3 42	5	31106	3600	653.329	53.0613	1	2.23129e+06	4.73244e+06	6.70077e+06	6.54028e+06	1.35388e+07	1.27173e+07	3.33087e+07	1.26943e+08	1.25349e+08	1	0.983581	1	2.40011	2.02024	0.0824141	20.9009	22.0477	0.099226	1	0.882059	1	1.97026	1.64599	0.151678	18.1641	18.5435	0.105686	4.16056e+06	8.19737e+06	7.55728e+07	18.1641	44.1029	39.439	57.9856	0	31106	1	2	1304.64	8490
	DAPMFVVGVNEK+Oxidation(4)	1	2	1	0.232996	1	5.52449	0.35546	0.0264513	18.0623	0.586711	0.073564	0	41.465
		Hits: 2 Items
		FRAMEID	RAWFILE	MS2	FrameID1	CompID	MZ	Time	GoodID	II GR1 20	II GR2 20	II GR3 20	II GR1 40	II GR3 40	II GR2 40	II GR1 42	II GR2 42	II GR3 42	Ratio 20	StdDev 20	PValue 20	Ratio 40	StdDev 40	PValue 40	Ratio 42	StdDev 42	PValue 42	Ratio 2(0)	StdDev 2(0)	PValue 2(0)	Ratio 4(0)	StdDev 4(0)	PValue 4(0)	Ratio 4(2)	StdDev 4(2)	PValue 4(2)	Avg 20	Avg 40	Avg 42	MaxChange	CV 20	CV 40	CV 42	PRElement	PRRoot	PRSize	Charge	CompMW	MS2Scan
		26525	GR1 42	2	26525	5554	661.326	39.9909	1	1.05793e+06	1.44863e+06	1.36031e+06	1.01543e+07	5.80819e+06	1.1229e+07	3.58886e+07	2.49226e+07	1.72743e+07	1	0.317919	1	7.03192	3.34457	0.0419268	20.1935	10.4688	0.0444566	1	0.232996	1	5.52449	1.96374	0.0264513	18.0623	10.5973	0.073564	1.19634e+06	6.60919e+06	2.16087e+07	18.0623	11.6498	23.8962	47.0213	1	21827	2	2	1319.65	6144
		26525	GR1 42	2	26525	5554	661.326	39.9909	1	1.05793e+06	1.44863e+06	1.36031e+06	1.01543e+07	5.80819e+06	1.1229e+07	3.58886e+07	2.49226e+07	1.72743e+07	1	0.317919	1	7.03192	3.34457	0.0419268	20.1935	10.4688	0.0444566	1	0.232996	1	5.52449	1.96374	0.0264513	18.0623	10.5973	0.073564	1.19634e+06	6.60919e+06	2.16087e+07	18.0623	11.6498	23.8962	47.0213	1	21827	2	2	1319.65	6163
	GILGYTEDDVVSTDFVGDNR	2	4	1	1.59471	1	2.89853	1.40982	0.553684	18.9373	1.55518	0.299219	0	72.8475
		Hits: 4 Items
		FRAMEID	RAWFILE	MS2	FrameID1	CompID	MZ	Time	GoodID	II GR1 20	II GR2 20	II GR3 20	II GR1 40	II GR3 40	II GR2 40	II GR1 42	II GR2 42	II GR3 42	Ratio 20	StdDev 20	PValue 20	Ratio 40	StdDev 40	PValue 40	Ratio 42	StdDev 42	PValue 42	Ratio 2(0)	StdDev 2(0)	PValue 2(0)	Ratio 4(0)	StdDev 4(0)	PValue 4(0)	Ratio 4(2)	StdDev 4(2)	PValue 4(2)	Avg 20	Avg 40	Avg 42	MaxChange	CV 20	CV 40	CV 42	PRElement	PRRoot	PRSize	Charge	CompMW	MS2Scan
		6532	GR1 42	16	6532	7042	1086.52	78.258	1	1.84807e+07	3.18116e+06	3.59076e+06	2.01784e+07	3.17069e+06	7.10094e+06	7.4933e+07	1.05768e+07	5.16038e+06	1	2.07124	1	1.20581	2.3066	0.821551	3.59052	8.32952	0.434652	1	2.17665	1	0.900616	1.76359	0.904643	3.29244	8.09013	0.473782	8.18964e+06	7.37572e+06	2.69639e+07	3.65576	108.833	86.9879	136.886	0	6532	1	2	2171.03	13274
		6740	GR1 20	4	6740	2554	1087.01	80.5302	1	7.50187e+06	450325	1.97452e+06	3.43065e+07	161560	3.46992e+07	1.35447e+08	2.5194e+08	4.81138e+06	1	2.24263	1	6.96779	13.8054	0.223857	39.5094	81.6659	0.216067	1	2.34304	1	5.04853	10.2554	0.243611	29.3923	59.0404	0.183437	3.21705e+06	1.62414e+07	9.45566e+07	29.3923	117.152	85.9849	83.7179	1	19785	2	2	2172	13228
		6740	GR1 20	4	6740	2554	1087.01	80.5302	1	7.50187e+06	450325	1.97452e+06	3.43065e+07	161560	3.46992e+07	1.35447e+08	2.5194e+08	4.81138e+06	1	2.24263	1	6.96779	13.8054	0.223857	39.5094	81.6659	0.216067	1	2.34304	1	5.04853	10.2554	0.243611	29.3923	59.0404	0.183437	3.21705e+06	1.62414e+07	9.45566e+07	29.3923	117.152	85.9849	83.7179	1	19785	2	2	2172	13250
		6740	GR2 40	4	6740	2554	1087.01	80.5302	1	7.50187e+06	450325	1.97452e+06	3.43065e+07	161560	3.46992e+07	1.35447e+08	2.5194e+08	4.81138e+06	1	2.24263	1	6.96779	13.8054	0.223857	39.5094	81.6659	0.216067	1	2.34304	1	5.04853	10.2554	0.243611	29.3923	59.0404	0.183437	3.21705e+06	1.62414e+07	9.45566e+07	29.3923	117.152	85.9849	83.7179	1	19785	2	2	2172	13733
	IGINGFGR	2	11	1	0.261239	1	1.01881	0.274427	0.508226	2.56995	0.233488	0.000238899	0	31.2091
		Hits: 11 Items
		FRAMEID	RAWFILE	MS2	FrameID1	CompID	MZ	Time	GoodID	II GR1 20	II GR2 20	II GR3 20	II GR1 40	II GR3 40	II GR2 40	II GR1 42	II GR2 42	II GR3 42	Ratio 20	StdDev 20	PValue 20	Ratio 40	StdDev 40	PValue 40	Ratio 42	StdDev 42	PValue 42	Ratio 2(0)	StdDev 2(0)	PValue 2(0)	Ratio 4(0)	StdDev 4(0)	PValue 4(0)	Ratio 4(2)	StdDev 4(2)	PValue 4(2)	Avg 20	Avg 40	Avg 42	MaxChange	CV 20	CV 40	CV 42	PRElement	PRRoot	PRSize	Charge	CompMW	MS2Scan
		2165	GR2 40	13	2165	470	417.74	32.5414	1	8.70292e+07	9.4528e+07	7.78647e+07	1.251e+08	8.86438e+07	9.96087e+07	2.19524e+08	2.70705e+08	1.85709e+08	1	0.193018	1	1.20789	0.33287	0.233206	2.60556	0.746318	0.0265776	1	0.267782	1	0.956134	0.27763	0.724568	2.243	0.549581	0.00436764	8.08736e+07	7.73261e+07	1.814e+08	2.34591	13.3891	15.6476	11.1129	1	9920	2	2	832.458	4808
		9920	GR1 42	13	9920	470	417.236	32.0343	1	2.16294e+07	1.03403e+08	8.63716e+07	1.11929e+08	1.53858e+08	1.31057e+08	4.24896e+08	4.91738e+08	4.49351e+08	1	1.2245	1	1.87719	1.44719	0.115019	6.4615	4.43599	0.00035924	1	1.18898	1	1.54312	1.29594	0.264463	5.80004	4.46683	0.00463212	6.42932e+07	9.92124e+07	3.72903e+08	5.80004	59.4488	24.5325	17.565	0	9920	2	2	832.458	4925
		9920	GR1 42	13	9920	470	417.236	32.0343	1	2.16294e+07	1.03403e+08	8.63716e+07	1.11929e+08	1.53858e+08	1.31057e+08	4.24896e+08	4.91738e+08	4.49351e+08	1	1.2245	1	1.87719	1.44719	0.115019	6.4615	4.43599	0.00035924	1	1.18898	1	1.54312	1.29594	0.264463	5.80004	4.46683	0.00463212	6.42932e+07	9.92124e+07	3.72903e+08	5.80004	59.4488	24.5325	17.565	0	9920	2	2	832.458	4936
		9920	GR2 20	13	9920	470	417.236	32.0343	1	2.16294e+07	1.03403e+08	8.63716e+07	1.11929e+08	1.53858e+08	1.31057e+08	4.24896e+08	4.91738e+08	4.49351e+08	1	1.2245	1	1.87719	1.44719	0.115019	6.4615	4.43599	0.00035924	1	1.18898	1	1.54312	1.29594	0.264463	5.80004	4.46683	0.00463212	6.42932e+07	9.92124e+07	3.72903e+08	5.80004	59.4488	24.5325	17.565	0	9920	2	2	832.458	4844
		9920	GR2 20	13	9920	470	417.236	32.0343	1	2.16294e+07	1.03403e+08	8.63716e+07	1.11929e+08	1.53858e+08	1.31057e+08	4.24896e+08	4.91738e+08	4.49351e+08	1	1.2245	1	1.87719	1.44719	0.115019	6.4615	4.43599	0.00035924	1	1.18898	1	1.54312	1.29594	0.264463	5.80004	4.46683	0.00463212	6.42932e+07	9.92124e+07	3.72903e+08	5.80004	59.4488	24.5325	17.565	0	9920	2	2	832.458	5134
		9920	GR2 20	13	9920	470	417.236	32.0343	1	2.16294e+07	1.03403e+08	8.63716e+07	1.11929e+08	1.53858e+08	1.31057e+08	4.24896e+08	4.91738e+08	4.49351e+08	1	1.2245	1	1.87719	1.44719	0.115019	6.4615	4.43599	0.00035924	1	1.18898	1	1.54312	1.29594	0.264463	5.80004	4.46683	0.00463212	6.42932e+07	9.92124e+07	3.72903e+08	5.80004	59.4488	24.5325	17.565	0	9920	2	2	832.458	4854
		9920	GR2 42	13	9920	470	417.236	32.0343	1	2.16294e+07	1.03403e+08	8.63716e+07	1.11929e+08	1.53858e+08	1.31057e+08	4.24896e+08	4.91738e+08	4.49351e+08	1	1.2245	1	1.87719	1.44719	0.115019	6.4615	4.43599	0.00035924	1	1.18898	1	1.54312	1.29594	0.264463	5.80004	4.46683	0.00463212	6.42932e+07	9.92124e+07	3.72903e+08	5.80004	59.4488	24.5325	17.565	0	9920	2	2	832.458	4315
		9920	GR3 20	13	9920	470	417.236	32.0343	1	2.16294e+07	1.03403e+08	8.63716e+07	1.11929e+08	1.53858e+08	1.31057e+08	4.24896e+08	4.91738e+08	4.49351e+08	1	1.2245	1	1.87719	1.44719	0.115019	6.4615	4.43599	0.00035924	1	1.18898	1	1.54312	1.29594	0.264463	5.80004	4.46683	0.00463212	6.42932e+07	9.92124e+07	3.72903e+08	5.80004	59.4488	24.5325	17.565	0	9920	2	2	832.458	4755
		9920	GR3 20	13	9920	470	417.236	32.0343	1	2.16294e+07	1.03403e+08	8.63716e+07	1.11929e+08	1.53858e+08	1.31057e+08	4.24896e+08	4.91738e+08	4.49351e+08	1	1.2245	1	1.87719	1.44719	0.115019	6.4615	4.43599	0.00035924	1	1.18898	1	1.54312	1.29594	0.264463	5.80004	4.46683	0.00463212	6.42932e+07	9.92124e+07	3.72903e+08	5.80004	59.4488	24.5325	17.565	0	9920	2	2	832.458	4749
		9920	GR3 40	13	9920	470	417.236	32.0343	1	2.16294e+07	1.03403e+08	8.63716e+07	1.11929e+08	1.53858e+08	1.31057e+08	4.24896e+08	4.91738e+08	4.49351e+08	1	1.2245	1	1.87719	1.44719	0.115019	6.4615	4.43599	0.00035924	1	1.18898	1	1.54312	1.29594	0.264463	5.80004	4.46683	0.00463212	6.42932e+07	9.92124e+07	3.72903e+08	5.80004	59.4488	24.5325	17.565	0	9920	2	2	832.458	5226
		9920	GR3 40	13	9920	470	417.236	32.0343	1	2.16294e+07	1.03403e+08	8.63716e+07	1.11929e+08	1.53858e+08	1.31057e+08	4.24896e+08	4.91738e+08	4.49351e+08	1	1.2245	1	1.87719	1.44719	0.115019	6.4615	4.43599	0.00035924	1	1.18898	1	1.54312	1.29594	0.264463	5.80004	4.46683	0.00463212	6.42932e+07	9.92124e+07	3.72903e+08	5.80004	59.4488	24.5325	17.565	0	9920	2	2	832.458	5221
	VPTVDVSVVDLTVR	2	10	1	1.85402	1	4.16576	1.90233	0.519427	16.824	1.74875	0.303736	0	60.199
		Hits: 10 Items
		FRAMEID	RAWFILE	MS2	FrameID1	CompID	MZ	Time	GoodID	II GR1 20	II GR2 20	II GR3 20	II GR1 40	II GR3 40	II GR2 40	II GR1 42	II GR2 42	II GR3 42	Ratio 20	StdDev 20	PValue 20	Ratio 40	StdDev 40	PValue 40	Ratio 42	StdDev 42	PValue 42	Ratio 2(0)	StdDev 2(0)	PValue 2(0)	Ratio 4(0)	StdDev 4(0)	PValue 4(0)	Ratio 4(2)	StdDev 4(2)	PValue 4(2)	Avg 20	Avg 40	Avg 42	MaxChange	CV 20	CV 40	CV 42	PRElement	PRRoot	PRSize	Charge	CompMW	MS2Scan
		19634	GR1 40	4	19634	1803	749.933	77.0806	1	401507	1.18229e+06	8.21477e+06	8.04292e+06	1.90426e+06	4.91015e+07	4.04063e+07	2.2783e+08	8.14193e+06	1	2.63509	1	6.02626	15.7966	0.383339	28.206	73.4817	0.323921	1	2.58426	1	4.69577	12.0324	0.396155	21.1243	50.9544	0.278397	2.90185e+06	1.36264e+07	6.12996e+07	21.1243	129.213	127.025	111.999	0	25012	2	2	1497.84	13095
		19634	GR2 40	4	19634	1803	749.933	77.0806	1	401507	1.18229e+06	8.21477e+06	8.04292e+06	1.90426e+06	4.91015e+07	4.04063e+07	2.2783e+08	8.14193e+06	1	2.63509	1	6.02626	15.7966	0.383339	28.206	73.4817	0.323921	1	2.58426	1	4.69577	12.0324	0.396155	21.1243	50.9544	0.278397	2.90185e+06	1.36264e+07	6.12996e+07	21.1243	129.213	127.025	111.999	0	25012	2	2	1497.84	13129
		19634	GR2 40	4	19634	1803	749.933	77.0806	1	401507	1.18229e+06	8.21477e+06	8.04292e+06	1.90426e+06	4.91015e+07	4.04063e+07	2.2783e+08	8.14193e+06	1	2.63509	1	6.02626	15.7966	0.383339	28.206	73.4817	0.323921	1	2.58426	1	4.69577	12.0324	0.396155	21.1243	50.9544	0.278397	2.90185e+06	1.36264e+07	6.12996e+07	21.1243	129.213	127.025	111.999	0	25012	2	2	1497.84	13404
		19634	GR2 42	4	19634	1803	749.933	77.0806	1	401507	1.18229e+06	8.21477e+06	8.04292e+06	1.90426e+06	4.91015e+07	4.04063e+07	2.2783e+08	8.14193e+06	1	2.63509	1	6.02626	15.7966	0.383339	28.206	73.4817	0.323921	1	2.58426	1	4.69577	12.0324	0.396155	21.1243	50.9544	0.278397	2.90185e+06	1.36264e+07	6.12996e+07	21.1243	129.213	127.025	111.999	0	25012	2	2	1497.84	12552
		25012	GR2 40	6	25012	1803	749.926	76.616	1	401507	4.21614e+06	2.56575e+07	5.96005e+06	4.56614e+06	1.26454e+08	4.99891e+07	4.22925e+08	2.07233e+07	1	2.69818	1	4.5245	13.0377	0.472984	16.305	44.2172	0.355135	1	2.6614	1	3.51489	9.9806	0.501003	12.0596	30.6189	0.318848	8.94029e+06	3.14241e+07	1.07816e+08	12.0596	133.07	150.882	120.826	0	25012	2	2	1497.84	13392
		25012	GR2 40	6	25012	1803	749.926	76.616	1	401507	4.21614e+06	2.56575e+07	5.96005e+06	4.56614e+06	1.26454e+08	4.99891e+07	4.22925e+08	2.07233e+07	1	2.69818	1	4.5245	13.0377	0.472984	16.305	44.2172	0.355135	1	2.6614	1	3.51489	9.9806	0.501003	12.0596	30.6189	0.318848	8.94029e+06	3.14241e+07	1.07816e+08	12.0596	133.07	150.882	120.826	0	25012	2	2	1497.84	13172
		25012	GR2 40	6	25012	1803	749.926	76.616	1	401507	4.21614e+06	2.56575e+07	5.96005e+06	4.56614e+06	1.26454e+08	4.99891e+07	4.22925e+08	2.07233e+07	1	2.69818	1	4.5245	13.0377	0.472984	16.305	44.2172	0.355135	1	2.6614	1	3.51489	9.9806	0.501003	12.0596	30.6189	0.318848	8.94029e+06	3.14241e+07	1.07816e+08	12.0596	133.07	150.882	120.826	0	25012	2	2	1497.84	13116
		25012	GR2 42	6	25012	1803	749.926	76.616	1	401507	4.21614e+06	2.56575e+07	5.96005e+06	4.56614e+06	1.26454e+08	4.99891e+07	4.22925e+08	2.07233e+07	1	2.69818	1	4.5245	13.0377	0.472984	16.305	44.2172	0.355135	1	2.6614	1	3.51489	9.9806	0.501003	12.0596	30.6189	0.318848	8.94029e+06	3.14241e+07	1.07816e+08	12.0596	133.07	150.882	120.826	0	25012	2	2	1497.84	12528
		25012	GR2 42	6	25012	1803	749.926	76.616	1	401507	4.21614e+06	2.56575e+07	5.96005e+06	4.56614e+06	1.26454e+08	4.99891e+07	4.22925e+08	2.07233e+07	1	2.69818	1	4.5245	13.0377	0.472984	16.305	44.2172	0.355135	1	2.6614	1	3.51489	9.9806	0.501003	12.0596	30.6189	0.318848	8.94029e+06	3.14241e+07	1.07816e+08	12.0596	133.07	150.882	120.826	0	25012	2	2	1497.84	12582
Glyma06g09770.1	AT1G09890.1 Rhamnogalacturonate lyase family protein	7	8	24	1	0.367697	1	1.72333	0.490772	0.14405	5.26058	0.413977	0.0259943
	M.P.s: 7 Items
	M.P.	Frames	Hits	Ratio 2(0)	StdDev 2(0)	PValue 2(0)	Ratio 4(0)	StdDev 4(0)	PValue 4(0)	Ratio 4(2)	StdDev 4(2)	PValue 4(2)	OtherAssignments	AvgIonScore
	ADDDGYFSVSNIR	1	2	1	1.01991	1	0.531368	0.958956	0.250041	1.18399	0.841067	0.647888	0	73.905
		Hits: 2 Items
		FRAMEID	RAWFILE	MS2	FrameID1	CompID	MZ	Time	GoodID	II GR1 20	II GR2 20	II GR3 20	II GR1 40	II GR3 40	II GR2 40	II GR1 42	II GR2 42	II GR3 42	Ratio 20	StdDev 20	PValue 20	Ratio 40	StdDev 40	PValue 40	Ratio 42	StdDev 42	PValue 42	Ratio 2(0)	StdDev 2(0)	PValue 2(0)	Ratio 4(0)	StdDev 4(0)	PValue 4(0)	Ratio 4(2)	StdDev 4(2)	PValue 4(2)	Avg 20	Avg 40	Avg 42	MaxChange	CV 20	CV 40	CV 42	PRElement	PRRoot	PRSize	Charge	CompMW	MS2Scan
		28747	GR3 42	4	28747	9845	729.833	48.3972	1	1.30967e+07	4.35143e+06	1.15405e+07	9.49362e+06	3.12635e+06	7.32957e+06	1.03186e+07	1.3021e+07	1.56013e+07	1	0.965591	1	0.688185	0.667308	0.415971	1.34332	0.921921	0.358705	1	1.01991	1	0.531368	0.509559	0.250041	1.18399	0.995818	0.647888	9.08171e+06	4.82573e+06	1.07527e+07	2.2282	50.9953	44.9003	33.1114	0	28747	1	2	1457.65	8100
		28747	GR3 42	4	28747	9845	729.833	48.3972	1	1.30967e+07	4.35143e+06	1.15405e+07	9.49362e+06	3.12635e+06	7.32957e+06	1.03186e+07	1.3021e+07	1.56013e+07	1	0.965591	1	0.688185	0.667308	0.415971	1.34332	0.921921	0.358705	1	1.01991	1	0.531368	0.509559	0.250041	1.18399	0.995818	0.647888	9.08171e+06	4.82573e+06	1.07527e+07	2.2282	50.9953	44.9003	33.1114	0	28747	1	2	1457.65	8092
	DGPTLWEIGIPDR	1	4	1	2.44604	1	0.342563	2.84594	0.463104	18.5348	1.71119	0.0759086	0	32.475
		Hits: 4 Items
		FRAMEID	RAWFILE	MS2	FrameID1	CompID	MZ	Time	GoodID	II GR1 20	II GR2 20	II GR3 20	II GR1 40	II GR3 40	II GR2 40	II GR1 42	II GR2 42	II GR3 42	Ratio 20	StdDev 20	PValue 20	Ratio 40	StdDev 40	PValue 40	Ratio 42	StdDev 42	PValue 42	Ratio 2(0)	StdDev 2(0)	PValue 2(0)	Ratio 4(0)	StdDev 4(0)	PValue 4(0)	Ratio 4(2)	StdDev 4(2)	PValue 4(2)	Avg 20	Avg 40	Avg 42	MaxChange	CV 20	CV 40	CV 42	PRElement	PRRoot	PRSize	Charge	CompMW	MS2Scan
		29899	GR2 42	4	29899	7624	734.876	88.3683	1	426083	560991	4.40715e+06	0	84911.4	2.31694e+06	2.29152e+07	7.6394e+07	2.26736e+07	1	2.51439	1	0.445264	1.29049	0.553082	22.6136	45.6404	0.160939	1	2.44604	1	0.342563	0.974913	0.463104	18.5348	31.7164	0.0759086	1.6045e+06	549642	2.9739e+07	54.1061	122.302	162.292	48.8168	0	29899	1	2	1467.74	14613
		29899	GR2 42	4	29899	7624	734.876	88.3683	1	426083	560991	4.40715e+06	0	84911.4	2.31694e+06	2.29152e+07	7.6394e+07	2.26736e+07	1	2.51439	1	0.445264	1.29049	0.553082	22.6136	45.6404	0.160939	1	2.44604	1	0.342563	0.974913	0.463104	18.5348	31.7164	0.0759086	1.6045e+06	549642	2.9739e+07	54.1061	122.302	162.292	48.8168	0	29899	1	2	1467.74	14622
		29899	GR3 42	4	29899	7624	734.876	88.3683	1	426083	560991	4.40715e+06	0	84911.4	2.31694e+06	2.29152e+07	7.6394e+07	2.26736e+07	1	2.51439	1	0.445264	1.29049	0.553082	22.6136	45.6404	0.160939	1	2.44604	1	0.342563	0.974913	0.463104	18.5348	31.7164	0.0759086	1.6045e+06	549642	2.9739e+07	54.1061	122.302	162.292	48.8168	0	29899	1	2	1467.74	14434
		29899	GR3 42	4	29899	7624	734.876	88.3683	1	426083	560991	4.40715e+06	0	84911.4	2.31694e+06	2.29152e+07	7.6394e+07	2.26736e+07	1	2.51439	1	0.445264	1.29049	0.553082	22.6136	45.6404	0.160939	1	2.44604	1	0.342563	0.974913	0.463104	18.5348	31.7164	0.0759086	1.6045e+06	549642	2.9739e+07	54.1061	122.302	162.292	48.8168	0	29899	1	2	1467.74	14443
	DLIYTIGVSDYTK	1	3	1	3.05465	1	0.582697	2.52724	0.692883	6.43621	1.78823	0.0145486	0	68.23
		Hits: 3 Items
		FRAMEID	RAWFILE	MS2	FrameID1	CompID	MZ	Time	GoodID	II GR1 20	II GR2 20	II GR3 20	II GR1 40	II GR3 40	II GR2 40	II GR1 42	II GR2 42	II GR3 42	Ratio 20	StdDev 20	PValue 20	Ratio 40	StdDev 40	PValue 40	Ratio 42	StdDev 42	PValue 42	Ratio 2(0)	StdDev 2(0)	PValue 2(0)	Ratio 4(0)	StdDev 4(0)	PValue 4(0)	Ratio 4(2)	StdDev 4(2)	PValue 4(2)	Avg 20	Avg 40	Avg 42	MaxChange	CV 20	CV 40	CV 42	PRElement	PRRoot	PRSize	Charge	CompMW	MS2Scan
		27305	GR1 42	3	27305	13093	744.384	70.4496	1	4.62747e+06	204828	235581	2.88991e+06	547476	548884	9.16016e+06	1.62708e+07	1.47239e+07	1	3.0126	1	0.786577	1.98516	0.842135	7.92341	14.1488	0.0146266	1	3.05465	1	0.582697	1.47262	0.692883	6.43621	11.5095	0.0145486	1.67444e+06	975691	1.0777e+07	11.0455	152.732	99.9918	26.0911	0	27305	1	2	1486.75	11582
		27305	GR2 42	3	27305	13093	744.384	70.4496	1	4.62747e+06	204828	235581	2.88991e+06	547476	548884	9.16016e+06	1.62708e+07	1.47239e+07	1	3.0126	1	0.786577	1.98516	0.842135	7.92341	14.1488	0.0146266	1	3.05465	1	0.582697	1.47262	0.692883	6.43621	11.5095	0.0145486	1.67444e+06	975691	1.0777e+07	11.0455	152.732	99.9918	26.0911	0	27305	1	2	1486.75	11513
		27305	GR3 42	3	27305	13093	744.384	70.4496	1	4.62747e+06	204828	235581	2.88991e+06	547476	548884	9.16016e+06	1.62708e+07	1.47239e+07	1	3.0126	1	0.786577	1.98516	0.842135	7.92341	14.1488	0.0146266	1	3.05465	1	0.582697	1.47262	0.692883	6.43621	11.5095	0.0145486	1.67444e+06	975691	1.0777e+07	11.0455	152.732	99.9918	26.0911	0	27305	1	2	1486.75	11551
	GAYVGLAPPGDVGSWQR	2	9	1	0.935899	1	4.76854	1.11182	0.337959	7.57815	1.30999	0.298976	0	37.7478
		Hits: 9 Items
		FRAMEID	RAWFILE	MS2	FrameID1	CompID	MZ	Time	GoodID	II GR1 20	II GR2 20	II GR3 20	II GR1 40	II GR3 40	II GR2 40	II GR1 42	II GR2 42	II GR3 42	Ratio 20	StdDev 20	PValue 20	Ratio 40	StdDev 40	PValue 40	Ratio 42	StdDev 42	PValue 42	Ratio 2(0)	StdDev 2(0)	PValue 2(0)	Ratio 4(0)	StdDev 4(0)	PValue 4(0)	Ratio 4(2)	StdDev 4(2)	PValue 4(2)	Avg 20	Avg 40	Avg 42	MaxChange	CV 20	CV 40	CV 42	PRElement	PRRoot	PRSize	Charge	CompMW	MS2Scan
		24440	GR1 42	3	24440	7398	865.447	60.0674	1	3.67256e+06	2.07355e+06	1.44202e+06	3.60246e+07	2.488e+06	2.16678e+07	5.76613e+07	8.85012e+06	1.86452e+06	1	0.95967	1	8.3722	11.0397	0.210165	9.51234	17.2515	0.365101	1	1.09044	1	6.27737	8.70998	0.225034	8.85691	17.4833	0.394704	2.28401e+06	1.43376e+07	2.02293e+07	8.85691	54.5218	84.2301	142.876	0	24440	1	2	1728.88	10069
		29098	GR2 42	8	29098	5055	865.436	61.6657	1	1.24605e+07	4.61135e+06	1.97635e+06	3.5281e+07	2.38859e+06	1.52856e+07	8.00462e+06	6.34371e+07	7.95403e+07	1	1.71793	1	2.78006	4.99819	0.36048	7.92631	12.7187	0.177133	1	1.82372	1	2.06174	3.8316	0.459346	6.57177	11.5083	0.219936	6.15027e+06	1.26803e+07	4.04181e+07	6.57177	91.1858	94.6569	83.9311	0	29098	1	2	1728.86	9723
		29098	GR2 42	8	29098	5055	865.436	61.6657	1	1.24605e+07	4.61135e+06	1.97635e+06	3.5281e+07	2.38859e+06	1.52856e+07	8.00462e+06	6.34371e+07	7.95403e+07	1	1.71793	1	2.78006	4.99819	0.36048	7.92631	12.7187	0.177133	1	1.82372	1	2.06174	3.8316	0.459346	6.57177	11.5083	0.219936	6.15027e+06	1.26803e+07	4.04181e+07	6.57177	91.1858	94.6569	83.9311	0	29098	1	2	1728.86	9734
		29098	GR3 42	8	29098	5055	865.436	61.6657	1	1.24605e+07	4.61135e+06	1.97635e+06	3.5281e+07	2.38859e+06	1.52856e+07	8.00462e+06	6.34371e+07	7.95403e+07	1	1.71793	1	2.78006	4.99819	0.36048	7.92631	12.7187	0.177133	1	1.82372	1	2.06174	3.8316	0.459346	6.57177	11.5083	0.219936	6.15027e+06	1.26803e+07	4.04181e+07	6.57177	91.1858	94.6569	83.9311	0	29098	1	2	1728.86	10016
		29098	GR3 42	8	29098	5055	865.436	61.6657	1	1.24605e+07	4.61135e+06	1.97635e+06	3.5281e+07	2.38859e+06	1.52856e+07	8.00462e+06	6.34371e+07	7.95403e+07	1	1.71793	1	2.78006	4.99819	0.36048	7.92631	12.7187	0.177133	1	1.82372	1	2.06174	3.8316	0.459346	6.57177	11.5083	0.219936	6.15027e+06	1.26803e+07	4.04181e+07	6.57177	91.1858	94.6569	83.9311	0	29098	1	2	1728.86	10003
		29098	GR3 42	8	29098	5055	865.436	61.6657	1	1.24605e+07	4.61135e+06	1.97635e+06	3.5281e+07	2.38859e+06	1.52856e+07	8.00462e+06	6.34371e+07	7.95403e+07	1	1.71793	1	2.78006	4.99819	0.36048	7.92631	12.7187	0.177133	1	1.82372	1	2.06174	3.8316	0.459346	6.57177	11.5083	0.219936	6.15027e+06	1.26803e+07	4.04181e+07	6.57177	91.1858	94.6569	83.9311	0	29098	1	2	1728.86	9966
		29098	GR3 42	8	29098	5055	865.436	61.6657	1	1.24605e+07	4.61135e+06	1.97635e+06	3.5281e+07	2.38859e+06	1.52856e+07	8.00462e+06	6.34371e+07	7.95403e+07	1	1.71793	1	2.78006	4.99819	0.36048	7.92631	12.7187	0.177133	1	1.82372	1	2.06174	3.8316	0.459346	6.57177	11.5083	0.219936	6.15027e+06	1.26803e+07	4.04181e+07	6.57177	91.1858	94.6569	83.9311	0	29098	1	2	1728.86	10234
		29098	GR3 42	8	29098	5055	865.436	61.6657	1	1.24605e+07	4.61135e+06	1.97635e+06	3.5281e+07	2.38859e+06	1.52856e+07	8.00462e+06	6.34371e+07	7.95403e+07	1	1.71793	1	2.78006	4.99819	0.36048	7.92631	12.7187	0.177133	1	1.82372	1	2.06174	3.8316	0.459346	6.57177	11.5083	0.219936	6.15027e+06	1.26803e+07	4.04181e+07	6.57177	91.1858	94.6569	83.9311	0	29098	1	2	1728.86	10264
		29098	GR3 42	8	29098	5055	865.436	61.6657	1	1.24605e+07	4.61135e+06	1.97635e+06	3.5281e+07	2.38859e+06	1.52856e+07	8.00462e+06	6.34371e+07	7.95403e+07	1	1.71793	1	2.78006	4.99819	0.36048	7.92631	12.7187	0.177133	1	1.82372	1	2.06174	3.8316	0.459346	6.57177	11.5083	0.219936	6.15027e+06	1.26803e+07	4.04181e+07	6.57177	91.1858	94.6569	83.9311	0	29098	1	2	1728.86	9957
	LEAPPSSSFNK	1	1	1	0.542572	1	0.265973	1.13754	0.0243663	1.34133	0.670862	0.398449	0	21.32
		Hits: 1 Items
		FRAMEID	RAWFILE	MS2	FrameID1	CompID	MZ	Time	GoodID	II GR1 20	II GR2 20	II GR3 20	II GR1 40	II GR3 40	II GR2 40	II GR1 42	II GR2 42	II GR3 42	Ratio 20	StdDev 20	PValue 20	Ratio 40	StdDev 40	PValue 40	Ratio 42	StdDev 42	PValue 42	Ratio 2(0)	StdDev 2(0)	PValue 2(0)	Ratio 4(0)	StdDev 4(0)	PValue 4(0)	Ratio 4(2)	StdDev 4(2)	PValue 4(2)	Avg 20	Avg 40	Avg 42	MaxChange	CV 20	CV 40	CV 42	PRElement	PRRoot	PRSize	Charge	CompMW	MS2Scan
		21380	GR2 42	4	21380	11085	588.794	21.9676	1	8.49596e+06	9.41006e+06	5.81176e+06	468872	4.55028e+06	2.68716e+06	5.94406e+06	2.16899e+07	1.18085e+07	1	0.473141	1	0.324917	0.335315	0.0292512	1.66299	1.39999	0.372461	1	0.542572	1	0.265973	0.302554	0.0243663	1.34133	0.899846	0.398449	7.42726e+06	1.97545e+06	9.9624e+06	5.0431	27.1286	86.6251	39.9576	0	21380	1	2	2351.15	2331
	QYGLWER	1	1	1	0.839318	1	2.58071	1.05849	0.23459	17.7454	1.25578	0.189704	0	15.25
		Hits: 1 Items
		FRAMEID	RAWFILE	MS2	FrameID1	CompID	MZ	Time	GoodID	II GR1 20	II GR2 20	II GR3 20	II GR1 40	II GR3 40	II GR2 40	II GR1 42	II GR2 42	II GR3 42	Ratio 20	StdDev 20	PValue 20	Ratio 40	StdDev 40	PValue 40	Ratio 42	StdDev 42	PValue 42	Ratio 2(0)	StdDev 2(0)	PValue 2(0)	Ratio 4(0)	StdDev 4(0)	PValue 4(0)	Ratio 4(2)	StdDev 4(2)	PValue 4(2)	Avg 20	Avg 40	Avg 42	MaxChange	CV 20	CV 40	CV 42	PRElement	PRRoot	PRSize	Charge	CompMW	MS2Scan
		30919	GR3 42	2	30919	8375	476.238	36.2055	1	1.88263e+06	819620	1.97181e+06	2.61088e+06	3.52633e+06	9.49531e+06	1.03965e+07	2.87584e+07	5.32973e+07	1	0.822873	1	3.34453	3.77564	0.230336	19.7798	21.9534	0.14263	1	0.839318	1	2.58071	2.73164	0.23459	17.7454	22.2843	0.189704	1.45676e+06	3.75947e+06	2.58508e+07	17.7454	41.9659	63.8826	83.612	0	30919	1	2	950.462	5386
	SAAEFYVPDPNPK	1	4	1	2.22169	1	0.248699	1.79588	0.361897	6.18284	1.74499	0.140782	0	64.8425
		Hits: 4 Items
		FRAMEID	RAWFILE	MS2	FrameID1	CompID	MZ	Time	GoodID	II GR1 20	II GR2 20	II GR3 20	II GR1 40	II GR3 40	II GR2 40	II GR1 42	II GR2 42	II GR3 42	Ratio 20	StdDev 20	PValue 20	Ratio 40	StdDev 40	PValue 40	Ratio 42	StdDev 42	PValue 42	Ratio 2(0)	StdDev 2(0)	PValue 2(0)	Ratio 4(0)	StdDev 4(0)	PValue 4(0)	Ratio 4(2)	StdDev 4(2)	PValue 4(2)	Avg 20	Avg 40	Avg 42	MaxChange	CV 20	CV 40	CV 42	PRElement	PRRoot	PRSize	Charge	CompMW	MS2Scan
		26584	GR1 42	4	26584	5012	717.848	42.2109	1	1.4762e+06	5.30654e+06	2.22505e+07	812791	4.26085e+06	3.42997e+06	4.19165e+07	4.79447e+07	9.74008e+07	1	2.28472	1	0.292892	0.52053	0.396101	6.44991	10.5138	0.0816567	1	2.22169	1	0.248699	0.446633	0.361897	6.18284	10.789	0.140782	8.63669e+06	2.14794e+06	5.33993e+07	24.8608	111.085	68.5031	63.4139	0	26584	1	2	1433.68	6582
		26584	GR1 42	4	26584	5012	717.848	42.2109	1	1.4762e+06	5.30654e+06	2.22505e+07	812791	4.26085e+06	3.42997e+06	4.19165e+07	4.79447e+07	9.74008e+07	1	2.28472	1	0.292892	0.52053	0.396101	6.44991	10.5138	0.0816567	1	2.22169	1	0.248699	0.446633	0.361897	6.18284	10.789	0.140782	8.63669e+06	2.14794e+06	5.33993e+07	24.8608	111.085	68.5031	63.4139	0	26584	1	2	1433.68	6602
		26584	GR3 42	4	26584	5012	717.848	42.2109	1	1.4762e+06	5.30654e+06	2.22505e+07	812791	4.26085e+06	3.42997e+06	4.19165e+07	4.79447e+07	9.74008e+07	1	2.28472	1	0.292892	0.52053	0.396101	6.44991	10.5138	0.0816567	1	2.22169	1	0.248699	0.446633	0.361897	6.18284	10.789	0.140782	8.63669e+06	2.14794e+06	5.33993e+07	24.8608	111.085	68.5031	63.4139	0	26584	1	2	1433.68	6419
		26584	GR3 42	4	26584	5012	717.848	42.2109	1	1.4762e+06	5.30654e+06	2.22505e+07	812791	4.26085e+06	3.42997e+06	4.19165e+07	4.79447e+07	9.74008e+07	1	2.28472	1	0.292892	0.52053	0.396101	6.44991	10.5138	0.0816567	1	2.22169	1	0.248699	0.446633	0.361897	6.18284	10.789	0.140782	8.63669e+06	2.14794e+06	5.33993e+07	24.8608	111.085	68.5031	63.4139	0	26584	1	2	1433.68	6426
Glyma13g34520.1	AT1G78860.1 D mannose binding lectin protein with Apple like carbohydrate binding domain	4	8	32	1	0.412784	1	1.27403	0.429409	0.527708	4.85127	0.413691	0.0156506
	M.P.s: 4 Items
	M.P.	Frames	Hits	Ratio 2(0)	StdDev 2(0)	PValue 2(0)	Ratio 4(0)	StdDev 4(0)	PValue 4(0)	Ratio 4(2)	StdDev 4(2)	PValue 4(2)	OtherAssignments	AvgIonScore
	ENVDGPYSLVLEPK	3	14	1	0.639888	1	0.968565	0.659082	0.143187	3.646	0.779206	0.158956	0	57.0921
		Hits: 14 Items
		FRAMEID	RAWFILE	MS2	FrameID1	CompID	MZ	Time	GoodID	II GR1 20	II GR2 20	II GR3 20	II GR1 40	II GR3 40	II GR2 40	II GR1 42	II GR2 42	II GR3 42	Ratio 20	StdDev 20	PValue 20	Ratio 40	StdDev 40	PValue 40	Ratio 42	StdDev 42	PValue 42	Ratio 2(0)	StdDev 2(0)	PValue 2(0)	Ratio 4(0)	StdDev 4(0)	PValue 4(0)	Ratio 4(2)	StdDev 4(2)	PValue 4(2)	Avg 20	Avg 40	Avg 42	MaxChange	CV 20	CV 40	CV 42	PRElement	PRRoot	PRSize	Charge	CompMW	MS2Scan
		11323	GR3 42	6	11323	2277	780.399	60.3711	1	2.52259e+07	2.13321e+07	4.5451e+07	2.39849e+07	6.28802e+06	1.98487e+07	2.08833e+07	2.4245e+08	1.24791e+08	1	0.844366	1	0.544747	0.531821	0.210544	4.21833	5.39537	0.262053	1	0.739341	1	0.426252	0.378907	0.0970905	3.35972	3.61606	0.225244	2.82728e+07	1.20513e+07	9.49886e+07	7.88202	36.967	51.9257	70.6626	0	11323	1	2	1558.78	10121
		11599	GR2 20	13	11599	846	780.398	63.7786	1	579643	1.09853e+08	6.89778e+07	3.35522e+06	6.64979e+07	495309	1.54837e+08	4.00781e+08	4.71937e+08	1	1.84643	1	0.392108	0.985849	0.405053	5.72739	8.0698	0.0865218	1	1.8717	1	0.354701	0.902239	0.376541	5.13174	7.64685	0.117015	5.41696e+07	1.9214e+07	2.77984e+08	14.4678	93.5852	160.781	55.4258	0	11599	1	2	1558.78	10418
		11599	GR2 20	13	11599	846	780.398	63.7786	1	579643	1.09853e+08	6.89778e+07	3.35522e+06	6.64979e+07	495309	1.54837e+08	4.00781e+08	4.71937e+08	1	1.84643	1	0.392108	0.985849	0.405053	5.72739	8.0698	0.0865218	1	1.8717	1	0.354701	0.902239	0.376541	5.13174	7.64685	0.117015	5.41696e+07	1.9214e+07	2.77984e+08	14.4678	93.5852	160.781	55.4258	0	11599	1	2	1558.78	10697
		11599	GR2 20	13	11599	846	780.398	63.7786	1	579643	1.09853e+08	6.89778e+07	3.35522e+06	6.64979e+07	495309	1.54837e+08	4.00781e+08	4.71937e+08	1	1.84643	1	0.392108	0.985849	0.405053	5.72739	8.0698	0.0865218	1	1.8717	1	0.354701	0.902239	0.376541	5.13174	7.64685	0.117015	5.41696e+07	1.9214e+07	2.77984e+08	14.4678	93.5852	160.781	55.4258	0	11599	1	2	1558.78	10425
		11599	GR3 20	13	11599	846	780.398	63.7786	1	579643	1.09853e+08	6.89778e+07	3.35522e+06	6.64979e+07	495309	1.54837e+08	4.00781e+08	4.71937e+08	1	1.84643	1	0.392108	0.985849	0.405053	5.72739	8.0698	0.0865218	1	1.8717	1	0.354701	0.902239	0.376541	5.13174	7.64685	0.117015	5.41696e+07	1.9214e+07	2.77984e+08	14.4678	93.5852	160.781	55.4258	0	11599	1	2	1558.78	10669
		11599	GR3 40	13	11599	846	780.398	63.7786	1	579643	1.09853e+08	6.89778e+07	3.35522e+06	6.64979e+07	495309	1.54837e+08	4.00781e+08	4.71937e+08	1	1.84643	1	0.392108	0.985849	0.405053	5.72739	8.0698	0.0865218	1	1.8717	1	0.354701	0.902239	0.376541	5.13174	7.64685	0.117015	5.41696e+07	1.9214e+07	2.77984e+08	14.4678	93.5852	160.781	55.4258	0	11599	1	2	1558.78	11292
		11599	GR3 40	13	11599	846	780.398	63.7786	1	579643	1.09853e+08	6.89778e+07	3.35522e+06	6.64979e+07	495309	1.54837e+08	4.00781e+08	4.71937e+08	1	1.84643	1	0.392108	0.985849	0.405053	5.72739	8.0698	0.0865218	1	1.8717	1	0.354701	0.902239	0.376541	5.13174	7.64685	0.117015	5.41696e+07	1.9214e+07	2.77984e+08	14.4678	93.5852	160.781	55.4258	0	11599	1	2	1558.78	10974
		11599	GR3 40	13	11599	846	780.398	63.7786	1	579643	1.09853e+08	6.89778e+07	3.35522e+06	6.64979e+07	495309	1.54837e+08	4.00781e+08	4.71937e+08	1	1.84643	1	0.392108	0.985849	0.405053	5.72739	8.0698	0.0865218	1	1.8717	1	0.354701	0.902239	0.376541	5.13174	7.64685	0.117015	5.41696e+07	1.9214e+07	2.77984e+08	14.4678	93.5852	160.781	55.4258	0	11599	1	2	1558.78	10962
		11599	GR3 42	13	11599	846	780.398	63.7786	1	579643	1.09853e+08	6.89778e+07	3.35522e+06	6.64979e+07	495309	1.54837e+08	4.00781e+08	4.71937e+08	1	1.84643	1	0.392108	0.985849	0.405053	5.72739	8.0698	0.0865218	1	1.8717	1	0.354701	0.902239	0.376541	5.13174	7.64685	0.117015	5.41696e+07	1.9214e+07	2.77984e+08	14.4678	93.5852	160.781	55.4258	0	11599	1	2	1558.78	10392
		11599	GR3 42	13	11599	846	780.398	63.7786	1	579643	1.09853e+08	6.89778e+07	3.35522e+06	6.64979e+07	495309	1.54837e+08	4.00781e+08	4.71937e+08	1	1.84643	1	0.392108	0.985849	0.405053	5.72739	8.0698	0.0865218	1	1.8717	1	0.354701	0.902239	0.376541	5.13174	7.64685	0.117015	5.41696e+07	1.9214e+07	2.77984e+08	14.4678	93.5852	160.781	55.4258	0	11599	1	2	1558.78	10669
		11599	GR3 42	13	11599	846	780.398	63.7786	1	579643	1.09853e+08	6.89778e+07	3.35522e+06	6.64979e+07	495309	1.54837e+08	4.00781e+08	4.71937e+08	1	1.84643	1	0.392108	0.985849	0.405053	5.72739	8.0698	0.0865218	1	1.8717	1	0.354701	0.902239	0.376541	5.13174	7.64685	0.117015	5.41696e+07	1.9214e+07	2.77984e+08	14.4678	93.5852	160.781	55.4258	0	11599	1	2	1558.78	10678
		11599	GR3 42	13	11599	846	780.398	63.7786	1	579643	1.09853e+08	6.89778e+07	3.35522e+06	6.64979e+07	495309	1.54837e+08	4.00781e+08	4.71937e+08	1	1.84643	1	0.392108	0.985849	0.405053	5.72739	8.0698	0.0865218	1	1.8717	1	0.354701	0.902239	0.376541	5.13174	7.64685	0.117015	5.41696e+07	1.9214e+07	2.77984e+08	14.4678	93.5852	160.781	55.4258	0	11599	1	2	1558.78	10367
		11599	GR3 42	13	11599	846	780.398	63.7786	1	579643	1.09853e+08	6.89778e+07	3.35522e+06	6.64979e+07	495309	1.54837e+08	4.00781e+08	4.71937e+08	1	1.84643	1	0.392108	0.985849	0.405053	5.72739	8.0698	0.0865218	1	1.8717	1	0.354701	0.902239	0.376541	5.13174	7.64685	0.117015	5.41696e+07	1.9214e+07	2.77984e+08	14.4678	93.5852	160.781	55.4258	0	11599	1	2	1558.78	10403
		15531	GR3 40	13	15531	760	780.41	62.8315	1	1.21857e+08	4.25065e+06	9.02481e+07	2.0855e+08	1.25226e+08	1.83728e+08	2.62281e+08	3.9917e+08	1.58232e+06	1	1.68786	1	2.39192	2.61183	0.0871426	3.06456	5.38696	0.329486	1	1.74766	1	1.85424	1.97437	0.226652	2.38023	4.1223	0.368268	6.8341e+07	1.26721e+08	1.62667e+08	2.38023	87.3831	19.0954	85.8062	0	15531	2	2	1558.8	10690
	FENSGELGPYIVEYGADYR	3	7	1	0.788714	1	2.08758	1.18705	0.916063	15.1058	1.21191	0.589911	0	80.2986
		Hits: 7 Items
		FRAMEID	RAWFILE	MS2	FrameID1	CompID	MZ	Time	GoodID	II GR1 20	II GR2 20	II GR3 20	II GR1 40	II GR3 40	II GR2 40	II GR1 42	II GR2 42	II GR3 42	Ratio 20	StdDev 20	PValue 20	Ratio 40	StdDev 40	PValue 40	Ratio 42	StdDev 42	PValue 42	Ratio 2(0)	StdDev 2(0)	PValue 2(0)	Ratio 4(0)	StdDev 4(0)	PValue 4(0)	Ratio 4(2)	StdDev 4(2)	PValue 4(2)	Avg 20	Avg 40	Avg 42	MaxChange	CV 20	CV 40	CV 42	PRElement	PRRoot	PRSize	Charge	CompMW	MS2Scan
		12447	GR1 42	6	12447	8809	1090.01	79.443	1	1.63366e+06	2.80005e+07	4.41745e+06	2.96257e+06	9.01441e+06	2.42187e+07	7.2564e+06	2.48935e+07	2.71982e+06	1	2.55253	1	1.06296	2.32147	0.949158	1.02402	2.33896	0.981039	1	2.55942	1	0.832423	1.75978	0.854415	0.780326	1.61194	0.8067	1.04495e+07	8.69844e+06	8.15405e+06	1.28151	127.971	83.4334	78.6016	0	12447	2	2	2178	13449
		12447	GR2 40	6	12447	8809	1090.01	79.443	1	1.63366e+06	2.80005e+07	4.41745e+06	2.96257e+06	9.01441e+06	2.42187e+07	7.2564e+06	2.48935e+07	2.71982e+06	1	2.55253	1	1.06296	2.32147	0.949158	1.02402	2.33896	0.981039	1	2.55942	1	0.832423	1.75978	0.854415	0.780326	1.61194	0.8067	1.04495e+07	8.69844e+06	8.15405e+06	1.28151	127.971	83.4334	78.6016	0	12447	2	2	2178	14006
		12447	GR2 40	6	12447	8809	1090.01	79.443	1	1.63366e+06	2.80005e+07	4.41745e+06	2.96257e+06	9.01441e+06	2.42187e+07	7.2564e+06	2.48935e+07	2.71982e+06	1	2.55253	1	1.06296	2.32147	0.949158	1.02402	2.33896	0.981039	1	2.55942	1	0.832423	1.75978	0.854415	0.780326	1.61194	0.8067	1.04495e+07	8.69844e+06	8.15405e+06	1.28151	127.971	83.4334	78.6016	0	12447	2	2	2178	14296
		12447	GR2 42	6	12447	8809	1090.01	79.443	1	1.63366e+06	2.80005e+07	4.41745e+06	2.96257e+06	9.01441e+06	2.42187e+07	7.2564e+06	2.48935e+07	2.71982e+06	1	2.55253	1	1.06296	2.32147	0.949158	1.02402	2.33896	0.981039	1	2.55942	1	0.832423	1.75978	0.854415	0.780326	1.61194	0.8067	1.04495e+07	8.69844e+06	8.15405e+06	1.28151	127.971	83.4334	78.6016	0	12447	2	2	2178	13439
		12447	GR2 42	6	12447	8809	1090.01	79.443	1	1.63366e+06	2.80005e+07	4.41745e+06	2.96257e+06	9.01441e+06	2.42187e+07	7.2564e+06	2.48935e+07	2.71982e+06	1	2.55253	1	1.06296	2.32147	0.949158	1.02402	2.33896	0.981039	1	2.55942	1	0.832423	1.75978	0.854415	0.780326	1.61194	0.8067	1.04495e+07	8.69844e+06	8.15405e+06	1.28151	127.971	83.4334	78.6016	0	12447	2	2	2178	13426
		25177	GR2 40	1	25177	8809	1090.5	78.4432	1	1.34573e+06	1.81416e+07	1.81888e+06	1.46313e+06	1.08836e+07	1.86862e+07	0	337360	1.54832e+06	1	2.69314	1	1.45652	3.17563	0.685508	0.0885039	0.23382	0.361673	1	2.68745	1	1.15725	2.46305	0.875845	0.0848145	0.234781	0.359329	6.5607e+06	7.59238e+06	556443	13.6445	134.373	78.4636	142.444	1	12447	2	2	2178	13994
		29692	GR2 42	1	29692	13738	727.004	81.795	1	247553	410289	174430	375004	0	4.0841e+06	4.03999e+06	3.44807e+07	152415	1	0.870388	1	5.35775	10.469	0.45163	46.4668	87.9809	0.365082	1	0.87157	1	3.92122	7.61486	0.482067	31.9318	56.8024	0.337962	259763	1.01859e+06	8.2947e+06	31.9318	43.5785	150.618	134.308	0	29692	2	3	2177.99	13480
	GLALYYK	1	10	1	0.80605	1	1.20525	0.689009	0.540182	3.15966	0.565241	0.00538625	0	24.566
		Hits: 10 Items
		FRAMEID	RAWFILE	MS2	FrameID1	CompID	MZ	Time	GoodID	II GR1 20	II GR2 20	II GR3 20	II GR1 40	II GR3 40	II GR2 40	II GR1 42	II GR2 42	II GR3 42	Ratio 20	StdDev 20	PValue 20	Ratio 40	StdDev 40	PValue 40	Ratio 42	StdDev 42	PValue 42	Ratio 2(0)	StdDev 2(0)	PValue 2(0)	Ratio 4(0)	StdDev 4(0)	PValue 4(0)	Ratio 4(2)	StdDev 4(2)	PValue 4(2)	Avg 20	Avg 40	Avg 42	MaxChange	CV 20	CV 40	CV 42	PRElement	PRRoot	PRSize	Charge	CompMW	MS2Scan
		2317	GR1 20	15	2317	1796	414.236	34.2404	1	4.74522e+07	3.57106e+07	2.32251e+07	7.24436e+07	3.59078e+07	5.74979e+07	1.15972e+08	1.44945e+08	1.29634e+08	1	0.683278	1	1.55891	1.05055	0.204519	3.67101	1.66289	0.00111103	1	0.80605	1	1.20525	0.830425	0.540182	3.15966	1.78597	0.00538625	3.35986e+07	4.04945e+07	1.0616e+08	3.15966	40.3025	28.5984	16.2216	0	2317	1	2	826.458	4971
		2317	GR1 42	15	2317	1796	414.236	34.2404	1	4.74522e+07	3.57106e+07	2.32251e+07	7.24436e+07	3.59078e+07	5.74979e+07	1.15972e+08	1.44945e+08	1.29634e+08	1	0.683278	1	1.55891	1.05055	0.204519	3.67101	1.66289	0.00111103	1	0.80605	1	1.20525	0.830425	0.540182	3.15966	1.78597	0.00538625	3.35986e+07	4.04945e+07	1.0616e+08	3.15966	40.3025	28.5984	16.2216	0	2317	1	2	826.458	5116
		2317	GR1 42	15	2317	1796	414.236	34.2404	1	4.74522e+07	3.57106e+07	2.32251e+07	7.24436e+07	3.59078e+07	5.74979e+07	1.15972e+08	1.44945e+08	1.29634e+08	1	0.683278	1	1.55891	1.05055	0.204519	3.67101	1.66289	0.00111103	1	0.80605	1	1.20525	0.830425	0.540182	3.15966	1.78597	0.00538625	3.35986e+07	4.04945e+07	1.0616e+08	3.15966	40.3025	28.5984	16.2216	0	2317	1	2	826.458	5127
		2317	GR2 40	15	2317	1796	414.236	34.2404	1	4.74522e+07	3.57106e+07	2.32251e+07	7.24436e+07	3.59078e+07	5.74979e+07	1.15972e+08	1.44945e+08	1.29634e+08	1	0.683278	1	1.55891	1.05055	0.204519	3.67101	1.66289	0.00111103	1	0.80605	1	1.20525	0.830425	0.540182	3.15966	1.78597	0.00538625	3.35986e+07	4.04945e+07	1.0616e+08	3.15966	40.3025	28.5984	16.2216	0	2317	1	2	826.458	5175
		2317	GR2 42	15	2317	1796	414.236	34.2404	1	4.74522e+07	3.57106e+07	2.32251e+07	7.24436e+07	3.59078e+07	5.74979e+07	1.15972e+08	1.44945e+08	1.29634e+08	1	0.683278	1	1.55891	1.05055	0.204519	3.67101	1.66289	0.00111103	1	0.80605	1	1.20525	0.830425	0.540182	3.15966	1.78597	0.00538625	3.35986e+07	4.04945e+07	1.0616e+08	3.15966	40.3025	28.5984	16.2216	0	2317	1	2	826.458	4590
		2317	GR2 42	15	2317	1796	414.236	34.2404	1	4.74522e+07	3.57106e+07	2.32251e+07	7.24436e+07	3.59078e+07	5.74979e+07	1.15972e+08	1.44945e+08	1.29634e+08	1	0.683278	1	1.55891	1.05055	0.204519	3.67101	1.66289	0.00111103	1	0.80605	1	1.20525	0.830425	0.540182	3.15966	1.78597	0.00538625	3.35986e+07	4.04945e+07	1.0616e+08	3.15966	40.3025	28.5984	16.2216	0	2317	1	2	826.458	4599
		2317	GR3 20	15	2317	1796	414.236	34.2404	1	4.74522e+07	3.57106e+07	2.32251e+07	7.24436e+07	3.59078e+07	5.74979e+07	1.15972e+08	1.44945e+08	1.29634e+08	1	0.683278	1	1.55891	1.05055	0.204519	3.67101	1.66289	0.00111103	1	0.80605	1	1.20525	0.830425	0.540182	3.15966	1.78597	0.00538625	3.35986e+07	4.04945e+07	1.0616e+08	3.15966	40.3025	28.5984	16.2216	0	2317	1	2	826.458	4985
		2317	GR3 20	15	2317	1796	414.236	34.2404	1	4.74522e+07	3.57106e+07	2.32251e+07	7.24436e+07	3.59078e+07	5.74979e+07	1.15972e+08	1.44945e+08	1.29634e+08	1	0.683278	1	1.55891	1.05055	0.204519	3.67101	1.66289	0.00111103	1	0.80605	1	1.20525	0.830425	0.540182	3.15966	1.78597	0.00538625	3.35986e+07	4.04945e+07	1.0616e+08	3.15966	40.3025	28.5984	16.2216	0	2317	1	2	826.458	4994
		2317	GR3 42	15	2317	1796	414.236	34.2404	1	4.74522e+07	3.57106e+07	2.32251e+07	7.24436e+07	3.59078e+07	5.74979e+07	1.15972e+08	1.44945e+08	1.29634e+08	1	0.683278	1	1.55891	1.05055	0.204519	3.67101	1.66289	0.00111103	1	0.80605	1	1.20525	0.830425	0.540182	3.15966	1.78597	0.00538625	3.35986e+07	4.04945e+07	1.0616e+08	3.15966	40.3025	28.5984	16.2216	0	2317	1	2	826.458	5024
		2317	GR3 42	15	2317	1796	414.236	34.2404	1	4.74522e+07	3.57106e+07	2.32251e+07	7.24436e+07	3.59078e+07	5.74979e+07	1.15972e+08	1.44945e+08	1.29634e+08	1	0.683278	1	1.55891	1.05055	0.204519	3.67101	1.66289	0.00111103	1	0.80605	1	1.20525	0.830425	0.540182	3.15966	1.78597	0.00538625	3.35986e+07	4.04945e+07	1.0616e+08	3.15966	40.3025	28.5984	16.2216	0	2317	1	2	826.458	5012
	WVWEANR	1	1	1	1.89003	1	2.16173	1.81069	0.408869	5.62389	1.61084	0.159287	0	16.31
		Hits: 1 Items
		FRAMEID	RAWFILE	MS2	FrameID1	CompID	MZ	Time	GoodID	II GR1 20	II GR2 20	II GR3 20	II GR1 40	II GR3 40	II GR2 40	II GR1 42	II GR2 42	II GR3 42	Ratio 20	StdDev 20	PValue 20	Ratio 40	StdDev 40	PValue 40	Ratio 42	StdDev 42	PValue 42	Ratio 2(0)	StdDev 2(0)	PValue 2(0)	Ratio 4(0)	StdDev 4(0)	PValue 4(0)	Ratio 4(2)	StdDev 4(2)	PValue 4(2)	Avg 20	Avg 40	Avg 42	MaxChange	CV 20	CV 40	CV 42	PRElement	PRRoot	PRSize	Charge	CompMW	MS2Scan
		2841	GR2 42	5	2841	2889	480.735	39.7874	1	2.70484e+06	2.55373e+07	9.22596e+06	4.92466e+06	2.94115e+07	6.81639e+07	1.68963e+07	1.58448e+08	8.58265e+07	1	1.88334	1	2.73566	5.12919	0.363022	6.97048	12.2314	0.207037	1	1.89003	1	2.16173	3.91422	0.408869	5.62389	9.05921	0.159287	1.14564e+07	2.47657e+07	6.44295e+07	5.62389	94.5017	86.5669	66.5828	0	2841	1	2	959.466	5807
Glyma06g18120.1	AT3G04120.1 glyceraldehyde 3 phosphate dehydrogenase C subunit 1	5	11	49	1	0.20238	1	1.30419	0.217808	0.774308	4.01422	0.203985	0.000883421
	M.P.s: 5 Items
	M.P.	Frames	Hits	Ratio 2(0)	StdDev 2(0)	PValue 2(0)	Ratio 4(0)	StdDev 4(0)	PValue 4(0)	Ratio 4(2)	StdDev 4(2)	PValue 4(2)	OtherAssignments	AvgIonScore
	AASFNIIPSSTGAAK	2	18	1	0.348577	1	1.30623	0.391244	0.406494	4.88709	0.478736	0.0415316	0	34.2056
		Hits: 18 Items
		FRAMEID	RAWFILE	MS2	FrameID1	CompID	MZ	Time	GoodID	II GR1 20	II GR2 20	II GR3 20	II GR1 40	II GR3 40	II GR2 40	II GR1 42	II GR2 42	II GR3 42	Ratio 20	StdDev 20	PValue 20	Ratio 40	StdDev 40	PValue 40	Ratio 42	StdDev 42	PValue 42	Ratio 2(0)	StdDev 2(0)	PValue 2(0)	Ratio 4(0)	StdDev 4(0)	PValue 4(0)	Ratio 4(2)	StdDev 4(2)	PValue 4(2)	Avg 20	Avg 40	Avg 42	MaxChange	CV 20	CV 40	CV 42	PRElement	PRRoot	PRSize	Charge	CompMW	MS2Scan
		3502	GR1 20	21	3502	167	717.88	46.5244	1	2.25346e+08	1.61887e+08	1.7224e+08	3.94435e+08	1.49049e+08	1.88462e+08	1.26016e+09	7.83111e+08	8.9973e+08	1	0.365116	1	1.30828	0.945455	0.532618	5.26031	2.29384	0.0292133	1	0.494349	1	1.02329	0.783696	0.949656	4.74837	3.1531	0.0795261	1.75319e+08	1.79402e+08	8.32481e+08	4.74837	24.7174	51.8687	41.6864	0	3502	1	2	1433.76	7241
		3502	GR1 40	21	3502	167	717.88	46.5244	1	2.25346e+08	1.61887e+08	1.7224e+08	3.94435e+08	1.49049e+08	1.88462e+08	1.26016e+09	7.83111e+08	8.9973e+08	1	0.365116	1	1.30828	0.945455	0.532618	5.26031	2.29384	0.0292133	1	0.494349	1	1.02329	0.783696	0.949656	4.74837	3.1531	0.0795261	1.75319e+08	1.79402e+08	8.32481e+08	4.74837	24.7174	51.8687	41.6864	0	3502	1	2	1433.76	7466
		3502	GR1 42	21	3502	167	717.88	46.5244	1	2.25346e+08	1.61887e+08	1.7224e+08	3.94435e+08	1.49049e+08	1.88462e+08	1.26016e+09	7.83111e+08	8.9973e+08	1	0.365116	1	1.30828	0.945455	0.532618	5.26031	2.29384	0.0292133	1	0.494349	1	1.02329	0.783696	0.949656	4.74837	3.1531	0.0795261	1.75319e+08	1.79402e+08	8.32481e+08	4.74837	24.7174	51.8687	41.6864	0	3502	1	2	1433.76	7305
		3502	GR1 42	21	3502	167	717.88	46.5244	1	2.25346e+08	1.61887e+08	1.7224e+08	3.94435e+08	1.49049e+08	1.88462e+08	1.26016e+09	7.83111e+08	8.9973e+08	1	0.365116	1	1.30828	0.945455	0.532618	5.26031	2.29384	0.0292133	1	0.494349	1	1.02329	0.783696	0.949656	4.74837	3.1531	0.0795261	1.75319e+08	1.79402e+08	8.32481e+08	4.74837	24.7174	51.8687	41.6864	0	3502	1	2	1433.76	7413
		3502	GR1 42	21	3502	167	717.88	46.5244	1	2.25346e+08	1.61887e+08	1.7224e+08	3.94435e+08	1.49049e+08	1.88462e+08	1.26016e+09	7.83111e+08	8.9973e+08	1	0.365116	1	1.30828	0.945455	0.532618	5.26031	2.29384	0.0292133	1	0.494349	1	1.02329	0.783696	0.949656	4.74837	3.1531	0.0795261	1.75319e+08	1.79402e+08	8.32481e+08	4.74837	24.7174	51.8687	41.6864	0	3502	1	2	1433.76	7401
		3502	GR1 42	21	3502	167	717.88	46.5244	1	2.25346e+08	1.61887e+08	1.7224e+08	3.94435e+08	1.49049e+08	1.88462e+08	1.26016e+09	7.83111e+08	8.9973e+08	1	0.365116	1	1.30828	0.945455	0.532618	5.26031	2.29384	0.0292133	1	0.494349	1	1.02329	0.783696	0.949656	4.74837	3.1531	0.0795261	1.75319e+08	1.79402e+08	8.32481e+08	4.74837	24.7174	51.8687	41.6864	0	3502	1	2	1433.76	7309
		3502	GR2 42	21	3502	167	717.88	46.5244	1	2.25346e+08	1.61887e+08	1.7224e+08	3.94435e+08	1.49049e+08	1.88462e+08	1.26016e+09	7.83111e+08	8.9973e+08	1	0.365116	1	1.30828	0.945455	0.532618	5.26031	2.29384	0.0292133	1	0.494349	1	1.02329	0.783696	0.949656	4.74837	3.1531	0.0795261	1.75319e+08	1.79402e+08	8.32481e+08	4.74837	24.7174	51.8687	41.6864	0	3502	1	2	1433.76	6875
		3502	GR2 42	21	3502	167	717.88	46.5244	1	2.25346e+08	1.61887e+08	1.7224e+08	3.94435e+08	1.49049e+08	1.88462e+08	1.26016e+09	7.83111e+08	8.9973e+08	1	0.365116	1	1.30828	0.945455	0.532618	5.26031	2.29384	0.0292133	1	0.494349	1	1.02329	0.783696	0.949656	4.74837	3.1531	0.0795261	1.75319e+08	1.79402e+08	8.32481e+08	4.74837	24.7174	51.8687	41.6864	0	3502	1	2	1433.76	6885
		3502	GR3 20	21	3502	167	717.88	46.5244	1	2.25346e+08	1.61887e+08	1.7224e+08	3.94435e+08	1.49049e+08	1.88462e+08	1.26016e+09	7.83111e+08	8.9973e+08	1	0.365116	1	1.30828	0.945455	0.532618	5.26031	2.29384	0.0292133	1	0.494349	1	1.02329	0.783696	0.949656	4.74837	3.1531	0.0795261	1.75319e+08	1.79402e+08	8.32481e+08	4.74837	24.7174	51.8687	41.6864	0	3502	1	2	1433.76	7285
		3502	GR3 40	21	3502	167	717.88	46.5244	1	2.25346e+08	1.61887e+08	1.7224e+08	3.94435e+08	1.49049e+08	1.88462e+08	1.26016e+09	7.83111e+08	8.9973e+08	1	0.365116	1	1.30828	0.945455	0.532618	5.26031	2.29384	0.0292133	1	0.494349	1	1.02329	0.783696	0.949656	4.74837	3.1531	0.0795261	1.75319e+08	1.79402e+08	8.32481e+08	4.74837	24.7174	51.8687	41.6864	0	3502	1	2	1433.76	7804
		3502	GR3 40	21	3502	167	717.88	46.5244	1	2.25346e+08	1.61887e+08	1.7224e+08	3.94435e+08	1.49049e+08	1.88462e+08	1.26016e+09	7.83111e+08	8.9973e+08	1	0.365116	1	1.30828	0.945455	0.532618	5.26031	2.29384	0.0292133	1	0.494349	1	1.02329	0.783696	0.949656	4.74837	3.1531	0.0795261	1.75319e+08	1.79402e+08	8.32481e+08	4.74837	24.7174	51.8687	41.6864	0	3502	1	2	1433.76	7811
		3502	GR3 42	21	3502	167	717.88	46.5244	1	2.25346e+08	1.61887e+08	1.7224e+08	3.94435e+08	1.49049e+08	1.88462e+08	1.26016e+09	7.83111e+08	8.9973e+08	1	0.365116	1	1.30828	0.945455	0.532618	5.26031	2.29384	0.0292133	1	0.494349	1	1.02329	0.783696	0.949656	4.74837	3.1531	0.0795261	1.75319e+08	1.79402e+08	8.32481e+08	4.74837	24.7174	51.8687	41.6864	0	3502	1	2	1433.76	7372
		3502	GR3 42	21	3502	167	717.88	46.5244	1	2.25346e+08	1.61887e+08	1.7224e+08	3.94435e+08	1.49049e+08	1.88462e+08	1.26016e+09	7.83111e+08	8.9973e+08	1	0.365116	1	1.30828	0.945455	0.532618	5.26031	2.29384	0.0292133	1	0.494349	1	1.02329	0.783696	0.949656	4.74837	3.1531	0.0795261	1.75319e+08	1.79402e+08	8.32481e+08	4.74837	24.7174	51.8687	41.6864	0	3502	1	2	1433.76	7373
		3502	GR3 42	21	3502	167	717.88	46.5244	1	2.25346e+08	1.61887e+08	1.7224e+08	3.94435e+08	1.49049e+08	1.88462e+08	1.26016e+09	7.83111e+08	8.9973e+08	1	0.365116	1	1.30828	0.945455	0.532618	5.26031	2.29384	0.0292133	1	0.494349	1	1.02329	0.783696	0.949656	4.74837	3.1531	0.0795261	1.75319e+08	1.79402e+08	8.32481e+08	4.74837	24.7174	51.8687	41.6864	0	3502	1	2	1433.76	7362
		3502	GR3 42	21	3502	167	717.88	46.5244	1	2.25346e+08	1.61887e+08	1.7224e+08	3.94435e+08	1.49049e+08	1.88462e+08	1.26016e+09	7.83111e+08	8.9973e+08	1	0.365116	1	1.30828	0.945455	0.532618	5.26031	2.29384	0.0292133	1	0.494349	1	1.02329	0.783696	0.949656	4.74837	3.1531	0.0795261	1.75319e+08	1.79402e+08	8.32481e+08	4.74837	24.7174	51.8687	41.6864	0	3502	1	2	1433.76	7365
		14773	GR3 20	3	14773	167	717.888	46.5249	1	1.73004e+08	1.27176e+08	2.21186e+08	3.77226e+08	2.76172e+08	2.62998e+08	1.25288e+09	7.23272e+08	8.85569e+08	1	0.541001	1	1.75768	0.835054	0.0475024	5.48889	3.04605	0.0347588	1	0.491588	1	1.40614	0.639949	0.142767	5.03722	3.47984	0.0875115	1.61522e+08	2.27123e+08	8.13624e+08	5.03722	24.5794	20.9317	44.5032	0	3502	1	2	1433.76	7298
		14773	GR3 40	3	14773	167	717.888	46.5249	1	1.73004e+08	1.27176e+08	2.21186e+08	3.77226e+08	2.76172e+08	2.62998e+08	1.25288e+09	7.23272e+08	8.85569e+08	1	0.541001	1	1.75768	0.835054	0.0475024	5.48889	3.04605	0.0347588	1	0.491588	1	1.40614	0.639949	0.142767	5.03722	3.47984	0.0875115	1.61522e+08	2.27123e+08	8.13624e+08	5.03722	24.5794	20.9317	44.5032	0	3502	1	2	1433.76	7793
		14773	GR3 40	3	14773	167	717.888	46.5249	1	1.73004e+08	1.27176e+08	2.21186e+08	3.77226e+08	2.76172e+08	2.62998e+08	1.25288e+09	7.23272e+08	8.85569e+08	1	0.541001	1	1.75768	0.835054	0.0475024	5.48889	3.04605	0.0347588	1	0.491588	1	1.40614	0.639949	0.142767	5.03722	3.47984	0.0875115	1.61522e+08	2.27123e+08	8.13624e+08	5.03722	24.5794	20.9317	44.5032	0	3502	1	2	1433.76	7799
	GILGYTEDDVVSTDFVGDNR	2	4	1	1.59471	1	2.89853	1.40982	0.553684	18.9373	1.55518	0.299219	0	72.8475
		Hits: 4 Items
		FRAMEID	RAWFILE	MS2	FrameID1	CompID	MZ	Time	GoodID	II GR1 20	II GR2 20	II GR3 20	II GR1 40	II GR3 40	II GR2 40	II GR1 42	II GR2 42	II GR3 42	Ratio 20	StdDev 20	PValue 20	Ratio 40	StdDev 40	PValue 40	Ratio 42	StdDev 42	PValue 42	Ratio 2(0)	StdDev 2(0)	PValue 2(0)	Ratio 4(0)	StdDev 4(0)	PValue 4(0)	Ratio 4(2)	StdDev 4(2)	PValue 4(2)	Avg 20	Avg 40	Avg 42	MaxChange	CV 20	CV 40	CV 42	PRElement	PRRoot	PRSize	Charge	CompMW	MS2Scan
		6532	GR1 42	16	6532	7042	1086.52	78.258	1	1.84807e+07	3.18116e+06	3.59076e+06	2.01784e+07	3.17069e+06	7.10094e+06	7.4933e+07	1.05768e+07	5.16038e+06	1	2.07124	1	1.20581	2.3066	0.821551	3.59052	8.32952	0.434652	1	2.17665	1	0.900616	1.76359	0.904643	3.29244	8.09013	0.473782	8.18964e+06	7.37572e+06	2.69639e+07	3.65576	108.833	86.9879	136.886	0	6532	1	2	2171.03	13274
		6740	GR1 20	4	6740	2554	1087.01	80.5302	1	7.50187e+06	450325	1.97452e+06	3.43065e+07	161560	3.46992e+07	1.35447e+08	2.5194e+08	4.81138e+06	1	2.24263	1	6.96779	13.8054	0.223857	39.5094	81.6659	0.216067	1	2.34304	1	5.04853	10.2554	0.243611	29.3923	59.0404	0.183437	3.21705e+06	1.62414e+07	9.45566e+07	29.3923	117.152	85.9849	83.7179	1	19785	2	2	2172	13228
		6740	GR1 20	4	6740	2554	1087.01	80.5302	1	7.50187e+06	450325	1.97452e+06	3.43065e+07	161560	3.46992e+07	1.35447e+08	2.5194e+08	4.81138e+06	1	2.24263	1	6.96779	13.8054	0.223857	39.5094	81.6659	0.216067	1	2.34304	1	5.04853	10.2554	0.243611	29.3923	59.0404	0.183437	3.21705e+06	1.62414e+07	9.45566e+07	29.3923	117.152	85.9849	83.7179	1	19785	2	2	2172	13250
		6740	GR2 40	4	6740	2554	1087.01	80.5302	1	7.50187e+06	450325	1.97452e+06	3.43065e+07	161560	3.46992e+07	1.35447e+08	2.5194e+08	4.81138e+06	1	2.24263	1	6.96779	13.8054	0.223857	39.5094	81.6659	0.216067	1	2.34304	1	5.04853	10.2554	0.243611	29.3923	59.0404	0.183437	3.21705e+06	1.62414e+07	9.45566e+07	29.3923	117.152	85.9849	83.7179	1	19785	2	2	2172	13733
	IGINGFGR	2	11	1	0.261239	1	1.01881	0.274427	0.508226	2.56995	0.233488	0.000238899	0	31.2091
		Hits: 11 Items
		FRAMEID	RAWFILE	MS2	FrameID1	CompID	MZ	Time	GoodID	II GR1 20	II GR2 20	II GR3 20	II GR1 40	II GR3 40	II GR2 40	II GR1 42	II GR2 42	II GR3 42	Ratio 20	StdDev 20	PValue 20	Ratio 40	StdDev 40	PValue 40	Ratio 42	StdDev 42	PValue 42	Ratio 2(0)	StdDev 2(0)	PValue 2(0)	Ratio 4(0)	StdDev 4(0)	PValue 4(0)	Ratio 4(2)	StdDev 4(2)	PValue 4(2)	Avg 20	Avg 40	Avg 42	MaxChange	CV 20	CV 40	CV 42	PRElement	PRRoot	PRSize	Charge	CompMW	MS2Scan
		2165	GR2 40	13	2165	470	417.74	32.5414	1	8.70292e+07	9.4528e+07	7.78647e+07	1.251e+08	8.86438e+07	9.96087e+07	2.19524e+08	2.70705e+08	1.85709e+08	1	0.193018	1	1.20789	0.33287	0.233206	2.60556	0.746318	0.0265776	1	0.267782	1	0.956134	0.27763	0.724568	2.243	0.549581	0.00436764	8.08736e+07	7.73261e+07	1.814e+08	2.34591	13.3891	15.6476	11.1129	1	9920	2	2	832.458	4808
		9920	GR1 42	13	9920	470	417.236	32.0343	1	2.16294e+07	1.03403e+08	8.63716e+07	1.11929e+08	1.53858e+08	1.31057e+08	4.24896e+08	4.91738e+08	4.49351e+08	1	1.2245	1	1.87719	1.44719	0.115019	6.4615	4.43599	0.00035924	1	1.18898	1	1.54312	1.29594	0.264463	5.80004	4.46683	0.00463212	6.42932e+07	9.92124e+07	3.72903e+08	5.80004	59.4488	24.5325	17.565	0	9920	2	2	832.458	4925
		9920	GR1 42	13	9920	470	417.236	32.0343	1	2.16294e+07	1.03403e+08	8.63716e+07	1.11929e+08	1.53858e+08	1.31057e+08	4.24896e+08	4.91738e+08	4.49351e+08	1	1.2245	1	1.87719	1.44719	0.115019	6.4615	4.43599	0.00035924	1	1.18898	1	1.54312	1.29594	0.264463	5.80004	4.46683	0.00463212	6.42932e+07	9.92124e+07	3.72903e+08	5.80004	59.4488	24.5325	17.565	0	9920	2	2	832.458	4936
		9920	GR2 20	13	9920	470	417.236	32.0343	1	2.16294e+07	1.03403e+08	8.63716e+07	1.11929e+08	1.53858e+08	1.31057e+08	4.24896e+08	4.91738e+08	4.49351e+08	1	1.2245	1	1.87719	1.44719	0.115019	6.4615	4.43599	0.00035924	1	1.18898	1	1.54312	1.29594	0.264463	5.80004	4.46683	0.00463212	6.42932e+07	9.92124e+07	3.72903e+08	5.80004	59.4488	24.5325	17.565	0	9920	2	2	832.458	4844
		9920	GR2 20	13	9920	470	417.236	32.0343	1	2.16294e+07	1.03403e+08	8.63716e+07	1.11929e+08	1.53858e+08	1.31057e+08	4.24896e+08	4.91738e+08	4.49351e+08	1	1.2245	1	1.87719	1.44719	0.115019	6.4615	4.43599	0.00035924	1	1.18898	1	1.54312	1.29594	0.264463	5.80004	4.46683	0.00463212	6.42932e+07	9.92124e+07	3.72903e+08	5.80004	59.4488	24.5325	17.565	0	9920	2	2	832.458	5134
		9920	GR2 20	13	9920	470	417.236	32.0343	1	2.16294e+07	1.03403e+08	8.63716e+07	1.11929e+08	1.53858e+08	1.31057e+08	4.24896e+08	4.91738e+08	4.49351e+08	1	1.2245	1	1.87719	1.44719	0.115019	6.4615	4.43599	0.00035924	1	1.18898	1	1.54312	1.29594	0.264463	5.80004	4.46683	0.00463212	6.42932e+07	9.92124e+07	3.72903e+08	5.80004	59.4488	24.5325	17.565	0	9920	2	2	832.458	4854
		9920	GR2 42	13	9920	470	417.236	32.0343	1	2.16294e+07	1.03403e+08	8.63716e+07	1.11929e+08	1.53858e+08	1.31057e+08	4.24896e+08	4.91738e+08	4.49351e+08	1	1.2245	1	1.87719	1.44719	0.115019	6.4615	4.43599	0.00035924	1	1.18898	1	1.54312	1.29594	0.264463	5.80004	4.46683	0.00463212	6.42932e+07	9.92124e+07	3.72903e+08	5.80004	59.4488	24.5325	17.565	0	9920	2	2	832.458	4315
		9920	GR3 20	13	9920	470	417.236	32.0343	1	2.16294e+07	1.03403e+08	8.63716e+07	1.11929e+08	1.53858e+08	1.31057e+08	4.24896e+08	4.91738e+08	4.49351e+08	1	1.2245	1	1.87719	1.44719	0.115019	6.4615	4.43599	0.00035924	1	1.18898	1	1.54312	1.29594	0.264463	5.80004	4.46683	0.00463212	6.42932e+07	9.92124e+07	3.72903e+08	5.80004	59.4488	24.5325	17.565	0	9920	2	2	832.458	4755
		9920	GR3 20	13	9920	470	417.236	32.0343	1	2.16294e+07	1.03403e+08	8.63716e+07	1.11929e+08	1.53858e+08	1.31057e+08	4.24896e+08	4.91738e+08	4.49351e+08	1	1.2245	1	1.87719	1.44719	0.115019	6.4615	4.43599	0.00035924	1	1.18898	1	1.54312	1.29594	0.264463	5.80004	4.46683	0.00463212	6.42932e+07	9.92124e+07	3.72903e+08	5.80004	59.4488	24.5325	17.565	0	9920	2	2	832.458	4749
		9920	GR3 40	13	9920	470	417.236	32.0343	1	2.16294e+07	1.03403e+08	8.63716e+07	1.11929e+08	1.53858e+08	1.31057e+08	4.24896e+08	4.91738e+08	4.49351e+08	1	1.2245	1	1.87719	1.44719	0.115019	6.4615	4.43599	0.00035924	1	1.18898	1	1.54312	1.29594	0.264463	5.80004	4.46683	0.00463212	6.42932e+07	9.92124e+07	3.72903e+08	5.80004	59.4488	24.5325	17.565	0	9920	2	2	832.458	5226
		9920	GR3 40	13	9920	470	417.236	32.0343	1	2.16294e+07	1.03403e+08	8.63716e+07	1.11929e+08	1.53858e+08	1.31057e+08	4.24896e+08	4.91738e+08	4.49351e+08	1	1.2245	1	1.87719	1.44719	0.115019	6.4615	4.43599	0.00035924	1	1.18898	1	1.54312	1.29594	0.264463	5.80004	4.46683	0.00463212	6.42932e+07	9.92124e+07	3.72903e+08	5.80004	59.4488	24.5325	17.565	0	9920	2	2	832.458	5221
	LVSWYDNEWGYSSR	3	6	1	1.08577	1	5.77424	1.4309	0.662295	25.0396	1.30611	0.353395	0	56.0967
		Hits: 6 Items
		FRAMEID	RAWFILE	MS2	FrameID1	CompID	MZ	Time	GoodID	II GR1 20	II GR2 20	II GR3 20	II GR1 40	II GR3 40	II GR2 40	II GR1 42	II GR2 42	II GR3 42	Ratio 20	StdDev 20	PValue 20	Ratio 40	StdDev 40	PValue 40	Ratio 42	StdDev 42	PValue 42	Ratio 2(0)	StdDev 2(0)	PValue 2(0)	Ratio 4(0)	StdDev 4(0)	PValue 4(0)	Ratio 4(2)	StdDev 4(2)	PValue 4(2)	Avg 20	Avg 40	Avg 42	MaxChange	CV 20	CV 40	CV 42	PRElement	PRRoot	PRSize	Charge	CompMW	MS2Scan
		24880	GR2 40	1	24880	3125	881.892	72.8118	1	320901	5.33399e+06	2.41997e+07	1.06455e+06	7.8055e+06	9.25561e+07	1.95727e+07	2.06031e+08	2.96726e+07	1	2.53052	1	3.39734	9.42219	0.505975	8.55066	21.3557	0.340047	1	2.4909	1	2.65314	7.20545	0.545956	6.47916	14.7813	0.291521	8.83053e+06	2.34287e+07	5.72145e+07	6.47916	124.545	147.037	103.591	0	24880	1	2	1761.77	12390
		29418	GR2 42	4	29418	2905	881.395	71.3627	1	1.78315e+06	6.42584e+06	2.78292e+07	6.35632e+06	7.36811e+06	9.24913e+07	2.10365e+07	2.20694e+08	3.13831e+07	1	2.31301	1	2.94731	7.52426	0.502904	7.57844	18.1216	0.347225	1	2.25106	1	2.2934	5.6895	0.554999	5.70933	12.3572	0.301559	1.07161e+07	2.45763e+07	6.11817e+07	5.70933	112.553	135.529	103.886	0	29418	1	2	1760.78	11585
		29418	GR2 42	4	29418	2905	881.395	71.3627	1	1.78315e+06	6.42584e+06	2.78292e+07	6.35632e+06	7.36811e+06	9.24913e+07	2.10365e+07	2.20694e+08	3.13831e+07	1	2.31301	1	2.94731	7.52426	0.502904	7.57844	18.1216	0.347225	1	2.25106	1	2.2934	5.6895	0.554999	5.70933	12.3572	0.301559	1.07161e+07	2.45763e+07	6.11817e+07	5.70933	112.553	135.529	103.886	0	29418	1	2	1760.78	11579
		29418	GR3 42	4	29418	2905	881.395	71.3627	1	1.78315e+06	6.42584e+06	2.78292e+07	6.35632e+06	7.36811e+06	9.24913e+07	2.10365e+07	2.20694e+08	3.13831e+07	1	2.31301	1	2.94731	7.52426	0.502904	7.57844	18.1216	0.347225	1	2.25106	1	2.2934	5.6895	0.554999	5.70933	12.3572	0.301559	1.07161e+07	2.45763e+07	6.11817e+07	5.70933	112.553	135.529	103.886	0	29418	1	2	1760.78	11888
		29418	GR3 42	4	29418	2905	881.395	71.3627	1	1.78315e+06	6.42584e+06	2.78292e+07	6.35632e+06	7.36811e+06	9.24913e+07	2.10365e+07	2.20694e+08	3.13831e+07	1	2.31301	1	2.94731	7.52426	0.502904	7.57844	18.1216	0.347225	1	2.25106	1	2.2934	5.6895	0.554999	5.70933	12.3572	0.301559	1.07161e+07	2.45763e+07	6.11817e+07	5.70933	112.553	135.529	103.886	0	29418	1	2	1760.78	11922
		31732	GR3 42	1	31732	10897	881.397	94.5369	1	491603	285938	102586	0	1.05615e+07	822525	1.74823e+06	719446	5.83029e+07	1	1.32673	1	12.9345	28.6046	0.410424	69.0475	158.127	0.404133	1	1.42895	1	10.9689	25.142	0.423526	67.6364	159.161	0.407066	281839	3.09146e+06	1.90626e+07	67.6364	71.4476	157.764	163.871	0	31732	1	2	1760.78	15612
	VPTVDVSVVDLTVR	2	10	1	1.85402	1	4.16576	1.90233	0.519427	16.824	1.74875	0.303736	0	60.199
		Hits: 10 Items
		FRAMEID	RAWFILE	MS2	FrameID1	CompID	MZ	Time	GoodID	II GR1 20	II GR2 20	II GR3 20	II GR1 40	II GR3 40	II GR2 40	II GR1 42	II GR2 42	II GR3 42	Ratio 20	StdDev 20	PValue 20	Ratio 40	StdDev 40	PValue 40	Ratio 42	StdDev 42	PValue 42	Ratio 2(0)	StdDev 2(0)	PValue 2(0)	Ratio 4(0)	StdDev 4(0)	PValue 4(0)	Ratio 4(2)	StdDev 4(2)	PValue 4(2)	Avg 20	Avg 40	Avg 42	MaxChange	CV 20	CV 40	CV 42	PRElement	PRRoot	PRSize	Charge	CompMW	MS2Scan
		19634	GR1 40	4	19634	1803	749.933	77.0806	1	401507	1.18229e+06	8.21477e+06	8.04292e+06	1.90426e+06	4.91015e+07	4.04063e+07	2.2783e+08	8.14193e+06	1	2.63509	1	6.02626	15.7966	0.383339	28.206	73.4817	0.323921	1	2.58426	1	4.69577	12.0324	0.396155	21.1243	50.9544	0.278397	2.90185e+06	1.36264e+07	6.12996e+07	21.1243	129.213	127.025	111.999	0	25012	2	2	1497.84	13095
		19634	GR2 40	4	19634	1803	749.933	77.0806	1	401507	1.18229e+06	8.21477e+06	8.04292e+06	1.90426e+06	4.91015e+07	4.04063e+07	2.2783e+08	8.14193e+06	1	2.63509	1	6.02626	15.7966	0.383339	28.206	73.4817	0.323921	1	2.58426	1	4.69577	12.0324	0.396155	21.1243	50.9544	0.278397	2.90185e+06	1.36264e+07	6.12996e+07	21.1243	129.213	127.025	111.999	0	25012	2	2	1497.84	13129
		19634	GR2 40	4	19634	1803	749.933	77.0806	1	401507	1.18229e+06	8.21477e+06	8.04292e+06	1.90426e+06	4.91015e+07	4.04063e+07	2.2783e+08	8.14193e+06	1	2.63509	1	6.02626	15.7966	0.383339	28.206	73.4817	0.323921	1	2.58426	1	4.69577	12.0324	0.396155	21.1243	50.9544	0.278397	2.90185e+06	1.36264e+07	6.12996e+07	21.1243	129.213	127.025	111.999	0	25012	2	2	1497.84	13404
		19634	GR2 42	4	19634	1803	749.933	77.0806	1	401507	1.18229e+06	8.21477e+06	8.04292e+06	1.90426e+06	4.91015e+07	4.04063e+07	2.2783e+08	8.14193e+06	1	2.63509	1	6.02626	15.7966	0.383339	28.206	73.4817	0.323921	1	2.58426	1	4.69577	12.0324	0.396155	21.1243	50.9544	0.278397	2.90185e+06	1.36264e+07	6.12996e+07	21.1243	129.213	127.025	111.999	0	25012	2	2	1497.84	12552
		25012	GR2 40	6	25012	1803	749.926	76.616	1	401507	4.21614e+06	2.56575e+07	5.96005e+06	4.56614e+06	1.26454e+08	4.99891e+07	4.22925e+08	2.07233e+07	1	2.69818	1	4.5245	13.0377	0.472984	16.305	44.2172	0.355135	1	2.6614	1	3.51489	9.9806	0.501003	12.0596	30.6189	0.318848	8.94029e+06	3.14241e+07	1.07816e+08	12.0596	133.07	150.882	120.826	0	25012	2	2	1497.84	13392
		25012	GR2 40	6	25012	1803	749.926	76.616	1	401507	4.21614e+06	2.56575e+07	5.96005e+06	4.56614e+06	1.26454e+08	4.99891e+07	4.22925e+08	2.07233e+07	1	2.69818	1	4.5245	13.0377	0.472984	16.305	44.2172	0.355135	1	2.6614	1	3.51489	9.9806	0.501003	12.0596	30.6189	0.318848	8.94029e+06	3.14241e+07	1.07816e+08	12.0596	133.07	150.882	120.826	0	25012	2	2	1497.84	13172
		25012	GR2 40	6	25012	1803	749.926	76.616	1	401507	4.21614e+06	2.56575e+07	5.96005e+06	4.56614e+06	1.26454e+08	4.99891e+07	4.22925e+08	2.07233e+07	1	2.69818	1	4.5245	13.0377	0.472984	16.305	44.2172	0.355135	1	2.6614	1	3.51489	9.9806	0.501003	12.0596	30.6189	0.318848	8.94029e+06	3.14241e+07	1.07816e+08	12.0596	133.07	150.882	120.826	0	25012	2	2	1497.84	13116
		25012	GR2 42	6	25012	1803	749.926	76.616	1	401507	4.21614e+06	2.56575e+07	5.96005e+06	4.56614e+06	1.26454e+08	4.99891e+07	4.22925e+08	2.07233e+07	1	2.69818	1	4.5245	13.0377	0.472984	16.305	44.2172	0.355135	1	2.6614	1	3.51489	9.9806	0.501003	12.0596	30.6189	0.318848	8.94029e+06	3.14241e+07	1.07816e+08	12.0596	133.07	150.882	120.826	0	25012	2	2	1497.84	12528
		25012	GR2 42	6	25012	1803	749.926	76.616	1	401507	4.21614e+06	2.56575e+07	5.96005e+06	4.56614e+06	1.26454e+08	4.99891e+07	4.22925e+08	2.07233e+07	1	2.69818	1	4.5245	13.0377	0.472984	16.305	44.2172	0.355135	1	2.6614	1	3.51489	9.9806	0.501003	12.0596	30.6189	0.318848	8.94029e+06	3.14241e+07	1.07816e+08	12.0596	133.07	150.882	120.826	0	25012	2	2	1497.84	12582
		25012	GR2 42	6	25012	1803	749.926	76.616	1	401507	4.21614e+06	2.56575e+07	5.96005e+06	4.56614e+06	1.26454e+08	4.99891e+07	4.22925e+08	2.07233e+07	1	2.69818	1	4.5245	13.0377	0.472984	16.305	44.2172	0.355135	1	2.6614	1	3.51489	9.9806	0.501003	12.0596	30.6189	0.318848	8.94029e+06	3.14241e+07	1.07816e+08	12.0596	133.07	150.882	120.826	0	25012	2	2	1497.84	12521
Glyma04g36870.3	AT3G04120.1 glyceraldehyde 3 phosphate dehydrogenase C subunit 1	6	11	50	1	0.202837	1	1.30003	0.218398	0.656343	3.80624	0.204126	0.00102047
	M.P.s: 6 Items
	M.P.	Frames	Hits	Ratio 2(0)	StdDev 2(0)	PValue 2(0)	Ratio 4(0)	StdDev 4(0)	PValue 4(0)	Ratio 4(2)	StdDev 4(2)	PValue 4(2)	OtherAssignments	AvgIonScore
	AASFNIIPSSTGAAK	2	18	1	0.348577	1	1.30623	0.391244	0.406494	4.88709	0.478736	0.0415316	0	34.2056
		Hits: 18 Items
		FRAMEID	RAWFILE	MS2	FrameID1	CompID	MZ	Time	GoodID	II GR1 20	II GR2 20	II GR3 20	II GR1 40	II GR3 40	II GR2 40	II GR1 42	II GR2 42	II GR3 42	Ratio 20	StdDev 20	PValue 20	Ratio 40	StdDev 40	PValue 40	Ratio 42	StdDev 42	PValue 42	Ratio 2(0)	StdDev 2(0)	PValue 2(0)	Ratio 4(0)	StdDev 4(0)	PValue 4(0)	Ratio 4(2)	StdDev 4(2)	PValue 4(2)	Avg 20	Avg 40	Avg 42	MaxChange	CV 20	CV 40	CV 42	PRElement	PRRoot	PRSize	Charge	CompMW	MS2Scan
		3502	GR1 20	21	3502	167	717.88	46.5244	1	2.25346e+08	1.61887e+08	1.7224e+08	3.94435e+08	1.49049e+08	1.88462e+08	1.26016e+09	7.83111e+08	8.9973e+08	1	0.365116	1	1.30828	0.945455	0.532618	5.26031	2.29384	0.0292133	1	0.494349	1	1.02329	0.783696	0.949656	4.74837	3.1531	0.0795261	1.75319e+08	1.79402e+08	8.32481e+08	4.74837	24.7174	51.8687	41.6864	0	3502	1	2	1433.76	7241
		3502	GR1 40	21	3502	167	717.88	46.5244	1	2.25346e+08	1.61887e+08	1.7224e+08	3.94435e+08	1.49049e+08	1.88462e+08	1.26016e+09	7.83111e+08	8.9973e+08	1	0.365116	1	1.30828	0.945455	0.532618	5.26031	2.29384	0.0292133	1	0.494349	1	1.02329	0.783696	0.949656	4.74837	3.1531	0.0795261	1.75319e+08	1.79402e+08	8.32481e+08	4.74837	24.7174	51.8687	41.6864	0	3502	1	2	1433.76	7466
		3502	GR1 42	21	3502	167	717.88	46.5244	1	2.25346e+08	1.61887e+08	1.7224e+08	3.94435e+08	1.49049e+08	1.88462e+08	1.26016e+09	7.83111e+08	8.9973e+08	1	0.365116	1	1.30828	0.945455	0.532618	5.26031	2.29384	0.0292133	1	0.494349	1	1.02329	0.783696	0.949656	4.74837	3.1531	0.0795261	1.75319e+08	1.79402e+08	8.32481e+08	4.74837	24.7174	51.8687	41.6864	0	3502	1	2	1433.76	7305
		3502	GR1 42	21	3502	167	717.88	46.5244	1	2.25346e+08	1.61887e+08	1.7224e+08	3.94435e+08	1.49049e+08	1.88462e+08	1.26016e+09	7.83111e+08	8.9973e+08	1	0.365116	1	1.30828	0.945455	0.532618	5.26031	2.29384	0.0292133	1	0.494349	1	1.02329	0.783696	0.949656	4.74837	3.1531	0.0795261	1.75319e+08	1.79402e+08	8.32481e+08	4.74837	24.7174	51.8687	41.6864	0	3502	1	2	1433.76	7413
		3502	GR1 42	21	3502	167	717.88	46.5244	1	2.25346e+08	1.61887e+08	1.7224e+08	3.94435e+08	1.49049e+08	1.88462e+08	1.26016e+09	7.83111e+08	8.9973e+08	1	0.365116	1	1.30828	0.945455	0.532618	5.26031	2.29384	0.0292133	1	0.494349	1	1.02329	0.783696	0.949656	4.74837	3.1531	0.0795261	1.75319e+08	1.79402e+08	8.32481e+08	4.74837	24.7174	51.8687	41.6864	0	3502	1	2	1433.76	7401
		3502	GR1 42	21	3502	167	717.88	46.5244	1	2.25346e+08	1.61887e+08	1.7224e+08	3.94435e+08	1.49049e+08	1.88462e+08	1.26016e+09	7.83111e+08	8.9973e+08	1	0.365116	1	1.30828	0.945455	0.532618	5.26031	2.29384	0.0292133	1	0.494349	1	1.02329	0.783696	0.949656	4.74837	3.1531	0.0795261	1.75319e+08	1.79402e+08	8.32481e+08	4.74837	24.7174	51.8687	41.6864	0	3502	1	2	1433.76	7309
		3502	GR2 42	21	3502	167	717.88	46.5244	1	2.25346e+08	1.61887e+08	1.7224e+08	3.94435e+08	1.49049e+08	1.88462e+08	1.26016e+09	7.83111e+08	8.9973e+08	1	0.365116	1	1.30828	0.945455	0.532618	5.26031	2.29384	0.0292133	1	0.494349	1	1.02329	0.783696	0.949656	4.74837	3.1531	0.0795261	1.75319e+08	1.79402e+08	8.32481e+08	4.74837	24.7174	51.8687	41.6864	0	3502	1	2	1433.76	6875
		3502	GR2 42	21	3502	167	717.88	46.5244	1	2.25346e+08	1.61887e+08	1.7224e+08	3.94435e+08	1.49049e+08	1.88462e+08	1.26016e+09	7.83111e+08	8.9973e+08	1	0.365116	1	1.30828	0.945455	0.532618	5.26031	2.29384	0.0292133	1	0.494349	1	1.02329	0.783696	0.949656	4.74837	3.1531	0.0795261	1.75319e+08	1.79402e+08	8.32481e+08	4.74837	24.7174	51.8687	41.6864	0	3502	1	2	1433.76	6885
		3502	GR3 20	21	3502	167	717.88	46.5244	1	2.25346e+08	1.61887e+08	1.7224e+08	3.94435e+08	1.49049e+08	1.88462e+08	1.26016e+09	7.83111e+08	8.9973e+08	1	0.365116	1	1.30828	0.945455	0.532618	5.26031	2.29384	0.0292133	1	0.494349	1	1.02329	0.783696	0.949656	4.74837	3.1531	0.0795261	1.75319e+08	1.79402e+08	8.32481e+08	4.74837	24.7174	51.8687	41.6864	0	3502	1	2	1433.76	7285
		3502	GR3 40	21	3502	167	717.88	46.5244	1	2.25346e+08	1.61887e+08	1.7224e+08	3.94435e+08	1.49049e+08	1.88462e+08	1.26016e+09	7.83111e+08	8.9973e+08	1	0.365116	1	1.30828	0.945455	0.532618	5.26031	2.29384	0.0292133	1	0.494349	1	1.02329	0.783696	0.949656	4.74837	3.1531	0.0795261	1.75319e+08	1.79402e+08	8.32481e+08	4.74837	24.7174	51.8687	41.6864	0	3502	1	2	1433.76	7804
		3502	GR3 40	21	3502	167	717.88	46.5244	1	2.25346e+08	1.61887e+08	1.7224e+08	3.94435e+08	1.49049e+08	1.88462e+08	1.26016e+09	7.83111e+08	8.9973e+08	1	0.365116	1	1.30828	0.945455	0.532618	5.26031	2.29384	0.0292133	1	0.494349	1	1.02329	0.783696	0.949656	4.74837	3.1531	0.0795261	1.75319e+08	1.79402e+08	8.32481e+08	4.74837	24.7174	51.8687	41.6864	0	3502	1	2	1433.76	7811
		3502	GR3 42	21	3502	167	717.88	46.5244	1	2.25346e+08	1.61887e+08	1.7224e+08	3.94435e+08	1.49049e+08	1.88462e+08	1.26016e+09	7.83111e+08	8.9973e+08	1	0.365116	1	1.30828	0.945455	0.532618	5.26031	2.29384	0.0292133	1	0.494349	1	1.02329	0.783696	0.949656	4.74837	3.1531	0.0795261	1.75319e+08	1.79402e+08	8.32481e+08	4.74837	24.7174	51.8687	41.6864	0	3502	1	2	1433.76	7372
		3502	GR3 42	21	3502	167	717.88	46.5244	1	2.25346e+08	1.61887e+08	1.7224e+08	3.94435e+08	1.49049e+08	1.88462e+08	1.26016e+09	7.83111e+08	8.9973e+08	1	0.365116	1	1.30828	0.945455	0.532618	5.26031	2.29384	0.0292133	1	0.494349	1	1.02329	0.783696	0.949656	4.74837	3.1531	0.0795261	1.75319e+08	1.79402e+08	8.32481e+08	4.74837	24.7174	51.8687	41.6864	0	3502	1	2	1433.76	7373
		3502	GR3 42	21	3502	167	717.88	46.5244	1	2.25346e+08	1.61887e+08	1.7224e+08	3.94435e+08	1.49049e+08	1.88462e+08	1.26016e+09	7.83111e+08	8.9973e+08	1	0.365116	1	1.30828	0.945455	0.532618	5.26031	2.29384	0.0292133	1	0.494349	1	1.02329	0.783696	0.949656	4.74837	3.1531	0.0795261	1.75319e+08	1.79402e+08	8.32481e+08	4.74837	24.7174	51.8687	41.6864	0	3502	1	2	1433.76	7362
		3502	GR3 42	21	3502	167	717.88	46.5244	1	2.25346e+08	1.61887e+08	1.7224e+08	3.94435e+08	1.49049e+08	1.88462e+08	1.26016e+09	7.83111e+08	8.9973e+08	1	0.365116	1	1.30828	0.945455	0.532618	5.26031	2.29384	0.0292133	1	0.494349	1	1.02329	0.783696	0.949656	4.74837	3.1531	0.0795261	1.75319e+08	1.79402e+08	8.32481e+08	4.74837	24.7174	51.8687	41.6864	0	3502	1	2	1433.76	7365
		14773	GR3 20	3	14773	167	717.888	46.5249	1	1.73004e+08	1.27176e+08	2.21186e+08	3.77226e+08	2.76172e+08	2.62998e+08	1.25288e+09	7.23272e+08	8.85569e+08	1	0.541001	1	1.75768	0.835054	0.0475024	5.48889	3.04605	0.0347588	1	0.491588	1	1.40614	0.639949	0.142767	5.03722	3.47984	0.0875115	1.61522e+08	2.27123e+08	8.13624e+08	5.03722	24.5794	20.9317	44.5032	0	3502	1	2	1433.76	7298
		14773	GR3 40	3	14773	167	717.888	46.5249	1	1.73004e+08	1.27176e+08	2.21186e+08	3.77226e+08	2.76172e+08	2.62998e+08	1.25288e+09	7.23272e+08	8.85569e+08	1	0.541001	1	1.75768	0.835054	0.0475024	5.48889	3.04605	0.0347588	1	0.491588	1	1.40614	0.639949	0.142767	5.03722	3.47984	0.0875115	1.61522e+08	2.27123e+08	8.13624e+08	5.03722	24.5794	20.9317	44.5032	0	3502	1	2	1433.76	7793
		14773	GR3 40	3	14773	167	717.888	46.5249	1	1.73004e+08	1.27176e+08	2.21186e+08	3.77226e+08	2.76172e+08	2.62998e+08	1.25288e+09	7.23272e+08	8.85569e+08	1	0.541001	1	1.75768	0.835054	0.0475024	5.48889	3.04605	0.0347588	1	0.491588	1	1.40614	0.639949	0.142767	5.03722	3.47984	0.0875115	1.61522e+08	2.27123e+08	8.13624e+08	5.03722	24.5794	20.9317	44.5032	0	3502	1	2	1433.76	7799
	GILGYTEDDVVSTDFVGDSR	1	3	1	2.54749	1	2.68807	2.16987	0.361028	7.42015	2.13876	0.22219	0	103.64
		Hits: 3 Items
		FRAMEID	RAWFILE	MS2	FrameID1	CompID	MZ	Time	GoodID	II GR1 20	II GR2 20	II GR3 20	II GR1 40	II GR3 40	II GR2 40	II GR1 42	II GR2 42	II GR3 42	Ratio 20	StdDev 20	PValue 20	Ratio 40	StdDev 40	PValue 40	Ratio 42	StdDev 42	PValue 42	Ratio 2(0)	StdDev 2(0)	PValue 2(0)	Ratio 4(0)	StdDev 4(0)	PValue 4(0)	Ratio 4(2)	StdDev 4(2)	PValue 4(2)	Avg 20	Avg 40	Avg 42	MaxChange	CV 20	CV 40	CV 42	PRElement	PRRoot	PRSize	Charge	CompMW	MS2Scan
		6793	GR1 20	3	6793	5912	1073.51	81.2613	1	1.01105e+07	99040.2	2.53649e+06	2.65015e+07	0	2.07505e+07	5.32165e+07	6.9853e+07	311619	1	2.45758	1	3.70719	7.83644	0.287596	9.67994	20.4414	0.218794	1	2.54749	1	2.68807	5.83275	0.361028	7.42015	15.8699	0.22219	4.14304e+06	1.11368e+07	3.0742e+07	7.42015	127.374	89.6125	86.5015	1	19826	2	2	2145	13367
		6793	GR1 20	3	6793	5912	1073.51	81.2613	1	1.01105e+07	99040.2	2.53649e+06	2.65015e+07	0	2.07505e+07	5.32165e+07	6.9853e+07	311619	1	2.45758	1	3.70719	7.83644	0.287596	9.67994	20.4414	0.218794	1	2.54749	1	2.68807	5.83275	0.361028	7.42015	15.8699	0.22219	4.14304e+06	1.11368e+07	3.0742e+07	7.42015	127.374	89.6125	86.5015	1	19826	2	2	2145	13345
		6793	GR1 40	3	6793	5912	1073.51	81.2613	1	1.01105e+07	99040.2	2.53649e+06	2.65015e+07	0	2.07505e+07	5.32165e+07	6.9853e+07	311619	1	2.45758	1	3.70719	7.83644	0.287596	9.67994	20.4414	0.218794	1	2.54749	1	2.68807	5.83275	0.361028	7.42015	15.8699	0.22219	4.14304e+06	1.11368e+07	3.0742e+07	7.42015	127.374	89.6125	86.5015	1	19826	2	2	2145	13875
	IGINGFGR	2	11	1	0.261239	1	1.01881	0.274427	0.508226	2.56995	0.233488	0.000238899	0	31.2091
		Hits: 11 Items
		FRAMEID	RAWFILE	MS2	FrameID1	CompID	MZ	Time	GoodID	II GR1 20	II GR2 20	II GR3 20	II GR1 40	II GR3 40	II GR2 40	II GR1 42	II GR2 42	II GR3 42	Ratio 20	StdDev 20	PValue 20	Ratio 40	StdDev 40	PValue 40	Ratio 42	StdDev 42	PValue 42	Ratio 2(0)	StdDev 2(0)	PValue 2(0)	Ratio 4(0)	StdDev 4(0)	PValue 4(0)	Ratio 4(2)	StdDev 4(2)	PValue 4(2)	Avg 20	Avg 40	Avg 42	MaxChange	CV 20	CV 40	CV 42	PRElement	PRRoot	PRSize	Charge	CompMW	MS2Scan
		2165	GR2 40	13	2165	470	417.74	32.5414	1	8.70292e+07	9.4528e+07	7.78647e+07	1.251e+08	8.86438e+07	9.96087e+07	2.19524e+08	2.70705e+08	1.85709e+08	1	0.193018	1	1.20789	0.33287	0.233206	2.60556	0.746318	0.0265776	1	0.267782	1	0.956134	0.27763	0.724568	2.243	0.549581	0.00436764	8.08736e+07	7.73261e+07	1.814e+08	2.34591	13.3891	15.6476	11.1129	1	9920	2	2	832.458	4808
		9920	GR1 42	13	9920	470	417.236	32.0343	1	2.16294e+07	1.03403e+08	8.63716e+07	1.11929e+08	1.53858e+08	1.31057e+08	4.24896e+08	4.91738e+08	4.49351e+08	1	1.2245	1	1.87719	1.44719	0.115019	6.4615	4.43599	0.00035924	1	1.18898	1	1.54312	1.29594	0.264463	5.80004	4.46683	0.00463212	6.42932e+07	9.92124e+07	3.72903e+08	5.80004	59.4488	24.5325	17.565	0	9920	2	2	832.458	4925
		9920	GR1 42	13	9920	470	417.236	32.0343	1	2.16294e+07	1.03403e+08	8.63716e+07	1.11929e+08	1.53858e+08	1.31057e+08	4.24896e+08	4.91738e+08	4.49351e+08	1	1.2245	1	1.87719	1.44719	0.115019	6.4615	4.43599	0.00035924	1	1.18898	1	1.54312	1.29594	0.264463	5.80004	4.46683	0.00463212	6.42932e+07	9.92124e+07	3.72903e+08	5.80004	59.4488	24.5325	17.565	0	9920	2	2	832.458	4936
		9920	GR2 20	13	9920	470	417.236	32.0343	1	2.16294e+07	1.03403e+08	8.63716e+07	1.11929e+08	1.53858e+08	1.31057e+08	4.24896e+08	4.91738e+08	4.49351e+08	1	1.2245	1	1.87719	1.44719	0.115019	6.4615	4.43599	0.00035924	1	1.18898	1	1.54312	1.29594	0.264463	5.80004	4.46683	0.00463212	6.42932e+07	9.92124e+07	3.72903e+08	5.80004	59.4488	24.5325	17.565	0	9920	2	2	832.458	4844
		9920	GR2 20	13	9920	470	417.236	32.0343	1	2.16294e+07	1.03403e+08	8.63716e+07	1.11929e+08	1.53858e+08	1.31057e+08	4.24896e+08	4.91738e+08	4.49351e+08	1	1.2245	1	1.87719	1.44719	0.115019	6.4615	4.43599	0.00035924	1	1.18898	1	1.54312	1.29594	0.264463	5.80004	4.46683	0.00463212	6.42932e+07	9.92124e+07	3.72903e+08	5.80004	59.4488	24.5325	17.565	0	9920	2	2	832.458	5134
		9920	GR2 20	13	9920	470	417.236	32.0343	1	2.16294e+07	1.03403e+08	8.63716e+07	1.11929e+08	1.53858e+08	1.31057e+08	4.24896e+08	4.91738e+08	4.49351e+08	1	1.2245	1	1.87719	1.44719	0.115019	6.4615	4.43599	0.00035924	1	1.18898	1	1.54312	1.29594	0.264463	5.80004	4.46683	0.00463212	6.42932e+07	9.92124e+07	3.72903e+08	5.80004	59.4488	24.5325	17.565	0	9920	2	2	832.458	4854
		9920	GR2 42	13	9920	470	417.236	32.0343	1	2.16294e+07	1.03403e+08	8.63716e+07	1.11929e+08	1.53858e+08	1.31057e+08	4.24896e+08	4.91738e+08	4.49351e+08	1	1.2245	1	1.87719	1.44719	0.115019	6.4615	4.43599	0.00035924	1	1.18898	1	1.54312	1.29594	0.264463	5.80004	4.46683	0.00463212	6.42932e+07	9.92124e+07	3.72903e+08	5.80004	59.4488	24.5325	17.565	0	9920	2	2	832.458	4315
		9920	GR3 20	13	9920	470	417.236	32.0343	1	2.16294e+07	1.03403e+08	8.63716e+07	1.11929e+08	1.53858e+08	1.31057e+08	4.24896e+08	4.91738e+08	4.49351e+08	1	1.2245	1	1.87719	1.44719	0.115019	6.4615	4.43599	0.00035924	1	1.18898	1	1.54312	1.29594	0.264463	5.80004	4.46683	0.00463212	6.42932e+07	9.92124e+07	3.72903e+08	5.80004	59.4488	24.5325	17.565	0	9920	2	2	832.458	4755
		9920	GR3 20	13	9920	470	417.236	32.0343	1	2.16294e+07	1.03403e+08	8.63716e+07	1.11929e+08	1.53858e+08	1.31057e+08	4.24896e+08	4.91738e+08	4.49351e+08	1	1.2245	1	1.87719	1.44719	0.115019	6.4615	4.43599	0.00035924	1	1.18898	1	1.54312	1.29594	0.264463	5.80004	4.46683	0.00463212	6.42932e+07	9.92124e+07	3.72903e+08	5.80004	59.4488	24.5325	17.565	0	9920	2	2	832.458	4749
		9920	GR3 40	13	9920	470	417.236	32.0343	1	2.16294e+07	1.03403e+08	8.63716e+07	1.11929e+08	1.53858e+08	1.31057e+08	4.24896e+08	4.91738e+08	4.49351e+08	1	1.2245	1	1.87719	1.44719	0.115019	6.4615	4.43599	0.00035924	1	1.18898	1	1.54312	1.29594	0.264463	5.80004	4.46683	0.00463212	6.42932e+07	9.92124e+07	3.72903e+08	5.80004	59.4488	24.5325	17.565	0	9920	2	2	832.458	5226
		9920	GR3 40	13	9920	470	417.236	32.0343	1	2.16294e+07	1.03403e+08	8.63716e+07	1.11929e+08	1.53858e+08	1.31057e+08	4.24896e+08	4.91738e+08	4.49351e+08	1	1.2245	1	1.87719	1.44719	0.115019	6.4615	4.43599	0.00035924	1	1.18898	1	1.54312	1.29594	0.264463	5.80004	4.46683	0.00463212	6.42932e+07	9.92124e+07	3.72903e+08	5.80004	59.4488	24.5325	17.565	0	9920	2	2	832.458	5221
	LVSWYDNEWGYSSR	3	6	1	1.08577	1	5.77424	1.4309	0.662295	25.0396	1.30611	0.353395	0	56.0967
		Hits: 6 Items
		FRAMEID	RAWFILE	MS2	FrameID1	CompID	MZ	Time	GoodID	II GR1 20	II GR2 20	II GR3 20	II GR1 40	II GR3 40	II GR2 40	II GR1 42	II GR2 42	II GR3 42	Ratio 20	StdDev 20	PValue 20	Ratio 40	StdDev 40	PValue 40	Ratio 42	StdDev 42	PValue 42	Ratio 2(0)	StdDev 2(0)	PValue 2(0)	Ratio 4(0)	StdDev 4(0)	PValue 4(0)	Ratio 4(2)	StdDev 4(2)	PValue 4(2)	Avg 20	Avg 40	Avg 42	MaxChange	CV 20	CV 40	CV 42	PRElement	PRRoot	PRSize	Charge	CompMW	MS2Scan
		24880	GR2 40	1	24880	3125	881.892	72.8118	1	320901	5.33399e+06	2.41997e+07	1.06455e+06	7.8055e+06	9.25561e+07	1.95727e+07	2.06031e+08	2.96726e+07	1	2.53052	1	3.39734	9.42219	0.505975	8.55066	21.3557	0.340047	1	2.4909	1	2.65314	7.20545	0.545956	6.47916	14.7813	0.291521	8.83053e+06	2.34287e+07	5.72145e+07	6.47916	124.545	147.037	103.591	0	24880	1	2	1761.77	12390
		29418	GR2 42	4	29418	2905	881.395	71.3627	1	1.78315e+06	6.42584e+06	2.78292e+07	6.35632e+06	7.36811e+06	9.24913e+07	2.10365e+07	2.20694e+08	3.13831e+07	1	2.31301	1	2.94731	7.52426	0.502904	7.57844	18.1216	0.347225	1	2.25106	1	2.2934	5.6895	0.554999	5.70933	12.3572	0.301559	1.07161e+07	2.45763e+07	6.11817e+07	5.70933	112.553	135.529	103.886	0	29418	1	2	1760.78	11585
		29418	GR2 42	4	29418	2905	881.395	71.3627	1	1.78315e+06	6.42584e+06	2.78292e+07	6.35632e+06	7.36811e+06	9.24913e+07	2.10365e+07	2.20694e+08	3.13831e+07	1	2.31301	1	2.94731	7.52426	0.502904	7.57844	18.1216	0.347225	1	2.25106	1	2.2934	5.6895	0.554999	5.70933	12.3572	0.301559	1.07161e+07	2.45763e+07	6.11817e+07	5.70933	112.553	135.529	103.886	0	29418	1	2	1760.78	11579
		29418	GR3 42	4	29418	2905	881.395	71.3627	1	1.78315e+06	6.42584e+06	2.78292e+07	6.35632e+06	7.36811e+06	9.24913e+07	2.10365e+07	2.20694e+08	3.13831e+07	1	2.31301	1	2.94731	7.52426	0.502904	7.57844	18.1216	0.347225	1	2.25106	1	2.2934	5.6895	0.554999	5.70933	12.3572	0.301559	1.07161e+07	2.45763e+07	6.11817e+07	5.70933	112.553	135.529	103.886	0	29418	1	2	1760.78	11888
		29418	GR3 42	4	29418	2905	881.395	71.3627	1	1.78315e+06	6.42584e+06	2.78292e+07	6.35632e+06	7.36811e+06	9.24913e+07	2.10365e+07	2.20694e+08	3.13831e+07	1	2.31301	1	2.94731	7.52426	0.502904	7.57844	18.1216	0.347225	1	2.25106	1	2.2934	5.6895	0.554999	5.70933	12.3572	0.301559	1.07161e+07	2.45763e+07	6.11817e+07	5.70933	112.553	135.529	103.886	0	29418	1	2	1760.78	11922
		31732	GR3 42	1	31732	10897	881.397	94.5369	1	491603	285938	102586	0	1.05615e+07	822525	1.74823e+06	719446	5.83029e+07	1	1.32673	1	12.9345	28.6046	0.410424	69.0475	158.127	0.404133	1	1.42895	1	10.9689	25.142	0.423526	67.6364	159.161	0.407066	281839	3.09146e+06	1.90626e+07	67.6364	71.4476	157.764	163.871	0	31732	1	2	1760.78	15612
	TLLFGDKPVTVFGHRNPEEIPWK	1	2	1	2.78065	1	3.68288	2.37687	0.330698	6.70106	2.48804	0.310443	0	24.645
		Hits: 2 Items
		FRAMEID	RAWFILE	MS2	FrameID1	CompID	MZ	Time	GoodID	II GR1 20	II GR2 20	II GR3 20	II GR1 40	II GR3 40	II GR2 40	II GR1 42	II GR2 42	II GR3 42	Ratio 20	StdDev 20	PValue 20	Ratio 40	StdDev 40	PValue 40	Ratio 42	StdDev 42	PValue 42	Ratio 2(0)	StdDev 2(0)	PValue 2(0)	Ratio 4(0)	StdDev 4(0)	PValue 4(0)	Ratio 4(2)	StdDev 4(2)	PValue 4(2)	Avg 20	Avg 40	Avg 42	MaxChange	CV 20	CV 40	CV 42	PRElement	PRRoot	PRSize	Charge	CompMW	MS2Scan
		27427	GR1 42	2	27427	14222	670.862	76.2857	1	2.47736e+06	149354	271806	1.02667e+07	1.3392e+06	2.8472e+06	1.53443e+07	6.59445e+06	912269	1	2.71205	1	4.98637	11.7078	0.295561	7.88371	18.2152	0.25182	1	2.78065	1	3.68288	8.75372	0.330698	6.70106	16.6725	0.310443	951277	3.50344e+06	6.37456e+06	6.70106	139.033	98.6543	109.771	0	27427	1	4	2679.42	12574
		27427	GR1 42	2	27427	14222	670.862	76.2857	1	2.47736e+06	149354	271806	1.02667e+07	1.3392e+06	2.8472e+06	1.53443e+07	6.59445e+06	912269	1	2.71205	1	4.98637	11.7078	0.295561	7.88371	18.2152	0.25182	1	2.78065	1	3.68288	8.75372	0.330698	6.70106	16.6725	0.310443	951277	3.50344e+06	6.37456e+06	6.70106	139.033	98.6543	109.771	0	27427	1	4	2679.42	12569
	VPTVDVSVVDLTVR	2	10	1	1.85402	1	4.16576	1.90233	0.519427	16.824	1.74875	0.303736	0	60.199
		Hits: 10 Items
		FRAMEID	RAWFILE	MS2	FrameID1	CompID	MZ	Time	GoodID	II GR1 20	II GR2 20	II GR3 20	II GR1 40	II GR3 40	II GR2 40	II GR1 42	II GR2 42	II GR3 42	Ratio 20	StdDev 20	PValue 20	Ratio 40	StdDev 40	PValue 40	Ratio 42	StdDev 42	PValue 42	Ratio 2(0)	StdDev 2(0)	PValue 2(0)	Ratio 4(0)	StdDev 4(0)	PValue 4(0)	Ratio 4(2)	StdDev 4(2)	PValue 4(2)	Avg 20	Avg 40	Avg 42	MaxChange	CV 20	CV 40	CV 42	PRElement	PRRoot	PRSize	Charge	CompMW	MS2Scan
		19634	GR1 40	4	19634	1803	749.933	77.0806	1	401507	1.18229e+06	8.21477e+06	8.04292e+06	1.90426e+06	4.91015e+07	4.04063e+07	2.2783e+08	8.14193e+06	1	2.63509	1	6.02626	15.7966	0.383339	28.206	73.4817	0.323921	1	2.58426	1	4.69577	12.0324	0.396155	21.1243	50.9544	0.278397	2.90185e+06	1.36264e+07	6.12996e+07	21.1243	129.213	127.025	111.999	0	25012	2	2	1497.84	13095
		19634	GR2 40	4	19634	1803	749.933	77.0806	1	401507	1.18229e+06	8.21477e+06	8.04292e+06	1.90426e+06	4.91015e+07	4.04063e+07	2.2783e+08	8.14193e+06	1	2.63509	1	6.02626	15.7966	0.383339	28.206	73.4817	0.323921	1	2.58426	1	4.69577	12.0324	0.396155	21.1243	50.9544	0.278397	2.90185e+06	1.36264e+07	6.12996e+07	21.1243	129.213	127.025	111.999	0	25012	2	2	1497.84	13129
		19634	GR2 40	4	19634	1803	749.933	77.0806	1	401507	1.18229e+06	8.21477e+06	8.04292e+06	1.90426e+06	4.91015e+07	4.04063e+07	2.2783e+08	8.14193e+06	1	2.63509	1	6.02626	15.7966	0.383339	28.206	73.4817	0.323921	1	2.58426	1	4.69577	12.0324	0.396155	21.1243	50.9544	0.278397	2.90185e+06	1.36264e+07	6.12996e+07	21.1243	129.213	127.025	111.999	0	25012	2	2	1497.84	13404
		19634	GR2 42	4	19634	1803	749.933	77.0806	1	401507	1.18229e+06	8.21477e+06	8.04292e+06	1.90426e+06	4.91015e+07	4.04063e+07	2.2783e+08	8.14193e+06	1	2.63509	1	6.02626	15.7966	0.383339	28.206	73.4817	0.323921	1	2.58426	1	4.69577	12.0324	0.396155	21.1243	50.9544	0.278397	2.90185e+06	1.36264e+07	6.12996e+07	21.1243	129.213	127.025	111.999	0	25012	2	2	1497.84	12552
		25012	GR2 40	6	25012	1803	749.926	76.616	1	401507	4.21614e+06	2.56575e+07	5.96005e+06	4.56614e+06	1.26454e+08	4.99891e+07	4.22925e+08	2.07233e+07	1	2.69818	1	4.5245	13.0377	0.472984	16.305	44.2172	0.355135	1	2.6614	1	3.51489	9.9806	0.501003	12.0596	30.6189	0.318848	8.94029e+06	3.14241e+07	1.07816e+08	12.0596	133.07	150.882	120.826	0	25012	2	2	1497.84	13392
		25012	GR2 40	6	25012	1803	749.926	76.616	1	401507	4.21614e+06	2.56575e+07	5.96005e+06	4.56614e+06	1.26454e+08	4.99891e+07	4.22925e+08	2.07233e+07	1	2.69818	1	4.5245	13.0377	0.472984	16.305	44.2172	0.355135	1	2.6614	1	3.51489	9.9806	0.501003	12.0596	30.6189	0.318848	8.94029e+06	3.14241e+07	1.07816e+08	12.0596	133.07	150.882	120.826	0	25012	2	2	1497.84	13172
		25012	GR2 40	6	25012	1803	749.926	76.616	1	401507	4.21614e+06	2.56575e+07	5.96005e+06	4.56614e+06	1.26454e+08	4.99891e+07	4.22925e+08	2.07233e+07	1	2.69818	1	4.5245	13.0377	0.472984	16.305	44.2172	0.355135	1	2.6614	1	3.51489	9.9806	0.501003	12.0596	30.6189	0.318848	8.94029e+06	3.14241e+07	1.07816e+08	12.0596	133.07	150.882	120.826	0	25012	2	2	1497.84	13116
		25012	GR2 42	6	25012	1803	749.926	76.616	1	401507	4.21614e+06	2.56575e+07	5.96005e+06	4.56614e+06	1.26454e+08	4.99891e+07	4.22925e+08	2.07233e+07	1	2.69818	1	4.5245	13.0377	0.472984	16.305	44.2172	0.355135	1	2.6614	1	3.51489	9.9806	0.501003	12.0596	30.6189	0.318848	8.94029e+06	3.14241e+07	1.07816e+08	12.0596	133.07	150.882	120.826	0	25012	2	2	1497.84	12528
		25012	GR2 42	6	25012	1803	749.926	76.616	1	401507	4.21614e+06	2.56575e+07	5.96005e+06	4.56614e+06	1.26454e+08	4.99891e+07	4.22925e+08	2.07233e+07	1	2.69818	1	4.5245	13.0377	0.472984	16.305	44.2172	0.355135	1	2.6614	1	3.51489	9.9806	0.501003	12.0596	30.6189	0.318848	8.94029e+06	3.14241e+07	1.07816e+08	12.0596	133.07	150.882	120.826	0	25012	2	2	1497.84	12582
		25012	GR2 42	6	25012	1803	749.926	76.616	1	401507	4.21614e+06	2.56575e+07	5.96005e+06	4.56614e+06	1.26454e+08	4.99891e+07	4.22925e+08	2.07233e+07	1	2.69818	1	4.5245	13.0377	0.472984	16.305	44.2172	0.355135	1	2.6614	1	3.51489	9.9806	0.501003	12.0596	30.6189	0.318848	8.94029e+06	3.14241e+07	1.07816e+08	12.0596	133.07	150.882	120.826	0	25012	2	2	1497.84	12521
Glyma04g36860.1	AT1G13440.1 glyceraldehyde 3 phosphate dehydrogenase C2	5	10	48	1	0.203379	1	1.27974	0.219325	0.694373	3.78662	0.204816	0.000705653
	M.P.s: 5 Items
	M.P.	Frames	Hits	Ratio 2(0)	StdDev 2(0)	PValue 2(0)	Ratio 4(0)	StdDev 4(0)	PValue 4(0)	Ratio 4(2)	StdDev 4(2)	PValue 4(2)	OtherAssignments	AvgIonScore
	AASFNIIPSSTGAAK	2	18	1	0.348577	1	1.30623	0.391244	0.406494	4.88709	0.478736	0.0415316	0	34.2056
		Hits: 18 Items
		FRAMEID	RAWFILE	MS2	FrameID1	CompID	MZ	Time	GoodID	II GR1 20	II GR2 20	II GR3 20	II GR1 40	II GR3 40	II GR2 40	II GR1 42	II GR2 42	II GR3 42	Ratio 20	StdDev 20	PValue 20	Ratio 40	StdDev 40	PValue 40	Ratio 42	StdDev 42	PValue 42	Ratio 2(0)	StdDev 2(0)	PValue 2(0)	Ratio 4(0)	StdDev 4(0)	PValue 4(0)	Ratio 4(2)	StdDev 4(2)	PValue 4(2)	Avg 20	Avg 40	Avg 42	MaxChange	CV 20	CV 40	CV 42	PRElement	PRRoot	PRSize	Charge	CompMW	MS2Scan
		3502	GR1 20	21	3502	167	717.88	46.5244	1	2.25346e+08	1.61887e+08	1.7224e+08	3.94435e+08	1.49049e+08	1.88462e+08	1.26016e+09	7.83111e+08	8.9973e+08	1	0.365116	1	1.30828	0.945455	0.532618	5.26031	2.29384	0.0292133	1	0.494349	1	1.02329	0.783696	0.949656	4.74837	3.1531	0.0795261	1.75319e+08	1.79402e+08	8.32481e+08	4.74837	24.7174	51.8687	41.6864	0	3502	1	2	1433.76	7241
		3502	GR1 40	21	3502	167	717.88	46.5244	1	2.25346e+08	1.61887e+08	1.7224e+08	3.94435e+08	1.49049e+08	1.88462e+08	1.26016e+09	7.83111e+08	8.9973e+08	1	0.365116	1	1.30828	0.945455	0.532618	5.26031	2.29384	0.0292133	1	0.494349	1	1.02329	0.783696	0.949656	4.74837	3.1531	0.0795261	1.75319e+08	1.79402e+08	8.32481e+08	4.74837	24.7174	51.8687	41.6864	0	3502	1	2	1433.76	7466
		3502	GR1 42	21	3502	167	717.88	46.5244	1	2.25346e+08	1.61887e+08	1.7224e+08	3.94435e+08	1.49049e+08	1.88462e+08	1.26016e+09	7.83111e+08	8.9973e+08	1	0.365116	1	1.30828	0.945455	0.532618	5.26031	2.29384	0.0292133	1	0.494349	1	1.02329	0.783696	0.949656	4.74837	3.1531	0.0795261	1.75319e+08	1.79402e+08	8.32481e+08	4.74837	24.7174	51.8687	41.6864	0	3502	1	2	1433.76	7305
		3502	GR1 42	21	3502	167	717.88	46.5244	1	2.25346e+08	1.61887e+08	1.7224e+08	3.94435e+08	1.49049e+08	1.88462e+08	1.26016e+09	7.83111e+08	8.9973e+08	1	0.365116	1	1.30828	0.945455	0.532618	5.26031	2.29384	0.0292133	1	0.494349	1	1.02329	0.783696	0.949656	4.74837	3.1531	0.0795261	1.75319e+08	1.79402e+08	8.32481e+08	4.74837	24.7174	51.8687	41.6864	0	3502	1	2	1433.76	7413
		3502	GR1 42	21	3502	167	717.88	46.5244	1	2.25346e+08	1.61887e+08	1.7224e+08	3.94435e+08	1.49049e+08	1.88462e+08	1.26016e+09	7.83111e+08	8.9973e+08	1	0.365116	1	1.30828	0.945455	0.532618	5.26031	2.29384	0.0292133	1	0.494349	1	1.02329	0.783696	0.949656	4.74837	3.1531	0.0795261	1.75319e+08	1.79402e+08	8.32481e+08	4.74837	24.7174	51.8687	41.6864	0	3502	1	2	1433.76	7401
		3502	GR1 42	21	3502	167	717.88	46.5244	1	2.25346e+08	1.61887e+08	1.7224e+08	3.94435e+08	1.49049e+08	1.88462e+08	1.26016e+09	7.83111e+08	8.9973e+08	1	0.365116	1	1.30828	0.945455	0.532618	5.26031	2.29384	0.0292133	1	0.494349	1	1.02329	0.783696	0.949656	4.74837	3.1531	0.0795261	1.75319e+08	1.79402e+08	8.32481e+08	4.74837	24.7174	51.8687	41.6864	0	3502	1	2	1433.76	7309
		3502	GR2 42	21	3502	167	717.88	46.5244	1	2.25346e+08	1.61887e+08	1.7224e+08	3.94435e+08	1.49049e+08	1.88462e+08	1.26016e+09	7.83111e+08	8.9973e+08	1	0.365116	1	1.30828	0.945455	0.532618	5.26031	2.29384	0.0292133	1	0.494349	1	1.02329	0.783696	0.949656	4.74837	3.1531	0.0795261	1.75319e+08	1.79402e+08	8.32481e+08	4.74837	24.7174	51.8687	41.6864	0	3502	1	2	1433.76	6875
		3502	GR2 42	21	3502	167	717.88	46.5244	1	2.25346e+08	1.61887e+08	1.7224e+08	3.94435e+08	1.49049e+08	1.88462e+08	1.26016e+09	7.83111e+08	8.9973e+08	1	0.365116	1	1.30828	0.945455	0.532618	5.26031	2.29384	0.0292133	1	0.494349	1	1.02329	0.783696	0.949656	4.74837	3.1531	0.0795261	1.75319e+08	1.79402e+08	8.32481e+08	4.74837	24.7174	51.8687	41.6864	0	3502	1	2	1433.76	6885
		3502	GR3 20	21	3502	167	717.88	46.5244	1	2.25346e+08	1.61887e+08	1.7224e+08	3.94435e+08	1.49049e+08	1.88462e+08	1.26016e+09	7.83111e+08	8.9973e+08	1	0.365116	1	1.30828	0.945455	0.532618	5.26031	2.29384	0.0292133	1	0.494349	1	1.02329	0.783696	0.949656	4.74837	3.1531	0.0795261	1.75319e+08	1.79402e+08	8.32481e+08	4.74837	24.7174	51.8687	41.6864	0	3502	1	2	1433.76	7285
		3502	GR3 40	21	3502	167	717.88	46.5244	1	2.25346e+08	1.61887e+08	1.7224e+08	3.94435e+08	1.49049e+08	1.88462e+08	1.26016e+09	7.83111e+08	8.9973e+08	1	0.365116	1	1.30828	0.945455	0.532618	5.26031	2.29384	0.0292133	1	0.494349	1	1.02329	0.783696	0.949656	4.74837	3.1531	0.0795261	1.75319e+08	1.79402e+08	8.32481e+08	4.74837	24.7174	51.8687	41.6864	0	3502	1	2	1433.76	7804
		3502	GR3 40	21	3502	167	717.88	46.5244	1	2.25346e+08	1.61887e+08	1.7224e+08	3.94435e+08	1.49049e+08	1.88462e+08	1.26016e+09	7.83111e+08	8.9973e+08	1	0.365116	1	1.30828	0.945455	0.532618	5.26031	2.29384	0.0292133	1	0.494349	1	1.02329	0.783696	0.949656	4.74837	3.1531	0.0795261	1.75319e+08	1.79402e+08	8.32481e+08	4.74837	24.7174	51.8687	41.6864	0	3502	1	2	1433.76	7811
		3502	GR3 42	21	3502	167	717.88	46.5244	1	2.25346e+08	1.61887e+08	1.7224e+08	3.94435e+08	1.49049e+08	1.88462e+08	1.26016e+09	7.83111e+08	8.9973e+08	1	0.365116	1	1.30828	0.945455	0.532618	5.26031	2.29384	0.0292133	1	0.494349	1	1.02329	0.783696	0.949656	4.74837	3.1531	0.0795261	1.75319e+08	1.79402e+08	8.32481e+08	4.74837	24.7174	51.8687	41.6864	0	3502	1	2	1433.76	7372
		3502	GR3 42	21	3502	167	717.88	46.5244	1	2.25346e+08	1.61887e+08	1.7224e+08	3.94435e+08	1.49049e+08	1.88462e+08	1.26016e+09	7.83111e+08	8.9973e+08	1	0.365116	1	1.30828	0.945455	0.532618	5.26031	2.29384	0.0292133	1	0.494349	1	1.02329	0.783696	0.949656	4.74837	3.1531	0.0795261	1.75319e+08	1.79402e+08	8.32481e+08	4.74837	24.7174	51.8687	41.6864	0	3502	1	2	1433.76	7373
		3502	GR3 42	21	3502	167	717.88	46.5244	1	2.25346e+08	1.61887e+08	1.7224e+08	3.94435e+08	1.49049e+08	1.88462e+08	1.26016e+09	7.83111e+08	8.9973e+08	1	0.365116	1	1.30828	0.945455	0.532618	5.26031	2.29384	0.0292133	1	0.494349	1	1.02329	0.783696	0.949656	4.74837	3.1531	0.0795261	1.75319e+08	1.79402e+08	8.32481e+08	4.74837	24.7174	51.8687	41.6864	0	3502	1	2	1433.76	7362
		3502	GR3 42	21	3502	167	717.88	46.5244	1	2.25346e+08	1.61887e+08	1.7224e+08	3.94435e+08	1.49049e+08	1.88462e+08	1.26016e+09	7.83111e+08	8.9973e+08	1	0.365116	1	1.30828	0.945455	0.532618	5.26031	2.29384	0.0292133	1	0.494349	1	1.02329	0.783696	0.949656	4.74837	3.1531	0.0795261	1.75319e+08	1.79402e+08	8.32481e+08	4.74837	24.7174	51.8687	41.6864	0	3502	1	2	1433.76	7365
		14773	GR3 20	3	14773	167	717.888	46.5249	1	1.73004e+08	1.27176e+08	2.21186e+08	3.77226e+08	2.76172e+08	2.62998e+08	1.25288e+09	7.23272e+08	8.85569e+08	1	0.541001	1	1.75768	0.835054	0.0475024	5.48889	3.04605	0.0347588	1	0.491588	1	1.40614	0.639949	0.142767	5.03722	3.47984	0.0875115	1.61522e+08	2.27123e+08	8.13624e+08	5.03722	24.5794	20.9317	44.5032	0	3502	1	2	1433.76	7298
		14773	GR3 40	3	14773	167	717.888	46.5249	1	1.73004e+08	1.27176e+08	2.21186e+08	3.77226e+08	2.76172e+08	2.62998e+08	1.25288e+09	7.23272e+08	8.85569e+08	1	0.541001	1	1.75768	0.835054	0.0475024	5.48889	3.04605	0.0347588	1	0.491588	1	1.40614	0.639949	0.142767	5.03722	3.47984	0.0875115	1.61522e+08	2.27123e+08	8.13624e+08	5.03722	24.5794	20.9317	44.5032	0	3502	1	2	1433.76	7793
		14773	GR3 40	3	14773	167	717.888	46.5249	1	1.73004e+08	1.27176e+08	2.21186e+08	3.77226e+08	2.76172e+08	2.62998e+08	1.25288e+09	7.23272e+08	8.85569e+08	1	0.541001	1	1.75768	0.835054	0.0475024	5.48889	3.04605	0.0347588	1	0.491588	1	1.40614	0.639949	0.142767	5.03722	3.47984	0.0875115	1.61522e+08	2.27123e+08	8.13624e+08	5.03722	24.5794	20.9317	44.5032	0	3502	1	2	1433.76	7799
	GILGYTEDDVVSTDFVGDSR	1	3	1	2.54749	1	2.68807	2.16987	0.361028	7.42015	2.13876	0.22219	0	103.64
		Hits: 3 Items
		FRAMEID	RAWFILE	MS2	FrameID1	CompID	MZ	Time	GoodID	II GR1 20	II GR2 20	II GR3 20	II GR1 40	II GR3 40	II GR2 40	II GR1 42	II GR2 42	II GR3 42	Ratio 20	StdDev 20	PValue 20	Ratio 40	StdDev 40	PValue 40	Ratio 42	StdDev 42	PValue 42	Ratio 2(0)	StdDev 2(0)	PValue 2(0)	Ratio 4(0)	StdDev 4(0)	PValue 4(0)	Ratio 4(2)	StdDev 4(2)	PValue 4(2)	Avg 20	Avg 40	Avg 42	MaxChange	CV 20	CV 40	CV 42	PRElement	PRRoot	PRSize	Charge	CompMW	MS2Scan
		6793	GR1 20	3	6793	5912	1073.51	81.2613	1	1.01105e+07	99040.2	2.53649e+06	2.65015e+07	0	2.07505e+07	5.32165e+07	6.9853e+07	311619	1	2.45758	1	3.70719	7.83644	0.287596	9.67994	20.4414	0.218794	1	2.54749	1	2.68807	5.83275	0.361028	7.42015	15.8699	0.22219	4.14304e+06	1.11368e+07	3.0742e+07	7.42015	127.374	89.6125	86.5015	1	19826	2	2	2145	13367
		6793	GR1 20	3	6793	5912	1073.51	81.2613	1	1.01105e+07	99040.2	2.53649e+06	2.65015e+07	0	2.07505e+07	5.32165e+07	6.9853e+07	311619	1	2.45758	1	3.70719	7.83644	0.287596	9.67994	20.4414	0.218794	1	2.54749	1	2.68807	5.83275	0.361028	7.42015	15.8699	0.22219	4.14304e+06	1.11368e+07	3.0742e+07	7.42015	127.374	89.6125	86.5015	1	19826	2	2	2145	13345
		6793	GR1 40	3	6793	5912	1073.51	81.2613	1	1.01105e+07	99040.2	2.53649e+06	2.65015e+07	0	2.07505e+07	5.32165e+07	6.9853e+07	311619	1	2.45758	1	3.70719	7.83644	0.287596	9.67994	20.4414	0.218794	1	2.54749	1	2.68807	5.83275	0.361028	7.42015	15.8699	0.22219	4.14304e+06	1.11368e+07	3.0742e+07	7.42015	127.374	89.6125	86.5015	1	19826	2	2	2145	13875
	IGINGFGR	2	11	1	0.261239	1	1.01881	0.274427	0.508226	2.56995	0.233488	0.000238899	0	31.2091
		Hits: 11 Items
		FRAMEID	RAWFILE	MS2	FrameID1	CompID	MZ	Time	GoodID	II GR1 20	II GR2 20	II GR3 20	II GR1 40	II GR3 40	II GR2 40	II GR1 42	II GR2 42	II GR3 42	Ratio 20	StdDev 20	PValue 20	Ratio 40	StdDev 40	PValue 40	Ratio 42	StdDev 42	PValue 42	Ratio 2(0)	StdDev 2(0)	PValue 2(0)	Ratio 4(0)	StdDev 4(0)	PValue 4(0)	Ratio 4(2)	StdDev 4(2)	PValue 4(2)	Avg 20	Avg 40	Avg 42	MaxChange	CV 20	CV 40	CV 42	PRElement	PRRoot	PRSize	Charge	CompMW	MS2Scan
		2165	GR2 40	13	2165	470	417.74	32.5414	1	8.70292e+07	9.4528e+07	7.78647e+07	1.251e+08	8.86438e+07	9.96087e+07	2.19524e+08	2.70705e+08	1.85709e+08	1	0.193018	1	1.20789	0.33287	0.233206	2.60556	0.746318	0.0265776	1	0.267782	1	0.956134	0.27763	0.724568	2.243	0.549581	0.00436764	8.08736e+07	7.73261e+07	1.814e+08	2.34591	13.3891	15.6476	11.1129	1	9920	2	2	832.458	4808
		9920	GR1 42	13	9920	470	417.236	32.0343	1	2.16294e+07	1.03403e+08	8.63716e+07	1.11929e+08	1.53858e+08	1.31057e+08	4.24896e+08	4.91738e+08	4.49351e+08	1	1.2245	1	1.87719	1.44719	0.115019	6.4615	4.43599	0.00035924	1	1.18898	1	1.54312	1.29594	0.264463	5.80004	4.46683	0.00463212	6.42932e+07	9.92124e+07	3.72903e+08	5.80004	59.4488	24.5325	17.565	0	9920	2	2	832.458	4925
		9920	GR1 42	13	9920	470	417.236	32.0343	1	2.16294e+07	1.03403e+08	8.63716e+07	1.11929e+08	1.53858e+08	1.31057e+08	4.24896e+08	4.91738e+08	4.49351e+08	1	1.2245	1	1.87719	1.44719	0.115019	6.4615	4.43599	0.00035924	1	1.18898	1	1.54312	1.29594	0.264463	5.80004	4.46683	0.00463212	6.42932e+07	9.92124e+07	3.72903e+08	5.80004	59.4488	24.5325	17.565	0	9920	2	2	832.458	4936
		9920	GR2 20	13	9920	470	417.236	32.0343	1	2.16294e+07	1.03403e+08	8.63716e+07	1.11929e+08	1.53858e+08	1.31057e+08	4.24896e+08	4.91738e+08	4.49351e+08	1	1.2245	1	1.87719	1.44719	0.115019	6.4615	4.43599	0.00035924	1	1.18898	1	1.54312	1.29594	0.264463	5.80004	4.46683	0.00463212	6.42932e+07	9.92124e+07	3.72903e+08	5.80004	59.4488	24.5325	17.565	0	9920	2	2	832.458	4844
		9920	GR2 20	13	9920	470	417.236	32.0343	1	2.16294e+07	1.03403e+08	8.63716e+07	1.11929e+08	1.53858e+08	1.31057e+08	4.24896e+08	4.91738e+08	4.49351e+08	1	1.2245	1	1.87719	1.44719	0.115019	6.4615	4.43599	0.00035924	1	1.18898	1	1.54312	1.29594	0.264463	5.80004	4.46683	0.00463212	6.42932e+07	9.92124e+07	3.72903e+08	5.80004	59.4488	24.5325	17.565	0	9920	2	2	832.458	5134
		9920	GR2 20	13	9920	470	417.236	32.0343	1	2.16294e+07	1.03403e+08	8.63716e+07	1.11929e+08	1.53858e+08	1.31057e+08	4.24896e+08	4.91738e+08	4.49351e+08	1	1.2245	1	1.87719	1.44719	0.115019	6.4615	4.43599	0.00035924	1	1.18898	1	1.54312	1.29594	0.264463	5.80004	4.46683	0.00463212	6.42932e+07	9.92124e+07	3.72903e+08	5.80004	59.4488	24.5325	17.565	0	9920	2	2	832.458	4854
		9920	GR2 42	13	9920	470	417.236	32.0343	1	2.16294e+07	1.03403e+08	8.63716e+07	1.11929e+08	1.53858e+08	1.31057e+08	4.24896e+08	4.91738e+08	4.49351e+08	1	1.2245	1	1.87719	1.44719	0.115019	6.4615	4.43599	0.00035924	1	1.18898	1	1.54312	1.29594	0.264463	5.80004	4.46683	0.00463212	6.42932e+07	9.92124e+07	3.72903e+08	5.80004	59.4488	24.5325	17.565	0	9920	2	2	832.458	4315
		9920	GR3 20	13	9920	470	417.236	32.0343	1	2.16294e+07	1.03403e+08	8.63716e+07	1.11929e+08	1.53858e+08	1.31057e+08	4.24896e+08	4.91738e+08	4.49351e+08	1	1.2245	1	1.87719	1.44719	0.115019	6.4615	4.43599	0.00035924	1	1.18898	1	1.54312	1.29594	0.264463	5.80004	4.46683	0.00463212	6.42932e+07	9.92124e+07	3.72903e+08	5.80004	59.4488	24.5325	17.565	0	9920	2	2	832.458	4755
		9920	GR3 20	13	9920	470	417.236	32.0343	1	2.16294e+07	1.03403e+08	8.63716e+07	1.11929e+08	1.53858e+08	1.31057e+08	4.24896e+08	4.91738e+08	4.49351e+08	1	1.2245	1	1.87719	1.44719	0.115019	6.4615	4.43599	0.00035924	1	1.18898	1	1.54312	1.29594	0.264463	5.80004	4.46683	0.00463212	6.42932e+07	9.92124e+07	3.72903e+08	5.80004	59.4488	24.5325	17.565	0	9920	2	2	832.458	4749
		9920	GR3 40	13	9920	470	417.236	32.0343	1	2.16294e+07	1.03403e+08	8.63716e+07	1.11929e+08	1.53858e+08	1.31057e+08	4.24896e+08	4.91738e+08	4.49351e+08	1	1.2245	1	1.87719	1.44719	0.115019	6.4615	4.43599	0.00035924	1	1.18898	1	1.54312	1.29594	0.264463	5.80004	4.46683	0.00463212	6.42932e+07	9.92124e+07	3.72903e+08	5.80004	59.4488	24.5325	17.565	0	9920	2	2	832.458	5226
		9920	GR3 40	13	9920	470	417.236	32.0343	1	2.16294e+07	1.03403e+08	8.63716e+07	1.11929e+08	1.53858e+08	1.31057e+08	4.24896e+08	4.91738e+08	4.49351e+08	1	1.2245	1	1.87719	1.44719	0.115019	6.4615	4.43599	0.00035924	1	1.18898	1	1.54312	1.29594	0.264463	5.80004	4.46683	0.00463212	6.42932e+07	9.92124e+07	3.72903e+08	5.80004	59.4488	24.5325	17.565	0	9920	2	2	832.458	5221
	LVSWYDNEWGYSSR	3	6	1	1.08577	1	5.77424	1.4309	0.662295	25.0396	1.30611	0.353395	0	56.0967
		Hits: 6 Items
		FRAMEID	RAWFILE	MS2	FrameID1	CompID	MZ	Time	GoodID	II GR1 20	II GR2 20	II GR3 20	II GR1 40	II GR3 40	II GR2 40	II GR1 42	II GR2 42	II GR3 42	Ratio 20	StdDev 20	PValue 20	Ratio 40	StdDev 40	PValue 40	Ratio 42	StdDev 42	PValue 42	Ratio 2(0)	StdDev 2(0)	PValue 2(0)	Ratio 4(0)	StdDev 4(0)	PValue 4(0)	Ratio 4(2)	StdDev 4(2)	PValue 4(2)	Avg 20	Avg 40	Avg 42	MaxChange	CV 20	CV 40	CV 42	PRElement	PRRoot	PRSize	Charge	CompMW	MS2Scan
		24880	GR2 40	1	24880	3125	881.892	72.8118	1	320901	5.33399e+06	2.41997e+07	1.06455e+06	7.8055e+06	9.25561e+07	1.95727e+07	2.06031e+08	2.96726e+07	1	2.53052	1	3.39734	9.42219	0.505975	8.55066	21.3557	0.340047	1	2.4909	1	2.65314	7.20545	0.545956	6.47916	14.7813	0.291521	8.83053e+06	2.34287e+07	5.72145e+07	6.47916	124.545	147.037	103.591	0	24880	1	2	1761.77	12390
		29418	GR2 42	4	29418	2905	881.395	71.3627	1	1.78315e+06	6.42584e+06	2.78292e+07	6.35632e+06	7.36811e+06	9.24913e+07	2.10365e+07	2.20694e+08	3.13831e+07	1	2.31301	1	2.94731	7.52426	0.502904	7.57844	18.1216	0.347225	1	2.25106	1	2.2934	5.6895	0.554999	5.70933	12.3572	0.301559	1.07161e+07	2.45763e+07	6.11817e+07	5.70933	112.553	135.529	103.886	0	29418	1	2	1760.78	11585
		29418	GR2 42	4	29418	2905	881.395	71.3627	1	1.78315e+06	6.42584e+06	2.78292e+07	6.35632e+06	7.36811e+06	9.24913e+07	2.10365e+07	2.20694e+08	3.13831e+07	1	2.31301	1	2.94731	7.52426	0.502904	7.57844	18.1216	0.347225	1	2.25106	1	2.2934	5.6895	0.554999	5.70933	12.3572	0.301559	1.07161e+07	2.45763e+07	6.11817e+07	5.70933	112.553	135.529	103.886	0	29418	1	2	1760.78	11579
		29418	GR3 42	4	29418	2905	881.395	71.3627	1	1.78315e+06	6.42584e+06	2.78292e+07	6.35632e+06	7.36811e+06	9.24913e+07	2.10365e+07	2.20694e+08	3.13831e+07	1	2.31301	1	2.94731	7.52426	0.502904	7.57844	18.1216	0.347225	1	2.25106	1	2.2934	5.6895	0.554999	5.70933	12.3572	0.301559	1.07161e+07	2.45763e+07	6.11817e+07	5.70933	112.553	135.529	103.886	0	29418	1	2	1760.78	11888
		29418	GR3 42	4	29418	2905	881.395	71.3627	1	1.78315e+06	6.42584e+06	2.78292e+07	6.35632e+06	7.36811e+06	9.24913e+07	2.10365e+07	2.20694e+08	3.13831e+07	1	2.31301	1	2.94731	7.52426	0.502904	7.57844	18.1216	0.347225	1	2.25106	1	2.2934	5.6895	0.554999	5.70933	12.3572	0.301559	1.07161e+07	2.45763e+07	6.11817e+07	5.70933	112.553	135.529	103.886	0	29418	1	2	1760.78	11922
		31732	GR3 42	1	31732	10897	881.397	94.5369	1	491603	285938	102586	0	1.05615e+07	822525	1.74823e+06	719446	5.83029e+07	1	1.32673	1	12.9345	28.6046	0.410424	69.0475	158.127	0.404133	1	1.42895	1	10.9689	25.142	0.423526	67.6364	159.161	0.407066	281839	3.09146e+06	1.90626e+07	67.6364	71.4476	157.764	163.871	0	31732	1	2	1760.78	15612
	VPTVDVSVVDLTVR	2	10	1	1.85402	1	4.16576	1.90233	0.519427	16.824	1.74875	0.303736	0	60.199
		Hits: 10 Items
		FRAMEID	RAWFILE	MS2	FrameID1	CompID	MZ	Time	GoodID	II GR1 20	II GR2 20	II GR3 20	II GR1 40	II GR3 40	II GR2 40	II GR1 42	II GR2 42	II GR3 42	Ratio 20	StdDev 20	PValue 20	Ratio 40	StdDev 40	PValue 40	Ratio 42	StdDev 42	PValue 42	Ratio 2(0)	StdDev 2(0)	PValue 2(0)	Ratio 4(0)	StdDev 4(0)	PValue 4(0)	Ratio 4(2)	StdDev 4(2)	PValue 4(2)	Avg 20	Avg 40	Avg 42	MaxChange	CV 20	CV 40	CV 42	PRElement	PRRoot	PRSize	Charge	CompMW	MS2Scan
		19634	GR1 40	4	19634	1803	749.933	77.0806	1	401507	1.18229e+06	8.21477e+06	8.04292e+06	1.90426e+06	4.91015e+07	4.04063e+07	2.2783e+08	8.14193e+06	1	2.63509	1	6.02626	15.7966	0.383339	28.206	73.4817	0.323921	1	2.58426	1	4.69577	12.0324	0.396155	21.1243	50.9544	0.278397	2.90185e+06	1.36264e+07	6.12996e+07	21.1243	129.213	127.025	111.999	0	25012	2	2	1497.84	13095
		19634	GR2 40	4	19634	1803	749.933	77.0806	1	401507	1.18229e+06	8.21477e+06	8.04292e+06	1.90426e+06	4.91015e+07	4.04063e+07	2.2783e+08	8.14193e+06	1	2.63509	1	6.02626	15.7966	0.383339	28.206	73.4817	0.323921	1	2.58426	1	4.69577	12.0324	0.396155	21.1243	50.9544	0.278397	2.90185e+06	1.36264e+07	6.12996e+07	21.1243	129.213	127.025	111.999	0	25012	2	2	1497.84	13129
		19634	GR2 40	4	19634	1803	749.933	77.0806	1	401507	1.18229e+06	8.21477e+06	8.04292e+06	1.90426e+06	4.91015e+07	4.04063e+07	2.2783e+08	8.14193e+06	1	2.63509	1	6.02626	15.7966	0.383339	28.206	73.4817	0.323921	1	2.58426	1	4.69577	12.0324	0.396155	21.1243	50.9544	0.278397	2.90185e+06	1.36264e+07	6.12996e+07	21.1243	129.213	127.025	111.999	0	25012	2	2	1497.84	13404
		19634	GR2 42	4	19634	1803	749.933	77.0806	1	401507	1.18229e+06	8.21477e+06	8.04292e+06	1.90426e+06	4.91015e+07	4.04063e+07	2.2783e+08	8.14193e+06	1	2.63509	1	6.02626	15.7966	0.383339	28.206	73.4817	0.323921	1	2.58426	1	4.69577	12.0324	0.396155	21.1243	50.9544	0.278397	2.90185e+06	1.36264e+07	6.12996e+07	21.1243	129.213	127.025	111.999	0	25012	2	2	1497.84	12552
		25012	GR2 40	6	25012	1803	749.926	76.616	1	401507	4.21614e+06	2.56575e+07	5.96005e+06	4.56614e+06	1.26454e+08	4.99891e+07	4.22925e+08	2.07233e+07	1	2.69818	1	4.5245	13.0377	0.472984	16.305	44.2172	0.355135	1	2.6614	1	3.51489	9.9806	0.501003	12.0596	30.6189	0.318848	8.94029e+06	3.14241e+07	1.07816e+08	12.0596	133.07	150.882	120.826	0	25012	2	2	1497.84	13392
		25012	GR2 40	6	25012	1803	749.926	76.616	1	401507	4.21614e+06	2.56575e+07	5.96005e+06	4.56614e+06	1.26454e+08	4.99891e+07	4.22925e+08	2.07233e+07	1	2.69818	1	4.5245	13.0377	0.472984	16.305	44.2172	0.355135	1	2.6614	1	3.51489	9.9806	0.501003	12.0596	30.6189	0.318848	8.94029e+06	3.14241e+07	1.07816e+08	12.0596	133.07	150.882	120.826	0	25012	2	2	1497.84	13172
		25012	GR2 40	6	25012	1803	749.926	76.616	1	401507	4.21614e+06	2.56575e+07	5.96005e+06	4.56614e+06	1.26454e+08	4.99891e+07	4.22925e+08	2.07233e+07	1	2.69818	1	4.5245	13.0377	0.472984	16.305	44.2172	0.355135	1	2.6614	1	3.51489	9.9806	0.501003	12.0596	30.6189	0.318848	8.94029e+06	3.14241e+07	1.07816e+08	12.0596	133.07	150.882	120.826	0	25012	2	2	1497.84	13116
		25012	GR2 42	6	25012	1803	749.926	76.616	1	401507	4.21614e+06	2.56575e+07	5.96005e+06	4.56614e+06	1.26454e+08	4.99891e+07	4.22925e+08	2.07233e+07	1	2.69818	1	4.5245	13.0377	0.472984	16.305	44.2172	0.355135	1	2.6614	1	3.51489	9.9806	0.501003	12.0596	30.6189	0.318848	8.94029e+06	3.14241e+07	1.07816e+08	12.0596	133.07	150.882	120.826	0	25012	2	2	1497.84	12528
		25012	GR2 42	6	25012	1803	749.926	76.616	1	401507	4.21614e+06	2.56575e+07	5.96005e+06	4.56614e+06	1.26454e+08	4.99891e+07	4.22925e+08	2.07233e+07	1	2.69818	1	4.5245	13.0377	0.472984	16.305	44.2172	0.355135	1	2.6614	1	3.51489	9.9806	0.501003	12.0596	30.6189	0.318848	8.94029e+06	3.14241e+07	1.07816e+08	12.0596	133.07	150.882	120.826	0	25012	2	2	1497.84	12582
		25012	GR2 42	6	25012	1803	749.926	76.616	1	401507	4.21614e+06	2.56575e+07	5.96005e+06	4.56614e+06	1.26454e+08	4.99891e+07	4.22925e+08	2.07233e+07	1	2.69818	1	4.5245	13.0377	0.472984	16.305	44.2172	0.355135	1	2.6614	1	3.51489	9.9806	0.501003	12.0596	30.6189	0.318848	8.94029e+06	3.14241e+07	1.07816e+08	12.0596	133.07	150.882	120.826	0	25012	2	2	1497.84	12521
Glyma06g18110.1	AT1G13440.1 glyceraldehyde 3 phosphate dehydrogenase C2	5	10	47	1	0.203668	1	1.26502	0.220003	0.854624	3.742	0.205188	0.00152296
	M.P.s: 5 Items
	M.P.	Frames	Hits	Ratio 2(0)	StdDev 2(0)	PValue 2(0)	Ratio 4(0)	StdDev 4(0)	PValue 4(0)	Ratio 4(2)	StdDev 4(2)	PValue 4(2)	OtherAssignments	AvgIonScore
	AASFNIIPSSTGAAK	2	18	1	0.348577	1	1.30623	0.391244	0.406494	4.88709	0.478736	0.0415316	0	34.2056
		Hits: 18 Items
		FRAMEID	RAWFILE	MS2	FrameID1	CompID	MZ	Time	GoodID	II GR1 20	II GR2 20	II GR3 20	II GR1 40	II GR3 40	II GR2 40	II GR1 42	II GR2 42	II GR3 42	Ratio 20	StdDev 20	PValue 20	Ratio 40	StdDev 40	PValue 40	Ratio 42	StdDev 42	PValue 42	Ratio 2(0)	StdDev 2(0)	PValue 2(0)	Ratio 4(0)	StdDev 4(0)	PValue 4(0)	Ratio 4(2)	StdDev 4(2)	PValue 4(2)	Avg 20	Avg 40	Avg 42	MaxChange	CV 20	CV 40	CV 42	PRElement	PRRoot	PRSize	Charge	CompMW	MS2Scan
		3502	GR1 20	21	3502	167	717.88	46.5244	1	2.25346e+08	1.61887e+08	1.7224e+08	3.94435e+08	1.49049e+08	1.88462e+08	1.26016e+09	7.83111e+08	8.9973e+08	1	0.365116	1	1.30828	0.945455	0.532618	5.26031	2.29384	0.0292133	1	0.494349	1	1.02329	0.783696	0.949656	4.74837	3.1531	0.0795261	1.75319e+08	1.79402e+08	8.32481e+08	4.74837	24.7174	51.8687	41.6864	0	3502	1	2	1433.76	7241
		3502	GR1 40	21	3502	167	717.88	46.5244	1	2.25346e+08	1.61887e+08	1.7224e+08	3.94435e+08	1.49049e+08	1.88462e+08	1.26016e+09	7.83111e+08	8.9973e+08	1	0.365116	1	1.30828	0.945455	0.532618	5.26031	2.29384	0.0292133	1	0.494349	1	1.02329	0.783696	0.949656	4.74837	3.1531	0.0795261	1.75319e+08	1.79402e+08	8.32481e+08	4.74837	24.7174	51.8687	41.6864	0	3502	1	2	1433.76	7466
		3502	GR1 42	21	3502	167	717.88	46.5244	1	2.25346e+08	1.61887e+08	1.7224e+08	3.94435e+08	1.49049e+08	1.88462e+08	1.26016e+09	7.83111e+08	8.9973e+08	1	0.365116	1	1.30828	0.945455	0.532618	5.26031	2.29384	0.0292133	1	0.494349	1	1.02329	0.783696	0.949656	4.74837	3.1531	0.0795261	1.75319e+08	1.79402e+08	8.32481e+08	4.74837	24.7174	51.8687	41.6864	0	3502	1	2	1433.76	7305
		3502	GR1 42	21	3502	167	717.88	46.5244	1	2.25346e+08	1.61887e+08	1.7224e+08	3.94435e+08	1.49049e+08	1.88462e+08	1.26016e+09	7.83111e+08	8.9973e+08	1	0.365116	1	1.30828	0.945455	0.532618	5.26031	2.29384	0.0292133	1	0.494349	1	1.02329	0.783696	0.949656	4.74837	3.1531	0.0795261	1.75319e+08	1.79402e+08	8.32481e+08	4.74837	24.7174	51.8687	41.6864	0	3502	1	2	1433.76	7413
		3502	GR1 42	21	3502	167	717.88	46.5244	1	2.25346e+08	1.61887e+08	1.7224e+08	3.94435e+08	1.49049e+08	1.88462e+08	1.26016e+09	7.83111e+08	8.9973e+08	1	0.365116	1	1.30828	0.945455	0.532618	5.26031	2.29384	0.0292133	1	0.494349	1	1.02329	0.783696	0.949656	4.74837	3.1531	0.0795261	1.75319e+08	1.79402e+08	8.32481e+08	4.74837	24.7174	51.8687	41.6864	0	3502	1	2	1433.76	7401
		3502	GR1 42	21	3502	167	717.88	46.5244	1	2.25346e+08	1.61887e+08	1.7224e+08	3.94435e+08	1.49049e+08	1.88462e+08	1.26016e+09	7.83111e+08	8.9973e+08	1	0.365116	1	1.30828	0.945455	0.532618	5.26031	2.29384	0.0292133	1	0.494349	1	1.02329	0.783696	0.949656	4.74837	3.1531	0.0795261	1.75319e+08	1.79402e+08	8.32481e+08	4.74837	24.7174	51.8687	41.6864	0	3502	1	2	1433.76	7309
		3502	GR2 42	21	3502	167	717.88	46.5244	1	2.25346e+08	1.61887e+08	1.7224e+08	3.94435e+08	1.49049e+08	1.88462e+08	1.26016e+09	7.83111e+08	8.9973e+08	1	0.365116	1	1.30828	0.945455	0.532618	5.26031	2.29384	0.0292133	1	0.494349	1	1.02329	0.783696	0.949656	4.74837	3.1531	0.0795261	1.75319e+08	1.79402e+08	8.32481e+08	4.74837	24.7174	51.8687	41.6864	0	3502	1	2	1433.76	6875
		3502	GR2 42	21	3502	167	717.88	46.5244	1	2.25346e+08	1.61887e+08	1.7224e+08	3.94435e+08	1.49049e+08	1.88462e+08	1.26016e+09	7.83111e+08	8.9973e+08	1	0.365116	1	1.30828	0.945455	0.532618	5.26031	2.29384	0.0292133	1	0.494349	1	1.02329	0.783696	0.949656	4.74837	3.1531	0.0795261	1.75319e+08	1.79402e+08	8.32481e+08	4.74837	24.7174	51.8687	41.6864	0	3502	1	2	1433.76	6885
		3502	GR3 20	21	3502	167	717.88	46.5244	1	2.25346e+08	1.61887e+08	1.7224e+08	3.94435e+08	1.49049e+08	1.88462e+08	1.26016e+09	7.83111e+08	8.9973e+08	1	0.365116	1	1.30828	0.945455	0.532618	5.26031	2.29384	0.0292133	1	0.494349	1	1.02329	0.783696	0.949656	4.74837	3.1531	0.0795261	1.75319e+08	1.79402e+08	8.32481e+08	4.74837	24.7174	51.8687	41.6864	0	3502	1	2	1433.76	7285
		3502	GR3 40	21	3502	167	717.88	46.5244	1	2.25346e+08	1.61887e+08	1.7224e+08	3.94435e+08	1.49049e+08	1.88462e+08	1.26016e+09	7.83111e+08	8.9973e+08	1	0.365116	1	1.30828	0.945455	0.532618	5.26031	2.29384	0.0292133	1	0.494349	1	1.02329	0.783696	0.949656	4.74837	3.1531	0.0795261	1.75319e+08	1.79402e+08	8.32481e+08	4.74837	24.7174	51.8687	41.6864	0	3502	1	2	1433.76	7804
		3502	GR3 40	21	3502	167	717.88	46.5244	1	2.25346e+08	1.61887e+08	1.7224e+08	3.94435e+08	1.49049e+08	1.88462e+08	1.26016e+09	7.83111e+08	8.9973e+08	1	0.365116	1	1.30828	0.945455	0.532618	5.26031	2.29384	0.0292133	1	0.494349	1	1.02329	0.783696	0.949656	4.74837	3.1531	0.0795261	1.75319e+08	1.79402e+08	8.32481e+08	4.74837	24.7174	51.8687	41.6864	0	3502	1	2	1433.76	7811
		3502	GR3 42	21	3502	167	717.88	46.5244	1	2.25346e+08	1.61887e+08	1.7224e+08	3.94435e+08	1.49049e+08	1.88462e+08	1.26016e+09	7.83111e+08	8.9973e+08	1	0.365116	1	1.30828	0.945455	0.532618	5.26031	2.29384	0.0292133	1	0.494349	1	1.02329	0.783696	0.949656	4.74837	3.1531	0.0795261	1.75319e+08	1.79402e+08	8.32481e+08	4.74837	24.7174	51.8687	41.6864	0	3502	1	2	1433.76	7372
		3502	GR3 42	21	3502	167	717.88	46.5244	1	2.25346e+08	1.61887e+08	1.7224e+08	3.94435e+08	1.49049e+08	1.88462e+08	1.26016e+09	7.83111e+08	8.9973e+08	1	0.365116	1	1.30828	0.945455	0.532618	5.26031	2.29384	0.0292133	1	0.494349	1	1.02329	0.783696	0.949656	4.74837	3.1531	0.0795261	1.75319e+08	1.79402e+08	8.32481e+08	4.74837	24.7174	51.8687	41.6864	0	3502	1	2	1433.76	7373
		3502	GR3 42	21	3502	167	717.88	46.5244	1	2.25346e+08	1.61887e+08	1.7224e+08	3.94435e+08	1.49049e+08	1.88462e+08	1.26016e+09	7.83111e+08	8.9973e+08	1	0.365116	1	1.30828	0.945455	0.532618	5.26031	2.29384	0.0292133	1	0.494349	1	1.02329	0.783696	0.949656	4.74837	3.1531	0.0795261	1.75319e+08	1.79402e+08	8.32481e+08	4.74837	24.7174	51.8687	41.6864	0	3502	1	2	1433.76	7362
		3502	GR3 42	21	3502	167	717.88	46.5244	1	2.25346e+08	1.61887e+08	1.7224e+08	3.94435e+08	1.49049e+08	1.88462e+08	1.26016e+09	7.83111e+08	8.9973e+08	1	0.365116	1	1.30828	0.945455	0.532618	5.26031	2.29384	0.0292133	1	0.494349	1	1.02329	0.783696	0.949656	4.74837	3.1531	0.0795261	1.75319e+08	1.79402e+08	8.32481e+08	4.74837	24.7174	51.8687	41.6864	0	3502	1	2	1433.76	7365
		14773	GR3 20	3	14773	167	717.888	46.5249	1	1.73004e+08	1.27176e+08	2.21186e+08	3.77226e+08	2.76172e+08	2.62998e+08	1.25288e+09	7.23272e+08	8.85569e+08	1	0.541001	1	1.75768	0.835054	0.0475024	5.48889	3.04605	0.0347588	1	0.491588	1	1.40614	0.639949	0.142767	5.03722	3.47984	0.0875115	1.61522e+08	2.27123e+08	8.13624e+08	5.03722	24.5794	20.9317	44.5032	0	3502	1	2	1433.76	7298
		14773	GR3 40	3	14773	167	717.888	46.5249	1	1.73004e+08	1.27176e+08	2.21186e+08	3.77226e+08	2.76172e+08	2.62998e+08	1.25288e+09	7.23272e+08	8.85569e+08	1	0.541001	1	1.75768	0.835054	0.0475024	5.48889	3.04605	0.0347588	1	0.491588	1	1.40614	0.639949	0.142767	5.03722	3.47984	0.0875115	1.61522e+08	2.27123e+08	8.13624e+08	5.03722	24.5794	20.9317	44.5032	0	3502	1	2	1433.76	7793
		14773	GR3 40	3	14773	167	717.888	46.5249	1	1.73004e+08	1.27176e+08	2.21186e+08	3.77226e+08	2.76172e+08	2.62998e+08	1.25288e+09	7.23272e+08	8.85569e+08	1	0.541001	1	1.75768	0.835054	0.0475024	5.48889	3.04605	0.0347588	1	0.491588	1	1.40614	0.639949	0.142767	5.03722	3.47984	0.0875115	1.61522e+08	2.27123e+08	8.13624e+08	5.03722	24.5794	20.9317	44.5032	0	3502	1	2	1433.76	7799
	IGINGFGR	2	11	1	0.261239	1	1.01881	0.274427	0.508226	2.56995	0.233488	0.000238899	0	31.2091
		Hits: 11 Items
		FRAMEID	RAWFILE	MS2	FrameID1	CompID	MZ	Time	GoodID	II GR1 20	II GR2 20	II GR3 20	II GR1 40	II GR3 40	II GR2 40	II GR1 42	II GR2 42	II GR3 42	Ratio 20	StdDev 20	PValue 20	Ratio 40	StdDev 40	PValue 40	Ratio 42	StdDev 42	PValue 42	Ratio 2(0)	StdDev 2(0)	PValue 2(0)	Ratio 4(0)	StdDev 4(0)	PValue 4(0)	Ratio 4(2)	StdDev 4(2)	PValue 4(2)	Avg 20	Avg 40	Avg 42	MaxChange	CV 20	CV 40	CV 42	PRElement	PRRoot	PRSize	Charge	CompMW	MS2Scan
		2165	GR2 40	13	2165	470	417.74	32.5414	1	8.70292e+07	9.4528e+07	7.78647e+07	1.251e+08	8.86438e+07	9.96087e+07	2.19524e+08	2.70705e+08	1.85709e+08	1	0.193018	1	1.20789	0.33287	0.233206	2.60556	0.746318	0.0265776	1	0.267782	1	0.956134	0.27763	0.724568	2.243	0.549581	0.00436764	8.08736e+07	7.73261e+07	1.814e+08	2.34591	13.3891	15.6476	11.1129	1	9920	2	2	832.458	4808
		9920	GR1 42	13	9920	470	417.236	32.0343	1	2.16294e+07	1.03403e+08	8.63716e+07	1.11929e+08	1.53858e+08	1.31057e+08	4.24896e+08	4.91738e+08	4.49351e+08	1	1.2245	1	1.87719	1.44719	0.115019	6.4615	4.43599	0.00035924	1	1.18898	1	1.54312	1.29594	0.264463	5.80004	4.46683	0.00463212	6.42932e+07	9.92124e+07	3.72903e+08	5.80004	59.4488	24.5325	17.565	0	9920	2	2	832.458	4925
		9920	GR1 42	13	9920	470	417.236	32.0343	1	2.16294e+07	1.03403e+08	8.63716e+07	1.11929e+08	1.53858e+08	1.31057e+08	4.24896e+08	4.91738e+08	4.49351e+08	1	1.2245	1	1.87719	1.44719	0.115019	6.4615	4.43599	0.00035924	1	1.18898	1	1.54312	1.29594	0.264463	5.80004	4.46683	0.00463212	6.42932e+07	9.92124e+07	3.72903e+08	5.80004	59.4488	24.5325	17.565	0	9920	2	2	832.458	4936
		9920	GR2 20	13	9920	470	417.236	32.0343	1	2.16294e+07	1.03403e+08	8.63716e+07	1.11929e+08	1.53858e+08	1.31057e+08	4.24896e+08	4.91738e+08	4.49351e+08	1	1.2245	1	1.87719	1.44719	0.115019	6.4615	4.43599	0.00035924	1	1.18898	1	1.54312	1.29594	0.264463	5.80004	4.46683	0.00463212	6.42932e+07	9.92124e+07	3.72903e+08	5.80004	59.4488	24.5325	17.565	0	9920	2	2	832.458	4844
		9920	GR2 20	13	9920	470	417.236	32.0343	1	2.16294e+07	1.03403e+08	8.63716e+07	1.11929e+08	1.53858e+08	1.31057e+08	4.24896e+08	4.91738e+08	4.49351e+08	1	1.2245	1	1.87719	1.44719	0.115019	6.4615	4.43599	0.00035924	1	1.18898	1	1.54312	1.29594	0.264463	5.80004	4.46683	0.00463212	6.42932e+07	9.92124e+07	3.72903e+08	5.80004	59.4488	24.5325	17.565	0	9920	2	2	832.458	5134
		9920	GR2 20	13	9920	470	417.236	32.0343	1	2.16294e+07	1.03403e+08	8.63716e+07	1.11929e+08	1.53858e+08	1.31057e+08	4.24896e+08	4.91738e+08	4.49351e+08	1	1.2245	1	1.87719	1.44719	0.115019	6.4615	4.43599	0.00035924	1	1.18898	1	1.54312	1.29594	0.264463	5.80004	4.46683	0.00463212	6.42932e+07	9.92124e+07	3.72903e+08	5.80004	59.4488	24.5325	17.565	0	9920	2	2	832.458	4854
		9920	GR2 42	13	9920	470	417.236	32.0343	1	2.16294e+07	1.03403e+08	8.63716e+07	1.11929e+08	1.53858e+08	1.31057e+08	4.24896e+08	4.91738e+08	4.49351e+08	1	1.2245	1	1.87719	1.44719	0.115019	6.4615	4.43599	0.00035924	1	1.18898	1	1.54312	1.29594	0.264463	5.80004	4.46683	0.00463212	6.42932e+07	9.92124e+07	3.72903e+08	5.80004	59.4488	24.5325	17.565	0	9920	2	2	832.458	4315
		9920	GR3 20	13	9920	470	417.236	32.0343	1	2.16294e+07	1.03403e+08	8.63716e+07	1.11929e+08	1.53858e+08	1.31057e+08	4.24896e+08	4.91738e+08	4.49351e+08	1	1.2245	1	1.87719	1.44719	0.115019	6.4615	4.43599	0.00035924	1	1.18898	1	1.54312	1.29594	0.264463	5.80004	4.46683	0.00463212	6.42932e+07	9.92124e+07	3.72903e+08	5.80004	59.4488	24.5325	17.565	0	9920	2	2	832.458	4755
		9920	GR3 20	13	9920	470	417.236	32.0343	1	2.16294e+07	1.03403e+08	8.63716e+07	1.11929e+08	1.53858e+08	1.31057e+08	4.24896e+08	4.91738e+08	4.49351e+08	1	1.2245	1	1.87719	1.44719	0.115019	6.4615	4.43599	0.00035924	1	1.18898	1	1.54312	1.29594	0.264463	5.80004	4.46683	0.00463212	6.42932e+07	9.92124e+07	3.72903e+08	5.80004	59.4488	24.5325	17.565	0	9920	2	2	832.458	4749
		9920	GR3 40	13	9920	470	417.236	32.0343	1	2.16294e+07	1.03403e+08	8.63716e+07	1.11929e+08	1.53858e+08	1.31057e+08	4.24896e+08	4.91738e+08	4.49351e+08	1	1.2245	1	1.87719	1.44719	0.115019	6.4615	4.43599	0.00035924	1	1.18898	1	1.54312	1.29594	0.264463	5.80004	4.46683	0.00463212	6.42932e+07	9.92124e+07	3.72903e+08	5.80004	59.4488	24.5325	17.565	0	9920	2	2	832.458	5226
		9920	GR3 40	13	9920	470	417.236	32.0343	1	2.16294e+07	1.03403e+08	8.63716e+07	1.11929e+08	1.53858e+08	1.31057e+08	4.24896e+08	4.91738e+08	4.49351e+08	1	1.2245	1	1.87719	1.44719	0.115019	6.4615	4.43599	0.00035924	1	1.18898	1	1.54312	1.29594	0.264463	5.80004	4.46683	0.00463212	6.42932e+07	9.92124e+07	3.72903e+08	5.80004	59.4488	24.5325	17.565	0	9920	2	2	832.458	5221
	LVSWYDNEWGYSSR	3	6	1	1.08577	1	5.77424	1.4309	0.662295	25.0396	1.30611	0.353395	0	56.0967
		Hits: 6 Items
		FRAMEID	RAWFILE	MS2	FrameID1	CompID	MZ	Time	GoodID	II GR1 20	II GR2 20	II GR3 20	II GR1 40	II GR3 40	II GR2 40	II GR1 42	II GR2 42	II GR3 42	Ratio 20	StdDev 20	PValue 20	Ratio 40	StdDev 40	PValue 40	Ratio 42	StdDev 42	PValue 42	Ratio 2(0)	StdDev 2(0)	PValue 2(0)	Ratio 4(0)	StdDev 4(0)	PValue 4(0)	Ratio 4(2)	StdDev 4(2)	PValue 4(2)	Avg 20	Avg 40	Avg 42	MaxChange	CV 20	CV 40	CV 42	PRElement	PRRoot	PRSize	Charge	CompMW	MS2Scan
		24880	GR2 40	1	24880	3125	881.892	72.8118	1	320901	5.33399e+06	2.41997e+07	1.06455e+06	7.8055e+06	9.25561e+07	1.95727e+07	2.06031e+08	2.96726e+07	1	2.53052	1	3.39734	9.42219	0.505975	8.55066	21.3557	0.340047	1	2.4909	1	2.65314	7.20545	0.545956	6.47916	14.7813	0.291521	8.83053e+06	2.34287e+07	5.72145e+07	6.47916	124.545	147.037	103.591	0	24880	1	2	1761.77	12390
		29418	GR2 42	4	29418	2905	881.395	71.3627	1	1.78315e+06	6.42584e+06	2.78292e+07	6.35632e+06	7.36811e+06	9.24913e+07	2.10365e+07	2.20694e+08	3.13831e+07	1	2.31301	1	2.94731	7.52426	0.502904	7.57844	18.1216	0.347225	1	2.25106	1	2.2934	5.6895	0.554999	5.70933	12.3572	0.301559	1.07161e+07	2.45763e+07	6.11817e+07	5.70933	112.553	135.529	103.886	0	29418	1	2	1760.78	11585
		29418	GR2 42	4	29418	2905	881.395	71.3627	1	1.78315e+06	6.42584e+06	2.78292e+07	6.35632e+06	7.36811e+06	9.24913e+07	2.10365e+07	2.20694e+08	3.13831e+07	1	2.31301	1	2.94731	7.52426	0.502904	7.57844	18.1216	0.347225	1	2.25106	1	2.2934	5.6895	0.554999	5.70933	12.3572	0.301559	1.07161e+07	2.45763e+07	6.11817e+07	5.70933	112.553	135.529	103.886	0	29418	1	2	1760.78	11579
		29418	GR3 42	4	29418	2905	881.395	71.3627	1	1.78315e+06	6.42584e+06	2.78292e+07	6.35632e+06	7.36811e+06	9.24913e+07	2.10365e+07	2.20694e+08	3.13831e+07	1	2.31301	1	2.94731	7.52426	0.502904	7.57844	18.1216	0.347225	1	2.25106	1	2.2934	5.6895	0.554999	5.70933	12.3572	0.301559	1.07161e+07	2.45763e+07	6.11817e+07	5.70933	112.553	135.529	103.886	0	29418	1	2	1760.78	11888
		29418	GR3 42	4	29418	2905	881.395	71.3627	1	1.78315e+06	6.42584e+06	2.78292e+07	6.35632e+06	7.36811e+06	9.24913e+07	2.10365e+07	2.20694e+08	3.13831e+07	1	2.31301	1	2.94731	7.52426	0.502904	7.57844	18.1216	0.347225	1	2.25106	1	2.2934	5.6895	0.554999	5.70933	12.3572	0.301559	1.07161e+07	2.45763e+07	6.11817e+07	5.70933	112.553	135.529	103.886	0	29418	1	2	1760.78	11922
		31732	GR3 42	1	31732	10897	881.397	94.5369	1	491603	285938	102586	0	1.05615e+07	822525	1.74823e+06	719446	5.83029e+07	1	1.32673	1	12.9345	28.6046	0.410424	69.0475	158.127	0.404133	1	1.42895	1	10.9689	25.142	0.423526	67.6364	159.161	0.407066	281839	3.09146e+06	1.90626e+07	67.6364	71.4476	157.764	163.871	0	31732	1	2	1760.78	15612
	TLLFGDKPVTIFGHR	1	2	1	3.41999	1	1.22082	3.43755	0.895063	1.77975	2.74868	0.620337	0	37.855
		Hits: 2 Items
		FRAMEID	RAWFILE	MS2	FrameID1	CompID	MZ	Time	GoodID	II GR1 20	II GR2 20	II GR3 20	II GR1 40	II GR3 40	II GR2 40	II GR1 42	II GR2 42	II GR3 42	Ratio 20	StdDev 20	PValue 20	Ratio 40	StdDev 40	PValue 40	Ratio 42	StdDev 42	PValue 42	Ratio 2(0)	StdDev 2(0)	PValue 2(0)	Ratio 4(0)	StdDev 4(0)	PValue 4(0)	Ratio 4(2)	StdDev 4(2)	PValue 4(2)	Avg 20	Avg 40	Avg 42	MaxChange	CV 20	CV 40	CV 42	PRElement	PRRoot	PRSize	Charge	CompMW	MS2Scan
		5463	GR1 42	4	5463	5135	567.657	66.7247	1	4.41898e+07	148992	274374	7.46986e+07	114130	0	5.90454e+07	4.02446e+07	0	1	3.4148	1	1.67692	5.76104	0.748839	2.22558	5.82837	0.469421	1	3.41999	1	1.22082	4.19662	0.895063	1.77975	4.89197	0.620337	1.48561e+07	1.81365e+07	2.64401e+07	1.77975	171	172.756	103.869	0	5463	1	3	1699.95	11271
		5463	GR1 42	4	5463	5135	567.657	66.7247	1	4.41898e+07	148992	274374	7.46986e+07	114130	0	5.90454e+07	4.02446e+07	0	1	3.4148	1	1.67692	5.76104	0.748839	2.22558	5.82837	0.469421	1	3.41999	1	1.22082	4.19662	0.895063	1.77975	4.89197	0.620337	1.48561e+07	1.81365e+07	2.64401e+07	1.77975	171	172.756	103.869	0	5463	1	3	1699.95	11258
	VPTVDVSVVDLTVR	2	10	1	1.85402	1	4.16576	1.90233	0.519427	16.824	1.74875	0.303736	0	60.199
		Hits: 10 Items
		FRAMEID	RAWFILE	MS2	FrameID1	CompID	MZ	Time	GoodID	II GR1 20	II GR2 20	II GR3 20	II GR1 40	II GR3 40	II GR2 40	II GR1 42	II GR2 42	II GR3 42	Ratio 20	StdDev 20	PValue 20	Ratio 40	StdDev 40	PValue 40	Ratio 42	StdDev 42	PValue 42	Ratio 2(0)	StdDev 2(0)	PValue 2(0)	Ratio 4(0)	StdDev 4(0)	PValue 4(0)	Ratio 4(2)	StdDev 4(2)	PValue 4(2)	Avg 20	Avg 40	Avg 42	MaxChange	CV 20	CV 40	CV 42	PRElement	PRRoot	PRSize	Charge	CompMW	MS2Scan
		19634	GR1 40	4	19634	1803	749.933	77.0806	1	401507	1.18229e+06	8.21477e+06	8.04292e+06	1.90426e+06	4.91015e+07	4.04063e+07	2.2783e+08	8.14193e+06	1	2.63509	1	6.02626	15.7966	0.383339	28.206	73.4817	0.323921	1	2.58426	1	4.69577	12.0324	0.396155	21.1243	50.9544	0.278397	2.90185e+06	1.36264e+07	6.12996e+07	21.1243	129.213	127.025	111.999	0	25012	2	2	1497.84	13095
		19634	GR2 40	4	19634	1803	749.933	77.0806	1	401507	1.18229e+06	8.21477e+06	8.04292e+06	1.90426e+06	4.91015e+07	4.04063e+07	2.2783e+08	8.14193e+06	1	2.63509	1	6.02626	15.7966	0.383339	28.206	73.4817	0.323921	1	2.58426	1	4.69577	12.0324	0.396155	21.1243	50.9544	0.278397	2.90185e+06	1.36264e+07	6.12996e+07	21.1243	129.213	127.025	111.999	0	25012	2	2	1497.84	13129
		19634	GR2 40	4	19634	1803	749.933	77.0806	1	401507	1.18229e+06	8.21477e+06	8.04292e+06	1.90426e+06	4.91015e+07	4.04063e+07	2.2783e+08	8.14193e+06	1	2.63509	1	6.02626	15.7966	0.383339	28.206	73.4817	0.323921	1	2.58426	1	4.69577	12.0324	0.396155	21.1243	50.9544	0.278397	2.90185e+06	1.36264e+07	6.12996e+07	21.1243	129.213	127.025	111.999	0	25012	2	2	1497.84	13404
		19634	GR2 42	4	19634	1803	749.933	77.0806	1	401507	1.18229e+06	8.21477e+06	8.04292e+06	1.90426e+06	4.91015e+07	4.04063e+07	2.2783e+08	8.14193e+06	1	2.63509	1	6.02626	15.7966	0.383339	28.206	73.4817	0.323921	1	2.58426	1	4.69577	12.0324	0.396155	21.1243	50.9544	0.278397	2.90185e+06	1.36264e+07	6.12996e+07	21.1243	129.213	127.025	111.999	0	25012	2	2	1497.84	12552
		25012	GR2 40	6	25012	1803	749.926	76.616	1	401507	4.21614e+06	2.56575e+07	5.96005e+06	4.56614e+06	1.26454e+08	4.99891e+07	4.22925e+08	2.07233e+07	1	2.69818	1	4.5245	13.0377	0.472984	16.305	44.2172	0.355135	1	2.6614	1	3.51489	9.9806	0.501003	12.0596	30.6189	0.318848	8.94029e+06	3.14241e+07	1.07816e+08	12.0596	133.07	150.882	120.826	0	25012	2	2	1497.84	13392
		25012	GR2 40	6	25012	1803	749.926	76.616	1	401507	4.21614e+06	2.56575e+07	5.96005e+06	4.56614e+06	1.26454e+08	4.99891e+07	4.22925e+08	2.07233e+07	1	2.69818	1	4.5245	13.0377	0.472984	16.305	44.2172	0.355135	1	2.6614	1	3.51489	9.9806	0.501003	12.0596	30.6189	0.318848	8.94029e+06	3.14241e+07	1.07816e+08	12.0596	133.07	150.882	120.826	0	25012	2	2	1497.84	13172
		25012	GR2 40	6	25012	1803	749.926	76.616	1	401507	4.21614e+06	2.56575e+07	5.96005e+06	4.56614e+06	1.26454e+08	4.99891e+07	4.22925e+08	2.07233e+07	1	2.69818	1	4.5245	13.0377	0.472984	16.305	44.2172	0.355135	1	2.6614	1	3.51489	9.9806	0.501003	12.0596	30.6189	0.318848	8.94029e+06	3.14241e+07	1.07816e+08	12.0596	133.07	150.882	120.826	0	25012	2	2	1497.84	13116
		25012	GR2 42	6	25012	1803	749.926	76.616	1	401507	4.21614e+06	2.56575e+07	5.96005e+06	4.56614e+06	1.26454e+08	4.99891e+07	4.22925e+08	2.07233e+07	1	2.69818	1	4.5245	13.0377	0.472984	16.305	44.2172	0.355135	1	2.6614	1	3.51489	9.9806	0.501003	12.0596	30.6189	0.318848	8.94029e+06	3.14241e+07	1.07816e+08	12.0596	133.07	150.882	120.826	0	25012	2	2	1497.84	12528
		25012	GR2 42	6	25012	1803	749.926	76.616	1	401507	4.21614e+06	2.56575e+07	5.96005e+06	4.56614e+06	1.26454e+08	4.99891e+07	4.22925e+08	2.07233e+07	1	2.69818	1	4.5245	13.0377	0.472984	16.305	44.2172	0.355135	1	2.6614	1	3.51489	9.9806	0.501003	12.0596	30.6189	0.318848	8.94029e+06	3.14241e+07	1.07816e+08	12.0596	133.07	150.882	120.826	0	25012	2	2	1497.84	12582
		25012	GR2 42	6	25012	1803	749.926	76.616	1	401507	4.21614e+06	2.56575e+07	5.96005e+06	4.56614e+06	1.26454e+08	4.99891e+07	4.22925e+08	2.07233e+07	1	2.69818	1	4.5245	13.0377	0.472984	16.305	44.2172	0.355135	1	2.6614	1	3.51489	9.9806	0.501003	12.0596	30.6189	0.318848	8.94029e+06	3.14241e+07	1.07816e+08	12.0596	133.07	150.882	120.826	0	25012	2	2	1497.84	12521
Glyma05g36310.1	AT2G19590.1 ACC oxidase 1	2	2	4	1	0.919882	1	0.501388	0.88988	0.443542	3.49743	0.623145	0.00270068
	M.P.s: 2 Items
	M.P.	Frames	Hits	Ratio 2(0)	StdDev 2(0)	PValue 2(0)	Ratio 4(0)	StdDev 4(0)	PValue 4(0)	Ratio 4(2)	StdDev 4(2)	PValue 4(2)	OtherAssignments	AvgIonScore
	ESFYQSEIAK	1	2	1	1.50871	1	1.04138	1.67344	0.956072	3.23375	0.964527	0.0193113	0	48.23
		Hits: 2 Items
		FRAMEID	RAWFILE	MS2	FrameID1	CompID	MZ	Time	GoodID	II GR1 20	II GR2 20	II GR3 20	II GR1 40	II GR3 40	II GR2 40	II GR1 42	II GR2 42	II GR3 42	Ratio 20	StdDev 20	PValue 20	Ratio 40	StdDev 40	PValue 40	Ratio 42	StdDev 42	PValue 42	Ratio 2(0)	StdDev 2(0)	PValue 2(0)	Ratio 4(0)	StdDev 4(0)	PValue 4(0)	Ratio 4(2)	StdDev 4(2)	PValue 4(2)	Avg 20	Avg 40	Avg 42	MaxChange	CV 20	CV 40	CV 42	PRElement	PRRoot	PRSize	Charge	CompMW	MS2Scan
		26286	GR1 42	2	26286	8558	601.288	28.8404	1	1.06604e+07	3.49056e+06	3.6574e+06	1.67869e+07	3.96386e+06	3.40914e+06	1.93281e+07	2.43358e+07	2.38108e+07	1	1.37874	1	1.35666	2.21026	0.698021	3.78894	3.07562	0.00650823	1	1.50871	1	1.04138	1.74268	0.956072	3.23375	3.11904	0.0193113	5.69753e+06	5.93327e+06	1.84243e+07	3.23375	75.4356	91.9081	21.0172	0	26286	1	2	1200.56	4096
		26286	GR1 42	2	26286	8558	601.288	28.8404	1	1.06604e+07	3.49056e+06	3.6574e+06	1.67869e+07	3.96386e+06	3.40914e+06	1.93281e+07	2.43358e+07	2.38108e+07	1	1.37874	1	1.35666	2.21026	0.698021	3.78894	3.07562	0.00650823	1	1.50871	1	1.04138	1.74268	0.956072	3.23375	3.11904	0.0193113	5.69753e+06	5.93327e+06	1.84243e+07	3.23375	75.4356	91.9081	21.0172	0	26286	1	2	1200.56	4109
	LLYPSNFR	1	2	1	1.16056	1	0.288489	1.05076	0.161881	3.68635	0.816399	0.0153255	0	18.31
		Hits: 2 Items
		FRAMEID	RAWFILE	MS2	FrameID1	CompID	MZ	Time	GoodID	II GR1 20	II GR2 20	II GR3 20	II GR1 40	II GR3 40	II GR2 40	II GR1 42	II GR2 42	II GR3 42	Ratio 20	StdDev 20	PValue 20	Ratio 40	StdDev 40	PValue 40	Ratio 42	StdDev 42	PValue 42	Ratio 2(0)	StdDev 2(0)	PValue 2(0)	Ratio 4(0)	StdDev 4(0)	PValue 4(0)	Ratio 4(2)	StdDev 4(2)	PValue 4(2)	Avg 20	Avg 40	Avg 42	MaxChange	CV 20	CV 40	CV 42	PRElement	PRRoot	PRSize	Charge	CompMW	MS2Scan
		14543	GR2 42	5	14543	5228	505.279	40.6218	1	1.0767e+07	6.11694e+06	2.20096e+07	6.08871e+06	1.90385e+06	6.32725e+06	5.9718e+07	5.80973e+07	4.32856e+07	1	1.26053	1	0.36818	0.423947	0.218948	4.1421	3.30911	0.004582	1	1.16056	1	0.288489	0.303133	0.161881	3.68635	3.00953	0.0153255	1.19124e+07	3.43658e+06	4.39131e+07	12.7781	58.0278	47.0484	23.6121	0	14543	1	2	1008.54	5936
		14543	GR2 42	5	14543	5228	505.279	40.6218	1	1.0767e+07	6.11694e+06	2.20096e+07	6.08871e+06	1.90385e+06	6.32725e+06	5.9718e+07	5.80973e+07	4.32856e+07	1	1.26053	1	0.36818	0.423947	0.218948	4.1421	3.30911	0.004582	1	1.16056	1	0.288489	0.303133	0.161881	3.68635	3.00953	0.0153255	1.19124e+07	3.43658e+06	4.39131e+07	12.7781	58.0278	47.0484	23.6121	0	14543	1	2	1008.54	5927
Glyma01g38580.1	AT3G11130.1 Clathrin heavy chain	2	2	4	1	0.740219	1	1.32729	0.646376	0.56722	3.16643	0.547528	0.0168659
	M.P.s: 2 Items
	M.P.	Frames	Hits	Ratio 2(0)	StdDev 2(0)	PValue 2(0)	Ratio 4(0)	StdDev 4(0)	PValue 4(0)	Ratio 4(2)	StdDev 4(2)	PValue 4(2)	OtherAssignments	AvgIonScore
	RDPTLAVVAYR	1	1	1	1.8701	1	2.2229	1.86652	0.424769	3.26941	2.2044	0.445224	0	25.59
		Hits: 1 Items
		FRAMEID	RAWFILE	MS2	FrameID1	CompID	MZ	Time	GoodID	II GR1 20	II GR2 20	II GR3 20	II GR1 40	II GR3 40	II GR2 40	II GR1 42	II GR2 42	II GR3 42	Ratio 20	StdDev 20	PValue 20	Ratio 40	StdDev 40	PValue 40	Ratio 42	StdDev 42	PValue 42	Ratio 2(0)	StdDev 2(0)	PValue 2(0)	Ratio 4(0)	StdDev 4(0)	PValue 4(0)	Ratio 4(2)	StdDev 4(2)	PValue 4(2)	Avg 20	Avg 40	Avg 42	MaxChange	CV 20	CV 40	CV 42	PRElement	PRRoot	PRSize	Charge	CompMW	MS2Scan
		23744	GR2 40	1	23744	16352	630.859	30.058	1	2.2656e+06	584089	529279	3.85466e+06	0	6.55146e+06	9.31709e+06	3.34778e+06	0	1	1.75265	1	3.07967	5.62223	0.343268	3.74815	7.47487	0.373919	1	1.8701	1	2.2229	4.14907	0.424769	3.26941	7.20707	0.445224	1.08976e+06	2.42243e+06	3.56287e+06	3.26941	93.5051	93.1465	126.935	0	23744	1	2	1259.7	4347
	VAAYIYK	1	3	1	0.80605	1	1.20525	0.689009	0.540182	3.15966	0.565241	0.00538625	0	25.2233
		Hits: 3 Items
		FRAMEID	RAWFILE	MS2	FrameID1	CompID	MZ	Time	GoodID	II GR1 20	II GR2 20	II GR3 20	II GR1 40	II GR3 40	II GR2 40	II GR1 42	II GR2 42	II GR3 42	Ratio 20	StdDev 20	PValue 20	Ratio 40	StdDev 40	PValue 40	Ratio 42	StdDev 42	PValue 42	Ratio 2(0)	StdDev 2(0)	PValue 2(0)	Ratio 4(0)	StdDev 4(0)	PValue 4(0)	Ratio 4(2)	StdDev 4(2)	PValue 4(2)	Avg 20	Avg 40	Avg 42	MaxChange	CV 20	CV 40	CV 42	PRElement	PRRoot	PRSize	Charge	CompMW	MS2Scan
		2317	GR2 40	15	2317	1796	414.236	34.2404	1	4.74522e+07	3.57106e+07	2.32251e+07	7.24436e+07	3.59078e+07	5.74979e+07	1.15972e+08	1.44945e+08	1.29634e+08	1	0.683278	1	1.55891	1.05055	0.204519	3.67101	1.66289	0.00111103	1	0.80605	1	1.20525	0.830425	0.540182	3.15966	1.78597	0.00538625	3.35986e+07	4.04945e+07	1.0616e+08	3.15966	40.3025	28.5984	16.2216	0	2317	1	2	826.458	5164
		2317	GR2 42	15	2317	1796	414.236	34.2404	1	4.74522e+07	3.57106e+07	2.32251e+07	7.24436e+07	3.59078e+07	5.74979e+07	1.15972e+08	1.44945e+08	1.29634e+08	1	0.683278	1	1.55891	1.05055	0.204519	3.67101	1.66289	0.00111103	1	0.80605	1	1.20525	0.830425	0.540182	3.15966	1.78597	0.00538625	3.35986e+07	4.04945e+07	1.0616e+08	3.15966	40.3025	28.5984	16.2216	0	2317	1	2	826.458	4599
		2317	GR3 42	15	2317	1796	414.236	34.2404	1	4.74522e+07	3.57106e+07	2.32251e+07	7.24436e+07	3.59078e+07	5.74979e+07	1.15972e+08	1.44945e+08	1.29634e+08	1	0.683278	1	1.55891	1.05055	0.204519	3.67101	1.66289	0.00111103	1	0.80605	1	1.20525	0.830425	0.540182	3.15966	1.78597	0.00538625	3.35986e+07	4.04945e+07	1.0616e+08	3.15966	40.3025	28.5984	16.2216	0	2317	1	2	826.458	5344
Glyma02g39360.1	AT3G11130.1 Clathrin heavy chain	2	2	4	1	0.740219	1	1.32729	0.646376	0.56722	3.16643	0.547528	0.0168659
	M.P.s: 2 Items
	M.P.	Frames	Hits	Ratio 2(0)	StdDev 2(0)	PValue 2(0)	Ratio 4(0)	StdDev 4(0)	PValue 4(0)	Ratio 4(2)	StdDev 4(2)	PValue 4(2)	OtherAssignments	AvgIonScore
	RDPTLAVVAYR	1	1	1	1.8701	1	2.2229	1.86652	0.424769	3.26941	2.2044	0.445224	0	25.59
		Hits: 1 Items
		FRAMEID	RAWFILE	MS2	FrameID1	CompID	MZ	Time	GoodID	II GR1 20	II GR2 20	II GR3 20	II GR1 40	II GR3 40	II GR2 40	II GR1 42	II GR2 42	II GR3 42	Ratio 20	StdDev 20	PValue 20	Ratio 40	StdDev 40	PValue 40	Ratio 42	StdDev 42	PValue 42	Ratio 2(0)	StdDev 2(0)	PValue 2(0)	Ratio 4(0)	StdDev 4(0)	PValue 4(0)	Ratio 4(2)	StdDev 4(2)	PValue 4(2)	Avg 20	Avg 40	Avg 42	MaxChange	CV 20	CV 40	CV 42	PRElement	PRRoot	PRSize	Charge	CompMW	MS2Scan
		23744	GR2 40	1	23744	16352	630.859	30.058	1	2.2656e+06	584089	529279	3.85466e+06	0	6.55146e+06	9.31709e+06	3.34778e+06	0	1	1.75265	1	3.07967	5.62223	0.343268	3.74815	7.47487	0.373919	1	1.8701	1	2.2229	4.14907	0.424769	3.26941	7.20707	0.445224	1.08976e+06	2.42243e+06	3.56287e+06	3.26941	93.5051	93.1465	126.935	0	23744	1	2	1259.7	4347
	VAAYIYK	1	3	1	0.80605	1	1.20525	0.689009	0.540182	3.15966	0.565241	0.00538625	0	25.2233
		Hits: 3 Items
		FRAMEID	RAWFILE	MS2	FrameID1	CompID	MZ	Time	GoodID	II GR1 20	II GR2 20	II GR3 20	II GR1 40	II GR3 40	II GR2 40	II GR1 42	II GR2 42	II GR3 42	Ratio 20	StdDev 20	PValue 20	Ratio 40	StdDev 40	PValue 40	Ratio 42	StdDev 42	PValue 42	Ratio 2(0)	StdDev 2(0)	PValue 2(0)	Ratio 4(0)	StdDev 4(0)	PValue 4(0)	Ratio 4(2)	StdDev 4(2)	PValue 4(2)	Avg 20	Avg 40	Avg 42	MaxChange	CV 20	CV 40	CV 42	PRElement	PRRoot	PRSize	Charge	CompMW	MS2Scan
		2317	GR2 40	15	2317	1796	414.236	34.2404	1	4.74522e+07	3.57106e+07	2.32251e+07	7.24436e+07	3.59078e+07	5.74979e+07	1.15972e+08	1.44945e+08	1.29634e+08	1	0.683278	1	1.55891	1.05055	0.204519	3.67101	1.66289	0.00111103	1	0.80605	1	1.20525	0.830425	0.540182	3.15966	1.78597	0.00538625	3.35986e+07	4.04945e+07	1.0616e+08	3.15966	40.3025	28.5984	16.2216	0	2317	1	2	826.458	5164
		2317	GR2 42	15	2317	1796	414.236	34.2404	1	4.74522e+07	3.57106e+07	2.32251e+07	7.24436e+07	3.59078e+07	5.74979e+07	1.15972e+08	1.44945e+08	1.29634e+08	1	0.683278	1	1.55891	1.05055	0.204519	3.67101	1.66289	0.00111103	1	0.80605	1	1.20525	0.830425	0.540182	3.15966	1.78597	0.00538625	3.35986e+07	4.04945e+07	1.0616e+08	3.15966	40.3025	28.5984	16.2216	0	2317	1	2	826.458	4599
		2317	GR3 42	15	2317	1796	414.236	34.2404	1	4.74522e+07	3.57106e+07	2.32251e+07	7.24436e+07	3.59078e+07	5.74979e+07	1.15972e+08	1.44945e+08	1.29634e+08	1	0.683278	1	1.55891	1.05055	0.204519	3.67101	1.66289	0.00111103	1	0.80605	1	1.20525	0.830425	0.540182	3.15966	1.78597	0.00538625	3.35986e+07	4.04945e+07	1.0616e+08	3.15966	40.3025	28.5984	16.2216	0	2317	1	2	826.458	5344
Glyma11g06720.1	AT3G11130.1 Clathrin heavy chain	2	2	4	1	0.740219	1	1.32729	0.646376	0.56722	3.16643	0.547528	0.0168659
	M.P.s: 2 Items
	M.P.	Frames	Hits	Ratio 2(0)	StdDev 2(0)	PValue 2(0)	Ratio 4(0)	StdDev 4(0)	PValue 4(0)	Ratio 4(2)	StdDev 4(2)	PValue 4(2)	OtherAssignments	AvgIonScore
	RDPTLAVVAYR	1	1	1	1.8701	1	2.2229	1.86652	0.424769	3.26941	2.2044	0.445224	0	25.59
		Hits: 1 Items
		FRAMEID	RAWFILE	MS2	FrameID1	CompID	MZ	Time	GoodID	II GR1 20	II GR2 20	II GR3 20	II GR1 40	II GR3 40	II GR2 40	II GR1 42	II GR2 42	II GR3 42	Ratio 20	StdDev 20	PValue 20	Ratio 40	StdDev 40	PValue 40	Ratio 42	StdDev 42	PValue 42	Ratio 2(0)	StdDev 2(0)	PValue 2(0)	Ratio 4(0)	StdDev 4(0)	PValue 4(0)	Ratio 4(2)	StdDev 4(2)	PValue 4(2)	Avg 20	Avg 40	Avg 42	MaxChange	CV 20	CV 40	CV 42	PRElement	PRRoot	PRSize	Charge	CompMW	MS2Scan
		23744	GR2 40	1	23744	16352	630.859	30.058	1	2.2656e+06	584089	529279	3.85466e+06	0	6.55146e+06	9.31709e+06	3.34778e+06	0	1	1.75265	1	3.07967	5.62223	0.343268	3.74815	7.47487	0.373919	1	1.8701	1	2.2229	4.14907	0.424769	3.26941	7.20707	0.445224	1.08976e+06	2.42243e+06	3.56287e+06	3.26941	93.5051	93.1465	126.935	0	23744	1	2	1259.7	4347
	VAAYIYK	1	3	1	0.80605	1	1.20525	0.689009	0.540182	3.15966	0.565241	0.00538625	0	25.2233
		Hits: 3 Items
		FRAMEID	RAWFILE	MS2	FrameID1	CompID	MZ	Time	GoodID	II GR1 20	II GR2 20	II GR3 20	II GR1 40	II GR3 40	II GR2 40	II GR1 42	II GR2 42	II GR3 42	Ratio 20	StdDev 20	PValue 20	Ratio 40	StdDev 40	PValue 40	Ratio 42	StdDev 42	PValue 42	Ratio 2(0)	StdDev 2(0)	PValue 2(0)	Ratio 4(0)	StdDev 4(0)	PValue 4(0)	Ratio 4(2)	StdDev 4(2)	PValue 4(2)	Avg 20	Avg 40	Avg 42	MaxChange	CV 20	CV 40	CV 42	PRElement	PRRoot	PRSize	Charge	CompMW	MS2Scan
		2317	GR2 40	15	2317	1796	414.236	34.2404	1	4.74522e+07	3.57106e+07	2.32251e+07	7.24436e+07	3.59078e+07	5.74979e+07	1.15972e+08	1.44945e+08	1.29634e+08	1	0.683278	1	1.55891	1.05055	0.204519	3.67101	1.66289	0.00111103	1	0.80605	1	1.20525	0.830425	0.540182	3.15966	1.78597	0.00538625	3.35986e+07	4.04945e+07	1.0616e+08	3.15966	40.3025	28.5984	16.2216	0	2317	1	2	826.458	5164
		2317	GR2 42	15	2317	1796	414.236	34.2404	1	4.74522e+07	3.57106e+07	2.32251e+07	7.24436e+07	3.59078e+07	5.74979e+07	1.15972e+08	1.44945e+08	1.29634e+08	1	0.683278	1	1.55891	1.05055	0.204519	3.67101	1.66289	0.00111103	1	0.80605	1	1.20525	0.830425	0.540182	3.15966	1.78597	0.00538625	3.35986e+07	4.04945e+07	1.0616e+08	3.15966	40.3025	28.5984	16.2216	0	2317	1	2	826.458	4599
		2317	GR3 42	15	2317	1796	414.236	34.2404	1	4.74522e+07	3.57106e+07	2.32251e+07	7.24436e+07	3.59078e+07	5.74979e+07	1.15972e+08	1.44945e+08	1.29634e+08	1	0.683278	1	1.55891	1.05055	0.204519	3.67101	1.66289	0.00111103	1	0.80605	1	1.20525	0.830425	0.540182	3.15966	1.78597	0.00538625	3.35986e+07	4.04945e+07	1.0616e+08	3.15966	40.3025	28.5984	16.2216	0	2317	1	2	826.458	5344
Glyma18g05071.1	AT5G17310.2 UDP glucose pyrophosphorylase 2	2	2	3	1	0.821493	1	1.09596	0.616798	0.660853	3.01856	0.597354	0.0202276
	M.P.s: 2 Items
	M.P.	Frames	Hits	Ratio 2(0)	StdDev 2(0)	PValue 2(0)	Ratio 4(0)	StdDev 4(0)	PValue 4(0)	Ratio 4(2)	StdDev 4(2)	PValue 4(2)	OtherAssignments	AvgIonScore
	AIGINVPR	1	2	1	1.17493	1	1.35153	0.866934	0.440344	3.29824	0.679313	0.00923403	0	30.55
		Hits: 2 Items
		FRAMEID	RAWFILE	MS2	FrameID1	CompID	MZ	Time	GoodID	II GR1 20	II GR2 20	II GR3 20	II GR1 40	II GR3 40	II GR2 40	II GR1 42	II GR2 42	II GR3 42	Ratio 20	StdDev 20	PValue 20	Ratio 40	StdDev 40	PValue 40	Ratio 42	StdDev 42	PValue 42	Ratio 2(0)	StdDev 2(0)	PValue 2(0)	Ratio 4(0)	StdDev 4(0)	PValue 4(0)	Ratio 4(2)	StdDev 4(2)	PValue 4(2)	Avg 20	Avg 40	Avg 42	MaxChange	CV 20	CV 40	CV 42	PRElement	PRRoot	PRSize	Charge	CompMW	MS2Scan
		26314	GR1 42	2	26314	8013	420.259	29.8412	1	2.13325e+06	9.4849e+06	6.9906e+06	8.43873e+06	1.22636e+07	9.91011e+06	2.10185e+07	3.26735e+07	1.77071e+07	1	1.20543	1	1.64505	1.30253	0.198211	3.83685	3.57987	0.042497	1	1.17493	1	1.35153	1.17169	0.440344	3.29824	2.24054	0.00923403	5.67441e+06	7.66914e+06	1.87155e+07	3.29824	58.7467	27.9467	9.18463	0	26314	1	2	838.503	4298
		26314	GR1 42	2	26314	8013	420.259	29.8412	1	2.13325e+06	9.4849e+06	6.9906e+06	8.43873e+06	1.22636e+07	9.91011e+06	2.10185e+07	3.26735e+07	1.77071e+07	1	1.20543	1	1.64505	1.30253	0.198211	3.83685	3.57987	0.042497	1	1.17493	1	1.35153	1.17169	0.440344	3.29824	2.24054	0.00923403	5.67441e+06	7.66914e+06	1.87155e+07	3.29824	58.7467	27.9467	9.18463	0	26314	1	2	838.503	4286
	MEIIPNPK	1	1	1	1.14903	1	0.833973	0.877733	0.680647	2.06477	1.25448	0.321164	0	38.86
		Hits: 1 Items
		FRAMEID	RAWFILE	MS2	FrameID1	CompID	MZ	Time	GoodID	II GR1 20	II GR2 20	II GR3 20	II GR1 40	II GR3 40	II GR2 40	II GR1 42	II GR2 42	II GR3 42	Ratio 20	StdDev 20	PValue 20	Ratio 40	StdDev 40	PValue 40	Ratio 42	StdDev 42	PValue 42	Ratio 2(0)	StdDev 2(0)	PValue 2(0)	Ratio 4(0)	StdDev 4(0)	PValue 4(0)	Ratio 4(2)	StdDev 4(2)	PValue 4(2)	Avg 20	Avg 40	Avg 42	MaxChange	CV 20	CV 40	CV 42	PRElement	PRRoot	PRSize	Charge	CompMW	MS2Scan
		28367	GR2 42	1	28367	13813	471.26	29.7863	1	993502	3.72826e+06	4.65497e+06	2.11796e+06	3.40717e+06	4.04302e+06	2.31825e+06	1.65596e+07	5.67021e+06	1	1.21813	1	1.02041	0.93531	0.962094	2.61798	3.9767	0.360713	1	1.14903	1	0.833973	0.732006	0.680647	2.06477	2.59021	0.321164	2.84032e+06	2.36875e+06	5.86461e+06	2.47583	57.4517	30.3216	67.9961	0	28367	1	2	940.506	3796
Glyma11g10430.1	AT2G16595.1 Translocon associated protein (TRAP) alpha subunit	2	5	38	1	0.511719	1	0.817965	0.650703	0.876753	2.88289	0.492127	0.00826373
	M.P.s: 2 Items
	M.P.	Frames	Hits	Ratio 2(0)	StdDev 2(0)	PValue 2(0)	Ratio 4(0)	StdDev 4(0)	PValue 4(0)	Ratio 4(2)	StdDev 4(2)	PValue 4(2)	OtherAssignments	AvgIonScore
	NDGDSSLNVIAIK	2	26	1	0.581975	1	0.915546	0.690696	0.883083	1.34732	0.681932	0.7051	0	75.4631
		Hits: 26 Items
		FRAMEID	RAWFILE	MS2	FrameID1	CompID	MZ	Time	GoodID	II GR1 20	II GR2 20	II GR3 20	II GR1 40	II GR3 40	II GR2 40	II GR1 42	II GR2 42	II GR3 42	Ratio 20	StdDev 20	PValue 20	Ratio 40	StdDev 40	PValue 40	Ratio 42	StdDev 42	PValue 42	Ratio 2(0)	StdDev 2(0)	PValue 2(0)	Ratio 4(0)	StdDev 4(0)	PValue 4(0)	Ratio 4(2)	StdDev 4(2)	PValue 4(2)	Avg 20	Avg 40	Avg 42	MaxChange	CV 20	CV 40	CV 42	PRElement	PRRoot	PRSize	Charge	CompMW	MS2Scan
		3393	GR1 20	29	3393	373	673.355	45.387	1	8.39707e+07	3.16256e+08	3.3753e+08	1.14931e+08	2.96006e+08	2.87075e+08	1.16439e+08	4.40731e+08	3.69854e+08	1	1.14391	1	0.946128	0.956169	0.901908	1.25655	1.41198	0.64783	1	1.0831	1	0.778717	0.789439	0.593651	1.08025	1.13362	0.865674	2.24052e+08	1.74473e+08	2.42032e+08	1.38722	54.155	47.2219	50.7852	0	3393	1	2	1344.7	7023
		3393	GR1 20	29	3393	373	673.355	45.387	1	8.39707e+07	3.16256e+08	3.3753e+08	1.14931e+08	2.96006e+08	2.87075e+08	1.16439e+08	4.40731e+08	3.69854e+08	1	1.14391	1	0.946128	0.956169	0.901908	1.25655	1.41198	0.64783	1	1.0831	1	0.778717	0.789439	0.593651	1.08025	1.13362	0.865674	2.24052e+08	1.74473e+08	2.42032e+08	1.38722	54.155	47.2219	50.7852	0	3393	1	2	1344.7	7033
		3393	GR1 40	29	3393	373	673.355	45.387	1	8.39707e+07	3.16256e+08	3.3753e+08	1.14931e+08	2.96006e+08	2.87075e+08	1.16439e+08	4.40731e+08	3.69854e+08	1	1.14391	1	0.946128	0.956169	0.901908	1.25655	1.41198	0.64783	1	1.0831	1	0.778717	0.789439	0.593651	1.08025	1.13362	0.865674	2.24052e+08	1.74473e+08	2.42032e+08	1.38722	54.155	47.2219	50.7852	0	3393	1	2	1344.7	7265
		3393	GR1 40	29	3393	373	673.355	45.387	1	8.39707e+07	3.16256e+08	3.3753e+08	1.14931e+08	2.96006e+08	2.87075e+08	1.16439e+08	4.40731e+08	3.69854e+08	1	1.14391	1	0.946128	0.956169	0.901908	1.25655	1.41198	0.64783	1	1.0831	1	0.778717	0.789439	0.593651	1.08025	1.13362	0.865674	2.24052e+08	1.74473e+08	2.42032e+08	1.38722	54.155	47.2219	50.7852	0	3393	1	2	1344.7	7254
		3393	GR1 42	29	3393	373	673.355	45.387	1	8.39707e+07	3.16256e+08	3.3753e+08	1.14931e+08	2.96006e+08	2.87075e+08	1.16439e+08	4.40731e+08	3.69854e+08	1	1.14391	1	0.946128	0.956169	0.901908	1.25655	1.41198	0.64783	1	1.0831	1	0.778717	0.789439	0.593651	1.08025	1.13362	0.865674	2.24052e+08	1.74473e+08	2.42032e+08	1.38722	54.155	47.2219	50.7852	0	3393	1	2	1344.7	7099
		3393	GR1 42	29	3393	373	673.355	45.387	1	8.39707e+07	3.16256e+08	3.3753e+08	1.14931e+08	2.96006e+08	2.87075e+08	1.16439e+08	4.40731e+08	3.69854e+08	1	1.14391	1	0.946128	0.956169	0.901908	1.25655	1.41198	0.64783	1	1.0831	1	0.778717	0.789439	0.593651	1.08025	1.13362	0.865674	2.24052e+08	1.74473e+08	2.42032e+08	1.38722	54.155	47.2219	50.7852	0	3393	1	2	1344.7	7090
		3393	GR2 20	29	3393	373	673.355	45.387	1	8.39707e+07	3.16256e+08	3.3753e+08	1.14931e+08	2.96006e+08	2.87075e+08	1.16439e+08	4.40731e+08	3.69854e+08	1	1.14391	1	0.946128	0.956169	0.901908	1.25655	1.41198	0.64783	1	1.0831	1	0.778717	0.789439	0.593651	1.08025	1.13362	0.865674	2.24052e+08	1.74473e+08	2.42032e+08	1.38722	54.155	47.2219	50.7852	0	3393	1	2	1344.7	7053
		3393	GR2 20	29	3393	373	673.355	45.387	1	8.39707e+07	3.16256e+08	3.3753e+08	1.14931e+08	2.96006e+08	2.87075e+08	1.16439e+08	4.40731e+08	3.69854e+08	1	1.14391	1	0.946128	0.956169	0.901908	1.25655	1.41198	0.64783	1	1.0831	1	0.778717	0.789439	0.593651	1.08025	1.13362	0.865674	2.24052e+08	1.74473e+08	2.42032e+08	1.38722	54.155	47.2219	50.7852	0	3393	1	2	1344.7	7350
		3393	GR2 20	29	3393	373	673.355	45.387	1	8.39707e+07	3.16256e+08	3.3753e+08	1.14931e+08	2.96006e+08	2.87075e+08	1.16439e+08	4.40731e+08	3.69854e+08	1	1.14391	1	0.946128	0.956169	0.901908	1.25655	1.41198	0.64783	1	1.0831	1	0.778717	0.789439	0.593651	1.08025	1.13362	0.865674	2.24052e+08	1.74473e+08	2.42032e+08	1.38722	54.155	47.2219	50.7852	0	3393	1	2	1344.7	7643
		3393	GR2 20	29	3393	373	673.355	45.387	1	8.39707e+07	3.16256e+08	3.3753e+08	1.14931e+08	2.96006e+08	2.87075e+08	1.16439e+08	4.40731e+08	3.69854e+08	1	1.14391	1	0.946128	0.956169	0.901908	1.25655	1.41198	0.64783	1	1.0831	1	0.778717	0.789439	0.593651	1.08025	1.13362	0.865674	2.24052e+08	1.74473e+08	2.42032e+08	1.38722	54.155	47.2219	50.7852	0	3393	1	2	1344.7	7341
		3393	GR2 20	29	3393	373	673.355	45.387	1	8.39707e+07	3.16256e+08	3.3753e+08	1.14931e+08	2.96006e+08	2.87075e+08	1.16439e+08	4.40731e+08	3.69854e+08	1	1.14391	1	0.946128	0.956169	0.901908	1.25655	1.41198	0.64783	1	1.0831	1	0.778717	0.789439	0.593651	1.08025	1.13362	0.865674	2.24052e+08	1.74473e+08	2.42032e+08	1.38722	54.155	47.2219	50.7852	0	3393	1	2	1344.7	7059
		3393	GR2 40	29	3393	373	673.355	45.387	1	8.39707e+07	3.16256e+08	3.3753e+08	1.14931e+08	2.96006e+08	2.87075e+08	1.16439e+08	4.40731e+08	3.69854e+08	1	1.14391	1	0.946128	0.956169	0.901908	1.25655	1.41198	0.64783	1	1.0831	1	0.778717	0.789439	0.593651	1.08025	1.13362	0.865674	2.24052e+08	1.74473e+08	2.42032e+08	1.38722	54.155	47.2219	50.7852	0	3393	1	2	1344.7	7311
		3393	GR2 40	29	3393	373	673.355	45.387	1	8.39707e+07	3.16256e+08	3.3753e+08	1.14931e+08	2.96006e+08	2.87075e+08	1.16439e+08	4.40731e+08	3.69854e+08	1	1.14391	1	0.946128	0.956169	0.901908	1.25655	1.41198	0.64783	1	1.0831	1	0.778717	0.789439	0.593651	1.08025	1.13362	0.865674	2.24052e+08	1.74473e+08	2.42032e+08	1.38722	54.155	47.2219	50.7852	0	3393	1	2	1344.7	7299
		3393	GR2 42	29	3393	373	673.355	45.387	1	8.39707e+07	3.16256e+08	3.3753e+08	1.14931e+08	2.96006e+08	2.87075e+08	1.16439e+08	4.40731e+08	3.69854e+08	1	1.14391	1	0.946128	0.956169	0.901908	1.25655	1.41198	0.64783	1	1.0831	1	0.778717	0.789439	0.593651	1.08025	1.13362	0.865674	2.24052e+08	1.74473e+08	2.42032e+08	1.38722	54.155	47.2219	50.7852	0	3393	1	2	1344.7	6679
		3393	GR2 42	29	3393	373	673.355	45.387	1	8.39707e+07	3.16256e+08	3.3753e+08	1.14931e+08	2.96006e+08	2.87075e+08	1.16439e+08	4.40731e+08	3.69854e+08	1	1.14391	1	0.946128	0.956169	0.901908	1.25655	1.41198	0.64783	1	1.0831	1	0.778717	0.789439	0.593651	1.08025	1.13362	0.865674	2.24052e+08	1.74473e+08	2.42032e+08	1.38722	54.155	47.2219	50.7852	0	3393	1	2	1344.7	6683
		3393	GR2 42	29	3393	373	673.355	45.387	1	8.39707e+07	3.16256e+08	3.3753e+08	1.14931e+08	2.96006e+08	2.87075e+08	1.16439e+08	4.40731e+08	3.69854e+08	1	1.14391	1	0.946128	0.956169	0.901908	1.25655	1.41198	0.64783	1	1.0831	1	0.778717	0.789439	0.593651	1.08025	1.13362	0.865674	2.24052e+08	1.74473e+08	2.42032e+08	1.38722	54.155	47.2219	50.7852	0	3393	1	2	1344.7	6668
		3393	GR2 42	29	3393	373	673.355	45.387	1	8.39707e+07	3.16256e+08	3.3753e+08	1.14931e+08	2.96006e+08	2.87075e+08	1.16439e+08	4.40731e+08	3.69854e+08	1	1.14391	1	0.946128	0.956169	0.901908	1.25655	1.41198	0.64783	1	1.0831	1	0.778717	0.789439	0.593651	1.08025	1.13362	0.865674	2.24052e+08	1.74473e+08	2.42032e+08	1.38722	54.155	47.2219	50.7852	0	3393	1	2	1344.7	6674
		3393	GR3 20	29	3393	373	673.355	45.387	1	8.39707e+07	3.16256e+08	3.3753e+08	1.14931e+08	2.96006e+08	2.87075e+08	1.16439e+08	4.40731e+08	3.69854e+08	1	1.14391	1	0.946128	0.956169	0.901908	1.25655	1.41198	0.64783	1	1.0831	1	0.778717	0.789439	0.593651	1.08025	1.13362	0.865674	2.24052e+08	1.74473e+08	2.42032e+08	1.38722	54.155	47.2219	50.7852	0	3393	1	2	1344.7	6970
		3393	GR3 20	29	3393	373	673.355	45.387	1	8.39707e+07	3.16256e+08	3.3753e+08	1.14931e+08	2.96006e+08	2.87075e+08	1.16439e+08	4.40731e+08	3.69854e+08	1	1.14391	1	0.946128	0.956169	0.901908	1.25655	1.41198	0.64783	1	1.0831	1	0.778717	0.789439	0.593651	1.08025	1.13362	0.865674	2.24052e+08	1.74473e+08	2.42032e+08	1.38722	54.155	47.2219	50.7852	0	3393	1	2	1344.7	6977
		3393	GR3 40	29	3393	373	673.355	45.387	1	8.39707e+07	3.16256e+08	3.3753e+08	1.14931e+08	2.96006e+08	2.87075e+08	1.16439e+08	4.40731e+08	3.69854e+08	1	1.14391	1	0.946128	0.956169	0.901908	1.25655	1.41198	0.64783	1	1.0831	1	0.778717	0.789439	0.593651	1.08025	1.13362	0.865674	2.24052e+08	1.74473e+08	2.42032e+08	1.38722	54.155	47.2219	50.7852	0	3393	1	2	1344.7	7417
		3393	GR3 40	29	3393	373	673.355	45.387	1	8.39707e+07	3.16256e+08	3.3753e+08	1.14931e+08	2.96006e+08	2.87075e+08	1.16439e+08	4.40731e+08	3.69854e+08	1	1.14391	1	0.946128	0.956169	0.901908	1.25655	1.41198	0.64783	1	1.0831	1	0.778717	0.789439	0.593651	1.08025	1.13362	0.865674	2.24052e+08	1.74473e+08	2.42032e+08	1.38722	54.155	47.2219	50.7852	0	3393	1	2	1344.7	7409
		3393	GR3 42	29	3393	373	673.355	45.387	1	8.39707e+07	3.16256e+08	3.3753e+08	1.14931e+08	2.96006e+08	2.87075e+08	1.16439e+08	4.40731e+08	3.69854e+08	1	1.14391	1	0.946128	0.956169	0.901908	1.25655	1.41198	0.64783	1	1.0831	1	0.778717	0.789439	0.593651	1.08025	1.13362	0.865674	2.24052e+08	1.74473e+08	2.42032e+08	1.38722	54.155	47.2219	50.7852	0	3393	1	2	1344.7	6970
		3393	GR3 42	29	3393	373	673.355	45.387	1	8.39707e+07	3.16256e+08	3.3753e+08	1.14931e+08	2.96006e+08	2.87075e+08	1.16439e+08	4.40731e+08	3.69854e+08	1	1.14391	1	0.946128	0.956169	0.901908	1.25655	1.41198	0.64783	1	1.0831	1	0.778717	0.789439	0.593651	1.08025	1.13362	0.865674	2.24052e+08	1.74473e+08	2.42032e+08	1.38722	54.155	47.2219	50.7852	0	3393	1	2	1344.7	6958
		3393	GR3 42	29	3393	373	673.355	45.387	1	8.39707e+07	3.16256e+08	3.3753e+08	1.14931e+08	2.96006e+08	2.87075e+08	1.16439e+08	4.40731e+08	3.69854e+08	1	1.14391	1	0.946128	0.956169	0.901908	1.25655	1.41198	0.64783	1	1.0831	1	0.778717	0.789439	0.593651	1.08025	1.13362	0.865674	2.24052e+08	1.74473e+08	2.42032e+08	1.38722	54.155	47.2219	50.7852	0	3393	1	2	1344.7	7081
		3393	GR3 42	29	3393	373	673.355	45.387	1	8.39707e+07	3.16256e+08	3.3753e+08	1.14931e+08	2.96006e+08	2.87075e+08	1.16439e+08	4.40731e+08	3.69854e+08	1	1.14391	1	0.946128	0.956169	0.901908	1.25655	1.41198	0.64783	1	1.0831	1	0.778717	0.789439	0.593651	1.08025	1.13362	0.865674	2.24052e+08	1.74473e+08	2.42032e+08	1.38722	54.155	47.2219	50.7852	0	3393	1	2	1344.7	7093
		10733	GR2 20	2	10733	1109	673.852	47.6352	1	5.68491e+07	1.09131e+08	6.66367e+07	6.6873e+07	5.92065e+07	1.84822e+08	6.26937e+07	2.92974e+08	1.02296e+08	1	0.716895	1	1.33654	1.38721	0.598275	1.96875	2.29358	0.402331	1	0.690054	1	1.03409	0.975749	0.938641	1.54252	1.38392	0.390946	7.20186e+07	7.44734e+07	1.1109e+08	1.54252	34.5027	59.8559	55.2156	1	31045	2	2	1345.69	7632
	TTDASTDEWLQGTAYTQSLSSK	3	12	1	1.07435	1	0.0477742	1.94045	0.618942	4.55178	0.710917	0.00149159	0	93.2083
		Hits: 12 Items
		FRAMEID	RAWFILE	MS2	FrameID1	CompID	MZ	Time	GoodID	II GR1 20	II GR2 20	II GR3 20	II GR1 40	II GR3 40	II GR2 40	II GR1 42	II GR2 42	II GR3 42	Ratio 20	StdDev 20	PValue 20	Ratio 40	StdDev 40	PValue 40	Ratio 42	StdDev 42	PValue 42	Ratio 2(0)	StdDev 2(0)	PValue 2(0)	Ratio 4(0)	StdDev 4(0)	PValue 4(0)	Ratio 4(2)	StdDev 4(2)	PValue 4(2)	Avg 20	Avg 40	Avg 42	MaxChange	CV 20	CV 40	CV 42	PRElement	PRRoot	PRSize	Charge	CompMW	MS2Scan
		5433	GR1 20	3	5433	7128	1196.06	66.3908	1	1.50626e+07	1.81223e+06	7.95438e+06	480746	0	0	4.48247e+07	4.56577e+07	2.80675e+07	1	1.6024	1	0.0193621	0.0490491	0.167893	4.77461	5.02449	0.0144134	1	1.70562	1	0.0147375	0.0380945	0.183253	4.04523	4.50823	0.0193833	7.90642e+06	116521	3.19833e+07	274.485	85.2809	173.205	26.1645	1	5437	2	2	2390.1	10776
		5437	GR1 20	9	5437	7128	1195.56	66.4561	1	1.12902e+07	1.17157e+06	6.58326e+06	0	0	0	3.8303e+07	3.92791e+07	2.24275e+07	1	1.59519	1	0	0	0.162029	5.25122	5.67851	0.0214692	1	1.68907	1	0	0	0.176751	4.4447	5.01471	0.0221022	6.05059e+06	0	2.68931e+07	99999	84.4537	0	28.3708	0	5437	2	2	2390.1	10783
		5437	GR1 42	9	5437	7128	1195.56	66.4561	1	1.12902e+07	1.17157e+06	6.58326e+06	0	0	0	3.8303e+07	3.92791e+07	2.24275e+07	1	1.59519	1	0	0	0.162029	5.25122	5.67851	0.0214692	1	1.68907	1	0	0	0.176751	4.4447	5.01471	0.0221022	6.05059e+06	0	2.68931e+07	99999	84.4537	0	28.3708	0	5437	2	2	2390.1	10788
		5437	GR1 42	9	5437	7128	1195.56	66.4561	1	1.12902e+07	1.17157e+06	6.58326e+06	0	0	0	3.8303e+07	3.92791e+07	2.24275e+07	1	1.59519	1	0	0	0.162029	5.25122	5.67851	0.0214692	1	1.68907	1	0	0	0.176751	4.4447	5.01471	0.0221022	6.05059e+06	0	2.68931e+07	99999	84.4537	0	28.3708	0	5437	2	2	2390.1	10774
		5437	GR2 42	9	5437	7128	1195.56	66.4561	1	1.12902e+07	1.17157e+06	6.58326e+06	0	0	0	3.8303e+07	3.92791e+07	2.24275e+07	1	1.59519	1	0	0	0.162029	5.25122	5.67851	0.0214692	1	1.68907	1	0	0	0.176751	4.4447	5.01471	0.0221022	6.05059e+06	0	2.68931e+07	99999	84.4537	0	28.3708	0	5437	2	2	2390.1	10649
		5437	GR2 42	9	5437	7128	1195.56	66.4561	1	1.12902e+07	1.17157e+06	6.58326e+06	0	0	0	3.8303e+07	3.92791e+07	2.24275e+07	1	1.59519	1	0	0	0.162029	5.25122	5.67851	0.0214692	1	1.68907	1	0	0	0.176751	4.4447	5.01471	0.0221022	6.05059e+06	0	2.68931e+07	99999	84.4537	0	28.3708	0	5437	2	2	2390.1	10642
		5437	GR3 42	9	5437	7128	1195.56	66.4561	1	1.12902e+07	1.17157e+06	6.58326e+06	0	0	0	3.8303e+07	3.92791e+07	2.24275e+07	1	1.59519	1	0	0	0.162029	5.25122	5.67851	0.0214692	1	1.68907	1	0	0	0.176751	4.4447	5.01471	0.0221022	6.05059e+06	0	2.68931e+07	99999	84.4537	0	28.3708	0	5437	2	2	2390.1	10828
		5437	GR3 42	9	5437	7128	1195.56	66.4561	1	1.12902e+07	1.17157e+06	6.58326e+06	0	0	0	3.8303e+07	3.92791e+07	2.24275e+07	1	1.59519	1	0	0	0.162029	5.25122	5.67851	0.0214692	1	1.68907	1	0	0	0.176751	4.4447	5.01471	0.0221022	6.05059e+06	0	2.68931e+07	99999	84.4537	0	28.3708	0	5437	2	2	2390.1	10837
		5437	GR3 42	9	5437	7128	1195.56	66.4561	1	1.12902e+07	1.17157e+06	6.58326e+06	0	0	0	3.8303e+07	3.92791e+07	2.24275e+07	1	1.59519	1	0	0	0.162029	5.25122	5.67851	0.0214692	1	1.68907	1	0	0	0.176751	4.4447	5.01471	0.0221022	6.05059e+06	0	2.68931e+07	99999	84.4537	0	28.3708	0	5437	2	2	2390.1	10785
		5437	GR3 42	9	5437	7128	1195.56	66.4561	1	1.12902e+07	1.17157e+06	6.58326e+06	0	0	0	3.8303e+07	3.92791e+07	2.24275e+07	1	1.59519	1	0	0	0.162029	5.25122	5.67851	0.0214692	1	1.68907	1	0	0	0.176751	4.4447	5.01471	0.0221022	6.05059e+06	0	2.68931e+07	99999	84.4537	0	28.3708	0	5437	2	2	2390.1	10795
		29275	GR2 42	2	29275	12851	797.37	66.5393	1	4.63682e+06	487314	838553	4.02467e+06	0	0	1.77917e+07	1.4127e+07	9.27576e+06	1	2.31543	1	0.674976	1.95052	0.749456	6.90871	10.1476	0.0236442	1	2.4103	1	0.502587	1.4762	0.596195	5.8201	9.34497	0.0500767	1.94092e+06	975482	1.12964e+07	11.5803	120.515	173.205	40.0487	0	29275	1	3	1592.73	10663
		29275	GR2 42	2	29275	12851	797.37	66.5393	1	4.63682e+06	487314	838553	4.02467e+06	0	0	1.77917e+07	1.4127e+07	9.27576e+06	1	2.31543	1	0.674976	1.95052	0.749456	6.90871	10.1476	0.0236442	1	2.4103	1	0.502587	1.4762	0.596195	5.8201	9.34497	0.0500767	1.94092e+06	975482	1.12964e+07	11.5803	120.515	173.205	40.0487	0	29275	1	3	1592.73	10683
Glyma11g33160.1	AT5G17310.2 UDP glucose pyrophosphorylase 2	3	3	6	1	0.680759	1	1.03661	0.475843	0.854696	2.42142	0.44844	0.0215186
	M.P.s: 3 Items
	M.P.	Frames	Hits	Ratio 2(0)	StdDev 2(0)	PValue 2(0)	Ratio 4(0)	StdDev 4(0)	PValue 4(0)	Ratio 4(2)	StdDev 4(2)	PValue 4(2)	OtherAssignments	AvgIonScore
	AIGINVPR	1	2	1	1.17493	1	1.35153	0.866934	0.440344	3.29824	0.679313	0.00923403	0	30.55
		Hits: 2 Items
		FRAMEID	RAWFILE	MS2	FrameID1	CompID	MZ	Time	GoodID	II GR1 20	II GR2 20	II GR3 20	II GR1 40	II GR3 40	II GR2 40	II GR1 42	II GR2 42	II GR3 42	Ratio 20	StdDev 20	PValue 20	Ratio 40	StdDev 40	PValue 40	Ratio 42	StdDev 42	PValue 42	Ratio 2(0)	StdDev 2(0)	PValue 2(0)	Ratio 4(0)	StdDev 4(0)	PValue 4(0)	Ratio 4(2)	StdDev 4(2)	PValue 4(2)	Avg 20	Avg 40	Avg 42	MaxChange	CV 20	CV 40	CV 42	PRElement	PRRoot	PRSize	Charge	CompMW	MS2Scan
		26314	GR1 42	2	26314	8013	420.259	29.8412	1	2.13325e+06	9.4849e+06	6.9906e+06	8.43873e+06	1.22636e+07	9.91011e+06	2.10185e+07	3.26735e+07	1.77071e+07	1	1.20543	1	1.64505	1.30253	0.198211	3.83685	3.57987	0.042497	1	1.17493	1	1.35153	1.17169	0.440344	3.29824	2.24054	0.00923403	5.67441e+06	7.66914e+06	1.87155e+07	3.29824	58.7467	27.9467	9.18463	0	26314	1	2	838.503	4298
		26314	GR1 42	2	26314	8013	420.259	29.8412	1	2.13325e+06	9.4849e+06	6.9906e+06	8.43873e+06	1.22636e+07	9.91011e+06	2.10185e+07	3.26735e+07	1.77071e+07	1	1.20543	1	1.64505	1.30253	0.198211	3.83685	3.57987	0.042497	1	1.17493	1	1.35153	1.17169	0.440344	3.29824	2.24054	0.00923403	5.67441e+06	7.66914e+06	1.87155e+07	3.29824	58.7467	27.9467	9.18463	0	26314	1	2	838.503	4286
	MEIIPNPK	1	1	1	1.14903	1	0.833973	0.877733	0.680647	2.06477	1.25448	0.321164	0	38.86
		Hits: 1 Items
		FRAMEID	RAWFILE	MS2	FrameID1	CompID	MZ	Time	GoodID	II GR1 20	II GR2 20	II GR3 20	II GR1 40	II GR3 40	II GR2 40	II GR1 42	II GR2 42	II GR3 42	Ratio 20	StdDev 20	PValue 20	Ratio 40	StdDev 40	PValue 40	Ratio 42	StdDev 42	PValue 42	Ratio 2(0)	StdDev 2(0)	PValue 2(0)	Ratio 4(0)	StdDev 4(0)	PValue 4(0)	Ratio 4(2)	StdDev 4(2)	PValue 4(2)	Avg 20	Avg 40	Avg 42	MaxChange	CV 20	CV 40	CV 42	PRElement	PRRoot	PRSize	Charge	CompMW	MS2Scan
		28367	GR2 42	1	28367	13813	471.26	29.7863	1	993502	3.72826e+06	4.65497e+06	2.11796e+06	3.40717e+06	4.04302e+06	2.31825e+06	1.65596e+07	5.67021e+06	1	1.21813	1	1.02041	0.93531	0.962094	2.61798	3.9767	0.360713	1	1.14903	1	0.833973	0.732006	0.680647	2.06477	2.59021	0.321164	2.84032e+06	2.36875e+06	5.86461e+06	2.47583	57.4517	30.3216	67.9961	0	28367	1	2	940.506	3796
	YLSGEAQHVEWSK	1	3	1	1.21626	1	0.949351	0.747875	0.899827	1.65034	0.678805	0.201789	0	22.4767
		Hits: 3 Items
		FRAMEID	RAWFILE	MS2	FrameID1	CompID	MZ	Time	GoodID	II GR1 20	II GR2 20	II GR3 20	II GR1 40	II GR3 40	II GR2 40	II GR1 42	II GR2 42	II GR3 42	Ratio 20	StdDev 20	PValue 20	Ratio 40	StdDev 40	PValue 40	Ratio 42	StdDev 42	PValue 42	Ratio 2(0)	StdDev 2(0)	PValue 2(0)	Ratio 4(0)	StdDev 4(0)	PValue 4(0)	Ratio 4(2)	StdDev 4(2)	PValue 4(2)	Avg 20	Avg 40	Avg 42	MaxChange	CV 20	CV 40	CV 42	PRElement	PRRoot	PRSize	Charge	CompMW	MS2Scan
		13969	GR1 42	10	13969	10430	511.917	24.8779	1	3.86793e+06	4.16548e+06	1.15188e+07	8.12393e+06	5.76204e+06	9.18893e+06	1.13534e+07	1.50561e+07	1.02718e+07	1	1.32995	1	1.18017	1.05389	0.696647	1.87607	1.6325	0.136881	1	1.21626	1	0.949351	0.709996	0.899827	1.65034	1.12026	0.201789	5.94193e+06	5.64098e+06	9.80618e+06	1.73838	60.8129	13.9747	7.06758	0	13969	1	3	1532.73	3319
		13969	GR1 42	10	13969	10430	511.917	24.8779	1	3.86793e+06	4.16548e+06	1.15188e+07	8.12393e+06	5.76204e+06	9.18893e+06	1.13534e+07	1.50561e+07	1.02718e+07	1	1.32995	1	1.18017	1.05389	0.696647	1.87607	1.6325	0.136881	1	1.21626	1	0.949351	0.709996	0.899827	1.65034	1.12026	0.201789	5.94193e+06	5.64098e+06	9.80618e+06	1.73838	60.8129	13.9747	7.06758	0	13969	1	3	1532.73	3328
		13969	GR3 40	10	13969	10430	511.917	24.8779	1	3.86793e+06	4.16548e+06	1.15188e+07	8.12393e+06	5.76204e+06	9.18893e+06	1.13534e+07	1.50561e+07	1.02718e+07	1	1.32995	1	1.18017	1.05389	0.696647	1.87607	1.6325	0.136881	1	1.21626	1	0.949351	0.709996	0.899827	1.65034	1.12026	0.201789	5.94193e+06	5.64098e+06	9.80618e+06	1.73838	60.8129	13.9747	7.06758	0	13969	1	3	1532.73	3653
Glyma14g39140.1	AT5G17310.2 UDP glucose pyrophosphorylase 2	9	9	33	1	0.210426	1	0.976219	0.289252	0.811564	2.40603	0.308252	0.0307423
	M.P.s: 9 Items
	M.P.	Frames	Hits	Ratio 2(0)	StdDev 2(0)	PValue 2(0)	Ratio 4(0)	StdDev 4(0)	PValue 4(0)	Ratio 4(2)	StdDev 4(2)	PValue 4(2)	OtherAssignments	AvgIonScore
	AIGINVPR	1	2	1	1.17493	1	1.35153	0.866934	0.440344	3.29824	0.679313	0.00923403	0	30.55
		Hits: 2 Items
		FRAMEID	RAWFILE	MS2	FrameID1	CompID	MZ	Time	GoodID	II GR1 20	II GR2 20	II GR3 20	II GR1 40	II GR3 40	II GR2 40	II GR1 42	II GR2 42	II GR3 42	Ratio 20	StdDev 20	PValue 20	Ratio 40	StdDev 40	PValue 40	Ratio 42	StdDev 42	PValue 42	Ratio 2(0)	StdDev 2(0)	PValue 2(0)	Ratio 4(0)	StdDev 4(0)	PValue 4(0)	Ratio 4(2)	StdDev 4(2)	PValue 4(2)	Avg 20	Avg 40	Avg 42	MaxChange	CV 20	CV 40	CV 42	PRElement	PRRoot	PRSize	Charge	CompMW	MS2Scan
		26314	GR1 42	2	26314	8013	420.259	29.8412	1	2.13325e+06	9.4849e+06	6.9906e+06	8.43873e+06	1.22636e+07	9.91011e+06	2.10185e+07	3.26735e+07	1.77071e+07	1	1.20543	1	1.64505	1.30253	0.198211	3.83685	3.57987	0.042497	1	1.17493	1	1.35153	1.17169	0.440344	3.29824	2.24054	0.00923403	5.67441e+06	7.66914e+06	1.87155e+07	3.29824	58.7467	27.9467	9.18463	0	26314	1	2	838.503	4298
		26314	GR1 42	2	26314	8013	420.259	29.8412	1	2.13325e+06	9.4849e+06	6.9906e+06	8.43873e+06	1.22636e+07	9.91011e+06	2.10185e+07	3.26735e+07	1.77071e+07	1	1.20543	1	1.64505	1.30253	0.198211	3.83685	3.57987	0.042497	1	1.17493	1	1.35153	1.17169	0.440344	3.29824	2.24054	0.00923403	5.67441e+06	7.66914e+06	1.87155e+07	3.29824	58.7467	27.9467	9.18463	0	26314	1	2	838.503	4286
	ENPENPSIELGPEFK	1	2	1	1.73744	1	0.572513	1.46798	0.493647	1.88676	1.30414	0.268485	0	69.56
		Hits: 2 Items
		FRAMEID	RAWFILE	MS2	FrameID1	CompID	MZ	Time	GoodID	II GR1 20	II GR2 20	II GR3 20	II GR1 40	II GR3 40	II GR2 40	II GR1 42	II GR2 42	II GR3 42	Ratio 20	StdDev 20	PValue 20	Ratio 40	StdDev 40	PValue 40	Ratio 42	StdDev 42	PValue 42	Ratio 2(0)	StdDev 2(0)	PValue 2(0)	Ratio 4(0)	StdDev 4(0)	PValue 4(0)	Ratio 4(2)	StdDev 4(2)	PValue 4(2)	Avg 20	Avg 40	Avg 42	MaxChange	CV 20	CV 40	CV 42	PRElement	PRRoot	PRSize	Charge	CompMW	MS2Scan
		15024	GR2 40	3	15024	12724	850.403	52.6068	1	1.42449e+06	2.8544e+06	9.07759e+06	983327	3.57437e+06	4.72919e+06	4.11863e+06	1.64779e+07	9.35088e+06	1	1.82789	1	0.69531	1.06634	0.639362	2.24217	3.44266	0.27634	1	1.73744	1	0.572513	0.840436	0.493647	1.88676	2.4606	0.268485	4.00967e+06	2.29559e+06	7.5653e+06	3.29558	86.8721	59.9256	43.5419	1	28859	2	2	2548.19	9040
		15024	GR3 42	3	15024	12724	850.403	52.6068	1	1.42449e+06	2.8544e+06	9.07759e+06	983327	3.57437e+06	4.72919e+06	4.11863e+06	1.64779e+07	9.35088e+06	1	1.82789	1	0.69531	1.06634	0.639362	2.24217	3.44266	0.27634	1	1.73744	1	0.572513	0.840436	0.493647	1.88676	2.4606	0.268485	4.00967e+06	2.29559e+06	7.5653e+06	3.29558	86.8721	59.9256	43.5419	1	28859	2	2	2548.19	8783
	IFNTNNLWVNLNAVK	1	1	1	0.251668	1	0.69354	0.685149	0.303262	0.847811	0.905669	0.730825	0	72.73
		Hits: 1 Items
		FRAMEID	RAWFILE	MS2	FrameID1	CompID	MZ	Time	GoodID	II GR1 20	II GR2 20	II GR3 20	II GR1 40	II GR3 40	II GR2 40	II GR1 42	II GR2 42	II GR3 42	Ratio 20	StdDev 20	PValue 20	Ratio 40	StdDev 40	PValue 40	Ratio 42	StdDev 42	PValue 42	Ratio 2(0)	StdDev 2(0)	PValue 2(0)	Ratio 4(0)	StdDev 4(0)	PValue 4(0)	Ratio 4(2)	StdDev 4(2)	PValue 4(2)	Avg 20	Avg 40	Avg 42	MaxChange	CV 20	CV 40	CV 42	PRElement	PRRoot	PRSize	Charge	CompMW	MS2Scan
		30122	GR2 42	1	30122	8864	880.477	94.6106	1	1.05744e+07	1.02769e+07	1.38603e+07	1.67112e+07	5.10346e+06	8.78875e+06	8.62418e+06	2.74279e+07	2.77035e+06	1	0.34373	1	0.881647	0.664151	0.735052	1.11843	1.30566	0.871634	1	0.251668	1	0.69354	0.475179	0.303262	0.847811	0.767836	0.730825	1.07424e+07	7.45031e+06	9.10755e+06	1.44188	12.5834	55.9315	77.9835	0	30122	2	2	1758.94	15714
	LEVPDGVAIVDK	1	8	1	0.966986	1	1.08947	0.677279	0.789825	2.99606	0.833842	0.0629978	0	34.7188
		Hits: 8 Items
		FRAMEID	RAWFILE	MS2	FrameID1	CompID	MZ	Time	GoodID	II GR1 20	II GR2 20	II GR3 20	II GR1 40	II GR3 40	II GR2 40	II GR1 42	II GR2 42	II GR3 42	Ratio 20	StdDev 20	PValue 20	Ratio 40	StdDev 40	PValue 40	Ratio 42	StdDev 42	PValue 42	Ratio 2(0)	StdDev 2(0)	PValue 2(0)	Ratio 4(0)	StdDev 4(0)	PValue 4(0)	Ratio 4(2)	StdDev 4(2)	PValue 4(2)	Avg 20	Avg 40	Avg 42	MaxChange	CV 20	CV 40	CV 42	PRElement	PRRoot	PRSize	Charge	CompMW	MS2Scan
		18658	GR1 40	9	18658	7671	627.85	54.4207	1	5.76109e+06	4.45566e+06	1.18629e+07	8.19034e+06	8.89384e+06	1.29292e+07	2.96149e+07	3.28261e+07	1.40744e+07	1	1.07447	1	1.35932	1.07773	0.394275	3.46543	3.22436	0.0731855	1	0.966986	1	1.08947	0.737872	0.789825	2.99606	2.49824	0.0629978	6.76294e+06	7.36799e+06	2.02621e+07	2.99606	48.3493	19.3786	35.0349	0	18658	1	2	1253.69	8989
		18658	GR1 40	9	18658	7671	627.85	54.4207	1	5.76109e+06	4.45566e+06	1.18629e+07	8.19034e+06	8.89384e+06	1.29292e+07	2.96149e+07	3.28261e+07	1.40744e+07	1	1.07447	1	1.35932	1.07773	0.394275	3.46543	3.22436	0.0731855	1	0.966986	1	1.08947	0.737872	0.789825	2.99606	2.49824	0.0629978	6.76294e+06	7.36799e+06	2.02621e+07	2.99606	48.3493	19.3786	35.0349	0	18658	1	2	1253.69	8999
		18658	GR1 42	9	18658	7671	627.85	54.4207	1	5.76109e+06	4.45566e+06	1.18629e+07	8.19034e+06	8.89384e+06	1.29292e+07	2.96149e+07	3.28261e+07	1.40744e+07	1	1.07447	1	1.35932	1.07773	0.394275	3.46543	3.22436	0.0731855	1	0.966986	1	1.08947	0.737872	0.789825	2.99606	2.49824	0.0629978	6.76294e+06	7.36799e+06	2.02621e+07	2.99606	48.3493	19.3786	35.0349	0	18658	1	2	1253.69	8758
		18658	GR1 42	9	18658	7671	627.85	54.4207	1	5.76109e+06	4.45566e+06	1.18629e+07	8.19034e+06	8.89384e+06	1.29292e+07	2.96149e+07	3.28261e+07	1.40744e+07	1	1.07447	1	1.35932	1.07773	0.394275	3.46543	3.22436	0.0731855	1	0.966986	1	1.08947	0.737872	0.789825	2.99606	2.49824	0.0629978	6.76294e+06	7.36799e+06	2.02621e+07	2.99606	48.3493	19.3786	35.0349	0	18658	1	2	1253.69	8749
		18658	GR2 40	9	18658	7671	627.85	54.4207	1	5.76109e+06	4.45566e+06	1.18629e+07	8.19034e+06	8.89384e+06	1.29292e+07	2.96149e+07	3.28261e+07	1.40744e+07	1	1.07447	1	1.35932	1.07773	0.394275	3.46543	3.22436	0.0731855	1	0.966986	1	1.08947	0.737872	0.789825	2.99606	2.49824	0.0629978	6.76294e+06	7.36799e+06	2.02621e+07	2.99606	48.3493	19.3786	35.0349	0	18658	1	2	1253.69	8927
		18658	GR2 40	9	18658	7671	627.85	54.4207	1	5.76109e+06	4.45566e+06	1.18629e+07	8.19034e+06	8.89384e+06	1.29292e+07	2.96149e+07	3.28261e+07	1.40744e+07	1	1.07447	1	1.35932	1.07773	0.394275	3.46543	3.22436	0.0731855	1	0.966986	1	1.08947	0.737872	0.789825	2.99606	2.49824	0.0629978	6.76294e+06	7.36799e+06	2.02621e+07	2.99606	48.3493	19.3786	35.0349	0	18658	1	2	1253.69	8937
		18658	GR2 42	9	18658	7671	627.85	54.4207	1	5.76109e+06	4.45566e+06	1.18629e+07	8.19034e+06	8.89384e+06	1.29292e+07	2.96149e+07	3.28261e+07	1.40744e+07	1	1.07447	1	1.35932	1.07773	0.394275	3.46543	3.22436	0.0731855	1	0.966986	1	1.08947	0.737872	0.789825	2.99606	2.49824	0.0629978	6.76294e+06	7.36799e+06	2.02621e+07	2.99606	48.3493	19.3786	35.0349	0	18658	1	2	1253.69	8362
		18658	GR2 42	9	18658	7671	627.85	54.4207	1	5.76109e+06	4.45566e+06	1.18629e+07	8.19034e+06	8.89384e+06	1.29292e+07	2.96149e+07	3.28261e+07	1.40744e+07	1	1.07447	1	1.35932	1.07773	0.394275	3.46543	3.22436	0.0731855	1	0.966986	1	1.08947	0.737872	0.789825	2.99606	2.49824	0.0629978	6.76294e+06	7.36799e+06	2.02621e+07	2.99606	48.3493	19.3786	35.0349	0	18658	1	2	1253.69	8371
	LVVEDFLPLPSK	1	9	1	1.72678	1	1.87951	1.55865	0.393602	5.91037	1.65471	0.20754	0	49.2344
		Hits: 9 Items
		FRAMEID	RAWFILE	MS2	FrameID1	CompID	MZ	Time	GoodID	II GR1 20	II GR2 20	II GR3 20	II GR1 40	II GR3 40	II GR2 40	II GR1 42	II GR2 42	II GR3 42	Ratio 20	StdDev 20	PValue 20	Ratio 40	StdDev 40	PValue 40	Ratio 42	StdDev 42	PValue 42	Ratio 2(0)	StdDev 2(0)	PValue 2(0)	Ratio 4(0)	StdDev 4(0)	PValue 4(0)	Ratio 4(2)	StdDev 4(2)	PValue 4(2)	Avg 20	Avg 40	Avg 42	MaxChange	CV 20	CV 40	CV 42	PRElement	PRRoot	PRSize	Charge	CompMW	MS2Scan
		7959	GR1 20	9	7959	6769	678.893	94.6165	1	8.66962e+06	843587	4.88505e+06	2.13387e+07	6.22757e+06	7.58031e+06	5.04209e+07	4.94106e+07	4.54894e+06	1	1.63091	1	2.44103	3.73271	0.289892	7.24952	11.3701	0.183406	1	1.72678	1	1.87951	2.9295	0.393602	5.91037	9.77992	0.20754	4.57914e+06	8.60656e+06	2.70644e+07	5.91037	86.3392	69.5255	79.1315	0	7959	2	2	1355.77	15490
		7959	GR1 40	9	7959	6769	678.893	94.6165	1	8.66962e+06	843587	4.88505e+06	2.13387e+07	6.22757e+06	7.58031e+06	5.04209e+07	4.94106e+07	4.54894e+06	1	1.63091	1	2.44103	3.73271	0.289892	7.24952	11.3701	0.183406	1	1.72678	1	1.87951	2.9295	0.393602	5.91037	9.77992	0.20754	4.57914e+06	8.60656e+06	2.70644e+07	5.91037	86.3392	69.5255	79.1315	0	7959	2	2	1355.77	16148
		7959	GR1 40	9	7959	6769	678.893	94.6165	1	8.66962e+06	843587	4.88505e+06	2.13387e+07	6.22757e+06	7.58031e+06	5.04209e+07	4.94106e+07	4.54894e+06	1	1.63091	1	2.44103	3.73271	0.289892	7.24952	11.3701	0.183406	1	1.72678	1	1.87951	2.9295	0.393602	5.91037	9.77992	0.20754	4.57914e+06	8.60656e+06	2.70644e+07	5.91037	86.3392	69.5255	79.1315	0	7959	2	2	1355.77	16143
		7959	GR1 42	9	7959	6769	678.893	94.6165	1	8.66962e+06	843587	4.88505e+06	2.13387e+07	6.22757e+06	7.58031e+06	5.04209e+07	4.94106e+07	4.54894e+06	1	1.63091	1	2.44103	3.73271	0.289892	7.24952	11.3701	0.183406	1	1.72678	1	1.87951	2.9295	0.393602	5.91037	9.77992	0.20754	4.57914e+06	8.60656e+06	2.70644e+07	5.91037	86.3392	69.5255	79.1315	0	7959	2	2	1355.77	15573
		7959	GR1 42	9	7959	6769	678.893	94.6165	1	8.66962e+06	843587	4.88505e+06	2.13387e+07	6.22757e+06	7.58031e+06	5.04209e+07	4.94106e+07	4.54894e+06	1	1.63091	1	2.44103	3.73271	0.289892	7.24952	11.3701	0.183406	1	1.72678	1	1.87951	2.9295	0.393602	5.91037	9.77992	0.20754	4.57914e+06	8.60656e+06	2.70644e+07	5.91037	86.3392	69.5255	79.1315	0	7959	2	2	1355.77	15611
		7959	GR1 42	9	7959	6769	678.893	94.6165	1	8.66962e+06	843587	4.88505e+06	2.13387e+07	6.22757e+06	7.58031e+06	5.04209e+07	4.94106e+07	4.54894e+06	1	1.63091	1	2.44103	3.73271	0.289892	7.24952	11.3701	0.183406	1	1.72678	1	1.87951	2.9295	0.393602	5.91037	9.77992	0.20754	4.57914e+06	8.60656e+06	2.70644e+07	5.91037	86.3392	69.5255	79.1315	0	7959	2	2	1355.77	15580
		7959	GR1 42	9	7959	6769	678.893	94.6165	1	8.66962e+06	843587	4.88505e+06	2.13387e+07	6.22757e+06	7.58031e+06	5.04209e+07	4.94106e+07	4.54894e+06	1	1.63091	1	2.44103	3.73271	0.289892	7.24952	11.3701	0.183406	1	1.72678	1	1.87951	2.9295	0.393602	5.91037	9.77992	0.20754	4.57914e+06	8.60656e+06	2.70644e+07	5.91037	86.3392	69.5255	79.1315	0	7959	2	2	1355.77	15621
		7959	GR2 42	9	7959	6769	678.893	94.6165	1	8.66962e+06	843587	4.88505e+06	2.13387e+07	6.22757e+06	7.58031e+06	5.04209e+07	4.94106e+07	4.54894e+06	1	1.63091	1	2.44103	3.73271	0.289892	7.24952	11.3701	0.183406	1	1.72678	1	1.87951	2.9295	0.393602	5.91037	9.77992	0.20754	4.57914e+06	8.60656e+06	2.70644e+07	5.91037	86.3392	69.5255	79.1315	0	7959	2	2	1355.77	15645
		7959	GR2 42	9	7959	6769	678.893	94.6165	1	8.66962e+06	843587	4.88505e+06	2.13387e+07	6.22757e+06	7.58031e+06	5.04209e+07	4.94106e+07	4.54894e+06	1	1.63091	1	2.44103	3.73271	0.289892	7.24952	11.3701	0.183406	1	1.72678	1	1.87951	2.9295	0.393602	5.91037	9.77992	0.20754	4.57914e+06	8.60656e+06	2.70644e+07	5.91037	86.3392	69.5255	79.1315	0	7959	2	2	1355.77	15657
	MEIIPNPK	1	1	1	1.14903	1	0.833973	0.877733	0.680647	2.06477	1.25448	0.321164	0	38.86
		Hits: 1 Items
		FRAMEID	RAWFILE	MS2	FrameID1	CompID	MZ	Time	GoodID	II GR1 20	II GR2 20	II GR3 20	II GR1 40	II GR3 40	II GR2 40	II GR1 42	II GR2 42	II GR3 42	Ratio 20	StdDev 20	PValue 20	Ratio 40	StdDev 40	PValue 40	Ratio 42	StdDev 42	PValue 42	Ratio 2(0)	StdDev 2(0)	PValue 2(0)	Ratio 4(0)	StdDev 4(0)	PValue 4(0)	Ratio 4(2)	StdDev 4(2)	PValue 4(2)	Avg 20	Avg 40	Avg 42	MaxChange	CV 20	CV 40	CV 42	PRElement	PRRoot	PRSize	Charge	CompMW	MS2Scan
		28367	GR2 42	1	28367	13813	471.26	29.7863	1	993502	3.72826e+06	4.65497e+06	2.11796e+06	3.40717e+06	4.04302e+06	2.31825e+06	1.65596e+07	5.67021e+06	1	1.21813	1	1.02041	0.93531	0.962094	2.61798	3.9767	0.360713	1	1.14903	1	0.833973	0.732006	0.680647	2.06477	2.59021	0.321164	2.84032e+06	2.36875e+06	5.86461e+06	2.47583	57.4517	30.3216	67.9961	0	28367	1	2	940.506	3796
	SAVAGLNEISENEK	1	3	1	0.640053	1	1.17434	0.758293	0.649251	2.93376	0.851713	0.160164	0	78.5833
		Hits: 3 Items
		FRAMEID	RAWFILE	MS2	FrameID1	CompID	MZ	Time	GoodID	II GR1 20	II GR2 20	II GR3 20	II GR1 40	II GR3 40	II GR2 40	II GR1 42	II GR2 42	II GR3 42	Ratio 20	StdDev 20	PValue 20	Ratio 40	StdDev 40	PValue 40	Ratio 42	StdDev 42	PValue 42	Ratio 2(0)	StdDev 2(0)	PValue 2(0)	Ratio 4(0)	StdDev 4(0)	PValue 4(0)	Ratio 4(2)	StdDev 4(2)	PValue 4(2)	Avg 20	Avg 40	Avg 42	MaxChange	CV 20	CV 40	CV 42	PRElement	PRRoot	PRSize	Charge	CompMW	MS2Scan
		17685	GR1 40	4	17685	11425	730.863	30.652	1	4.19386e+06	2.52245e+06	3.09063e+06	7.48715e+06	3.31285e+06	3.91481e+06	1.53306e+07	1.32888e+07	5.04516e+06	1	0.519952	1	1.50045	1.08033	0.337711	3.43273	2.55822	0.123909	1	0.640053	1	1.17434	0.890492	0.649251	2.93376	2.49872	0.160164	3.07837e+06	3.61505e+06	9.03121e+06	2.93376	32.0026	43.8266	53.1687	0	17685	3	2	1460.71	4517
		17685	GR1 42	4	17685	11425	730.863	30.652	1	4.19386e+06	2.52245e+06	3.09063e+06	7.48715e+06	3.31285e+06	3.91481e+06	1.53306e+07	1.32888e+07	5.04516e+06	1	0.519952	1	1.50045	1.08033	0.337711	3.43273	2.55822	0.123909	1	0.640053	1	1.17434	0.890492	0.649251	2.93376	2.49872	0.160164	3.07837e+06	3.61505e+06	9.03121e+06	2.93376	32.0026	43.8266	53.1687	0	17685	3	2	1460.71	4421
		17685	GR1 42	4	17685	11425	730.863	30.652	1	4.19386e+06	2.52245e+06	3.09063e+06	7.48715e+06	3.31285e+06	3.91481e+06	1.53306e+07	1.32888e+07	5.04516e+06	1	0.519952	1	1.50045	1.08033	0.337711	3.43273	2.55822	0.123909	1	0.640053	1	1.17434	0.890492	0.649251	2.93376	2.49872	0.160164	3.07837e+06	3.61505e+06	9.03121e+06	2.93376	32.0026	43.8266	53.1687	0	17685	3	2	1460.71	4412
	YLSGEAQHVEWSK	1	6	1	1.21626	1	0.949351	0.747875	0.899827	1.65034	0.678805	0.201789	0	19.7133
		Hits: 6 Items
		FRAMEID	RAWFILE	MS2	FrameID1	CompID	MZ	Time	GoodID	II GR1 20	II GR2 20	II GR3 20	II GR1 40	II GR3 40	II GR2 40	II GR1 42	II GR2 42	II GR3 42	Ratio 20	StdDev 20	PValue 20	Ratio 40	StdDev 40	PValue 40	Ratio 42	StdDev 42	PValue 42	Ratio 2(0)	StdDev 2(0)	PValue 2(0)	Ratio 4(0)	StdDev 4(0)	PValue 4(0)	Ratio 4(2)	StdDev 4(2)	PValue 4(2)	Avg 20	Avg 40	Avg 42	MaxChange	CV 20	CV 40	CV 42	PRElement	PRRoot	PRSize	Charge	CompMW	MS2Scan
		13969	GR1 40	10	13969	10430	511.917	24.8779	1	3.86793e+06	4.16548e+06	1.15188e+07	8.12393e+06	5.76204e+06	9.18893e+06	1.13534e+07	1.50561e+07	1.02718e+07	1	1.32995	1	1.18017	1.05389	0.696647	1.87607	1.6325	0.136881	1	1.21626	1	0.949351	0.709996	0.899827	1.65034	1.12026	0.201789	5.94193e+06	5.64098e+06	9.80618e+06	1.73838	60.8129	13.9747	7.06758	0	13969	1	3	1532.73	3350
		13969	GR1 42	10	13969	10430	511.917	24.8779	1	3.86793e+06	4.16548e+06	1.15188e+07	8.12393e+06	5.76204e+06	9.18893e+06	1.13534e+07	1.50561e+07	1.02718e+07	1	1.32995	1	1.18017	1.05389	0.696647	1.87607	1.6325	0.136881	1	1.21626	1	0.949351	0.709996	0.899827	1.65034	1.12026	0.201789	5.94193e+06	5.64098e+06	9.80618e+06	1.73838	60.8129	13.9747	7.06758	0	13969	1	3	1532.73	3319
		13969	GR1 42	10	13969	10430	511.917	24.8779	1	3.86793e+06	4.16548e+06	1.15188e+07	8.12393e+06	5.76204e+06	9.18893e+06	1.13534e+07	1.50561e+07	1.02718e+07	1	1.32995	1	1.18017	1.05389	0.696647	1.87607	1.6325	0.136881	1	1.21626	1	0.949351	0.709996	0.899827	1.65034	1.12026	0.201789	5.94193e+06	5.64098e+06	9.80618e+06	1.73838	60.8129	13.9747	7.06758	0	13969	1	3	1532.73	3328
		13969	GR3 20	10	13969	10430	511.917	24.8779	1	3.86793e+06	4.16548e+06	1.15188e+07	8.12393e+06	5.76204e+06	9.18893e+06	1.13534e+07	1.50561e+07	1.02718e+07	1	1.32995	1	1.18017	1.05389	0.696647	1.87607	1.6325	0.136881	1	1.21626	1	0.949351	0.709996	0.899827	1.65034	1.12026	0.201789	5.94193e+06	5.64098e+06	9.80618e+06	1.73838	60.8129	13.9747	7.06758	0	13969	1	3	1532.73	3384
		13969	GR3 40	10	13969	10430	511.917	24.8779	1	3.86793e+06	4.16548e+06	1.15188e+07	8.12393e+06	5.76204e+06	9.18893e+06	1.13534e+07	1.50561e+07	1.02718e+07	1	1.32995	1	1.18017	1.05389	0.696647	1.87607	1.6325	0.136881	1	1.21626	1	0.949351	0.709996	0.899827	1.65034	1.12026	0.201789	5.94193e+06	5.64098e+06	9.80618e+06	1.73838	60.8129	13.9747	7.06758	0	13969	1	3	1532.73	3653
		13969	GR3 42	10	13969	10430	511.917	24.8779	1	3.86793e+06	4.16548e+06	1.15188e+07	8.12393e+06	5.76204e+06	9.18893e+06	1.13534e+07	1.50561e+07	1.02718e+07	1	1.32995	1	1.18017	1.05389	0.696647	1.87607	1.6325	0.136881	1	1.21626	1	0.949351	0.709996	0.899827	1.65034	1.12026	0.201789	5.94193e+06	5.64098e+06	9.80618e+06	1.73838	60.8129	13.9747	7.06758	0	13969	1	3	1532.73	3508
	YQNSNIEIHTFNQSQYPR	1	1	1	1.47362	1	0.255015	1.27964	0.219067	1.11245	1.33353	0.853971	0	38.72
		Hits: 1 Items
		FRAMEID	RAWFILE	MS2	FrameID1	CompID	MZ	Time	GoodID	II GR1 20	II GR2 20	II GR3 20	II GR1 40	II GR3 40	II GR2 40	II GR1 42	II GR2 42	II GR3 42	Ratio 20	StdDev 20	PValue 20	Ratio 40	StdDev 40	PValue 40	Ratio 42	StdDev 42	PValue 42	Ratio 2(0)	StdDev 2(0)	PValue 2(0)	Ratio 4(0)	StdDev 4(0)	PValue 4(0)	Ratio 4(2)	StdDev 4(2)	PValue 4(2)	Avg 20	Avg 40	Avg 42	MaxChange	CV 20	CV 40	CV 42	PRElement	PRRoot	PRSize	Charge	CompMW	MS2Scan
		10135	GR1 40	14	10135	3662	747.355	37.3169	1	5.90005e+06	5.3698e+07	6.50584e+07	5.66896e+06	1.7535e+07	1.48482e+07	1.47691e+07	8.24294e+07	6.48779e+07	1	1.51105	1	0.305257	0.38037	0.249729	1.30019	1.82732	0.670549	1	1.47362	1	0.255015	0.326328	0.219067	1.11245	1.48349	0.853971	3.75244e+07	9.56926e+06	4.17441e+07	4.36232	73.6811	54.2833	59.6722	0	10135	1	3	1492.7	5917
Glyma07g18500.1	AT3G51800.3 metallopeptidase M24 family protein	7	9	34	1	0.409267	1	0.605765	0.303356	0.49868	2.32193	0.328138	0.0221035
	M.P.s: 7 Items
	M.P.	Frames	Hits	Ratio 2(0)	StdDev 2(0)	PValue 2(0)	Ratio 4(0)	StdDev 4(0)	PValue 4(0)	Ratio 4(2)	StdDev 4(2)	PValue 4(2)	OtherAssignments	AvgIonScore
	AWLALGTK	2	8	1	0.755	1	0.637041	0.551551	0.428787	1.84009	0.652255	0.160841	0	27.745
		Hits: 8 Items
		FRAMEID	RAWFILE	MS2	FrameID1	CompID	MZ	Time	GoodID	II GR1 20	II GR2 20	II GR3 20	II GR1 40	II GR3 40	II GR2 40	II GR1 42	II GR2 42	II GR3 42	Ratio 20	StdDev 20	PValue 20	Ratio 40	StdDev 40	PValue 40	Ratio 42	StdDev 42	PValue 42	Ratio 2(0)	StdDev 2(0)	PValue 2(0)	Ratio 4(0)	StdDev 4(0)	PValue 4(0)	Ratio 4(2)	StdDev 4(2)	PValue 4(2)	Avg 20	Avg 40	Avg 42	MaxChange	CV 20	CV 40	CV 42	PRElement	PRRoot	PRSize	Charge	CompMW	MS2Scan
		3472	GR1 20	15	3472	2346	430.257	46.1531	1	6.30717e+07	1.63786e+07	4.94175e+07	5.68511e+07	2.68301e+07	3.46875e+07	1.04827e+08	1.06555e+08	4.31133e+07	1	1.11779	1	0.918528	0.875784	0.844208	1.97486	1.94505	0.180519	1	1.18976	1	0.716522	0.689759	0.509705	1.66938	1.69353	0.277304	4.05254e+07	2.90374e+07	6.76523e+07	2.32983	59.4879	36.777	41.9588	0	3472	2	2	859.501	7171
		3472	GR1 40	15	3472	2346	430.257	46.1531	1	6.30717e+07	1.63786e+07	4.94175e+07	5.68511e+07	2.68301e+07	3.46875e+07	1.04827e+08	1.06555e+08	4.31133e+07	1	1.11779	1	0.918528	0.875784	0.844208	1.97486	1.94505	0.180519	1	1.18976	1	0.716522	0.689759	0.509705	1.66938	1.69353	0.277304	4.05254e+07	2.90374e+07	6.76523e+07	2.32983	59.4879	36.777	41.9588	0	3472	2	2	859.501	7412
		3472	GR1 40	15	3472	2346	430.257	46.1531	1	6.30717e+07	1.63786e+07	4.94175e+07	5.68511e+07	2.68301e+07	3.46875e+07	1.04827e+08	1.06555e+08	4.31133e+07	1	1.11779	1	0.918528	0.875784	0.844208	1.97486	1.94505	0.180519	1	1.18976	1	0.716522	0.689759	0.509705	1.66938	1.69353	0.277304	4.05254e+07	2.90374e+07	6.76523e+07	2.32983	59.4879	36.777	41.9588	0	3472	2	2	859.501	7420
		3472	GR1 42	15	3472	2346	430.257	46.1531	1	6.30717e+07	1.63786e+07	4.94175e+07	5.68511e+07	2.68301e+07	3.46875e+07	1.04827e+08	1.06555e+08	4.31133e+07	1	1.11779	1	0.918528	0.875784	0.844208	1.97486	1.94505	0.180519	1	1.18976	1	0.716522	0.689759	0.509705	1.66938	1.69353	0.277304	4.05254e+07	2.90374e+07	6.76523e+07	2.32983	59.4879	36.777	41.9588	0	3472	2	2	859.501	7514
		3472	GR1 42	15	3472	2346	430.257	46.1531	1	6.30717e+07	1.63786e+07	4.94175e+07	5.68511e+07	2.68301e+07	3.46875e+07	1.04827e+08	1.06555e+08	4.31133e+07	1	1.11779	1	0.918528	0.875784	0.844208	1.97486	1.94505	0.180519	1	1.18976	1	0.716522	0.689759	0.509705	1.66938	1.69353	0.277304	4.05254e+07	2.90374e+07	6.76523e+07	2.32983	59.4879	36.777	41.9588	0	3472	2	2	859.501	7504
		3472	GR2 42	15	3472	2346	430.257	46.1531	1	6.30717e+07	1.63786e+07	4.94175e+07	5.68511e+07	2.68301e+07	3.46875e+07	1.04827e+08	1.06555e+08	4.31133e+07	1	1.11779	1	0.918528	0.875784	0.844208	1.97486	1.94505	0.180519	1	1.18976	1	0.716522	0.689759	0.509705	1.66938	1.69353	0.277304	4.05254e+07	2.90374e+07	6.76523e+07	2.32983	59.4879	36.777	41.9588	0	3472	2	2	859.501	6840
		3472	GR2 42	15	3472	2346	430.257	46.1531	1	6.30717e+07	1.63786e+07	4.94175e+07	5.68511e+07	2.68301e+07	3.46875e+07	1.04827e+08	1.06555e+08	4.31133e+07	1	1.11779	1	0.918528	0.875784	0.844208	1.97486	1.94505	0.180519	1	1.18976	1	0.716522	0.689759	0.509705	1.66938	1.69353	0.277304	4.05254e+07	2.90374e+07	6.76523e+07	2.32983	59.4879	36.777	41.9588	0	3472	2	2	859.501	6830
		31059	GR3 42	2	31059	2916	430.255	48.8502	1	4.25377e+07	1.53102e+07	4.5776e+07	2.40208e+07	2.83877e+07	2.50249e+07	9.67321e+07	8.0656e+07	5.39084e+07	1	0.968876	1	0.747254	0.428213	0.462148	2.23208	1.70758	0.0580336	1	0.976898	1	0.598198	0.402564	0.288341	1.9604	1.6695	0.135464	3.22863e+07	1.93136e+07	6.32941e+07	3.27717	48.8449	18.4512	36.3165	0	31059	2	2	858.496	7749
	ELDLSSAEVVTK	1	10	1	0.715305	1	0.490633	0.448547	0.130359	2.28315	0.53616	0.015383	0	54.002
		Hits: 10 Items
		FRAMEID	RAWFILE	MS2	FrameID1	CompID	MZ	Time	GoodID	II GR1 20	II GR2 20	II GR3 20	II GR1 40	II GR3 40	II GR2 40	II GR1 42	II GR2 42	II GR3 42	Ratio 20	StdDev 20	PValue 20	Ratio 40	StdDev 40	PValue 40	Ratio 42	StdDev 42	PValue 42	Ratio 2(0)	StdDev 2(0)	PValue 2(0)	Ratio 4(0)	StdDev 4(0)	PValue 4(0)	Ratio 4(2)	StdDev 4(2)	PValue 4(2)	Avg 20	Avg 40	Avg 42	MaxChange	CV 20	CV 40	CV 42	PRElement	PRRoot	PRSize	Charge	CompMW	MS2Scan
		3274	GR1 20	13	3274	4358	645.845	44.2157	1	2.5883e+07	1.30992e+07	2.29851e+07	1.43611e+07	1.05867e+07	1.37273e+07	5.50758e+07	5.85317e+07	4.86548e+07	1	0.648988	1	0.62412	0.300373	0.174892	2.61851	1.09234	0.00302602	1	0.715305	1	0.490633	0.220072	0.130359	2.28315	1.22413	0.015383	1.93841e+07	9.51048e+06	4.42568e+07	4.65347	35.7652	9.08944	17.8508	0	3274	1	2	1289.67	6811
		3274	GR1 20	13	3274	4358	645.845	44.2157	1	2.5883e+07	1.30992e+07	2.29851e+07	1.43611e+07	1.05867e+07	1.37273e+07	5.50758e+07	5.85317e+07	4.86548e+07	1	0.648988	1	0.62412	0.300373	0.174892	2.61851	1.09234	0.00302602	1	0.715305	1	0.490633	0.220072	0.130359	2.28315	1.22413	0.015383	1.93841e+07	9.51048e+06	4.42568e+07	4.65347	35.7652	9.08944	17.8508	0	3274	1	2	1289.67	6818
		3274	GR1 40	13	3274	4358	645.845	44.2157	1	2.5883e+07	1.30992e+07	2.29851e+07	1.43611e+07	1.05867e+07	1.37273e+07	5.50758e+07	5.85317e+07	4.86548e+07	1	0.648988	1	0.62412	0.300373	0.174892	2.61851	1.09234	0.00302602	1	0.715305	1	0.490633	0.220072	0.130359	2.28315	1.22413	0.015383	1.93841e+07	9.51048e+06	4.42568e+07	4.65347	35.7652	9.08944	17.8508	0	3274	1	2	1289.67	7061
		3274	GR1 42	13	3274	4358	645.845	44.2157	1	2.5883e+07	1.30992e+07	2.29851e+07	1.43611e+07	1.05867e+07	1.37273e+07	5.50758e+07	5.85317e+07	4.86548e+07	1	0.648988	1	0.62412	0.300373	0.174892	2.61851	1.09234	0.00302602	1	0.715305	1	0.490633	0.220072	0.130359	2.28315	1.22413	0.015383	1.93841e+07	9.51048e+06	4.42568e+07	4.65347	35.7652	9.08944	17.8508	0	3274	1	2	1289.67	6836
		3274	GR1 42	13	3274	4358	645.845	44.2157	1	2.5883e+07	1.30992e+07	2.29851e+07	1.43611e+07	1.05867e+07	1.37273e+07	5.50758e+07	5.85317e+07	4.86548e+07	1	0.648988	1	0.62412	0.300373	0.174892	2.61851	1.09234	0.00302602	1	0.715305	1	0.490633	0.220072	0.130359	2.28315	1.22413	0.015383	1.93841e+07	9.51048e+06	4.42568e+07	4.65347	35.7652	9.08944	17.8508	0	3274	1	2	1289.67	6846
		3274	GR2 42	13	3274	4358	645.845	44.2157	1	2.5883e+07	1.30992e+07	2.29851e+07	1.43611e+07	1.05867e+07	1.37273e+07	5.50758e+07	5.85317e+07	4.86548e+07	1	0.648988	1	0.62412	0.300373	0.174892	2.61851	1.09234	0.00302602	1	0.715305	1	0.490633	0.220072	0.130359	2.28315	1.22413	0.015383	1.93841e+07	9.51048e+06	4.42568e+07	4.65347	35.7652	9.08944	17.8508	0	3274	1	2	1289.67	6418
		3274	GR2 42	13	3274	4358	645.845	44.2157	1	2.5883e+07	1.30992e+07	2.29851e+07	1.43611e+07	1.05867e+07	1.37273e+07	5.50758e+07	5.85317e+07	4.86548e+07	1	0.648988	1	0.62412	0.300373	0.174892	2.61851	1.09234	0.00302602	1	0.715305	1	0.490633	0.220072	0.130359	2.28315	1.22413	0.015383	1.93841e+07	9.51048e+06	4.42568e+07	4.65347	35.7652	9.08944	17.8508	0	3274	1	2	1289.67	6407
		3274	GR3 20	13	3274	4358	645.845	44.2157	1	2.5883e+07	1.30992e+07	2.29851e+07	1.43611e+07	1.05867e+07	1.37273e+07	5.50758e+07	5.85317e+07	4.86548e+07	1	0.648988	1	0.62412	0.300373	0.174892	2.61851	1.09234	0.00302602	1	0.715305	1	0.490633	0.220072	0.130359	2.28315	1.22413	0.015383	1.93841e+07	9.51048e+06	4.42568e+07	4.65347	35.7652	9.08944	17.8508	0	3274	1	2	1289.67	6764
		3274	GR3 42	13	3274	4358	645.845	44.2157	1	2.5883e+07	1.30992e+07	2.29851e+07	1.43611e+07	1.05867e+07	1.37273e+07	5.50758e+07	5.85317e+07	4.86548e+07	1	0.648988	1	0.62412	0.300373	0.174892	2.61851	1.09234	0.00302602	1	0.715305	1	0.490633	0.220072	0.130359	2.28315	1.22413	0.015383	1.93841e+07	9.51048e+06	4.42568e+07	4.65347	35.7652	9.08944	17.8508	0	3274	1	2	1289.67	6664
		3274	GR3 42	13	3274	4358	645.845	44.2157	1	2.5883e+07	1.30992e+07	2.29851e+07	1.43611e+07	1.05867e+07	1.37273e+07	5.50758e+07	5.85317e+07	4.86548e+07	1	0.648988	1	0.62412	0.300373	0.174892	2.61851	1.09234	0.00302602	1	0.715305	1	0.490633	0.220072	0.130359	2.28315	1.22413	0.015383	1.93841e+07	9.51048e+06	4.42568e+07	4.65347	35.7652	9.08944	17.8508	0	3274	1	2	1289.67	6678
	FIFSEISQK	1	1	1	2.79089	1	0.643891	2.05465	0.707769	3.78801	1.97578	0.150098	0	13.38
		Hits: 1 Items
		FRAMEID	RAWFILE	MS2	FrameID1	CompID	MZ	Time	GoodID	II GR1 20	II GR2 20	II GR3 20	II GR1 40	II GR3 40	II GR2 40	II GR1 42	II GR2 42	II GR3 42	Ratio 20	StdDev 20	PValue 20	Ratio 40	StdDev 40	PValue 40	Ratio 42	StdDev 42	PValue 42	Ratio 2(0)	StdDev 2(0)	PValue 2(0)	Ratio 4(0)	StdDev 4(0)	PValue 4(0)	Ratio 4(2)	StdDev 4(2)	PValue 4(2)	Avg 20	Avg 40	Avg 42	MaxChange	CV 20	CV 40	CV 42	PRElement	PRRoot	PRSize	Charge	CompMW	MS2Scan
		28883	GR2 42	1	28883	4281	549.795	54.0038	1	368993	4.97712e+06	3.66464e+07	6.60849e+06	6.14698e+06	2.05988e+07	2.26827e+07	1.23714e+08	4.68708e+07	1	2.82184	1	0.794291	1.70749	0.832332	4.60244	10.2624	0.234262	1	2.79089	1	0.643891	1.32297	0.707769	3.78801	7.48428	0.150098	1.23798e+07	7.97127e+06	4.68949e+07	5.88299	139.544	65.9208	58.0338	0	28883	1	2	1097.58	8299
	FTVLLMPNGSDR	1	2	1	1.3228	1	2.60549	1.75396	0.433276	0.974581	1.74105	0.973738	0	42.535
		Hits: 2 Items
		FRAMEID	RAWFILE	MS2	FrameID1	CompID	MZ	Time	GoodID	II GR1 20	II GR2 20	II GR3 20	II GR1 40	II GR3 40	II GR2 40	II GR1 42	II GR2 42	II GR3 42	Ratio 20	StdDev 20	PValue 20	Ratio 40	StdDev 40	PValue 40	Ratio 42	StdDev 42	PValue 42	Ratio 2(0)	StdDev 2(0)	PValue 2(0)	Ratio 4(0)	StdDev 4(0)	PValue 4(0)	Ratio 4(2)	StdDev 4(2)	PValue 4(2)	Avg 20	Avg 40	Avg 42	MaxChange	CV 20	CV 40	CV 42	PRElement	PRRoot	PRSize	Charge	CompMW	MS2Scan
		22452	GR2 42	7	22452	5033	675.354	63.3733	1	3.3679e+06	2.13571e+07	1.73147e+07	1.7879e+07	9.11153e+07	1.6958e+07	4.40189e+06	4.58693e+07	5.60141e+06	1	1.34703	1	2.99603	5.05438	0.373123	1.32904	2.57943	0.776674	1	1.3228	1	2.60549	4.56993	0.433276	0.974581	1.69679	0.973738	1.27592e+07	3.3244e+07	1.24349e+07	2.67344	66.1402	109.256	107.965	0	22452	1	2	1348.69	10427
		22452	GR2 42	7	22452	5033	675.354	63.3733	1	3.3679e+06	2.13571e+07	1.73147e+07	1.7879e+07	9.11153e+07	1.6958e+07	4.40189e+06	4.58693e+07	5.60141e+06	1	1.34703	1	2.99603	5.05438	0.373123	1.32904	2.57943	0.776674	1	1.3228	1	2.60549	4.56993	0.433276	0.974581	1.69679	0.973738	1.27592e+07	3.3244e+07	1.24349e+07	2.67344	66.1402	109.256	107.965	0	22452	1	2	1348.69	10415
	GDSYIREQTGNVYK	1	2	1	1.83166	1	0.484413	1.95939	0.453905	1.62316	1.61825	0.503222	0	31.28
		Hits: 2 Items
		FRAMEID	RAWFILE	MS2	FrameID1	CompID	MZ	Time	GoodID	II GR1 20	II GR2 20	II GR3 20	II GR1 40	II GR3 40	II GR2 40	II GR1 42	II GR2 42	II GR3 42	Ratio 20	StdDev 20	PValue 20	Ratio 40	StdDev 40	PValue 40	Ratio 42	StdDev 42	PValue 42	Ratio 2(0)	StdDev 2(0)	PValue 2(0)	Ratio 4(0)	StdDev 4(0)	PValue 4(0)	Ratio 4(2)	StdDev 4(2)	PValue 4(2)	Avg 20	Avg 40	Avg 42	MaxChange	CV 20	CV 40	CV 42	PRElement	PRRoot	PRSize	Charge	CompMW	MS2Scan
		26052	GR1 42	2	26052	14360	543.933	18.9447	1	6.99405e+06	3.50975e+06	545837	4.95312e+06	0	2.32942e+06	1.12744e+07	6.41572e+06	3.1871e+06	1	1.7526	1	0.659075	1.25034	0.623108	1.8894	2.76095	0.339083	1	1.83166	1	0.484413	0.949155	0.453905	1.62316	2.62667	0.503222	3.57059e+06	1.72964e+06	5.79564e+06	3.35077	91.5831	104.356	70.2419	0	26052	1	3	1628.78	2357
		26052	GR1 42	2	26052	14360	543.933	18.9447	1	6.99405e+06	3.50975e+06	545837	4.95312e+06	0	2.32942e+06	1.12744e+07	6.41572e+06	3.1871e+06	1	1.7526	1	0.659075	1.25034	0.623108	1.8894	2.76095	0.339083	1	1.83166	1	0.484413	0.949155	0.453905	1.62316	2.62667	0.503222	3.57059e+06	1.72964e+06	5.79564e+06	3.35077	91.5831	104.356	70.2419	0	26052	1	3	1628.78	2362
	ITTHPLQELQPTK	1	2	1	1.36836	1	0.649311	1.04663	0.474693	3.09758	0.748209	0.026129	0	18.375
		Hits: 2 Items
		FRAMEID	RAWFILE	MS2	FrameID1	CompID	MZ	Time	GoodID	II GR1 20	II GR2 20	II GR3 20	II GR1 40	II GR3 40	II GR2 40	II GR1 42	II GR2 42	II GR3 42	Ratio 20	StdDev 20	PValue 20	Ratio 40	StdDev 40	PValue 40	Ratio 42	StdDev 42	PValue 42	Ratio 2(0)	StdDev 2(0)	PValue 2(0)	Ratio 4(0)	StdDev 4(0)	PValue 4(0)	Ratio 4(2)	StdDev 4(2)	PValue 4(2)	Avg 20	Avg 40	Avg 42	MaxChange	CV 20	CV 40	CV 42	PRElement	PRRoot	PRSize	Charge	CompMW	MS2Scan
		30817	GR3 42	2	30817	5700	502.616	26.8192	1	1.24374e+07	2.98262e+06	1.97216e+07	1.34679e+07	5.77167e+06	9.61471e+06	3.51905e+07	5.91652e+07	3.38465e+07	1	1.43299	1	0.821086	0.91681	0.722161	3.64816	3.83001	0.0425756	1	1.36836	1	0.649311	0.67959	0.474693	3.09758	2.31764	0.026129	1.08355e+07	7.03558e+06	3.35637e+07	4.77057	68.4179	36.2454	6.40299	0	30817	1	3	1504.83	3819
		30817	GR3 42	2	30817	5700	502.616	26.8192	1	1.24374e+07	2.98262e+06	1.97216e+07	1.34679e+07	5.77167e+06	9.61471e+06	3.51905e+07	5.91652e+07	3.38465e+07	1	1.43299	1	0.821086	0.91681	0.722161	3.64816	3.83001	0.0425756	1	1.36836	1	0.649311	0.67959	0.474693	3.09758	2.31764	0.026129	1.08355e+07	7.03558e+06	3.35637e+07	4.77057	68.4179	36.2454	6.40299	0	30817	1	3	1504.83	3828
	IVEGVLSHQMK	2	9	1	1.17088	1	0.379435	1.06979	0.340644	2.63123	1.19197	0.363524	0	35.0611
		Hits: 9 Items
		FRAMEID	RAWFILE	MS2	FrameID1	CompID	MZ	Time	GoodID	II GR1 20	II GR2 20	II GR3 20	II GR1 40	II GR3 40	II GR2 40	II GR1 42	II GR2 42	II GR3 42	Ratio 20	StdDev 20	PValue 20	Ratio 40	StdDev 40	PValue 40	Ratio 42	StdDev 42	PValue 42	Ratio 2(0)	StdDev 2(0)	PValue 2(0)	Ratio 4(0)	StdDev 4(0)	PValue 4(0)	Ratio 4(2)	StdDev 4(2)	PValue 4(2)	Avg 20	Avg 40	Avg 42	MaxChange	CV 20	CV 40	CV 42	PRElement	PRRoot	PRSize	Charge	CompMW	MS2Scan
		9351	GR2 20	7	9351	11455	414.228	21.5561	1	956062	8.31983e+06	3.67275e+06	343373	2.188e+06	2.65862e+06	1.33314e+06	3.29221e+07	1.37442e+07	1	1.7255	1	0.400813	0.629312	0.353264	3.70691	6.88536	0.330623	1	1.72996	1	0.326084	0.509751	0.308192	2.89039	4.90342	0.305485	3.95257e+06	1.28887e+06	1.14245e+07	8.86394	86.4982	69.8266	83.1473	0	9351	1	3	1239.66	2908
		9351	GR2 20	7	9351	11455	414.228	21.5561	1	956062	8.31983e+06	3.67275e+06	343373	2.188e+06	2.65862e+06	1.33314e+06	3.29221e+07	1.37442e+07	1	1.7255	1	0.400813	0.629312	0.353264	3.70691	6.88536	0.330623	1	1.72996	1	0.326084	0.509751	0.308192	2.89039	4.90342	0.305485	3.95257e+06	1.28887e+06	1.14245e+07	8.86394	86.4982	69.8266	83.1473	0	9351	1	3	1239.66	2918
		9351	GR2 42	7	9351	11455	414.228	21.5561	1	956062	8.31983e+06	3.67275e+06	343373	2.188e+06	2.65862e+06	1.33314e+06	3.29221e+07	1.37442e+07	1	1.7255	1	0.400813	0.629312	0.353264	3.70691	6.88536	0.330623	1	1.72996	1	0.326084	0.509751	0.308192	2.89039	4.90342	0.305485	3.95257e+06	1.28887e+06	1.14245e+07	8.86394	86.4982	69.8266	83.1473	0	9351	1	3	1239.66	2643
		9351	GR2 42	7	9351	11455	414.228	21.5561	1	956062	8.31983e+06	3.67275e+06	343373	2.188e+06	2.65862e+06	1.33314e+06	3.29221e+07	1.37442e+07	1	1.7255	1	0.400813	0.629312	0.353264	3.70691	6.88536	0.330623	1	1.72996	1	0.326084	0.509751	0.308192	2.89039	4.90342	0.305485	3.95257e+06	1.28887e+06	1.14245e+07	8.86394	86.4982	69.8266	83.1473	0	9351	1	3	1239.66	2632
		9351	GR3 42	7	9351	11455	414.228	21.5561	1	956062	8.31983e+06	3.67275e+06	343373	2.188e+06	2.65862e+06	1.33314e+06	3.29221e+07	1.37442e+07	1	1.7255	1	0.400813	0.629312	0.353264	3.70691	6.88536	0.330623	1	1.72996	1	0.326084	0.509751	0.308192	2.89039	4.90342	0.305485	3.95257e+06	1.28887e+06	1.14245e+07	8.86394	86.4982	69.8266	83.1473	0	9351	1	3	1239.66	3109
		9351	GR3 42	7	9351	11455	414.228	21.5561	1	956062	8.31983e+06	3.67275e+06	343373	2.188e+06	2.65862e+06	1.33314e+06	3.29221e+07	1.37442e+07	1	1.7255	1	0.400813	0.629312	0.353264	3.70691	6.88536	0.330623	1	1.72996	1	0.326084	0.509751	0.308192	2.89039	4.90342	0.305485	3.95257e+06	1.28887e+06	1.14245e+07	8.86394	86.4982	69.8266	83.1473	0	9351	1	3	1239.66	3117
		28259	GR2 42	3	28259	11413	620.839	21.9839	1	281629	4.46774e+06	3.52939e+06	333116	1.86754e+06	2.07861e+06	218332	1.71587e+07	7.61357e+06	1	1.59202	1	0.516897	0.756688	0.412383	3.01865	5.48049	0.374385	1	1.59054	1	0.426427	0.625631	0.339252	2.37853	3.98441	0.376147	2.50102e+06	1.0665e+06	5.94877e+06	5.57782	79.5271	67.1875	87.9882	0	28259	2	2	1240.67	2645
		28259	GR2 42	3	28259	11413	620.839	21.9839	1	281629	4.46774e+06	3.52939e+06	333116	1.86754e+06	2.07861e+06	218332	1.71587e+07	7.61357e+06	1	1.59202	1	0.516897	0.756688	0.412383	3.01865	5.48049	0.374385	1	1.59054	1	0.426427	0.625631	0.339252	2.37853	3.98441	0.376147	2.50102e+06	1.0665e+06	5.94877e+06	5.57782	79.5271	67.1875	87.9882	0	28259	2	2	1240.67	2635
		28259	GR3 42	3	28259	11413	620.839	21.9839	1	281629	4.46774e+06	3.52939e+06	333116	1.86754e+06	2.07861e+06	218332	1.71587e+07	7.61357e+06	1	1.59202	1	0.516897	0.756688	0.412383	3.01865	5.48049	0.374385	1	1.59054	1	0.426427	0.625631	0.339252	2.37853	3.98441	0.376147	2.50102e+06	1.0665e+06	5.94877e+06	5.57782	79.5271	67.1875	87.9882	0	28259	2	2	1240.67	3127
Glyma18g43390.1	AT3G51800.3 metallopeptidase M24 family protein	7	9	34	1	0.409267	1	0.605765	0.303356	0.49868	2.32193	0.328138	0.0221035
	M.P.s: 7 Items
	M.P.	Frames	Hits	Ratio 2(0)	StdDev 2(0)	PValue 2(0)	Ratio 4(0)	StdDev 4(0)	PValue 4(0)	Ratio 4(2)	StdDev 4(2)	PValue 4(2)	OtherAssignments	AvgIonScore
	AWLALGTK	2	8	1	0.755	1	0.637041	0.551551	0.428787	1.84009	0.652255	0.160841	0	27.745
		Hits: 8 Items
		FRAMEID	RAWFILE	MS2	FrameID1	CompID	MZ	Time	GoodID	II GR1 20	II GR2 20	II GR3 20	II GR1 40	II GR3 40	II GR2 40	II GR1 42	II GR2 42	II GR3 42	Ratio 20	StdDev 20	PValue 20	Ratio 40	StdDev 40	PValue 40	Ratio 42	StdDev 42	PValue 42	Ratio 2(0)	StdDev 2(0)	PValue 2(0)	Ratio 4(0)	StdDev 4(0)	PValue 4(0)	Ratio 4(2)	StdDev 4(2)	PValue 4(2)	Avg 20	Avg 40	Avg 42	MaxChange	CV 20	CV 40	CV 42	PRElement	PRRoot	PRSize	Charge	CompMW	MS2Scan
		3472	GR1 20	15	3472	2346	430.257	46.1531	1	6.30717e+07	1.63786e+07	4.94175e+07	5.68511e+07	2.68301e+07	3.46875e+07	1.04827e+08	1.06555e+08	4.31133e+07	1	1.11779	1	0.918528	0.875784	0.844208	1.97486	1.94505	0.180519	1	1.18976	1	0.716522	0.689759	0.509705	1.66938	1.69353	0.277304	4.05254e+07	2.90374e+07	6.76523e+07	2.32983	59.4879	36.777	41.9588	0	3472	2	2	859.501	7171
		3472	GR1 40	15	3472	2346	430.257	46.1531	1	6.30717e+07	1.63786e+07	4.94175e+07	5.68511e+07	2.68301e+07	3.46875e+07	1.04827e+08	1.06555e+08	4.31133e+07	1	1.11779	1	0.918528	0.875784	0.844208	1.97486	1.94505	0.180519	1	1.18976	1	0.716522	0.689759	0.509705	1.66938	1.69353	0.277304	4.05254e+07	2.90374e+07	6.76523e+07	2.32983	59.4879	36.777	41.9588	0	3472	2	2	859.501	7412
		3472	GR1 40	15	3472	2346	430.257	46.1531	1	6.30717e+07	1.63786e+07	4.94175e+07	5.68511e+07	2.68301e+07	3.46875e+07	1.04827e+08	1.06555e+08	4.31133e+07	1	1.11779	1	0.918528	0.875784	0.844208	1.97486	1.94505	0.180519	1	1.18976	1	0.716522	0.689759	0.509705	1.66938	1.69353	0.277304	4.05254e+07	2.90374e+07	6.76523e+07	2.32983	59.4879	36.777	41.9588	0	3472	2	2	859.501	7420
		3472	GR1 42	15	3472	2346	430.257	46.1531	1	6.30717e+07	1.63786e+07	4.94175e+07	5.68511e+07	2.68301e+07	3.46875e+07	1.04827e+08	1.06555e+08	4.31133e+07	1	1.11779	1	0.918528	0.875784	0.844208	1.97486	1.94505	0.180519	1	1.18976	1	0.716522	0.689759	0.509705	1.66938	1.69353	0.277304	4.05254e+07	2.90374e+07	6.76523e+07	2.32983	59.4879	36.777	41.9588	0	3472	2	2	859.501	7514
		3472	GR1 42	15	3472	2346	430.257	46.1531	1	6.30717e+07	1.63786e+07	4.94175e+07	5.68511e+07	2.68301e+07	3.46875e+07	1.04827e+08	1.06555e+08	4.31133e+07	1	1.11779	1	0.918528	0.875784	0.844208	1.97486	1.94505	0.180519	1	1.18976	1	0.716522	0.689759	0.509705	1.66938	1.69353	0.277304	4.05254e+07	2.90374e+07	6.76523e+07	2.32983	59.4879	36.777	41.9588	0	3472	2	2	859.501	7504
		3472	GR2 42	15	3472	2346	430.257	46.1531	1	6.30717e+07	1.63786e+07	4.94175e+07	5.68511e+07	2.68301e+07	3.46875e+07	1.04827e+08	1.06555e+08	4.31133e+07	1	1.11779	1	0.918528	0.875784	0.844208	1.97486	1.94505	0.180519	1	1.18976	1	0.716522	0.689759	0.509705	1.66938	1.69353	0.277304	4.05254e+07	2.90374e+07	6.76523e+07	2.32983	59.4879	36.777	41.9588	0	3472	2	2	859.501	6840
		3472	GR2 42	15	3472	2346	430.257	46.1531	1	6.30717e+07	1.63786e+07	4.94175e+07	5.68511e+07	2.68301e+07	3.46875e+07	1.04827e+08	1.06555e+08	4.31133e+07	1	1.11779	1	0.918528	0.875784	0.844208	1.97486	1.94505	0.180519	1	1.18976	1	0.716522	0.689759	0.509705	1.66938	1.69353	0.277304	4.05254e+07	2.90374e+07	6.76523e+07	2.32983	59.4879	36.777	41.9588	0	3472	2	2	859.501	6830
		31059	GR3 42	2	31059	2916	430.255	48.8502	1	4.25377e+07	1.53102e+07	4.5776e+07	2.40208e+07	2.83877e+07	2.50249e+07	9.67321e+07	8.0656e+07	5.39084e+07	1	0.968876	1	0.747254	0.428213	0.462148	2.23208	1.70758	0.0580336	1	0.976898	1	0.598198	0.402564	0.288341	1.9604	1.6695	0.135464	3.22863e+07	1.93136e+07	6.32941e+07	3.27717	48.8449	18.4512	36.3165	0	31059	2	2	858.496	7749
	ELDLSSAEVVTK	1	10	1	0.715305	1	0.490633	0.448547	0.130359	2.28315	0.53616	0.015383	0	54.002
		Hits: 10 Items
		FRAMEID	RAWFILE	MS2	FrameID1	CompID	MZ	Time	GoodID	II GR1 20	II GR2 20	II GR3 20	II GR1 40	II GR3 40	II GR2 40	II GR1 42	II GR2 42	II GR3 42	Ratio 20	StdDev 20	PValue 20	Ratio 40	StdDev 40	PValue 40	Ratio 42	StdDev 42	PValue 42	Ratio 2(0)	StdDev 2(0)	PValue 2(0)	Ratio 4(0)	StdDev 4(0)	PValue 4(0)	Ratio 4(2)	StdDev 4(2)	PValue 4(2)	Avg 20	Avg 40	Avg 42	MaxChange	CV 20	CV 40	CV 42	PRElement	PRRoot	PRSize	Charge	CompMW	MS2Scan
		3274	GR1 20	13	3274	4358	645.845	44.2157	1	2.5883e+07	1.30992e+07	2.29851e+07	1.43611e+07	1.05867e+07	1.37273e+07	5.50758e+07	5.85317e+07	4.86548e+07	1	0.648988	1	0.62412	0.300373	0.174892	2.61851	1.09234	0.00302602	1	0.715305	1	0.490633	0.220072	0.130359	2.28315	1.22413	0.015383	1.93841e+07	9.51048e+06	4.42568e+07	4.65347	35.7652	9.08944	17.8508	0	3274	1	2	1289.67	6811
		3274	GR1 20	13	3274	4358	645.845	44.2157	1	2.5883e+07	1.30992e+07	2.29851e+07	1.43611e+07	1.05867e+07	1.37273e+07	5.50758e+07	5.85317e+07	4.86548e+07	1	0.648988	1	0.62412	0.300373	0.174892	2.61851	1.09234	0.00302602	1	0.715305	1	0.490633	0.220072	0.130359	2.28315	1.22413	0.015383	1.93841e+07	9.51048e+06	4.42568e+07	4.65347	35.7652	9.08944	17.8508	0	3274	1	2	1289.67	6818
		3274	GR1 40	13	3274	4358	645.845	44.2157	1	2.5883e+07	1.30992e+07	2.29851e+07	1.43611e+07	1.05867e+07	1.37273e+07	5.50758e+07	5.85317e+07	4.86548e+07	1	0.648988	1	0.62412	0.300373	0.174892	2.61851	1.09234	0.00302602	1	0.715305	1	0.490633	0.220072	0.130359	2.28315	1.22413	0.015383	1.93841e+07	9.51048e+06	4.42568e+07	4.65347	35.7652	9.08944	17.8508	0	3274	1	2	1289.67	7061
		3274	GR1 42	13	3274	4358	645.845	44.2157	1	2.5883e+07	1.30992e+07	2.29851e+07	1.43611e+07	1.05867e+07	1.37273e+07	5.50758e+07	5.85317e+07	4.86548e+07	1	0.648988	1	0.62412	0.300373	0.174892	2.61851	1.09234	0.00302602	1	0.715305	1	0.490633	0.220072	0.130359	2.28315	1.22413	0.015383	1.93841e+07	9.51048e+06	4.42568e+07	4.65347	35.7652	9.08944	17.8508	0	3274	1	2	1289.67	6836
		3274	GR1 42	13	3274	4358	645.845	44.2157	1	2.5883e+07	1.30992e+07	2.29851e+07	1.43611e+07	1.05867e+07	1.37273e+07	5.50758e+07	5.85317e+07	4.86548e+07	1	0.648988	1	0.62412	0.300373	0.174892	2.61851	1.09234	0.00302602	1	0.715305	1	0.490633	0.220072	0.130359	2.28315	1.22413	0.015383	1.93841e+07	9.51048e+06	4.42568e+07	4.65347	35.7652	9.08944	17.8508	0	3274	1	2	1289.67	6846
		3274	GR2 42	13	3274	4358	645.845	44.2157	1	2.5883e+07	1.30992e+07	2.29851e+07	1.43611e+07	1.05867e+07	1.37273e+07	5.50758e+07	5.85317e+07	4.86548e+07	1	0.648988	1	0.62412	0.300373	0.174892	2.61851	1.09234	0.00302602	1	0.715305	1	0.490633	0.220072	0.130359	2.28315	1.22413	0.015383	1.93841e+07	9.51048e+06	4.42568e+07	4.65347	35.7652	9.08944	17.8508	0	3274	1	2	1289.67	6418
		3274	GR2 42	13	3274	4358	645.845	44.2157	1	2.5883e+07	1.30992e+07	2.29851e+07	1.43611e+07	1.05867e+07	1.37273e+07	5.50758e+07	5.85317e+07	4.86548e+07	1	0.648988	1	0.62412	0.300373	0.174892	2.61851	1.09234	0.00302602	1	0.715305	1	0.490633	0.220072	0.130359	2.28315	1.22413	0.015383	1.93841e+07	9.51048e+06	4.42568e+07	4.65347	35.7652	9.08944	17.8508	0	3274	1	2	1289.67	6407
		3274	GR3 20	13	3274	4358	645.845	44.2157	1	2.5883e+07	1.30992e+07	2.29851e+07	1.43611e+07	1.05867e+07	1.37273e+07	5.50758e+07	5.85317e+07	4.86548e+07	1	0.648988	1	0.62412	0.300373	0.174892	2.61851	1.09234	0.00302602	1	0.715305	1	0.490633	0.220072	0.130359	2.28315	1.22413	0.015383	1.93841e+07	9.51048e+06	4.42568e+07	4.65347	35.7652	9.08944	17.8508	0	3274	1	2	1289.67	6764
		3274	GR3 42	13	3274	4358	645.845	44.2157	1	2.5883e+07	1.30992e+07	2.29851e+07	1.43611e+07	1.05867e+07	1.37273e+07	5.50758e+07	5.85317e+07	4.86548e+07	1	0.648988	1	0.62412	0.300373	0.174892	2.61851	1.09234	0.00302602	1	0.715305	1	0.490633	0.220072	0.130359	2.28315	1.22413	0.015383	1.93841e+07	9.51048e+06	4.42568e+07	4.65347	35.7652	9.08944	17.8508	0	3274	1	2	1289.67	6664
		3274	GR3 42	13	3274	4358	645.845	44.2157	1	2.5883e+07	1.30992e+07	2.29851e+07	1.43611e+07	1.05867e+07	1.37273e+07	5.50758e+07	5.85317e+07	4.86548e+07	1	0.648988	1	0.62412	0.300373	0.174892	2.61851	1.09234	0.00302602	1	0.715305	1	0.490633	0.220072	0.130359	2.28315	1.22413	0.015383	1.93841e+07	9.51048e+06	4.42568e+07	4.65347	35.7652	9.08944	17.8508	0	3274	1	2	1289.67	6678
	FIFSEISQK	1	1	1	2.79089	1	0.643891	2.05465	0.707769	3.78801	1.97578	0.150098	0	13.38
		Hits: 1 Items
		FRAMEID	RAWFILE	MS2	FrameID1	CompID	MZ	Time	GoodID	II GR1 20	II GR2 20	II GR3 20	II GR1 40	II GR3 40	II GR2 40	II GR1 42	II GR2 42	II GR3 42	Ratio 20	StdDev 20	PValue 20	Ratio 40	StdDev 40	PValue 40	Ratio 42	StdDev 42	PValue 42	Ratio 2(0)	StdDev 2(0)	PValue 2(0)	Ratio 4(0)	StdDev 4(0)	PValue 4(0)	Ratio 4(2)	StdDev 4(2)	PValue 4(2)	Avg 20	Avg 40	Avg 42	MaxChange	CV 20	CV 40	CV 42	PRElement	PRRoot	PRSize	Charge	CompMW	MS2Scan
		28883	GR2 42	1	28883	4281	549.795	54.0038	1	368993	4.97712e+06	3.66464e+07	6.60849e+06	6.14698e+06	2.05988e+07	2.26827e+07	1.23714e+08	4.68708e+07	1	2.82184	1	0.794291	1.70749	0.832332	4.60244	10.2624	0.234262	1	2.79089	1	0.643891	1.32297	0.707769	3.78801	7.48428	0.150098	1.23798e+07	7.97127e+06	4.68949e+07	5.88299	139.544	65.9208	58.0338	0	28883	1	2	1097.58	8299
	FTVLLMPNGSDR	1	2	1	1.3228	1	2.60549	1.75396	0.433276	0.974581	1.74105	0.973738	0	42.535
		Hits: 2 Items
		FRAMEID	RAWFILE	MS2	FrameID1	CompID	MZ	Time	GoodID	II GR1 20	II GR2 20	II GR3 20	II GR1 40	II GR3 40	II GR2 40	II GR1 42	II GR2 42	II GR3 42	Ratio 20	StdDev 20	PValue 20	Ratio 40	StdDev 40	PValue 40	Ratio 42	StdDev 42	PValue 42	Ratio 2(0)	StdDev 2(0)	PValue 2(0)	Ratio 4(0)	StdDev 4(0)	PValue 4(0)	Ratio 4(2)	StdDev 4(2)	PValue 4(2)	Avg 20	Avg 40	Avg 42	MaxChange	CV 20	CV 40	CV 42	PRElement	PRRoot	PRSize	Charge	CompMW	MS2Scan
		22452	GR2 42	7	22452	5033	675.354	63.3733	1	3.3679e+06	2.13571e+07	1.73147e+07	1.7879e+07	9.11153e+07	1.6958e+07	4.40189e+06	4.58693e+07	5.60141e+06	1	1.34703	1	2.99603	5.05438	0.373123	1.32904	2.57943	0.776674	1	1.3228	1	2.60549	4.56993	0.433276	0.974581	1.69679	0.973738	1.27592e+07	3.3244e+07	1.24349e+07	2.67344	66.1402	109.256	107.965	0	22452	1	2	1348.69	10427
		22452	GR2 42	7	22452	5033	675.354	63.3733	1	3.3679e+06	2.13571e+07	1.73147e+07	1.7879e+07	9.11153e+07	1.6958e+07	4.40189e+06	4.58693e+07	5.60141e+06	1	1.34703	1	2.99603	5.05438	0.373123	1.32904	2.57943	0.776674	1	1.3228	1	2.60549	4.56993	0.433276	0.974581	1.69679	0.973738	1.27592e+07	3.3244e+07	1.24349e+07	2.67344	66.1402	109.256	107.965	0	22452	1	2	1348.69	10415
	GDSYIREQTGNVYK	1	2	1	1.83166	1	0.484413	1.95939	0.453905	1.62316	1.61825	0.503222	0	31.28
		Hits: 2 Items
		FRAMEID	RAWFILE	MS2	FrameID1	CompID	MZ	Time	GoodID	II GR1 20	II GR2 20	II GR3 20	II GR1 40	II GR3 40	II GR2 40	II GR1 42	II GR2 42	II GR3 42	Ratio 20	StdDev 20	PValue 20	Ratio 40	StdDev 40	PValue 40	Ratio 42	StdDev 42	PValue 42	Ratio 2(0)	StdDev 2(0)	PValue 2(0)	Ratio 4(0)	StdDev 4(0)	PValue 4(0)	Ratio 4(2)	StdDev 4(2)	PValue 4(2)	Avg 20	Avg 40	Avg 42	MaxChange	CV 20	CV 40	CV 42	PRElement	PRRoot	PRSize	Charge	CompMW	MS2Scan
		26052	GR1 42	2	26052	14360	543.933	18.9447	1	6.99405e+06	3.50975e+06	545837	4.95312e+06	0	2.32942e+06	1.12744e+07	6.41572e+06	3.1871e+06	1	1.7526	1	0.659075	1.25034	0.623108	1.8894	2.76095	0.339083	1	1.83166	1	0.484413	0.949155	0.453905	1.62316	2.62667	0.503222	3.57059e+06	1.72964e+06	5.79564e+06	3.35077	91.5831	104.356	70.2419	0	26052	1	3	1628.78	2357
		26052	GR1 42	2	26052	14360	543.933	18.9447	1	6.99405e+06	3.50975e+06	545837	4.95312e+06	0	2.32942e+06	1.12744e+07	6.41572e+06	3.1871e+06	1	1.7526	1	0.659075	1.25034	0.623108	1.8894	2.76095	0.339083	1	1.83166	1	0.484413	0.949155	0.453905	1.62316	2.62667	0.503222	3.57059e+06	1.72964e+06	5.79564e+06	3.35077	91.5831	104.356	70.2419	0	26052	1	3	1628.78	2362
	ITTHPLQELQPTK	1	2	1	1.36836	1	0.649311	1.04663	0.474693	3.09758	0.748209	0.026129	0	18.375
		Hits: 2 Items
		FRAMEID	RAWFILE	MS2	FrameID1	CompID	MZ	Time	GoodID	II GR1 20	II GR2 20	II GR3 20	II GR1 40	II GR3 40	II GR2 40	II GR1 42	II GR2 42	II GR3 42	Ratio 20	StdDev 20	PValue 20	Ratio 40	StdDev 40	PValue 40	Ratio 42	StdDev 42	PValue 42	Ratio 2(0)	StdDev 2(0)	PValue 2(0)	Ratio 4(0)	StdDev 4(0)	PValue 4(0)	Ratio 4(2)	StdDev 4(2)	PValue 4(2)	Avg 20	Avg 40	Avg 42	MaxChange	CV 20	CV 40	CV 42	PRElement	PRRoot	PRSize	Charge	CompMW	MS2Scan
		30817	GR3 42	2	30817	5700	502.616	26.8192	1	1.24374e+07	2.98262e+06	1.97216e+07	1.34679e+07	5.77167e+06	9.61471e+06	3.51905e+07	5.91652e+07	3.38465e+07	1	1.43299	1	0.821086	0.91681	0.722161	3.64816	3.83001	0.0425756	1	1.36836	1	0.649311	0.67959	0.474693	3.09758	2.31764	0.026129	1.08355e+07	7.03558e+06	3.35637e+07	4.77057	68.4179	36.2454	6.40299	0	30817	1	3	1504.83	3819
		30817	GR3 42	2	30817	5700	502.616	26.8192	1	1.24374e+07	2.98262e+06	1.97216e+07	1.34679e+07	5.77167e+06	9.61471e+06	3.51905e+07	5.91652e+07	3.38465e+07	1	1.43299	1	0.821086	0.91681	0.722161	3.64816	3.83001	0.0425756	1	1.36836	1	0.649311	0.67959	0.474693	3.09758	2.31764	0.026129	1.08355e+07	7.03558e+06	3.35637e+07	4.77057	68.4179	36.2454	6.40299	0	30817	1	3	1504.83	3828
	IVEGVLSHQMK	2	9	1	1.17088	1	0.379435	1.06979	0.340644	2.63123	1.19197	0.363524	0	35.0611
		Hits: 9 Items
		FRAMEID	RAWFILE	MS2	FrameID1	CompID	MZ	Time	GoodID	II GR1 20	II GR2 20	II GR3 20	II GR1 40	II GR3 40	II GR2 40	II GR1 42	II GR2 42	II GR3 42	Ratio 20	StdDev 20	PValue 20	Ratio 40	StdDev 40	PValue 40	Ratio 42	StdDev 42	PValue 42	Ratio 2(0)	StdDev 2(0)	PValue 2(0)	Ratio 4(0)	StdDev 4(0)	PValue 4(0)	Ratio 4(2)	StdDev 4(2)	PValue 4(2)	Avg 20	Avg 40	Avg 42	MaxChange	CV 20	CV 40	CV 42	PRElement	PRRoot	PRSize	Charge	CompMW	MS2Scan
		9351	GR2 20	7	9351	11455	414.228	21.5561	1	956062	8.31983e+06	3.67275e+06	343373	2.188e+06	2.65862e+06	1.33314e+06	3.29221e+07	1.37442e+07	1	1.7255	1	0.400813	0.629312	0.353264	3.70691	6.88536	0.330623	1	1.72996	1	0.326084	0.509751	0.308192	2.89039	4.90342	0.305485	3.95257e+06	1.28887e+06	1.14245e+07	8.86394	86.4982	69.8266	83.1473	0	9351	1	3	1239.66	2908
		9351	GR2 20	7	9351	11455	414.228	21.5561	1	956062	8.31983e+06	3.67275e+06	343373	2.188e+06	2.65862e+06	1.33314e+06	3.29221e+07	1.37442e+07	1	1.7255	1	0.400813	0.629312	0.353264	3.70691	6.88536	0.330623	1	1.72996	1	0.326084	0.509751	0.308192	2.89039	4.90342	0.305485	3.95257e+06	1.28887e+06	1.14245e+07	8.86394	86.4982	69.8266	83.1473	0	9351	1	3	1239.66	2918
		9351	GR2 42	7	9351	11455	414.228	21.5561	1	956062	8.31983e+06	3.67275e+06	343373	2.188e+06	2.65862e+06	1.33314e+06	3.29221e+07	1.37442e+07	1	1.7255	1	0.400813	0.629312	0.353264	3.70691	6.88536	0.330623	1	1.72996	1	0.326084	0.509751	0.308192	2.89039	4.90342	0.305485	3.95257e+06	1.28887e+06	1.14245e+07	8.86394	86.4982	69.8266	83.1473	0	9351	1	3	1239.66	2643
		9351	GR2 42	7	9351	11455	414.228	21.5561	1	956062	8.31983e+06	3.67275e+06	343373	2.188e+06	2.65862e+06	1.33314e+06	3.29221e+07	1.37442e+07	1	1.7255	1	0.400813	0.629312	0.353264	3.70691	6.88536	0.330623	1	1.72996	1	0.326084	0.509751	0.308192	2.89039	4.90342	0.305485	3.95257e+06	1.28887e+06	1.14245e+07	8.86394	86.4982	69.8266	83.1473	0	9351	1	3	1239.66	2632
		9351	GR3 42	7	9351	11455	414.228	21.5561	1	956062	8.31983e+06	3.67275e+06	343373	2.188e+06	2.65862e+06	1.33314e+06	3.29221e+07	1.37442e+07	1	1.7255	1	0.400813	0.629312	0.353264	3.70691	6.88536	0.330623	1	1.72996	1	0.326084	0.509751	0.308192	2.89039	4.90342	0.305485	3.95257e+06	1.28887e+06	1.14245e+07	8.86394	86.4982	69.8266	83.1473	0	9351	1	3	1239.66	3109
		9351	GR3 42	7	9351	11455	414.228	21.5561	1	956062	8.31983e+06	3.67275e+06	343373	2.188e+06	2.65862e+06	1.33314e+06	3.29221e+07	1.37442e+07	1	1.7255	1	0.400813	0.629312	0.353264	3.70691	6.88536	0.330623	1	1.72996	1	0.326084	0.509751	0.308192	2.89039	4.90342	0.305485	3.95257e+06	1.28887e+06	1.14245e+07	8.86394	86.4982	69.8266	83.1473	0	9351	1	3	1239.66	3117
		28259	GR2 42	3	28259	11413	620.839	21.9839	1	281629	4.46774e+06	3.52939e+06	333116	1.86754e+06	2.07861e+06	218332	1.71587e+07	7.61357e+06	1	1.59202	1	0.516897	0.756688	0.412383	3.01865	5.48049	0.374385	1	1.59054	1	0.426427	0.625631	0.339252	2.37853	3.98441	0.376147	2.50102e+06	1.0665e+06	5.94877e+06	5.57782	79.5271	67.1875	87.9882	0	28259	2	2	1240.67	2645
		28259	GR2 42	3	28259	11413	620.839	21.9839	1	281629	4.46774e+06	3.52939e+06	333116	1.86754e+06	2.07861e+06	218332	1.71587e+07	7.61357e+06	1	1.59202	1	0.516897	0.756688	0.412383	3.01865	5.48049	0.374385	1	1.59054	1	0.426427	0.625631	0.339252	2.37853	3.98441	0.376147	2.50102e+06	1.0665e+06	5.94877e+06	5.57782	79.5271	67.1875	87.9882	0	28259	2	2	1240.67	2635
		28259	GR3 42	3	28259	11413	620.839	21.9839	1	281629	4.46774e+06	3.52939e+06	333116	1.86754e+06	2.07861e+06	218332	1.71587e+07	7.61357e+06	1	1.59202	1	0.516897	0.756688	0.412383	3.01865	5.48049	0.374385	1	1.59054	1	0.426427	0.625631	0.339252	2.37853	3.98441	0.376147	2.50102e+06	1.0665e+06	5.94877e+06	5.57782	79.5271	67.1875	87.9882	0	28259	2	2	1240.67	3127
Glyma10g44200.1	AT3G22630.1 20S proteasome beta subunit D1	5	12	63	1	0.408086	1	1.31489	0.396307	0.800102	2.02255	0.306133	0.00906066
	M.P.s: 5 Items
	M.P.	Frames	Hits	Ratio 2(0)	StdDev 2(0)	PValue 2(0)	Ratio 4(0)	StdDev 4(0)	PValue 4(0)	Ratio 4(2)	StdDev 4(2)	PValue 4(2)	OtherAssignments	AvgIonScore
	LVVAPPNFVIK	4	18	1	0.75037	1	0.67603	0.771643	0.632625	0.805451	0.586419	0.448713	0	23.1939
		Hits: 18 Items
		FRAMEID	RAWFILE	MS2	FrameID1	CompID	MZ	Time	GoodID	II GR1 20	II GR2 20	II GR3 20	II GR1 40	II GR3 40	II GR2 40	II GR1 42	II GR2 42	II GR3 42	Ratio 20	StdDev 20	PValue 20	Ratio 40	StdDev 40	PValue 40	Ratio 42	StdDev 42	PValue 42	Ratio 2(0)	StdDev 2(0)	PValue 2(0)	Ratio 4(0)	StdDev 4(0)	PValue 4(0)	Ratio 4(2)	StdDev 4(2)	PValue 4(2)	Avg 20	Avg 40	Avg 42	MaxChange	CV 20	CV 40	CV 42	PRElement	PRRoot	PRSize	Charge	CompMW	MS2Scan
		11925	GR3 20	5	11925	2139	598.872	68.429	1	9.04671e+06	1.06951e+08	1.82663e+08	2.51622e+07	4.35075e+07	1.13074e+08	2.17092e+07	2.66675e+07	3.50651e+07	1	1.74869	1	0.608528	0.997907	0.542094	0.279386	0.312095	0.289266	1	1.70297	1	0.489502	0.754214	0.414969	0.259376	0.319956	0.270061	8.93741e+07	4.37488e+07	2.31815e+07	3.85541	85.1485	68.9293	38.2078	0	11925	1	2	1195.73	12155
		12083	GR1 42	19	12083	403	598.872	71.7553	1	5.51658e+07	1.74882e+08	2.645e+08	1.33713e+08	1.09771e+08	4.72398e+08	2.00792e+08	6.64837e+08	1.77054e+08	1	1.27422	1	1.44755	2.15249	0.614853	2.10835	3.0116	0.372798	1	1.19159	1	1.13576	1.55699	0.837166	1.69022	1.88842	0.332021	1.49593e+08	1.69903e+08	2.52846e+08	1.69022	59.5795	77.5076	52.1467	0	12083	1	2	1195.73	11804
		12083	GR1 42	19	12083	403	598.872	71.7553	1	5.51658e+07	1.74882e+08	2.645e+08	1.33713e+08	1.09771e+08	4.72398e+08	2.00792e+08	6.64837e+08	1.77054e+08	1	1.27422	1	1.44755	2.15249	0.614853	2.10835	3.0116	0.372798	1	1.19159	1	1.13576	1.55699	0.837166	1.69022	1.88842	0.332021	1.49593e+08	1.69903e+08	2.52846e+08	1.69022	59.5795	77.5076	52.1467	0	12083	1	2	1195.73	11792
		12083	GR2 20	19	12083	403	598.872	71.7553	1	5.51658e+07	1.74882e+08	2.645e+08	1.33713e+08	1.09771e+08	4.72398e+08	2.00792e+08	6.64837e+08	1.77054e+08	1	1.27422	1	1.44755	2.15249	0.614853	2.10835	3.0116	0.372798	1	1.19159	1	1.13576	1.55699	0.837166	1.69022	1.88842	0.332021	1.49593e+08	1.69903e+08	2.52846e+08	1.69022	59.5795	77.5076	52.1467	0	12083	1	2	1195.73	11917
		12083	GR2 20	19	12083	403	598.872	71.7553	1	5.51658e+07	1.74882e+08	2.645e+08	1.33713e+08	1.09771e+08	4.72398e+08	2.00792e+08	6.64837e+08	1.77054e+08	1	1.27422	1	1.44755	2.15249	0.614853	2.10835	3.0116	0.372798	1	1.19159	1	1.13576	1.55699	0.837166	1.69022	1.88842	0.332021	1.49593e+08	1.69903e+08	2.52846e+08	1.69022	59.5795	77.5076	52.1467	0	12083	1	2	1195.73	11929
		12083	GR2 20	19	12083	403	598.872	71.7553	1	5.51658e+07	1.74882e+08	2.645e+08	1.33713e+08	1.09771e+08	4.72398e+08	2.00792e+08	6.64837e+08	1.77054e+08	1	1.27422	1	1.44755	2.15249	0.614853	2.10835	3.0116	0.372798	1	1.19159	1	1.13576	1.55699	0.837166	1.69022	1.88842	0.332021	1.49593e+08	1.69903e+08	2.52846e+08	1.69022	59.5795	77.5076	52.1467	0	12083	1	2	1195.73	12194
		12083	GR2 40	19	12083	403	598.872	71.7553	1	5.51658e+07	1.74882e+08	2.645e+08	1.33713e+08	1.09771e+08	4.72398e+08	2.00792e+08	6.64837e+08	1.77054e+08	1	1.27422	1	1.44755	2.15249	0.614853	2.10835	3.0116	0.372798	1	1.19159	1	1.13576	1.55699	0.837166	1.69022	1.88842	0.332021	1.49593e+08	1.69903e+08	2.52846e+08	1.69022	59.5795	77.5076	52.1467	0	12083	1	2	1195.73	12169
		12083	GR2 40	19	12083	403	598.872	71.7553	1	5.51658e+07	1.74882e+08	2.645e+08	1.33713e+08	1.09771e+08	4.72398e+08	2.00792e+08	6.64837e+08	1.77054e+08	1	1.27422	1	1.44755	2.15249	0.614853	2.10835	3.0116	0.372798	1	1.19159	1	1.13576	1.55699	0.837166	1.69022	1.88842	0.332021	1.49593e+08	1.69903e+08	2.52846e+08	1.69022	59.5795	77.5076	52.1467	0	12083	1	2	1195.73	12180
		12083	GR3 20	19	12083	403	598.872	71.7553	1	5.51658e+07	1.74882e+08	2.645e+08	1.33713e+08	1.09771e+08	4.72398e+08	2.00792e+08	6.64837e+08	1.77054e+08	1	1.27422	1	1.44755	2.15249	0.614853	2.10835	3.0116	0.372798	1	1.19159	1	1.13576	1.55699	0.837166	1.69022	1.88842	0.332021	1.49593e+08	1.69903e+08	2.52846e+08	1.69022	59.5795	77.5076	52.1467	0	12083	1	2	1195.73	12448
		12083	GR3 20	19	12083	403	598.872	71.7553	1	5.51658e+07	1.74882e+08	2.645e+08	1.33713e+08	1.09771e+08	4.72398e+08	2.00792e+08	6.64837e+08	1.77054e+08	1	1.27422	1	1.44755	2.15249	0.614853	2.10835	3.0116	0.372798	1	1.19159	1	1.13576	1.55699	0.837166	1.69022	1.88842	0.332021	1.49593e+08	1.69903e+08	2.52846e+08	1.69022	59.5795	77.5076	52.1467	0	12083	1	2	1195.73	12166
		12083	GR3 40	19	12083	403	598.872	71.7553	1	5.51658e+07	1.74882e+08	2.645e+08	1.33713e+08	1.09771e+08	4.72398e+08	2.00792e+08	6.64837e+08	1.77054e+08	1	1.27422	1	1.44755	2.15249	0.614853	2.10835	3.0116	0.372798	1	1.19159	1	1.13576	1.55699	0.837166	1.69022	1.88842	0.332021	1.49593e+08	1.69903e+08	2.52846e+08	1.69022	59.5795	77.5076	52.1467	0	12083	1	2	1195.73	12416
		12083	GR3 40	19	12083	403	598.872	71.7553	1	5.51658e+07	1.74882e+08	2.645e+08	1.33713e+08	1.09771e+08	4.72398e+08	2.00792e+08	6.64837e+08	1.77054e+08	1	1.27422	1	1.44755	2.15249	0.614853	2.10835	3.0116	0.372798	1	1.19159	1	1.13576	1.55699	0.837166	1.69022	1.88842	0.332021	1.49593e+08	1.69903e+08	2.52846e+08	1.69022	59.5795	77.5076	52.1467	0	12083	1	2	1195.73	12408
		12083	GR3 42	19	12083	403	598.872	71.7553	1	5.51658e+07	1.74882e+08	2.645e+08	1.33713e+08	1.09771e+08	4.72398e+08	2.00792e+08	6.64837e+08	1.77054e+08	1	1.27422	1	1.44755	2.15249	0.614853	2.10835	3.0116	0.372798	1	1.19159	1	1.13576	1.55699	0.837166	1.69022	1.88842	0.332021	1.49593e+08	1.69903e+08	2.52846e+08	1.69022	59.5795	77.5076	52.1467	0	12083	1	2	1195.73	11866
		12083	GR3 42	19	12083	403	598.872	71.7553	1	5.51658e+07	1.74882e+08	2.645e+08	1.33713e+08	1.09771e+08	4.72398e+08	2.00792e+08	6.64837e+08	1.77054e+08	1	1.27422	1	1.44755	2.15249	0.614853	2.10835	3.0116	0.372798	1	1.19159	1	1.13576	1.55699	0.837166	1.69022	1.88842	0.332021	1.49593e+08	1.69903e+08	2.52846e+08	1.69022	59.5795	77.5076	52.1467	0	12083	1	2	1195.73	11877
		16048	GR3 20	2	16048	3182	598.873	75.3447	1	9.3606e+06	8.72671e+07	8.77439e+07	1.74931e+07	5.20762e+07	3.34186e+07	2.16352e+07	4.04521e+07	2.94309e+07	1	1.46826	1	0.558589	0.691729	0.413106	0.496379	0.518245	0.356521	1	1.44203	1	0.470017	0.615725	0.33254	0.434556	0.383211	0.306886	5.56425e+07	2.61529e+07	2.41798e+07	2.3012	72.1013	58.8991	16.0832	0	16048	1	2	1195.73	12979
		16220	GR3 20	8	16220	5085	598.871	80.7362	1	1.03966e+06	2.16198e+07	5.19895e+07	725437	2.75865e+07	552879	0	1.84903e+07	9.95363e+07	1	2.06014	1	0.386673	1.02356	0.437535	1.58109	3.75631	0.699999	1	2.01607	1	0.35512	0.937817	0.40376	1.58119	3.90771	0.719093	2.22129e+07	7.88826e+06	3.5123e+07	4.45256	100.804	163.281	146.333	0	16220	1	2	1195.73	14221
		16220	GR3 42	8	16220	5085	598.871	80.7362	1	1.03966e+06	2.16198e+07	5.19895e+07	725437	2.75865e+07	552879	0	1.84903e+07	9.95363e+07	1	2.06014	1	0.386673	1.02356	0.437535	1.58109	3.75631	0.699999	1	2.01607	1	0.35512	0.937817	0.40376	1.58119	3.90771	0.719093	2.22129e+07	7.88826e+06	3.5123e+07	4.45256	100.804	163.281	146.333	0	16220	1	2	1195.73	13701
		16220	GR3 42	8	16220	5085	598.871	80.7362	1	1.03966e+06	2.16198e+07	5.19895e+07	725437	2.75865e+07	552879	0	1.84903e+07	9.95363e+07	1	2.06014	1	0.386673	1.02356	0.437535	1.58109	3.75631	0.699999	1	2.01607	1	0.35512	0.937817	0.40376	1.58119	3.90771	0.719093	2.22129e+07	7.88826e+06	3.5123e+07	4.45256	100.804	163.281	146.333	0	16220	1	2	1195.73	13444
	NGIPLTTAAAANFTR	3	15	1	0.680692	1	1.16965	0.65578	0.966124	2.49895	0.448378	0.00181353	0	57.384
		Hits: 15 Items
		FRAMEID	RAWFILE	MS2	FrameID1	CompID	MZ	Time	GoodID	II GR1 20	II GR2 20	II GR3 20	II GR1 40	II GR3 40	II GR2 40	II GR1 42	II GR2 42	II GR3 42	Ratio 20	StdDev 20	PValue 20	Ratio 40	StdDev 40	PValue 40	Ratio 42	StdDev 42	PValue 42	Ratio 2(0)	StdDev 2(0)	PValue 2(0)	Ratio 4(0)	StdDev 4(0)	PValue 4(0)	Ratio 4(2)	StdDev 4(2)	PValue 4(2)	Avg 20	Avg 40	Avg 42	MaxChange	CV 20	CV 40	CV 42	PRElement	PRRoot	PRSize	Charge	CompMW	MS2Scan
		11238	GR1 40	14	11238	1771	759.414	58.4927	1	1.16455e+07	5.12865e+07	6.1566e+07	5.52128e+07	4.77638e+07	8.60751e+07	8.75512e+07	1.5646e+08	6.53907e+07	1	1.27039	1	1.51851	1.45403	0.329199	2.4852	2.72299	0.140402	1	1.20996	1	1.22281	1.02923	0.607006	2.10886	1.72124	0.0682693	3.76756e+07	4.60701e+07	7.94526e+07	2.10886	60.4981	23.6715	21.1212	0	29009	1	2	1516.8	9813
		11238	GR1 40	14	11238	1771	759.414	58.4927	1	1.16455e+07	5.12865e+07	6.1566e+07	5.52128e+07	4.77638e+07	8.60751e+07	8.75512e+07	1.5646e+08	6.53907e+07	1	1.27039	1	1.51851	1.45403	0.329199	2.4852	2.72299	0.140402	1	1.20996	1	1.22281	1.02923	0.607006	2.10886	1.72124	0.0682693	3.76756e+07	4.60701e+07	7.94526e+07	2.10886	60.4981	23.6715	21.1212	0	29009	1	2	1516.8	9793
		11238	GR1 42	14	11238	1771	759.414	58.4927	1	1.16455e+07	5.12865e+07	6.1566e+07	5.52128e+07	4.77638e+07	8.60751e+07	8.75512e+07	1.5646e+08	6.53907e+07	1	1.27039	1	1.51851	1.45403	0.329199	2.4852	2.72299	0.140402	1	1.20996	1	1.22281	1.02923	0.607006	2.10886	1.72124	0.0682693	3.76756e+07	4.60701e+07	7.94526e+07	2.10886	60.4981	23.6715	21.1212	0	29009	1	2	1516.8	9543
		11238	GR1 42	14	11238	1771	759.414	58.4927	1	1.16455e+07	5.12865e+07	6.1566e+07	5.52128e+07	4.77638e+07	8.60751e+07	8.75512e+07	1.5646e+08	6.53907e+07	1	1.27039	1	1.51851	1.45403	0.329199	2.4852	2.72299	0.140402	1	1.20996	1	1.22281	1.02923	0.607006	2.10886	1.72124	0.0682693	3.76756e+07	4.60701e+07	7.94526e+07	2.10886	60.4981	23.6715	21.1212	0	29009	1	2	1516.8	9532
		11238	GR1 42	14	11238	1771	759.414	58.4927	1	1.16455e+07	5.12865e+07	6.1566e+07	5.52128e+07	4.77638e+07	8.60751e+07	8.75512e+07	1.5646e+08	6.53907e+07	1	1.27039	1	1.51851	1.45403	0.329199	2.4852	2.72299	0.140402	1	1.20996	1	1.22281	1.02923	0.607006	2.10886	1.72124	0.0682693	3.76756e+07	4.60701e+07	7.94526e+07	2.10886	60.4981	23.6715	21.1212	0	29009	1	2	1516.8	9539
		11238	GR2 20	14	11238	1771	759.414	58.4927	1	1.16455e+07	5.12865e+07	6.1566e+07	5.52128e+07	4.77638e+07	8.60751e+07	8.75512e+07	1.5646e+08	6.53907e+07	1	1.27039	1	1.51851	1.45403	0.329199	2.4852	2.72299	0.140402	1	1.20996	1	1.22281	1.02923	0.607006	2.10886	1.72124	0.0682693	3.76756e+07	4.60701e+07	7.94526e+07	2.10886	60.4981	23.6715	21.1212	0	29009	1	2	1516.8	9411
		11238	GR2 20	14	11238	1771	759.414	58.4927	1	1.16455e+07	5.12865e+07	6.1566e+07	5.52128e+07	4.77638e+07	8.60751e+07	8.75512e+07	1.5646e+08	6.53907e+07	1	1.27039	1	1.51851	1.45403	0.329199	2.4852	2.72299	0.140402	1	1.20996	1	1.22281	1.02923	0.607006	2.10886	1.72124	0.0682693	3.76756e+07	4.60701e+07	7.94526e+07	2.10886	60.4981	23.6715	21.1212	0	29009	1	2	1516.8	9402
		11238	GR2 40	14	11238	1771	759.414	58.4927	1	1.16455e+07	5.12865e+07	6.1566e+07	5.52128e+07	4.77638e+07	8.60751e+07	8.75512e+07	1.5646e+08	6.53907e+07	1	1.27039	1	1.51851	1.45403	0.329199	2.4852	2.72299	0.140402	1	1.20996	1	1.22281	1.02923	0.607006	2.10886	1.72124	0.0682693	3.76756e+07	4.60701e+07	7.94526e+07	2.10886	60.4981	23.6715	21.1212	0	29009	1	2	1516.8	9720
		11238	GR2 40	14	11238	1771	759.414	58.4927	1	1.16455e+07	5.12865e+07	6.1566e+07	5.52128e+07	4.77638e+07	8.60751e+07	8.75512e+07	1.5646e+08	6.53907e+07	1	1.27039	1	1.51851	1.45403	0.329199	2.4852	2.72299	0.140402	1	1.20996	1	1.22281	1.02923	0.607006	2.10886	1.72124	0.0682693	3.76756e+07	4.60701e+07	7.94526e+07	2.10886	60.4981	23.6715	21.1212	0	29009	1	2	1516.8	9731
		11238	GR3 42	14	11238	1771	759.414	58.4927	1	1.16455e+07	5.12865e+07	6.1566e+07	5.52128e+07	4.77638e+07	8.60751e+07	8.75512e+07	1.5646e+08	6.53907e+07	1	1.27039	1	1.51851	1.45403	0.329199	2.4852	2.72299	0.140402	1	1.20996	1	1.22281	1.02923	0.607006	2.10886	1.72124	0.0682693	3.76756e+07	4.60701e+07	7.94526e+07	2.10886	60.4981	23.6715	21.1212	0	29009	1	2	1516.8	9462
		11238	GR3 42	14	11238	1771	759.414	58.4927	1	1.16455e+07	5.12865e+07	6.1566e+07	5.52128e+07	4.77638e+07	8.60751e+07	8.75512e+07	1.5646e+08	6.53907e+07	1	1.27039	1	1.51851	1.45403	0.329199	2.4852	2.72299	0.140402	1	1.20996	1	1.22281	1.02923	0.607006	2.10886	1.72124	0.0682693	3.76756e+07	4.60701e+07	7.94526e+07	2.10886	60.4981	23.6715	21.1212	0	29009	1	2	1516.8	9472
		11238	GR3 42	14	11238	1771	759.414	58.4927	1	1.16455e+07	5.12865e+07	6.1566e+07	5.52128e+07	4.77638e+07	8.60751e+07	8.75512e+07	1.5646e+08	6.53907e+07	1	1.27039	1	1.51851	1.45403	0.329199	2.4852	2.72299	0.140402	1	1.20996	1	1.22281	1.02923	0.607006	2.10886	1.72124	0.0682693	3.76756e+07	4.60701e+07	7.94526e+07	2.10886	60.4981	23.6715	21.1212	0	29009	1	2	1516.8	9491
		11330	GR3 40	2	11330	2173	759.912	60.5315	1	1.10515e+07	4.61794e+07	4.0608e+07	4.40101e+07	7.32487e+06	9.35365e+07	6.99667e+07	1.50388e+08	9.01503e+07	1	1.15779	1	1.48071	2.18379	0.609008	3.17363	3.12012	0.0817134	1	1.11388	1	1.13957	1.60524	0.84205	2.70657	1.97389	0.0161969	2.97727e+07	3.39282e+07	8.05818e+07	2.70657	55.6938	85.1697	17.2356	0	11330	1	2	1517.81	9929
		29009	GR2 42	2	29009	1771	759.406	58.6692	1	1.20798e+07	6.15856e+07	5.08274e+07	4.62291e+07	5.73691e+06	1.14262e+08	8.45472e+07	1.81867e+08	1.14673e+08	1	1.25493	1	1.33524	2.15938	0.719207	3.06112	3.12135	0.0775212	1	1.22243	1	1.02357	1.59888	0.973669	2.6215	2.07717	0.0245574	3.7845e+07	3.87369e+07	9.92106e+07	2.6215	61.1215	95.0849	18.1144	0	29009	1	2	1516.8	9184
		29009	GR2 42	2	29009	1771	759.406	58.6692	1	1.20798e+07	6.15856e+07	5.08274e+07	4.62291e+07	5.73691e+06	1.14262e+08	8.45472e+07	1.81867e+08	1.14673e+08	1	1.25493	1	1.33524	2.15938	0.719207	3.06112	3.12135	0.0775212	1	1.22243	1	1.02357	1.59888	0.973669	2.6215	2.07717	0.0245574	3.7845e+07	3.87369e+07	9.92106e+07	2.6215	61.1215	95.0849	18.1144	0	29009	1	2	1516.8	9203
	NPYSVNILLAGYDK	1	6	1	1.67765	1	1.90435	1.61301	0.420516	3.67514	1.60867	0.238538	0	62.0617
		Hits: 6 Items
		FRAMEID	RAWFILE	MS2	FrameID1	CompID	MZ	Time	GoodID	II GR1 20	II GR2 20	II GR3 20	II GR1 40	II GR3 40	II GR2 40	II GR1 42	II GR2 42	II GR3 42	Ratio 20	StdDev 20	PValue 20	Ratio 40	StdDev 40	PValue 40	Ratio 42	StdDev 42	PValue 42	Ratio 2(0)	StdDev 2(0)	PValue 2(0)	Ratio 4(0)	StdDev 4(0)	PValue 4(0)	Ratio 4(2)	StdDev 4(2)	PValue 4(2)	Avg 20	Avg 40	Avg 42	MaxChange	CV 20	CV 40	CV 42	PRElement	PRRoot	PRSize	Charge	CompMW	MS2Scan
		6527	GR1 20	6	6527	7054	783.915	78.258	1	1.05637e+07	1.43382e+06	5.47134e+06	2.20216e+07	1.40355e+06	2.14467e+07	3.01298e+07	5.09444e+07	2.49135e+06	1	1.57139	1	2.56868	4.0346	0.310508	4.78369	7.93279	0.254782	1	1.67765	1	1.90435	3.07174	0.420516	3.67514	5.91208	0.238538	5.56363e+06	1.05951e+07	2.04471e+07	3.67514	83.8826	77.4186	76.9841	0	6527	2	2	1565.81	12840
		6527	GR1 40	6	6527	7054	783.915	78.258	1	1.05637e+07	1.43382e+06	5.47134e+06	2.20216e+07	1.40355e+06	2.14467e+07	3.01298e+07	5.09444e+07	2.49135e+06	1	1.57139	1	2.56868	4.0346	0.310508	4.78369	7.93279	0.254782	1	1.67765	1	1.90435	3.07174	0.420516	3.67514	5.91208	0.238538	5.56363e+06	1.05951e+07	2.04471e+07	3.67514	83.8826	77.4186	76.9841	0	6527	2	2	1565.81	13309
		6527	GR1 42	6	6527	7054	783.915	78.258	1	1.05637e+07	1.43382e+06	5.47134e+06	2.20216e+07	1.40355e+06	2.14467e+07	3.01298e+07	5.09444e+07	2.49135e+06	1	1.57139	1	2.56868	4.0346	0.310508	4.78369	7.93279	0.254782	1	1.67765	1	1.90435	3.07174	0.420516	3.67514	5.91208	0.238538	5.56363e+06	1.05951e+07	2.04471e+07	3.67514	83.8826	77.4186	76.9841	0	6527	2	2	1565.81	12907
		6527	GR1 42	6	6527	7054	783.915	78.258	1	1.05637e+07	1.43382e+06	5.47134e+06	2.20216e+07	1.40355e+06	2.14467e+07	3.01298e+07	5.09444e+07	2.49135e+06	1	1.57139	1	2.56868	4.0346	0.310508	4.78369	7.93279	0.254782	1	1.67765	1	1.90435	3.07174	0.420516	3.67514	5.91208	0.238538	5.56363e+06	1.05951e+07	2.04471e+07	3.67514	83.8826	77.4186	76.9841	0	6527	2	2	1565.81	12916
		6527	GR2 42	6	6527	7054	783.915	78.258	1	1.05637e+07	1.43382e+06	5.47134e+06	2.20216e+07	1.40355e+06	2.14467e+07	3.01298e+07	5.09444e+07	2.49135e+06	1	1.57139	1	2.56868	4.0346	0.310508	4.78369	7.93279	0.254782	1	1.67765	1	1.90435	3.07174	0.420516	3.67514	5.91208	0.238538	5.56363e+06	1.05951e+07	2.04471e+07	3.67514	83.8826	77.4186	76.9841	0	6527	2	2	1565.81	12773
		6527	GR2 42	6	6527	7054	783.915	78.258	1	1.05637e+07	1.43382e+06	5.47134e+06	2.20216e+07	1.40355e+06	2.14467e+07	3.01298e+07	5.09444e+07	2.49135e+06	1	1.57139	1	2.56868	4.0346	0.310508	4.78369	7.93279	0.254782	1	1.67765	1	1.90435	3.07174	0.420516	3.67514	5.91208	0.238538	5.56363e+06	1.05951e+07	2.04471e+07	3.67514	83.8826	77.4186	76.9841	0	6527	2	2	1565.81	12762
	NVALYQFR	2	11	1	1.00781	1	2.24095	0.884377	0.204761	2.6056	0.772922	0.0519982	0	28.1245
		Hits: 11 Items
		FRAMEID	RAWFILE	MS2	FrameID1	CompID	MZ	Time	GoodID	II GR1 20	II GR2 20	II GR3 20	II GR1 40	II GR3 40	II GR2 40	II GR1 42	II GR2 42	II GR3 42	Ratio 20	StdDev 20	PValue 20	Ratio 40	StdDev 40	PValue 40	Ratio 42	StdDev 42	PValue 42	Ratio 2(0)	StdDev 2(0)	PValue 2(0)	Ratio 4(0)	StdDev 4(0)	PValue 4(0)	Ratio 4(2)	StdDev 4(2)	PValue 4(2)	Avg 20	Avg 40	Avg 42	MaxChange	CV 20	CV 40	CV 42	PRElement	PRRoot	PRSize	Charge	CompMW	MS2Scan
		10413	GR1 40	10	10413	1615	505.775	42.0123	1	1.16056e+07	6.67114e+07	4.00346e+07	4.07394e+07	8.73213e+07	1.46438e+08	7.15778e+07	1.96165e+08	7.42347e+07	1	1.39707	1	2.31935	2.96292	0.228	2.8895	3.8226	0.203668	1	1.38421	1	1.85995	2.26606	0.288834	2.36405	2.45469	0.0941023	3.61045e+07	6.71526e+07	8.53527e+07	2.36405	69.2105	52.624	34.6239	0	10413	2	2	1009.53	6768
		10413	GR1 42	10	10413	1615	505.775	42.0123	1	1.16056e+07	6.67114e+07	4.00346e+07	4.07394e+07	8.73213e+07	1.46438e+08	7.15778e+07	1.96165e+08	7.42347e+07	1	1.39707	1	2.31935	2.96292	0.228	2.8895	3.8226	0.203668	1	1.38421	1	1.85995	2.26606	0.288834	2.36405	2.45469	0.0941023	3.61045e+07	6.71526e+07	8.53527e+07	2.36405	69.2105	52.624	34.6239	0	10413	2	2	1009.53	6617
		10413	GR1 42	10	10413	1615	505.775	42.0123	1	1.16056e+07	6.67114e+07	4.00346e+07	4.07394e+07	8.73213e+07	1.46438e+08	7.15778e+07	1.96165e+08	7.42347e+07	1	1.39707	1	2.31935	2.96292	0.228	2.8895	3.8226	0.203668	1	1.38421	1	1.85995	2.26606	0.288834	2.36405	2.45469	0.0941023	3.61045e+07	6.71526e+07	8.53527e+07	2.36405	69.2105	52.624	34.6239	0	10413	2	2	1009.53	6629
		10413	GR2 20	10	10413	1615	505.775	42.0123	1	1.16056e+07	6.67114e+07	4.00346e+07	4.07394e+07	8.73213e+07	1.46438e+08	7.15778e+07	1.96165e+08	7.42347e+07	1	1.39707	1	2.31935	2.96292	0.228	2.8895	3.8226	0.203668	1	1.38421	1	1.85995	2.26606	0.288834	2.36405	2.45469	0.0941023	3.61045e+07	6.71526e+07	8.53527e+07	2.36405	69.2105	52.624	34.6239	0	10413	2	2	1009.53	6589
		10413	GR2 40	10	10413	1615	505.775	42.0123	1	1.16056e+07	6.67114e+07	4.00346e+07	4.07394e+07	8.73213e+07	1.46438e+08	7.15778e+07	1.96165e+08	7.42347e+07	1	1.39707	1	2.31935	2.96292	0.228	2.8895	3.8226	0.203668	1	1.38421	1	1.85995	2.26606	0.288834	2.36405	2.45469	0.0941023	3.61045e+07	6.71526e+07	8.53527e+07	2.36405	69.2105	52.624	34.6239	0	10413	2	2	1009.53	6679
		10413	GR2 40	10	10413	1615	505.775	42.0123	1	1.16056e+07	6.67114e+07	4.00346e+07	4.07394e+07	8.73213e+07	1.46438e+08	7.15778e+07	1.96165e+08	7.42347e+07	1	1.39707	1	2.31935	2.96292	0.228	2.8895	3.8226	0.203668	1	1.38421	1	1.85995	2.26606	0.288834	2.36405	2.45469	0.0941023	3.61045e+07	6.71526e+07	8.53527e+07	2.36405	69.2105	52.624	34.6239	0	10413	2	2	1009.53	6667
		10413	GR3 20	10	10413	1615	505.775	42.0123	1	1.16056e+07	6.67114e+07	4.00346e+07	4.07394e+07	8.73213e+07	1.46438e+08	7.15778e+07	1.96165e+08	7.42347e+07	1	1.39707	1	2.31935	2.96292	0.228	2.8895	3.8226	0.203668	1	1.38421	1	1.85995	2.26606	0.288834	2.36405	2.45469	0.0941023	3.61045e+07	6.71526e+07	8.53527e+07	2.36405	69.2105	52.624	34.6239	0	10413	2	2	1009.53	6518
		10413	GR3 20	10	10413	1615	505.775	42.0123	1	1.16056e+07	6.67114e+07	4.00346e+07	4.07394e+07	8.73213e+07	1.46438e+08	7.15778e+07	1.96165e+08	7.42347e+07	1	1.39707	1	2.31935	2.96292	0.228	2.8895	3.8226	0.203668	1	1.38421	1	1.85995	2.26606	0.288834	2.36405	2.45469	0.0941023	3.61045e+07	6.71526e+07	8.53527e+07	2.36405	69.2105	52.624	34.6239	0	10413	2	2	1009.53	6529
		10413	GR3 40	10	10413	1615	505.775	42.0123	1	1.16056e+07	6.67114e+07	4.00346e+07	4.07394e+07	8.73213e+07	1.46438e+08	7.15778e+07	1.96165e+08	7.42347e+07	1	1.39707	1	2.31935	2.96292	0.228	2.8895	3.8226	0.203668	1	1.38421	1	1.85995	2.26606	0.288834	2.36405	2.45469	0.0941023	3.61045e+07	6.71526e+07	8.53527e+07	2.36405	69.2105	52.624	34.6239	0	10413	2	2	1009.53	6935
		10413	GR3 40	10	10413	1615	505.775	42.0123	1	1.16056e+07	6.67114e+07	4.00346e+07	4.07394e+07	8.73213e+07	1.46438e+08	7.15778e+07	1.96165e+08	7.42347e+07	1	1.39707	1	2.31935	2.96292	0.228	2.8895	3.8226	0.203668	1	1.38421	1	1.85995	2.26606	0.288834	2.36405	2.45469	0.0941023	3.61045e+07	6.71526e+07	8.53527e+07	2.36405	69.2105	52.624	34.6239	0	10413	2	2	1009.53	6945
		18155	GR1 40	1	18155	1615	506.277	42.5104	1	2.1375e+06	2.09138e+07	2.33973e+07	2.52703e+07	4.16625e+07	8.67832e+07	2.79742e+07	9.78216e+07	3.8564e+07	1	1.50152	1	3.30938	4.54199	0.182373	3.53853	5.0879	0.205825	1	1.47018	1	2.66529	3.42696	0.17889	2.90578	3.36341	0.0970038	1.39931e+07	3.72956e+07	4.06607e+07	2.90578	73.5088	55.0684	42.2401	1	10413	2	2	1009.53	6756
	VQFTEYIQK	2	13	1	1.16989	1	1.315	1.1958	0.865521	1.41138	1.17198	0.783696	0	31.1
		Hits: 13 Items
		FRAMEID	RAWFILE	MS2	FrameID1	CompID	MZ	Time	GoodID	II GR1 20	II GR2 20	II GR3 20	II GR1 40	II GR3 40	II GR2 40	II GR1 42	II GR2 42	II GR3 42	Ratio 20	StdDev 20	PValue 20	Ratio 40	StdDev 40	PValue 40	Ratio 42	StdDev 42	PValue 42	Ratio 2(0)	StdDev 2(0)	PValue 2(0)	Ratio 4(0)	StdDev 4(0)	PValue 4(0)	Ratio 4(2)	StdDev 4(2)	PValue 4(2)	Avg 20	Avg 40	Avg 42	MaxChange	CV 20	CV 40	CV 42	PRElement	PRRoot	PRSize	Charge	CompMW	MS2Scan
		10333	GR1 42	19	10333	631	578.308	40.6044	1	747692	1.67014e+08	1.46318e+08	4.0251e+06	2.09562e+08	4.04444e+08	1.32275e+07	2.92546e+08	2.4769e+08	1	1.73101	1	1.96775	3.61566	0.487028	1.76217	2.95794	0.483247	1	1.73963	1	1.59332	2.84408	0.58453	1.49845	2.52512	0.598783	9.4443e+07	1.50478e+08	1.41518e+08	1.59332	86.9816	91.5188	81.5343	2	2994	3	2	1152.61	6363
		10333	GR2 20	19	10333	631	578.308	40.6044	1	747692	1.67014e+08	1.46318e+08	4.0251e+06	2.09562e+08	4.04444e+08	1.32275e+07	2.92546e+08	2.4769e+08	1	1.73101	1	1.96775	3.61566	0.487028	1.76217	2.95794	0.483247	1	1.73963	1	1.59332	2.84408	0.58453	1.49845	2.52512	0.598783	9.4443e+07	1.50478e+08	1.41518e+08	1.59332	86.9816	91.5188	81.5343	2	2994	3	2	1152.61	6324
		10333	GR2 20	19	10333	631	578.308	40.6044	1	747692	1.67014e+08	1.46318e+08	4.0251e+06	2.09562e+08	4.04444e+08	1.32275e+07	2.92546e+08	2.4769e+08	1	1.73101	1	1.96775	3.61566	0.487028	1.76217	2.95794	0.483247	1	1.73963	1	1.59332	2.84408	0.58453	1.49845	2.52512	0.598783	9.4443e+07	1.50478e+08	1.41518e+08	1.59332	86.9816	91.5188	81.5343	2	2994	3	2	1152.61	6302
[truncated: 2,167 more rows]
[truncated: 5 more columns]
