# Supplementary material for: Quantitative proteomics reveals the effect of protein glycosylation in soybean root under flooding stress
Source: Front Plant Sci. 2014 Nov 18;5:627. doi: 10.3389/fpls.2014.00627 (PMC4235293; doi:10.3389/fpls.2014.00627)
Supplement: Supplementary file 1 [file DataSheet1.ZIP › Supplemental Table 6.xlsx]

## Sheet: Sheet2
Supplemental Table 6. List of identified glycoproteins of root from 4-day-old and 4-day-old flooded for 2 days compared with 2-day-old soybean (SIEVE data of 3 biological replications).
Protein ID	Description	M.P.	Frames	Hits	Ratio 2(0)	StdDev 2(0)	PValue 2(0)	Ratio 4(0)	StdDev 4(0)	PValue 4(0)	Ratio 4(2)	StdDev 4(2)	PValue 4(2)
Glyma12g09940.2	AT3G44190.1 FAD/NAD(P) binding oxidoreductase family protein	5	6	42	1	0.580665	1	14.195	0.543962	0.0330468	8.16613	0.554842	0.0468267
	M.P.s: 5 Items
	M.P.	Frames	Hits	Ratio 2(0)	StdDev 2(0)	PValue 2(0)	Ratio 4(0)	StdDev 4(0)	PValue 4(0)	Ratio 4(2)	StdDev 4(2)	PValue 4(2)	OtherAssignments	AvgIonScore
	GLVEPTFAER	2	3	1	0.876857	1	4.64105	0.880244	0.378704	3.03191	0.926519	0.370552	0	25.7933
		Hits: 3 Items
		FRAMEID	RAWFILE	MS2	FrameID1	CompID	MZ	Time	GoodID	II GR1 20	II GR2 20	II GR3 20	II GR1 40	II GR3 40	II GR2 40	II GR1 42	II GR2 42	II GR3 42	Ratio 20	StdDev 20	PValue 20	Ratio 40	StdDev 40	PValue 40	Ratio 42	StdDev 42	PValue 42	Ratio 2(0)	StdDev 2(0)	PValue 2(0)	Ratio 4(0)	StdDev 4(0)	PValue 4(0)	Ratio 4(2)	StdDev 4(2)	PValue 4(2)	Avg 20	Avg 40	Avg 42	MaxChange	CV 20	CV 40	CV 42	PRElement	PRRoot	PRSize	Charge	CompMW	MS2Scan
		2899	GR2 40	11	2899	906	560.3	40.3451	1	4.27137e+07	1.29641e+08	1.33017e+08	5.78992e+07	1.68951e+08	1.88666e+08	5.29127e+07	2.27743e+08	1.98395e+08	1	1.00579	1	1.36069	1.37688	0.509517	1.56874	1.70868	0.414691	1	0.937409	1	1.1108	1.09373	0.808736	1.34469	1.38487	0.545082	9.30441e+07	1.03354e+08	1.25115e+08	1.34469	46.8705	51.5925	56.1175	0	2899	1	2	1118.58	5861
		2899	GR2 40	11	2899	906	560.3	40.3451	1	4.27137e+07	1.29641e+08	1.33017e+08	5.78992e+07	1.68951e+08	1.88666e+08	5.29127e+07	2.27743e+08	1.98395e+08	1	1.00579	1	1.36069	1.37688	0.509517	1.56874	1.70868	0.414691	1	0.937409	1	1.1108	1.09373	0.808736	1.34469	1.38487	0.545082	9.30441e+07	1.03354e+08	1.25115e+08	1.34469	46.8705	51.5925	56.1175	0	2899	1	2	1118.58	5851
		28508	GR2 42	2	28508	2594	559.795	37.8687	1	365521	2.17067e+06	1.1075e+07	1.86136e+07	1.41717e+08	1.40276e+08	8.89265e+06	5.75678e+07	8.45921e+07	1	2.52741	1	22.0852	43.4835	0.142791	11.0976	22.4794	0.171939	1	2.47994	1	18.6926	36.7198	0.150881	10.1945	21.6322	0.216806	4.03102e+06	7.53501e+07	4.10942e+07	18.6926	123.997	72.4437	88.1982	0	28508	1	2	1117.58	5188
	LLEYIGTK	1	12	1	1.59558	1	9.48843	1.26996	0.0773608	6.11015	1.31773	0.100498	0	24.0267
		Hits: 12 Items
		FRAMEID	RAWFILE	MS2	FrameID1	CompID	MZ	Time	GoodID	II GR1 20	II GR2 20	II GR3 20	II GR1 40	II GR3 40	II GR2 40	II GR1 42	II GR2 42	II GR3 42	Ratio 20	StdDev 20	PValue 20	Ratio 40	StdDev 40	PValue 40	Ratio 42	StdDev 42	PValue 42	Ratio 2(0)	StdDev 2(0)	PValue 2(0)	Ratio 4(0)	StdDev 4(0)	PValue 4(0)	Ratio 4(2)	StdDev 4(2)	PValue 4(2)	Avg 20	Avg 40	Avg 42	MaxChange	CV 20	CV 40	CV 42	PRElement	PRRoot	PRSize	Charge	CompMW	MS2Scan
		14257	GR1 40	16	14257	2592	468.777	33.599	1	619219	1.07473e+07	1.28444e+07	4.35755e+07	1.11269e+08	1.22522e+08	2.66813e+07	6.34785e+07	7.38993e+07	1	1.62013	1	11.4563	14.5718	0.0725821	6.77626	8.563	0.0743079	1	1.59558	1	9.48843	12.0499	0.0773608	6.11015	8.05155	0.100498	7.27134e+06	6.89936e+07	4.4429e+07	9.48843	79.779	47.2166	51.9944	0	14257	1	2	935.54	4994
		14257	GR1 40	16	14257	2592	468.777	33.599	1	619219	1.07473e+07	1.28444e+07	4.35755e+07	1.11269e+08	1.22522e+08	2.66813e+07	6.34785e+07	7.38993e+07	1	1.62013	1	11.4563	14.5718	0.0725821	6.77626	8.563	0.0743079	1	1.59558	1	9.48843	12.0499	0.0773608	6.11015	8.05155	0.100498	7.27134e+06	6.89936e+07	4.4429e+07	9.48843	79.779	47.2166	51.9944	0	14257	1	2	935.54	4985
		14257	GR1 42	16	14257	2592	468.777	33.599	1	619219	1.07473e+07	1.28444e+07	4.35755e+07	1.11269e+08	1.22522e+08	2.66813e+07	6.34785e+07	7.38993e+07	1	1.62013	1	11.4563	14.5718	0.0725821	6.77626	8.563	0.0743079	1	1.59558	1	9.48843	12.0499	0.0773608	6.11015	8.05155	0.100498	7.27134e+06	6.89936e+07	4.4429e+07	9.48843	79.779	47.2166	51.9944	0	14257	1	2	935.54	4930
		14257	GR1 42	16	14257	2592	468.777	33.599	1	619219	1.07473e+07	1.28444e+07	4.35755e+07	1.11269e+08	1.22522e+08	2.66813e+07	6.34785e+07	7.38993e+07	1	1.62013	1	11.4563	14.5718	0.0725821	6.77626	8.563	0.0743079	1	1.59558	1	9.48843	12.0499	0.0773608	6.11015	8.05155	0.100498	7.27134e+06	6.89936e+07	4.4429e+07	9.48843	79.779	47.2166	51.9944	0	14257	1	2	935.54	4939
		14257	GR2 40	16	14257	2592	468.777	33.599	1	619219	1.07473e+07	1.28444e+07	4.35755e+07	1.11269e+08	1.22522e+08	2.66813e+07	6.34785e+07	7.38993e+07	1	1.62013	1	11.4563	14.5718	0.0725821	6.77626	8.563	0.0743079	1	1.59558	1	9.48843	12.0499	0.0773608	6.11015	8.05155	0.100498	7.27134e+06	6.89936e+07	4.4429e+07	9.48843	79.779	47.2166	51.9944	0	14257	1	2	935.54	4918
		14257	GR2 42	16	14257	2592	468.777	33.599	1	619219	1.07473e+07	1.28444e+07	4.35755e+07	1.11269e+08	1.22522e+08	2.66813e+07	6.34785e+07	7.38993e+07	1	1.62013	1	11.4563	14.5718	0.0725821	6.77626	8.563	0.0743079	1	1.59558	1	9.48843	12.0499	0.0773608	6.11015	8.05155	0.100498	7.27134e+06	6.89936e+07	4.4429e+07	9.48843	79.779	47.2166	51.9944	0	14257	1	2	935.54	4399
		14257	GR2 42	16	14257	2592	468.777	33.599	1	619219	1.07473e+07	1.28444e+07	4.35755e+07	1.11269e+08	1.22522e+08	2.66813e+07	6.34785e+07	7.38993e+07	1	1.62013	1	11.4563	14.5718	0.0725821	6.77626	8.563	0.0743079	1	1.59558	1	9.48843	12.0499	0.0773608	6.11015	8.05155	0.100498	7.27134e+06	6.89936e+07	4.4429e+07	9.48843	79.779	47.2166	51.9944	0	14257	1	2	935.54	4408
		14257	GR3 20	16	14257	2592	468.777	33.599	1	619219	1.07473e+07	1.28444e+07	4.35755e+07	1.11269e+08	1.22522e+08	2.66813e+07	6.34785e+07	7.38993e+07	1	1.62013	1	11.4563	14.5718	0.0725821	6.77626	8.563	0.0743079	1	1.59558	1	9.48843	12.0499	0.0773608	6.11015	8.05155	0.100498	7.27134e+06	6.89936e+07	4.4429e+07	9.48843	79.779	47.2166	51.9944	0	14257	1	2	935.54	4845
		14257	GR3 40	16	14257	2592	468.777	33.599	1	619219	1.07473e+07	1.28444e+07	4.35755e+07	1.11269e+08	1.22522e+08	2.66813e+07	6.34785e+07	7.38993e+07	1	1.62013	1	11.4563	14.5718	0.0725821	6.77626	8.563	0.0743079	1	1.59558	1	9.48843	12.0499	0.0773608	6.11015	8.05155	0.100498	7.27134e+06	6.89936e+07	4.4429e+07	9.48843	79.779	47.2166	51.9944	0	14257	1	2	935.54	5137
		14257	GR3 40	16	14257	2592	468.777	33.599	1	619219	1.07473e+07	1.28444e+07	4.35755e+07	1.11269e+08	1.22522e+08	2.66813e+07	6.34785e+07	7.38993e+07	1	1.62013	1	11.4563	14.5718	0.0725821	6.77626	8.563	0.0743079	1	1.59558	1	9.48843	12.0499	0.0773608	6.11015	8.05155	0.100498	7.27134e+06	6.89936e+07	4.4429e+07	9.48843	79.779	47.2166	51.9944	0	14257	1	2	935.54	5116
		14257	GR3 42	16	14257	2592	468.777	33.599	1	619219	1.07473e+07	1.28444e+07	4.35755e+07	1.11269e+08	1.22522e+08	2.66813e+07	6.34785e+07	7.38993e+07	1	1.62013	1	11.4563	14.5718	0.0725821	6.77626	8.563	0.0743079	1	1.59558	1	9.48843	12.0499	0.0773608	6.11015	8.05155	0.100498	7.27134e+06	6.89936e+07	4.4429e+07	9.48843	79.779	47.2166	51.9944	0	14257	1	2	935.54	4864
		14257	GR3 42	16	14257	2592	468.777	33.599	1	619219	1.07473e+07	1.28444e+07	4.35755e+07	1.11269e+08	1.22522e+08	2.66813e+07	6.34785e+07	7.38993e+07	1	1.62013	1	11.4563	14.5718	0.0725821	6.77626	8.563	0.0743079	1	1.59558	1	9.48843	12.0499	0.0773608	6.11015	8.05155	0.100498	7.27134e+06	6.89936e+07	4.4429e+07	9.48843	79.779	47.2166	51.9944	0	14257	1	2	935.54	4871
	QGMYASAHAQVVAK+Oxidation(3)	1	2	1	1.85564	1	39.2348	1.53735	0.109196	10.4825	1.72797	0.187966	0	14.6
		Hits: 2 Items
		FRAMEID	RAWFILE	MS2	FrameID1	CompID	MZ	Time	GoodID	II GR1 20	II GR2 20	II GR3 20	II GR1 40	II GR3 40	II GR2 40	II GR1 42	II GR2 42	II GR3 42	Ratio 20	StdDev 20	PValue 20	Ratio 40	StdDev 40	PValue 40	Ratio 42	StdDev 42	PValue 42	Ratio 2(0)	StdDev 2(0)	PValue 2(0)	Ratio 4(0)	StdDev 4(0)	PValue 4(0)	Ratio 4(2)	StdDev 4(2)	PValue 4(2)	Avg 20	Avg 40	Avg 42	MaxChange	CV 20	CV 40	CV 42	PRElement	PRRoot	PRSize	Charge	CompMW	MS2Scan
		16820	GR1 40	5	16820	21319	492.913	9.24896	1	4285.84	37480.6	13697.2	514747	1.36843e+06	724317	87426.6	182523	360906	1	1.85073	1	47.0127	67.568	0.0801224	11.3742	18.0349	0.137105	1	1.85564	1	39.2348	60.3178	0.109196	10.4825	18.1135	0.187966	16965.4	665637	177841	39.2348	92.7819	60.9533	80.0155	0	16820	1	3	1475.72	834
		16820	GR1 42	5	16820	21319	492.913	9.24896	1	4285.84	37480.6	13697.2	514747	1.36843e+06	724317	87426.6	182523	360906	1	1.85073	1	47.0127	67.568	0.0801224	11.3742	18.0349	0.137105	1	1.85564	1	39.2348	60.3178	0.109196	10.4825	18.1135	0.187966	16965.4	665637	177841	39.2348	92.7819	60.9533	80.0155	0	16820	1	3	1475.72	895
	SNIFAIGDITDVQEIK	1	16	1	1.88036	1	18.5238	1.65314	0.147653	14.3497	1.66544	0.155353	0	77.7375
		Hits: 16 Items
		FRAMEID	RAWFILE	MS2	FrameID1	CompID	MZ	Time	GoodID	II GR1 20	II GR2 20	II GR3 20	II GR1 40	II GR3 40	II GR2 40	II GR1 42	II GR2 42	II GR3 42	Ratio 20	StdDev 20	PValue 20	Ratio 40	StdDev 40	PValue 40	Ratio 42	StdDev 42	PValue 42	Ratio 2(0)	StdDev 2(0)	PValue 2(0)	Ratio 4(0)	StdDev 4(0)	PValue 4(0)	Ratio 4(2)	StdDev 4(2)	PValue 4(2)	Avg 20	Avg 40	Avg 42	MaxChange	CV 20	CV 40	CV 42	PRElement	PRRoot	PRSize	Charge	CompMW	MS2Scan
		7793	GR1 20	16	7793	4434	881.966	92.843	1	3.71399e+06	1.76317e+06	272903	8.10713e+07	1.18978e+07	5.07834e+07	3.75176e+07	6.67829e+07	4.85695e+06	1	1.80068	1	25.0002	40.6002	0.148045	18.9837	33.2543	0.193431	1	1.88036	1	18.5238	30.6224	0.147653	14.3497	23.8987	0.155353	1.86016e+06	3.44573e+07	2.66929e+07	18.5238	94.0179	71.2962	72.5264	0	7793	2	2	1761.92	15210
		7793	GR1 40	16	7793	4434	881.966	92.843	1	3.71399e+06	1.76317e+06	272903	8.10713e+07	1.18978e+07	5.07834e+07	3.75176e+07	6.67829e+07	4.85695e+06	1	1.80068	1	25.0002	40.6002	0.148045	18.9837	33.2543	0.193431	1	1.88036	1	18.5238	30.6224	0.147653	14.3497	23.8987	0.155353	1.86016e+06	3.44573e+07	2.66929e+07	18.5238	94.0179	71.2962	72.5264	0	7793	2	2	1761.92	15771
		7793	GR1 40	16	7793	4434	881.966	92.843	1	3.71399e+06	1.76317e+06	272903	8.10713e+07	1.18978e+07	5.07834e+07	3.75176e+07	6.67829e+07	4.85695e+06	1	1.80068	1	25.0002	40.6002	0.148045	18.9837	33.2543	0.193431	1	1.88036	1	18.5238	30.6224	0.147653	14.3497	23.8987	0.155353	1.86016e+06	3.44573e+07	2.66929e+07	18.5238	94.0179	71.2962	72.5264	0	7793	2	2	1761.92	15777
		7793	GR1 42	16	7793	4434	881.966	92.843	1	3.71399e+06	1.76317e+06	272903	8.10713e+07	1.18978e+07	5.07834e+07	3.75176e+07	6.67829e+07	4.85695e+06	1	1.80068	1	25.0002	40.6002	0.148045	18.9837	33.2543	0.193431	1	1.88036	1	18.5238	30.6224	0.147653	14.3497	23.8987	0.155353	1.86016e+06	3.44573e+07	2.66929e+07	18.5238	94.0179	71.2962	72.5264	0	7793	2	2	1761.92	15241
		7793	GR1 42	16	7793	4434	881.966	92.843	1	3.71399e+06	1.76317e+06	272903	8.10713e+07	1.18978e+07	5.07834e+07	3.75176e+07	6.67829e+07	4.85695e+06	1	1.80068	1	25.0002	40.6002	0.148045	18.9837	33.2543	0.193431	1	1.88036	1	18.5238	30.6224	0.147653	14.3497	23.8987	0.155353	1.86016e+06	3.44573e+07	2.66929e+07	18.5238	94.0179	71.2962	72.5264	0	7793	2	2	1761.92	15250
		7793	GR1 42	16	7793	4434	881.966	92.843	1	3.71399e+06	1.76317e+06	272903	8.10713e+07	1.18978e+07	5.07834e+07	3.75176e+07	6.67829e+07	4.85695e+06	1	1.80068	1	25.0002	40.6002	0.148045	18.9837	33.2543	0.193431	1	1.88036	1	18.5238	30.6224	0.147653	14.3497	23.8987	0.155353	1.86016e+06	3.44573e+07	2.66929e+07	18.5238	94.0179	71.2962	72.5264	0	7793	2	2	1761.92	15278
		7793	GR1 42	16	7793	4434	881.966	92.843	1	3.71399e+06	1.76317e+06	272903	8.10713e+07	1.18978e+07	5.07834e+07	3.75176e+07	6.67829e+07	4.85695e+06	1	1.80068	1	25.0002	40.6002	0.148045	18.9837	33.2543	0.193431	1	1.88036	1	18.5238	30.6224	0.147653	14.3497	23.8987	0.155353	1.86016e+06	3.44573e+07	2.66929e+07	18.5238	94.0179	71.2962	72.5264	0	7793	2	2	1761.92	15292
		7793	GR2 40	16	7793	4434	881.966	92.843	1	3.71399e+06	1.76317e+06	272903	8.10713e+07	1.18978e+07	5.07834e+07	3.75176e+07	6.67829e+07	4.85695e+06	1	1.80068	1	25.0002	40.6002	0.148045	18.9837	33.2543	0.193431	1	1.88036	1	18.5238	30.6224	0.147653	14.3497	23.8987	0.155353	1.86016e+06	3.44573e+07	2.66929e+07	18.5238	94.0179	71.2962	72.5264	0	7793	2	2	1761.92	15694
		7793	GR2 40	16	7793	4434	881.966	92.843	1	3.71399e+06	1.76317e+06	272903	8.10713e+07	1.18978e+07	5.07834e+07	3.75176e+07	6.67829e+07	4.85695e+06	1	1.80068	1	25.0002	40.6002	0.148045	18.9837	33.2543	0.193431	1	1.88036	1	18.5238	30.6224	0.147653	14.3497	23.8987	0.155353	1.86016e+06	3.44573e+07	2.66929e+07	18.5238	94.0179	71.2962	72.5264	0	7793	2	2	1761.92	15703
		7793	GR2 40	16	7793	4434	881.966	92.843	1	3.71399e+06	1.76317e+06	272903	8.10713e+07	1.18978e+07	5.07834e+07	3.75176e+07	6.67829e+07	4.85695e+06	1	1.80068	1	25.0002	40.6002	0.148045	18.9837	33.2543	0.193431	1	1.88036	1	18.5238	30.6224	0.147653	14.3497	23.8987	0.155353	1.86016e+06	3.44573e+07	2.66929e+07	18.5238	94.0179	71.2962	72.5264	0	7793	2	2	1761.92	16010
		7793	GR2 40	16	7793	4434	881.966	92.843	1	3.71399e+06	1.76317e+06	272903	8.10713e+07	1.18978e+07	5.07834e+07	3.75176e+07	6.67829e+07	4.85695e+06	1	1.80068	1	25.0002	40.6002	0.148045	18.9837	33.2543	0.193431	1	1.88036	1	18.5238	30.6224	0.147653	14.3497	23.8987	0.155353	1.86016e+06	3.44573e+07	2.66929e+07	18.5238	94.0179	71.2962	72.5264	0	7793	2	2	1761.92	15951
		7793	GR2 40	16	7793	4434	881.966	92.843	1	3.71399e+06	1.76317e+06	272903	8.10713e+07	1.18978e+07	5.07834e+07	3.75176e+07	6.67829e+07	4.85695e+06	1	1.80068	1	25.0002	40.6002	0.148045	18.9837	33.2543	0.193431	1	1.88036	1	18.5238	30.6224	0.147653	14.3497	23.8987	0.155353	1.86016e+06	3.44573e+07	2.66929e+07	18.5238	94.0179	71.2962	72.5264	0	7793	2	2	1761.92	15962
		7793	GR2 42	16	7793	4434	881.966	92.843	1	3.71399e+06	1.76317e+06	272903	8.10713e+07	1.18978e+07	5.07834e+07	3.75176e+07	6.67829e+07	4.85695e+06	1	1.80068	1	25.0002	40.6002	0.148045	18.9837	33.2543	0.193431	1	1.88036	1	18.5238	30.6224	0.147653	14.3497	23.8987	0.155353	1.86016e+06	3.44573e+07	2.66929e+07	18.5238	94.0179	71.2962	72.5264	0	7793	2	2	1761.92	15357
		7793	GR2 42	16	7793	4434	881.966	92.843	1	3.71399e+06	1.76317e+06	272903	8.10713e+07	1.18978e+07	5.07834e+07	3.75176e+07	6.67829e+07	4.85695e+06	1	1.80068	1	25.0002	40.6002	0.148045	18.9837	33.2543	0.193431	1	1.88036	1	18.5238	30.6224	0.147653	14.3497	23.8987	0.155353	1.86016e+06	3.44573e+07	2.66929e+07	18.5238	94.0179	71.2962	72.5264	0	7793	2	2	1761.92	15403
		7793	GR2 42	16	7793	4434	881.966	92.843	1	3.71399e+06	1.76317e+06	272903	8.10713e+07	1.18978e+07	5.07834e+07	3.75176e+07	6.67829e+07	4.85695e+06	1	1.80068	1	25.0002	40.6002	0.148045	18.9837	33.2543	0.193431	1	1.88036	1	18.5238	30.6224	0.147653	14.3497	23.8987	0.155353	1.86016e+06	3.44573e+07	2.66929e+07	18.5238	94.0179	71.2962	72.5264	0	7793	2	2	1761.92	15414
		7793	GR2 42	16	7793	4434	881.966	92.843	1	3.71399e+06	1.76317e+06	272903	8.10713e+07	1.18978e+07	5.07834e+07	3.75176e+07	6.67829e+07	4.85695e+06	1	1.80068	1	25.0002	40.6002	0.148045	18.9837	33.2543	0.193431	1	1.88036	1	18.5238	30.6224	0.147653	14.3497	23.8987	0.155353	1.86016e+06	3.44573e+07	2.66929e+07	18.5238	94.0179	71.2962	72.5264	0	7793	2	2	1761.92	15377
	VVILGGGVAGANLAK	1	9	1	1.1959	1	18.7106	1.21276	0.11616	13.2883	1.10967	0.0875825	0	70.8222
		Hits: 9 Items
		FRAMEID	RAWFILE	MS2	FrameID1	CompID	MZ	Time	GoodID	II GR1 20	II GR2 20	II GR3 20	II GR1 40	II GR3 40	II GR2 40	II GR1 42	II GR2 42	II GR3 42	Ratio 20	StdDev 20	PValue 20	Ratio 40	StdDev 40	PValue 40	Ratio 42	StdDev 42	PValue 42	Ratio 2(0)	StdDev 2(0)	PValue 2(0)	Ratio 4(0)	StdDev 4(0)	PValue 4(0)	Ratio 4(2)	StdDev 4(2)	PValue 4(2)	Avg 20	Avg 40	Avg 42	MaxChange	CV 20	CV 40	CV 42	PRElement	PRRoot	PRSize	Charge	CompMW	MS2Scan
		18522	GR1 40	9	18522	3693	669.91	50.9555	1	2.29515e+06	1.14816e+06	4.51809e+06	2.51642e+07	5.36914e+07	1.09177e+08	1.45241e+07	6.47465e+07	4.69545e+07	1	1.29125	1	23.6181	31.3465	0.13517	15.8546	19.8315	0.114833	1	1.1959	1	18.7106	22.6915	0.11616	13.2883	14.7457	0.0875825	2.44059e+06	4.56649e+07	3.24314e+07	18.7106	59.7948	61.4812	51.1723	0	18522	1	2	1337.8	8339
		18522	GR1 40	9	18522	3693	669.91	50.9555	1	2.29515e+06	1.14816e+06	4.51809e+06	2.51642e+07	5.36914e+07	1.09177e+08	1.45241e+07	6.47465e+07	4.69545e+07	1	1.29125	1	23.6181	31.3465	0.13517	15.8546	19.8315	0.114833	1	1.1959	1	18.7106	22.6915	0.11616	13.2883	14.7457	0.0875825	2.44059e+06	4.56649e+07	3.24314e+07	18.7106	59.7948	61.4812	51.1723	0	18522	1	2	1337.8	8347
		18522	GR2 40	9	18522	3693	669.91	50.9555	1	2.29515e+06	1.14816e+06	4.51809e+06	2.51642e+07	5.36914e+07	1.09177e+08	1.45241e+07	6.47465e+07	4.69545e+07	1	1.29125	1	23.6181	31.3465	0.13517	15.8546	19.8315	0.114833	1	1.1959	1	18.7106	22.6915	0.11616	13.2883	14.7457	0.0875825	2.44059e+06	4.56649e+07	3.24314e+07	18.7106	59.7948	61.4812	51.1723	0	18522	1	2	1337.8	8261
		18522	GR2 40	9	18522	3693	669.91	50.9555	1	2.29515e+06	1.14816e+06	4.51809e+06	2.51642e+07	5.36914e+07	1.09177e+08	1.45241e+07	6.47465e+07	4.69545e+07	1	1.29125	1	23.6181	31.3465	0.13517	15.8546	19.8315	0.114833	1	1.1959	1	18.7106	22.6915	0.11616	13.2883	14.7457	0.0875825	2.44059e+06	4.56649e+07	3.24314e+07	18.7106	59.7948	61.4812	51.1723	0	18522	1	2	1337.8	8253
		18522	GR2 40	9	18522	3693	669.91	50.9555	1	2.29515e+06	1.14816e+06	4.51809e+06	2.51642e+07	5.36914e+07	1.09177e+08	1.45241e+07	6.47465e+07	4.69545e+07	1	1.29125	1	23.6181	31.3465	0.13517	15.8546	19.8315	0.114833	1	1.1959	1	18.7106	22.6915	0.11616	13.2883	14.7457	0.0875825	2.44059e+06	4.56649e+07	3.24314e+07	18.7106	59.7948	61.4812	51.1723	0	18522	1	2	1337.8	8330
		18522	GR2 40	9	18522	3693	669.91	50.9555	1	2.29515e+06	1.14816e+06	4.51809e+06	2.51642e+07	5.36914e+07	1.09177e+08	1.45241e+07	6.47465e+07	4.69545e+07	1	1.29125	1	23.6181	31.3465	0.13517	15.8546	19.8315	0.114833	1	1.1959	1	18.7106	22.6915	0.11616	13.2883	14.7457	0.0875825	2.44059e+06	4.56649e+07	3.24314e+07	18.7106	59.7948	61.4812	51.1723	0	18522	1	2	1337.8	8321
		18522	GR2 42	9	18522	3693	669.91	50.9555	1	2.29515e+06	1.14816e+06	4.51809e+06	2.51642e+07	5.36914e+07	1.09177e+08	1.45241e+07	6.47465e+07	4.69545e+07	1	1.29125	1	23.6181	31.3465	0.13517	15.8546	19.8315	0.114833	1	1.1959	1	18.7106	22.6915	0.11616	13.2883	14.7457	0.0875825	2.44059e+06	4.56649e+07	3.24314e+07	18.7106	59.7948	61.4812	51.1723	0	18522	1	2	1337.8	7651
		18522	GR2 42	9	18522	3693	669.91	50.9555	1	2.29515e+06	1.14816e+06	4.51809e+06	2.51642e+07	5.36914e+07	1.09177e+08	1.45241e+07	6.47465e+07	4.69545e+07	1	1.29125	1	23.6181	31.3465	0.13517	15.8546	19.8315	0.114833	1	1.1959	1	18.7106	22.6915	0.11616	13.2883	14.7457	0.0875825	2.44059e+06	4.56649e+07	3.24314e+07	18.7106	59.7948	61.4812	51.1723	0	18522	1	2	1337.8	7638
		18522	GR3 40	9	18522	3693	669.91	50.9555	1	2.29515e+06	1.14816e+06	4.51809e+06	2.51642e+07	5.36914e+07	1.09177e+08	1.45241e+07	6.47465e+07	4.69545e+07	1	1.29125	1	23.6181	31.3465	0.13517	15.8546	19.8315	0.114833	1	1.1959	1	18.7106	22.6915	0.11616	13.2883	14.7457	0.0875825	2.44059e+06	4.56649e+07	3.24314e+07	18.7106	59.7948	61.4812	51.1723	0	18522	1	2	1337.8	8874
Glyma11g18320.1	AT3G44190.1 FAD/NAD(P) binding oxidoreductase family protein	9	11	75	1	0.419905	1	9.2196	0.358473	0.000121468	8.13872	0.346456	7.17886e-05
	M.P.s: 9 Items
	M.P.	Frames	Hits	Ratio 2(0)	StdDev 2(0)	PValue 2(0)	Ratio 4(0)	StdDev 4(0)	PValue 4(0)	Ratio 4(2)	StdDev 4(2)	PValue 4(2)	OtherAssignments	AvgIonScore
	AQPPISIVSLGR	1	2	1	1.41076	1	16.089	1.6256	0.219348	22.1248	0.981861	0.0255402	0	26.365
		Hits: 2 Items
		FRAMEID	RAWFILE	MS2	FrameID1	CompID	MZ	Time	GoodID	II GR1 20	II GR2 20	II GR3 20	II GR1 40	II GR3 40	II GR2 40	II GR1 42	II GR2 42	II GR3 42	Ratio 20	StdDev 20	PValue 20	Ratio 40	StdDev 40	PValue 40	Ratio 42	StdDev 42	PValue 42	Ratio 2(0)	StdDev 2(0)	PValue 2(0)	Ratio 4(0)	StdDev 4(0)	PValue 4(0)	Ratio 4(2)	StdDev 4(2)	PValue 4(2)	Avg 20	Avg 40	Avg 42	MaxChange	CV 20	CV 40	CV 42	PRElement	PRRoot	PRSize	Charge	CompMW	MS2Scan
		18861	GR1 42	5	18861	2147	619.368	59.3484	1	3.59225e+06	6.71512e+06	1.23422e+06	9.26477e+07	846718	1.56807e+08	6.76404e+07	1.19254e+08	1.11205e+08	1	1.42926	1	21.6869	35.8733	0.220608	25.8282	25.6756	0.02607	1	1.41076	1	16.089	26.1543	0.219348	22.1248	21.7235	0.0255402	3.62401e+06	5.83068e+07	8.01804e+07	22.1248	70.538	92.0219	27.6481	0	18861	2	2	1236.72	9676
		18861	GR1 42	5	18861	2147	619.368	59.3484	1	3.59225e+06	6.71512e+06	1.23422e+06	9.26477e+07	846718	1.56807e+08	6.76404e+07	1.19254e+08	1.11205e+08	1	1.42926	1	21.6869	35.8733	0.220608	25.8282	25.6756	0.02607	1	1.41076	1	16.089	26.1543	0.219348	22.1248	21.7235	0.0255402	3.62401e+06	5.83068e+07	8.01804e+07	22.1248	70.538	92.0219	27.6481	0	18861	2	2	1236.72	9685
	ELGLEPNVK	1	2	1	1.16361	1	2.67794	0.905908	0.0579281	5.75861	0.856831	0.0241107	0	25.925
		Hits: 2 Items
		FRAMEID	RAWFILE	MS2	FrameID1	CompID	MZ	Time	GoodID	II GR1 20	II GR2 20	II GR3 20	II GR1 40	II GR3 40	II GR2 40	II GR1 42	II GR2 42	II GR3 42	Ratio 20	StdDev 20	PValue 20	Ratio 40	StdDev 40	PValue 40	Ratio 42	StdDev 42	PValue 42	Ratio 2(0)	StdDev 2(0)	PValue 2(0)	Ratio 4(0)	StdDev 4(0)	PValue 4(0)	Ratio 4(2)	StdDev 4(2)	PValue 4(2)	Avg 20	Avg 40	Avg 42	MaxChange	CV 20	CV 40	CV 42	PRElement	PRRoot	PRSize	Charge	CompMW	MS2Scan
		17530	GR1 40	3	17530	6138	499.779	27.0037	1	8.34648e+06	4.20151e+06	3.24416e+06	2.54214e+07	1.30428e+07	1.6312e+07	3.90682e+07	3.36403e+07	3.17721e+07	1	1.0304	1	3.46857	3.00561	0.0560308	6.61598	4.12854	0.000653829	1	1.16361	1	2.67794	2.42597	0.0579281	5.75861	4.93416	0.0241107	5.02394e+06	1.34538e+07	2.89309e+07	5.75861	58.1807	32.4101	27.5024	0	17530	2	2	997.543	3818
		17530	GR3 42	3	17530	6138	499.779	27.0037	1	8.34648e+06	4.20151e+06	3.24416e+06	2.54214e+07	1.30428e+07	1.6312e+07	3.90682e+07	3.36403e+07	3.17721e+07	1	1.0304	1	3.46857	3.00561	0.0560308	6.61598	4.12854	0.000653829	1	1.16361	1	2.67794	2.42597	0.0579281	5.75861	4.93416	0.0241107	5.02394e+06	1.34538e+07	2.89309e+07	5.75861	58.1807	32.4101	27.5024	0	17530	2	2	997.543	3901
	GLVEPTFAER	2	3	1	0.876857	1	4.64105	0.880244	0.378704	3.03191	0.926519	0.370552	0	25.7933
		Hits: 3 Items
		FRAMEID	RAWFILE	MS2	FrameID1	CompID	MZ	Time	GoodID	II GR1 20	II GR2 20	II GR3 20	II GR1 40	II GR3 40	II GR2 40	II GR1 42	II GR2 42	II GR3 42	Ratio 20	StdDev 20	PValue 20	Ratio 40	StdDev 40	PValue 40	Ratio 42	StdDev 42	PValue 42	Ratio 2(0)	StdDev 2(0)	PValue 2(0)	Ratio 4(0)	StdDev 4(0)	PValue 4(0)	Ratio 4(2)	StdDev 4(2)	PValue 4(2)	Avg 20	Avg 40	Avg 42	MaxChange	CV 20	CV 40	CV 42	PRElement	PRRoot	PRSize	Charge	CompMW	MS2Scan
		2899	GR2 40	11	2899	906	560.3	40.3451	1	4.27137e+07	1.29641e+08	1.33017e+08	5.78992e+07	1.68951e+08	1.88666e+08	5.29127e+07	2.27743e+08	1.98395e+08	1	1.00579	1	1.36069	1.37688	0.509517	1.56874	1.70868	0.414691	1	0.937409	1	1.1108	1.09373	0.808736	1.34469	1.38487	0.545082	9.30441e+07	1.03354e+08	1.25115e+08	1.34469	46.8705	51.5925	56.1175	0	2899	1	2	1118.58	5861
		2899	GR2 40	11	2899	906	560.3	40.3451	1	4.27137e+07	1.29641e+08	1.33017e+08	5.78992e+07	1.68951e+08	1.88666e+08	5.29127e+07	2.27743e+08	1.98395e+08	1	1.00579	1	1.36069	1.37688	0.509517	1.56874	1.70868	0.414691	1	0.937409	1	1.1108	1.09373	0.808736	1.34469	1.38487	0.545082	9.30441e+07	1.03354e+08	1.25115e+08	1.34469	46.8705	51.5925	56.1175	0	2899	1	2	1118.58	5851
		28508	GR2 42	2	28508	2594	559.795	37.8687	1	365521	2.17067e+06	1.1075e+07	1.86136e+07	1.41717e+08	1.40276e+08	8.89265e+06	5.75678e+07	8.45921e+07	1	2.52741	1	22.0852	43.4835	0.142791	11.0976	22.4794	0.171939	1	2.47994	1	18.6926	36.7198	0.150881	10.1945	21.6322	0.216806	4.03102e+06	7.53501e+07	4.10942e+07	18.6926	123.997	72.4437	88.1982	0	28508	1	2	1117.58	5188
	LEQSVDLSSSSEENK	2	22	1	0.867108	1	4.81735	0.649771	0.00802727	3.6743	0.657971	0.0111101	0	77.1264
		Hits: 22 Items
		FRAMEID	RAWFILE	MS2	FrameID1	CompID	MZ	Time	GoodID	II GR1 20	II GR2 20	II GR3 20	II GR1 40	II GR3 40	II GR2 40	II GR1 42	II GR2 42	II GR3 42	Ratio 20	StdDev 20	PValue 20	Ratio 40	StdDev 40	PValue 40	Ratio 42	StdDev 42	PValue 42	Ratio 2(0)	StdDev 2(0)	PValue 2(0)	Ratio 4(0)	StdDev 4(0)	PValue 4(0)	Ratio 4(2)	StdDev 4(2)	PValue 4(2)	Avg 20	Avg 40	Avg 42	MaxChange	CV 20	CV 40	CV 42	PRElement	PRRoot	PRSize	Charge	CompMW	MS2Scan
		799	GR1 20	21	799	8563	826.386	17.8202	1	2.30904e+06	5.18656e+06	1.54084e+06	2.50809e+07	1.11583e+07	2.25286e+07	9.44474e+06	2.3442e+07	8.72314e+06	1	1.27608	1	6.50342	6.61018	0.0527714	4.60467	5.69263	0.145525	1	1.25827	1	5.06594	4.82517	0.0366623	3.7036	3.51487	0.0388316	2.81589e+06	1.42651e+07	1.04289e+07	5.06594	62.9137	32.3335	31.9905	0	799	2	2	1650.76	2046
		799	GR1 40	21	799	8563	826.386	17.8202	1	2.30904e+06	5.18656e+06	1.54084e+06	2.50809e+07	1.11583e+07	2.25286e+07	9.44474e+06	2.3442e+07	8.72314e+06	1	1.27608	1	6.50342	6.61018	0.0527714	4.60467	5.69263	0.145525	1	1.25827	1	5.06594	4.82517	0.0366623	3.7036	3.51487	0.0388316	2.81589e+06	1.42651e+07	1.04289e+07	5.06594	62.9137	32.3335	31.9905	0	799	2	2	1650.76	2109
		799	GR1 40	21	799	8563	826.386	17.8202	1	2.30904e+06	5.18656e+06	1.54084e+06	2.50809e+07	1.11583e+07	2.25286e+07	9.44474e+06	2.3442e+07	8.72314e+06	1	1.27608	1	6.50342	6.61018	0.0527714	4.60467	5.69263	0.145525	1	1.25827	1	5.06594	4.82517	0.0366623	3.7036	3.51487	0.0388316	2.81589e+06	1.42651e+07	1.04289e+07	5.06594	62.9137	32.3335	31.9905	0	799	2	2	1650.76	2116
		799	GR1 40	21	799	8563	826.386	17.8202	1	2.30904e+06	5.18656e+06	1.54084e+06	2.50809e+07	1.11583e+07	2.25286e+07	9.44474e+06	2.3442e+07	8.72314e+06	1	1.27608	1	6.50342	6.61018	0.0527714	4.60467	5.69263	0.145525	1	1.25827	1	5.06594	4.82517	0.0366623	3.7036	3.51487	0.0388316	2.81589e+06	1.42651e+07	1.04289e+07	5.06594	62.9137	32.3335	31.9905	0	799	2	2	1650.76	2124
		799	GR1 40	21	799	8563	826.386	17.8202	1	2.30904e+06	5.18656e+06	1.54084e+06	2.50809e+07	1.11583e+07	2.25286e+07	9.44474e+06	2.3442e+07	8.72314e+06	1	1.27608	1	6.50342	6.61018	0.0527714	4.60467	5.69263	0.145525	1	1.25827	1	5.06594	4.82517	0.0366623	3.7036	3.51487	0.0388316	2.81589e+06	1.42651e+07	1.04289e+07	5.06594	62.9137	32.3335	31.9905	0	799	2	2	1650.76	2129
		799	GR1 42	21	799	8563	826.386	17.8202	1	2.30904e+06	5.18656e+06	1.54084e+06	2.50809e+07	1.11583e+07	2.25286e+07	9.44474e+06	2.3442e+07	8.72314e+06	1	1.27608	1	6.50342	6.61018	0.0527714	4.60467	5.69263	0.145525	1	1.25827	1	5.06594	4.82517	0.0366623	3.7036	3.51487	0.0388316	2.81589e+06	1.42651e+07	1.04289e+07	5.06594	62.9137	32.3335	31.9905	0	799	2	2	1650.76	2114
		799	GR1 42	21	799	8563	826.386	17.8202	1	2.30904e+06	5.18656e+06	1.54084e+06	2.50809e+07	1.11583e+07	2.25286e+07	9.44474e+06	2.3442e+07	8.72314e+06	1	1.27608	1	6.50342	6.61018	0.0527714	4.60467	5.69263	0.145525	1	1.25827	1	5.06594	4.82517	0.0366623	3.7036	3.51487	0.0388316	2.81589e+06	1.42651e+07	1.04289e+07	5.06594	62.9137	32.3335	31.9905	0	799	2	2	1650.76	2148
		799	GR1 42	21	799	8563	826.386	17.8202	1	2.30904e+06	5.18656e+06	1.54084e+06	2.50809e+07	1.11583e+07	2.25286e+07	9.44474e+06	2.3442e+07	8.72314e+06	1	1.27608	1	6.50342	6.61018	0.0527714	4.60467	5.69263	0.145525	1	1.25827	1	5.06594	4.82517	0.0366623	3.7036	3.51487	0.0388316	2.81589e+06	1.42651e+07	1.04289e+07	5.06594	62.9137	32.3335	31.9905	0	799	2	2	1650.76	2118
		799	GR2 20	21	799	8563	826.386	17.8202	1	2.30904e+06	5.18656e+06	1.54084e+06	2.50809e+07	1.11583e+07	2.25286e+07	9.44474e+06	2.3442e+07	8.72314e+06	1	1.27608	1	6.50342	6.61018	0.0527714	4.60467	5.69263	0.145525	1	1.25827	1	5.06594	4.82517	0.0366623	3.7036	3.51487	0.0388316	2.81589e+06	1.42651e+07	1.04289e+07	5.06594	62.9137	32.3335	31.9905	0	799	2	2	1650.76	2240
		799	GR2 20	21	799	8563	826.386	17.8202	1	2.30904e+06	5.18656e+06	1.54084e+06	2.50809e+07	1.11583e+07	2.25286e+07	9.44474e+06	2.3442e+07	8.72314e+06	1	1.27608	1	6.50342	6.61018	0.0527714	4.60467	5.69263	0.145525	1	1.25827	1	5.06594	4.82517	0.0366623	3.7036	3.51487	0.0388316	2.81589e+06	1.42651e+07	1.04289e+07	5.06594	62.9137	32.3335	31.9905	0	799	2	2	1650.76	2248
		799	GR2 40	21	799	8563	826.386	17.8202	1	2.30904e+06	5.18656e+06	1.54084e+06	2.50809e+07	1.11583e+07	2.25286e+07	9.44474e+06	2.3442e+07	8.72314e+06	1	1.27608	1	6.50342	6.61018	0.0527714	4.60467	5.69263	0.145525	1	1.25827	1	5.06594	4.82517	0.0366623	3.7036	3.51487	0.0388316	2.81589e+06	1.42651e+07	1.04289e+07	5.06594	62.9137	32.3335	31.9905	0	799	2	2	1650.76	2204
		799	GR2 40	21	799	8563	826.386	17.8202	1	2.30904e+06	5.18656e+06	1.54084e+06	2.50809e+07	1.11583e+07	2.25286e+07	9.44474e+06	2.3442e+07	8.72314e+06	1	1.27608	1	6.50342	6.61018	0.0527714	4.60467	5.69263	0.145525	1	1.25827	1	5.06594	4.82517	0.0366623	3.7036	3.51487	0.0388316	2.81589e+06	1.42651e+07	1.04289e+07	5.06594	62.9137	32.3335	31.9905	0	799	2	2	1650.76	2221
		799	GR2 40	21	799	8563	826.386	17.8202	1	2.30904e+06	5.18656e+06	1.54084e+06	2.50809e+07	1.11583e+07	2.25286e+07	9.44474e+06	2.3442e+07	8.72314e+06	1	1.27608	1	6.50342	6.61018	0.0527714	4.60467	5.69263	0.145525	1	1.25827	1	5.06594	4.82517	0.0366623	3.7036	3.51487	0.0388316	2.81589e+06	1.42651e+07	1.04289e+07	5.06594	62.9137	32.3335	31.9905	0	799	2	2	1650.76	2195
		799	GR2 40	21	799	8563	826.386	17.8202	1	2.30904e+06	5.18656e+06	1.54084e+06	2.50809e+07	1.11583e+07	2.25286e+07	9.44474e+06	2.3442e+07	8.72314e+06	1	1.27608	1	6.50342	6.61018	0.0527714	4.60467	5.69263	0.145525	1	1.25827	1	5.06594	4.82517	0.0366623	3.7036	3.51487	0.0388316	2.81589e+06	1.42651e+07	1.04289e+07	5.06594	62.9137	32.3335	31.9905	0	799	2	2	1650.76	2228
		799	GR2 42	21	799	8563	826.386	17.8202	1	2.30904e+06	5.18656e+06	1.54084e+06	2.50809e+07	1.11583e+07	2.25286e+07	9.44474e+06	2.3442e+07	8.72314e+06	1	1.27608	1	6.50342	6.61018	0.0527714	4.60467	5.69263	0.145525	1	1.25827	1	5.06594	4.82517	0.0366623	3.7036	3.51487	0.0388316	2.81589e+06	1.42651e+07	1.04289e+07	5.06594	62.9137	32.3335	31.9905	0	799	2	2	1650.76	2004
		799	GR2 42	21	799	8563	826.386	17.8202	1	2.30904e+06	5.18656e+06	1.54084e+06	2.50809e+07	1.11583e+07	2.25286e+07	9.44474e+06	2.3442e+07	8.72314e+06	1	1.27608	1	6.50342	6.61018	0.0527714	4.60467	5.69263	0.145525	1	1.25827	1	5.06594	4.82517	0.0366623	3.7036	3.51487	0.0388316	2.81589e+06	1.42651e+07	1.04289e+07	5.06594	62.9137	32.3335	31.9905	0	799	2	2	1650.76	2014
		799	GR2 42	21	799	8563	826.386	17.8202	1	2.30904e+06	5.18656e+06	1.54084e+06	2.50809e+07	1.11583e+07	2.25286e+07	9.44474e+06	2.3442e+07	8.72314e+06	1	1.27608	1	6.50342	6.61018	0.0527714	4.60467	5.69263	0.145525	1	1.25827	1	5.06594	4.82517	0.0366623	3.7036	3.51487	0.0388316	2.81589e+06	1.42651e+07	1.04289e+07	5.06594	62.9137	32.3335	31.9905	0	799	2	2	1650.76	2033
		799	GR2 42	21	799	8563	826.386	17.8202	1	2.30904e+06	5.18656e+06	1.54084e+06	2.50809e+07	1.11583e+07	2.25286e+07	9.44474e+06	2.3442e+07	8.72314e+06	1	1.27608	1	6.50342	6.61018	0.0527714	4.60467	5.69263	0.145525	1	1.25827	1	5.06594	4.82517	0.0366623	3.7036	3.51487	0.0388316	2.81589e+06	1.42651e+07	1.04289e+07	5.06594	62.9137	32.3335	31.9905	0	799	2	2	1650.76	2022
		799	GR3 40	21	799	8563	826.386	17.8202	1	2.30904e+06	5.18656e+06	1.54084e+06	2.50809e+07	1.11583e+07	2.25286e+07	9.44474e+06	2.3442e+07	8.72314e+06	1	1.27608	1	6.50342	6.61018	0.0527714	4.60467	5.69263	0.145525	1	1.25827	1	5.06594	4.82517	0.0366623	3.7036	3.51487	0.0388316	2.81589e+06	1.42651e+07	1.04289e+07	5.06594	62.9137	32.3335	31.9905	0	799	2	2	1650.76	2234
		799	GR3 42	21	799	8563	826.386	17.8202	1	2.30904e+06	5.18656e+06	1.54084e+06	2.50809e+07	1.11583e+07	2.25286e+07	9.44474e+06	2.3442e+07	8.72314e+06	1	1.27608	1	6.50342	6.61018	0.0527714	4.60467	5.69263	0.145525	1	1.25827	1	5.06594	4.82517	0.0366623	3.7036	3.51487	0.0388316	2.81589e+06	1.42651e+07	1.04289e+07	5.06594	62.9137	32.3335	31.9905	0	799	2	2	1650.76	2274
		799	GR3 42	21	799	8563	826.386	17.8202	1	2.30904e+06	5.18656e+06	1.54084e+06	2.50809e+07	1.11583e+07	2.25286e+07	9.44474e+06	2.3442e+07	8.72314e+06	1	1.27608	1	6.50342	6.61018	0.0527714	4.60467	5.69263	0.145525	1	1.25827	1	5.06594	4.82517	0.0366623	3.7036	3.51487	0.0388316	2.81589e+06	1.42651e+07	1.04289e+07	5.06594	62.9137	32.3335	31.9905	0	799	2	2	1650.76	2281
		13722	GR3 40	3	13722	8563	826.888	17.0188	1	1.5979e+06	4.26034e+06	1.65103e+06	1.80877e+07	8.73483e+06	1.7242e+07	7.10142e+06	1.89559e+07	7.74195e+06	1	1.21614	1	5.86801	5.63483	0.0457463	4.501	5.40041	0.144584	1	1.1966	1	4.60094	4.08872	0.0277485	3.64719	3.32998	0.0380611	2.32622e+06	1.07028e+07	8.48416e+06	4.60094	59.8301	29.0372	31.4726	1	799	2	2	1650.76	2227
	LLEYIGTK	1	12	1	1.59558	1	9.48843	1.26996	0.0773608	6.11015	1.31773	0.100498	0	24.0267
		Hits: 12 Items
		FRAMEID	RAWFILE	MS2	FrameID1	CompID	MZ	Time	GoodID	II GR1 20	II GR2 20	II GR3 20	II GR1 40	II GR3 40	II GR2 40	II GR1 42	II GR2 42	II GR3 42	Ratio 20	StdDev 20	PValue 20	Ratio 40	StdDev 40	PValue 40	Ratio 42	StdDev 42	PValue 42	Ratio 2(0)	StdDev 2(0)	PValue 2(0)	Ratio 4(0)	StdDev 4(0)	PValue 4(0)	Ratio 4(2)	StdDev 4(2)	PValue 4(2)	Avg 20	Avg 40	Avg 42	MaxChange	CV 20	CV 40	CV 42	PRElement	PRRoot	PRSize	Charge	CompMW	MS2Scan
		14257	GR1 40	16	14257	2592	468.777	33.599	1	619219	1.07473e+07	1.28444e+07	4.35755e+07	1.11269e+08	1.22522e+08	2.66813e+07	6.34785e+07	7.38993e+07	1	1.62013	1	11.4563	14.5718	0.0725821	6.77626	8.563	0.0743079	1	1.59558	1	9.48843	12.0499	0.0773608	6.11015	8.05155	0.100498	7.27134e+06	6.89936e+07	4.4429e+07	9.48843	79.779	47.2166	51.9944	0	14257	1	2	935.54	4994
		14257	GR1 40	16	14257	2592	468.777	33.599	1	619219	1.07473e+07	1.28444e+07	4.35755e+07	1.11269e+08	1.22522e+08	2.66813e+07	6.34785e+07	7.38993e+07	1	1.62013	1	11.4563	14.5718	0.0725821	6.77626	8.563	0.0743079	1	1.59558	1	9.48843	12.0499	0.0773608	6.11015	8.05155	0.100498	7.27134e+06	6.89936e+07	4.4429e+07	9.48843	79.779	47.2166	51.9944	0	14257	1	2	935.54	4985
		14257	GR1 42	16	14257	2592	468.777	33.599	1	619219	1.07473e+07	1.28444e+07	4.35755e+07	1.11269e+08	1.22522e+08	2.66813e+07	6.34785e+07	7.38993e+07	1	1.62013	1	11.4563	14.5718	0.0725821	6.77626	8.563	0.0743079	1	1.59558	1	9.48843	12.0499	0.0773608	6.11015	8.05155	0.100498	7.27134e+06	6.89936e+07	4.4429e+07	9.48843	79.779	47.2166	51.9944	0	14257	1	2	935.54	4930
		14257	GR1 42	16	14257	2592	468.777	33.599	1	619219	1.07473e+07	1.28444e+07	4.35755e+07	1.11269e+08	1.22522e+08	2.66813e+07	6.34785e+07	7.38993e+07	1	1.62013	1	11.4563	14.5718	0.0725821	6.77626	8.563	0.0743079	1	1.59558	1	9.48843	12.0499	0.0773608	6.11015	8.05155	0.100498	7.27134e+06	6.89936e+07	4.4429e+07	9.48843	79.779	47.2166	51.9944	0	14257	1	2	935.54	4939
		14257	GR2 40	16	14257	2592	468.777	33.599	1	619219	1.07473e+07	1.28444e+07	4.35755e+07	1.11269e+08	1.22522e+08	2.66813e+07	6.34785e+07	7.38993e+07	1	1.62013	1	11.4563	14.5718	0.0725821	6.77626	8.563	0.0743079	1	1.59558	1	9.48843	12.0499	0.0773608	6.11015	8.05155	0.100498	7.27134e+06	6.89936e+07	4.4429e+07	9.48843	79.779	47.2166	51.9944	0	14257	1	2	935.54	4918
		14257	GR2 42	16	14257	2592	468.777	33.599	1	619219	1.07473e+07	1.28444e+07	4.35755e+07	1.11269e+08	1.22522e+08	2.66813e+07	6.34785e+07	7.38993e+07	1	1.62013	1	11.4563	14.5718	0.0725821	6.77626	8.563	0.0743079	1	1.59558	1	9.48843	12.0499	0.0773608	6.11015	8.05155	0.100498	7.27134e+06	6.89936e+07	4.4429e+07	9.48843	79.779	47.2166	51.9944	0	14257	1	2	935.54	4399
		14257	GR2 42	16	14257	2592	468.777	33.599	1	619219	1.07473e+07	1.28444e+07	4.35755e+07	1.11269e+08	1.22522e+08	2.66813e+07	6.34785e+07	7.38993e+07	1	1.62013	1	11.4563	14.5718	0.0725821	6.77626	8.563	0.0743079	1	1.59558	1	9.48843	12.0499	0.0773608	6.11015	8.05155	0.100498	7.27134e+06	6.89936e+07	4.4429e+07	9.48843	79.779	47.2166	51.9944	0	14257	1	2	935.54	4408
		14257	GR3 20	16	14257	2592	468.777	33.599	1	619219	1.07473e+07	1.28444e+07	4.35755e+07	1.11269e+08	1.22522e+08	2.66813e+07	6.34785e+07	7.38993e+07	1	1.62013	1	11.4563	14.5718	0.0725821	6.77626	8.563	0.0743079	1	1.59558	1	9.48843	12.0499	0.0773608	6.11015	8.05155	0.100498	7.27134e+06	6.89936e+07	4.4429e+07	9.48843	79.779	47.2166	51.9944	0	14257	1	2	935.54	4845
		14257	GR3 40	16	14257	2592	468.777	33.599	1	619219	1.07473e+07	1.28444e+07	4.35755e+07	1.11269e+08	1.22522e+08	2.66813e+07	6.34785e+07	7.38993e+07	1	1.62013	1	11.4563	14.5718	0.0725821	6.77626	8.563	0.0743079	1	1.59558	1	9.48843	12.0499	0.0773608	6.11015	8.05155	0.100498	7.27134e+06	6.89936e+07	4.4429e+07	9.48843	79.779	47.2166	51.9944	0	14257	1	2	935.54	5137
		14257	GR3 40	16	14257	2592	468.777	33.599	1	619219	1.07473e+07	1.28444e+07	4.35755e+07	1.11269e+08	1.22522e+08	2.66813e+07	6.34785e+07	7.38993e+07	1	1.62013	1	11.4563	14.5718	0.0725821	6.77626	8.563	0.0743079	1	1.59558	1	9.48843	12.0499	0.0773608	6.11015	8.05155	0.100498	7.27134e+06	6.89936e+07	4.4429e+07	9.48843	79.779	47.2166	51.9944	0	14257	1	2	935.54	5116
		14257	GR3 42	16	14257	2592	468.777	33.599	1	619219	1.07473e+07	1.28444e+07	4.35755e+07	1.11269e+08	1.22522e+08	2.66813e+07	6.34785e+07	7.38993e+07	1	1.62013	1	11.4563	14.5718	0.0725821	6.77626	8.563	0.0743079	1	1.59558	1	9.48843	12.0499	0.0773608	6.11015	8.05155	0.100498	7.27134e+06	6.89936e+07	4.4429e+07	9.48843	79.779	47.2166	51.9944	0	14257	1	2	935.54	4864
		14257	GR3 42	16	14257	2592	468.777	33.599	1	619219	1.07473e+07	1.28444e+07	4.35755e+07	1.11269e+08	1.22522e+08	2.66813e+07	6.34785e+07	7.38993e+07	1	1.62013	1	11.4563	14.5718	0.0725821	6.77626	8.563	0.0743079	1	1.59558	1	9.48843	12.0499	0.0773608	6.11015	8.05155	0.100498	7.27134e+06	6.89936e+07	4.4429e+07	9.48843	79.779	47.2166	51.9944	0	14257	1	2	935.54	4871
	QANVTLIDPK	1	7	1	2.72535	1	6.89314	1.5129	0.00493351	5.34791	1.63619	0.0198328	0	43.4829
		Hits: 7 Items
		FRAMEID	RAWFILE	MS2	FrameID1	CompID	MZ	Time	GoodID	II GR1 20	II GR2 20	II GR3 20	II GR1 40	II GR3 40	II GR2 40	II GR1 42	II GR2 42	II GR3 42	Ratio 20	StdDev 20	PValue 20	Ratio 40	StdDev 40	PValue 40	Ratio 42	StdDev 42	PValue 42	Ratio 2(0)	StdDev 2(0)	PValue 2(0)	Ratio 4(0)	StdDev 4(0)	PValue 4(0)	Ratio 4(2)	StdDev 4(2)	PValue 4(2)	Avg 20	Avg 40	Avg 42	MaxChange	CV 20	CV 40	CV 42	PRElement	PRRoot	PRSize	Charge	CompMW	MS2Scan
		17510	GR1 40	7	17510	3586	549.811	26.6108	1	819120	1.07869e+07	945799	3.22798e+07	3.07278e+07	4.57191e+07	1.5384e+07	3.73705e+07	2.64598e+07	1	2.73364	1	8.66223	13.81	0.00726865	6.31098	11.2535	0.0528497	1	2.72535	1	6.89314	10.4287	0.00493351	5.34791	8.75019	0.0198328	3.86756e+06	2.66597e+07	2.06834e+07	6.89314	136.267	15.0231	27.3516	1	21502	2	2	1096.6	3740
		17510	GR1 40	7	17510	3586	549.811	26.6108	1	819120	1.07869e+07	945799	3.22798e+07	3.07278e+07	4.57191e+07	1.5384e+07	3.73705e+07	2.64598e+07	1	2.73364	1	8.66223	13.81	0.00726865	6.31098	11.2535	0.0528497	1	2.72535	1	6.89314	10.4287	0.00493351	5.34791	8.75019	0.0198328	3.86756e+06	2.66597e+07	2.06834e+07	6.89314	136.267	15.0231	27.3516	1	21502	2	2	1096.6	3752
		17510	GR1 42	7	17510	3586	549.811	26.6108	1	819120	1.07869e+07	945799	3.22798e+07	3.07278e+07	4.57191e+07	1.5384e+07	3.73705e+07	2.64598e+07	1	2.73364	1	8.66223	13.81	0.00726865	6.31098	11.2535	0.0528497	1	2.72535	1	6.89314	10.4287	0.00493351	5.34791	8.75019	0.0198328	3.86756e+06	2.66597e+07	2.06834e+07	6.89314	136.267	15.0231	27.3516	1	21502	2	2	1096.6	3726
		17510	GR1 42	7	17510	3586	549.811	26.6108	1	819120	1.07869e+07	945799	3.22798e+07	3.07278e+07	4.57191e+07	1.5384e+07	3.73705e+07	2.64598e+07	1	2.73364	1	8.66223	13.81	0.00726865	6.31098	11.2535	0.0528497	1	2.72535	1	6.89314	10.4287	0.00493351	5.34791	8.75019	0.0198328	3.86756e+06	2.66597e+07	2.06834e+07	6.89314	136.267	15.0231	27.3516	1	21502	2	2	1096.6	3735
		17510	GR2 40	7	17510	3586	549.811	26.6108	1	819120	1.07869e+07	945799	3.22798e+07	3.07278e+07	4.57191e+07	1.5384e+07	3.73705e+07	2.64598e+07	1	2.73364	1	8.66223	13.81	0.00726865	6.31098	11.2535	0.0528497	1	2.72535	1	6.89314	10.4287	0.00493351	5.34791	8.75019	0.0198328	3.86756e+06	2.66597e+07	2.06834e+07	6.89314	136.267	15.0231	27.3516	1	21502	2	2	1096.6	3813
		17510	GR3 40	7	17510	3586	549.811	26.6108	1	819120	1.07869e+07	945799	3.22798e+07	3.07278e+07	4.57191e+07	1.5384e+07	3.73705e+07	2.64598e+07	1	2.73364	1	8.66223	13.81	0.00726865	6.31098	11.2535	0.0528497	1	2.72535	1	6.89314	10.4287	0.00493351	5.34791	8.75019	0.0198328	3.86756e+06	2.66597e+07	2.06834e+07	6.89314	136.267	15.0231	27.3516	1	21502	2	2	1096.6	4009
		17510	GR3 42	7	17510	3586	549.811	26.6108	1	819120	1.07869e+07	945799	3.22798e+07	3.07278e+07	4.57191e+07	1.5384e+07	3.73705e+07	2.64598e+07	1	2.73364	1	8.66223	13.81	0.00726865	6.31098	11.2535	0.0528497	1	2.72535	1	6.89314	10.4287	0.00493351	5.34791	8.75019	0.0198328	3.86756e+06	2.66597e+07	2.06834e+07	6.89314	136.267	15.0231	27.3516	1	21502	2	2	1096.6	3856
	QGMYASAHAQVVAK+Oxidation(3)	1	2	1	1.85564	1	39.2348	1.53735	0.109196	10.4825	1.72797	0.187966	0	14.6
		Hits: 2 Items
		FRAMEID	RAWFILE	MS2	FrameID1	CompID	MZ	Time	GoodID	II GR1 20	II GR2 20	II GR3 20	II GR1 40	II GR3 40	II GR2 40	II GR1 42	II GR2 42	II GR3 42	Ratio 20	StdDev 20	PValue 20	Ratio 40	StdDev 40	PValue 40	Ratio 42	StdDev 42	PValue 42	Ratio 2(0)	StdDev 2(0)	PValue 2(0)	Ratio 4(0)	StdDev 4(0)	PValue 4(0)	Ratio 4(2)	StdDev 4(2)	PValue 4(2)	Avg 20	Avg 40	Avg 42	MaxChange	CV 20	CV 40	CV 42	PRElement	PRRoot	PRSize	Charge	CompMW	MS2Scan
		16820	GR1 40	5	16820	21319	492.913	9.24896	1	4285.84	37480.6	13697.2	514747	1.36843e+06	724317	87426.6	182523	360906	1	1.85073	1	47.0127	67.568	0.0801224	11.3742	18.0349	0.137105	1	1.85564	1	39.2348	60.3178	0.109196	10.4825	18.1135	0.187966	16965.4	665637	177841	39.2348	92.7819	60.9533	80.0155	0	16820	1	3	1475.72	834
		16820	GR1 42	5	16820	21319	492.913	9.24896	1	4285.84	37480.6	13697.2	514747	1.36843e+06	724317	87426.6	182523	360906	1	1.85073	1	47.0127	67.568	0.0801224	11.3742	18.0349	0.137105	1	1.85564	1	39.2348	60.3178	0.109196	10.4825	18.1135	0.187966	16965.4	665637	177841	39.2348	92.7819	60.9533	80.0155	0	16820	1	3	1475.72	895
	SNIFAIGDITDVQEIK	1	16	1	1.88036	1	18.5238	1.65314	0.147653	14.3497	1.66544	0.155353	0	77.7375
		Hits: 16 Items
		FRAMEID	RAWFILE	MS2	FrameID1	CompID	MZ	Time	GoodID	II GR1 20	II GR2 20	II GR3 20	II GR1 40	II GR3 40	II GR2 40	II GR1 42	II GR2 42	II GR3 42	Ratio 20	StdDev 20	PValue 20	Ratio 40	StdDev 40	PValue 40	Ratio 42	StdDev 42	PValue 42	Ratio 2(0)	StdDev 2(0)	PValue 2(0)	Ratio 4(0)	StdDev 4(0)	PValue 4(0)	Ratio 4(2)	StdDev 4(2)	PValue 4(2)	Avg 20	Avg 40	Avg 42	MaxChange	CV 20	CV 40	CV 42	PRElement	PRRoot	PRSize	Charge	CompMW	MS2Scan
		7793	GR1 20	16	7793	4434	881.966	92.843	1	3.71399e+06	1.76317e+06	272903	8.10713e+07	1.18978e+07	5.07834e+07	3.75176e+07	6.67829e+07	4.85695e+06	1	1.80068	1	25.0002	40.6002	0.148045	18.9837	33.2543	0.193431	1	1.88036	1	18.5238	30.6224	0.147653	14.3497	23.8987	0.155353	1.86016e+06	3.44573e+07	2.66929e+07	18.5238	94.0179	71.2962	72.5264	0	7793	2	2	1761.92	15210
		7793	GR1 40	16	7793	4434	881.966	92.843	1	3.71399e+06	1.76317e+06	272903	8.10713e+07	1.18978e+07	5.07834e+07	3.75176e+07	6.67829e+07	4.85695e+06	1	1.80068	1	25.0002	40.6002	0.148045	18.9837	33.2543	0.193431	1	1.88036	1	18.5238	30.6224	0.147653	14.3497	23.8987	0.155353	1.86016e+06	3.44573e+07	2.66929e+07	18.5238	94.0179	71.2962	72.5264	0	7793	2	2	1761.92	15771
		7793	GR1 40	16	7793	4434	881.966	92.843	1	3.71399e+06	1.76317e+06	272903	8.10713e+07	1.18978e+07	5.07834e+07	3.75176e+07	6.67829e+07	4.85695e+06	1	1.80068	1	25.0002	40.6002	0.148045	18.9837	33.2543	0.193431	1	1.88036	1	18.5238	30.6224	0.147653	14.3497	23.8987	0.155353	1.86016e+06	3.44573e+07	2.66929e+07	18.5238	94.0179	71.2962	72.5264	0	7793	2	2	1761.92	15777
		7793	GR1 42	16	7793	4434	881.966	92.843	1	3.71399e+06	1.76317e+06	272903	8.10713e+07	1.18978e+07	5.07834e+07	3.75176e+07	6.67829e+07	4.85695e+06	1	1.80068	1	25.0002	40.6002	0.148045	18.9837	33.2543	0.193431	1	1.88036	1	18.5238	30.6224	0.147653	14.3497	23.8987	0.155353	1.86016e+06	3.44573e+07	2.66929e+07	18.5238	94.0179	71.2962	72.5264	0	7793	2	2	1761.92	15241
		7793	GR1 42	16	7793	4434	881.966	92.843	1	3.71399e+06	1.76317e+06	272903	8.10713e+07	1.18978e+07	5.07834e+07	3.75176e+07	6.67829e+07	4.85695e+06	1	1.80068	1	25.0002	40.6002	0.148045	18.9837	33.2543	0.193431	1	1.88036	1	18.5238	30.6224	0.147653	14.3497	23.8987	0.155353	1.86016e+06	3.44573e+07	2.66929e+07	18.5238	94.0179	71.2962	72.5264	0	7793	2	2	1761.92	15250
		7793	GR1 42	16	7793	4434	881.966	92.843	1	3.71399e+06	1.76317e+06	272903	8.10713e+07	1.18978e+07	5.07834e+07	3.75176e+07	6.67829e+07	4.85695e+06	1	1.80068	1	25.0002	40.6002	0.148045	18.9837	33.2543	0.193431	1	1.88036	1	18.5238	30.6224	0.147653	14.3497	23.8987	0.155353	1.86016e+06	3.44573e+07	2.66929e+07	18.5238	94.0179	71.2962	72.5264	0	7793	2	2	1761.92	15278
		7793	GR1 42	16	7793	4434	881.966	92.843	1	3.71399e+06	1.76317e+06	272903	8.10713e+07	1.18978e+07	5.07834e+07	3.75176e+07	6.67829e+07	4.85695e+06	1	1.80068	1	25.0002	40.6002	0.148045	18.9837	33.2543	0.193431	1	1.88036	1	18.5238	30.6224	0.147653	14.3497	23.8987	0.155353	1.86016e+06	3.44573e+07	2.66929e+07	18.5238	94.0179	71.2962	72.5264	0	7793	2	2	1761.92	15292
		7793	GR2 40	16	7793	4434	881.966	92.843	1	3.71399e+06	1.76317e+06	272903	8.10713e+07	1.18978e+07	5.07834e+07	3.75176e+07	6.67829e+07	4.85695e+06	1	1.80068	1	25.0002	40.6002	0.148045	18.9837	33.2543	0.193431	1	1.88036	1	18.5238	30.6224	0.147653	14.3497	23.8987	0.155353	1.86016e+06	3.44573e+07	2.66929e+07	18.5238	94.0179	71.2962	72.5264	0	7793	2	2	1761.92	15694
		7793	GR2 40	16	7793	4434	881.966	92.843	1	3.71399e+06	1.76317e+06	272903	8.10713e+07	1.18978e+07	5.07834e+07	3.75176e+07	6.67829e+07	4.85695e+06	1	1.80068	1	25.0002	40.6002	0.148045	18.9837	33.2543	0.193431	1	1.88036	1	18.5238	30.6224	0.147653	14.3497	23.8987	0.155353	1.86016e+06	3.44573e+07	2.66929e+07	18.5238	94.0179	71.2962	72.5264	0	7793	2	2	1761.92	15703
		7793	GR2 40	16	7793	4434	881.966	92.843	1	3.71399e+06	1.76317e+06	272903	8.10713e+07	1.18978e+07	5.07834e+07	3.75176e+07	6.67829e+07	4.85695e+06	1	1.80068	1	25.0002	40.6002	0.148045	18.9837	33.2543	0.193431	1	1.88036	1	18.5238	30.6224	0.147653	14.3497	23.8987	0.155353	1.86016e+06	3.44573e+07	2.66929e+07	18.5238	94.0179	71.2962	72.5264	0	7793	2	2	1761.92	16010
		7793	GR2 40	16	7793	4434	881.966	92.843	1	3.71399e+06	1.76317e+06	272903	8.10713e+07	1.18978e+07	5.07834e+07	3.75176e+07	6.67829e+07	4.85695e+06	1	1.80068	1	25.0002	40.6002	0.148045	18.9837	33.2543	0.193431	1	1.88036	1	18.5238	30.6224	0.147653	14.3497	23.8987	0.155353	1.86016e+06	3.44573e+07	2.66929e+07	18.5238	94.0179	71.2962	72.5264	0	7793	2	2	1761.92	15951
		7793	GR2 40	16	7793	4434	881.966	92.843	1	3.71399e+06	1.76317e+06	272903	8.10713e+07	1.18978e+07	5.07834e+07	3.75176e+07	6.67829e+07	4.85695e+06	1	1.80068	1	25.0002	40.6002	0.148045	18.9837	33.2543	0.193431	1	1.88036	1	18.5238	30.6224	0.147653	14.3497	23.8987	0.155353	1.86016e+06	3.44573e+07	2.66929e+07	18.5238	94.0179	71.2962	72.5264	0	7793	2	2	1761.92	15962
		7793	GR2 42	16	7793	4434	881.966	92.843	1	3.71399e+06	1.76317e+06	272903	8.10713e+07	1.18978e+07	5.07834e+07	3.75176e+07	6.67829e+07	4.85695e+06	1	1.80068	1	25.0002	40.6002	0.148045	18.9837	33.2543	0.193431	1	1.88036	1	18.5238	30.6224	0.147653	14.3497	23.8987	0.155353	1.86016e+06	3.44573e+07	2.66929e+07	18.5238	94.0179	71.2962	72.5264	0	7793	2	2	1761.92	15357
		7793	GR2 42	16	7793	4434	881.966	92.843	1	3.71399e+06	1.76317e+06	272903	8.10713e+07	1.18978e+07	5.07834e+07	3.75176e+07	6.67829e+07	4.85695e+06	1	1.80068	1	25.0002	40.6002	0.148045	18.9837	33.2543	0.193431	1	1.88036	1	18.5238	30.6224	0.147653	14.3497	23.8987	0.155353	1.86016e+06	3.44573e+07	2.66929e+07	18.5238	94.0179	71.2962	72.5264	0	7793	2	2	1761.92	15403
		7793	GR2 42	16	7793	4434	881.966	92.843	1	3.71399e+06	1.76317e+06	272903	8.10713e+07	1.18978e+07	5.07834e+07	3.75176e+07	6.67829e+07	4.85695e+06	1	1.80068	1	25.0002	40.6002	0.148045	18.9837	33.2543	0.193431	1	1.88036	1	18.5238	30.6224	0.147653	14.3497	23.8987	0.155353	1.86016e+06	3.44573e+07	2.66929e+07	18.5238	94.0179	71.2962	72.5264	0	7793	2	2	1761.92	15414
		7793	GR2 42	16	7793	4434	881.966	92.843	1	3.71399e+06	1.76317e+06	272903	8.10713e+07	1.18978e+07	5.07834e+07	3.75176e+07	6.67829e+07	4.85695e+06	1	1.80068	1	25.0002	40.6002	0.148045	18.9837	33.2543	0.193431	1	1.88036	1	18.5238	30.6224	0.147653	14.3497	23.8987	0.155353	1.86016e+06	3.44573e+07	2.66929e+07	18.5238	94.0179	71.2962	72.5264	0	7793	2	2	1761.92	15377
	VVILGGGVAGANLAK	1	9	1	1.1959	1	18.7106	1.21276	0.11616	13.2883	1.10967	0.0875825	0	70.8222
		Hits: 9 Items
		FRAMEID	RAWFILE	MS2	FrameID1	CompID	MZ	Time	GoodID	II GR1 20	II GR2 20	II GR3 20	II GR1 40	II GR3 40	II GR2 40	II GR1 42	II GR2 42	II GR3 42	Ratio 20	StdDev 20	PValue 20	Ratio 40	StdDev 40	PValue 40	Ratio 42	StdDev 42	PValue 42	Ratio 2(0)	StdDev 2(0)	PValue 2(0)	Ratio 4(0)	StdDev 4(0)	PValue 4(0)	Ratio 4(2)	StdDev 4(2)	PValue 4(2)	Avg 20	Avg 40	Avg 42	MaxChange	CV 20	CV 40	CV 42	PRElement	PRRoot	PRSize	Charge	CompMW	MS2Scan
		18522	GR1 40	9	18522	3693	669.91	50.9555	1	2.29515e+06	1.14816e+06	4.51809e+06	2.51642e+07	5.36914e+07	1.09177e+08	1.45241e+07	6.47465e+07	4.69545e+07	1	1.29125	1	23.6181	31.3465	0.13517	15.8546	19.8315	0.114833	1	1.1959	1	18.7106	22.6915	0.11616	13.2883	14.7457	0.0875825	2.44059e+06	4.56649e+07	3.24314e+07	18.7106	59.7948	61.4812	51.1723	0	18522	1	2	1337.8	8339
		18522	GR1 40	9	18522	3693	669.91	50.9555	1	2.29515e+06	1.14816e+06	4.51809e+06	2.51642e+07	5.36914e+07	1.09177e+08	1.45241e+07	6.47465e+07	4.69545e+07	1	1.29125	1	23.6181	31.3465	0.13517	15.8546	19.8315	0.114833	1	1.1959	1	18.7106	22.6915	0.11616	13.2883	14.7457	0.0875825	2.44059e+06	4.56649e+07	3.24314e+07	18.7106	59.7948	61.4812	51.1723	0	18522	1	2	1337.8	8347
		18522	GR2 40	9	18522	3693	669.91	50.9555	1	2.29515e+06	1.14816e+06	4.51809e+06	2.51642e+07	5.36914e+07	1.09177e+08	1.45241e+07	6.47465e+07	4.69545e+07	1	1.29125	1	23.6181	31.3465	0.13517	15.8546	19.8315	0.114833	1	1.1959	1	18.7106	22.6915	0.11616	13.2883	14.7457	0.0875825	2.44059e+06	4.56649e+07	3.24314e+07	18.7106	59.7948	61.4812	51.1723	0	18522	1	2	1337.8	8261
		18522	GR2 40	9	18522	3693	669.91	50.9555	1	2.29515e+06	1.14816e+06	4.51809e+06	2.51642e+07	5.36914e+07	1.09177e+08	1.45241e+07	6.47465e+07	4.69545e+07	1	1.29125	1	23.6181	31.3465	0.13517	15.8546	19.8315	0.114833	1	1.1959	1	18.7106	22.6915	0.11616	13.2883	14.7457	0.0875825	2.44059e+06	4.56649e+07	3.24314e+07	18.7106	59.7948	61.4812	51.1723	0	18522	1	2	1337.8	8253
		18522	GR2 40	9	18522	3693	669.91	50.9555	1	2.29515e+06	1.14816e+06	4.51809e+06	2.51642e+07	5.36914e+07	1.09177e+08	1.45241e+07	6.47465e+07	4.69545e+07	1	1.29125	1	23.6181	31.3465	0.13517	15.8546	19.8315	0.114833	1	1.1959	1	18.7106	22.6915	0.11616	13.2883	14.7457	0.0875825	2.44059e+06	4.56649e+07	3.24314e+07	18.7106	59.7948	61.4812	51.1723	0	18522	1	2	1337.8	8330
		18522	GR2 40	9	18522	3693	669.91	50.9555	1	2.29515e+06	1.14816e+06	4.51809e+06	2.51642e+07	5.36914e+07	1.09177e+08	1.45241e+07	6.47465e+07	4.69545e+07	1	1.29125	1	23.6181	31.3465	0.13517	15.8546	19.8315	0.114833	1	1.1959	1	18.7106	22.6915	0.11616	13.2883	14.7457	0.0875825	2.44059e+06	4.56649e+07	3.24314e+07	18.7106	59.7948	61.4812	51.1723	0	18522	1	2	1337.8	8321
		18522	GR2 42	9	18522	3693	669.91	50.9555	1	2.29515e+06	1.14816e+06	4.51809e+06	2.51642e+07	5.36914e+07	1.09177e+08	1.45241e+07	6.47465e+07	4.69545e+07	1	1.29125	1	23.6181	31.3465	0.13517	15.8546	19.8315	0.114833	1	1.1959	1	18.7106	22.6915	0.11616	13.2883	14.7457	0.0875825	2.44059e+06	4.56649e+07	3.24314e+07	18.7106	59.7948	61.4812	51.1723	0	18522	1	2	1337.8	7651
		18522	GR2 42	9	18522	3693	669.91	50.9555	1	2.29515e+06	1.14816e+06	4.51809e+06	2.51642e+07	5.36914e+07	1.09177e+08	1.45241e+07	6.47465e+07	4.69545e+07	1	1.29125	1	23.6181	31.3465	0.13517	15.8546	19.8315	0.114833	1	1.1959	1	18.7106	22.6915	0.11616	13.2883	14.7457	0.0875825	2.44059e+06	4.56649e+07	3.24314e+07	18.7106	59.7948	61.4812	51.1723	0	18522	1	2	1337.8	7638
		18522	GR3 40	9	18522	3693	669.91	50.9555	1	2.29515e+06	1.14816e+06	4.51809e+06	2.51642e+07	5.36914e+07	1.09177e+08	1.45241e+07	6.47465e+07	4.69545e+07	1	1.29125	1	23.6181	31.3465	0.13517	15.8546	19.8315	0.114833	1	1.1959	1	18.7106	22.6915	0.11616	13.2883	14.7457	0.0875825	2.44059e+06	4.56649e+07	3.24314e+07	18.7106	59.7948	61.4812	51.1723	0	18522	1	2	1337.8	8874
Glyma03g31670.1	AT3G04610.1 RNA binding KH domain containing protein	2	3	28	1	0.125686	1	0.672348	0.171787	0.00252556	0.893871	0.15919	0.0272314
	M.P.s: 2 Items
	M.P.	Frames	Hits	Ratio 2(0)	StdDev 2(0)	PValue 2(0)	Ratio 4(0)	StdDev 4(0)	PValue 4(0)	Ratio 4(2)	StdDev 4(2)	PValue 4(2)	OtherAssignments	AvgIonScore
	ILDGPPGISER	2	17	1	0.192063	1	0.68405	0.243403	0.0205849	0.542586	0.306791	0.00539849	0	40.5006
		Hits: 17 Items
		FRAMEID	RAWFILE	MS2	FrameID1	CompID	MZ	Time	GoodID	II GR1 20	II GR2 20	II GR3 20	II GR1 40	II GR3 40	II GR2 40	II GR1 42	II GR2 42	II GR3 42	Ratio 20	StdDev 20	PValue 20	Ratio 40	StdDev 40	PValue 40	Ratio 42	StdDev 42	PValue 42	Ratio 2(0)	StdDev 2(0)	PValue 2(0)	Ratio 4(0)	StdDev 4(0)	PValue 4(0)	Ratio 4(2)	StdDev 4(2)	PValue 4(2)	Avg 20	Avg 40	Avg 42	MaxChange	CV 20	CV 40	CV 42	PRElement	PRRoot	PRSize	Charge	CompMW	MS2Scan
		2077	GR1 20	25	2077	2363	577.314	31.52	1	7.26535e+07	5.35898e+07	7.9303e+07	7.04113e+07	5.63159e+07	4.48719e+07	4.07821e+07	4.24916e+07	4.87477e+07	1	0.389596	1	0.834844	0.349338	0.348947	0.642295	0.186323	0.0749921	1	0.394827	1	0.668841	0.301039	0.093523	0.572785	0.27223	0.0457191	6.39115e+07	4.27466e+07	3.66076e+07	1.74585	19.7413	25.2677	27.786	0	2077	3	2	1152.61	4474
		2077	GR1 20	25	2077	2363	577.314	31.52	1	7.26535e+07	5.35898e+07	7.9303e+07	7.04113e+07	5.63159e+07	4.48719e+07	4.07821e+07	4.24916e+07	4.87477e+07	1	0.389596	1	0.834844	0.349338	0.348947	0.642295	0.186323	0.0749921	1	0.394827	1	0.668841	0.301039	0.093523	0.572785	0.27223	0.0457191	6.39115e+07	4.27466e+07	3.66076e+07	1.74585	19.7413	25.2677	27.786	0	2077	3	2	1152.61	4480
		2077	GR1 20	25	2077	2363	577.314	31.52	1	7.26535e+07	5.35898e+07	7.9303e+07	7.04113e+07	5.63159e+07	4.48719e+07	4.07821e+07	4.24916e+07	4.87477e+07	1	0.389596	1	0.834844	0.349338	0.348947	0.642295	0.186323	0.0749921	1	0.394827	1	0.668841	0.301039	0.093523	0.572785	0.27223	0.0457191	6.39115e+07	4.27466e+07	3.66076e+07	1.74585	19.7413	25.2677	27.786	0	2077	3	2	1152.61	4484
		2077	GR1 20	25	2077	2363	577.314	31.52	1	7.26535e+07	5.35898e+07	7.9303e+07	7.04113e+07	5.63159e+07	4.48719e+07	4.07821e+07	4.24916e+07	4.87477e+07	1	0.389596	1	0.834844	0.349338	0.348947	0.642295	0.186323	0.0749921	1	0.394827	1	0.668841	0.301039	0.093523	0.572785	0.27223	0.0457191	6.39115e+07	4.27466e+07	3.66076e+07	1.74585	19.7413	25.2677	27.786	0	2077	3	2	1152.61	4486
		2077	GR1 40	25	2077	2363	577.314	31.52	1	7.26535e+07	5.35898e+07	7.9303e+07	7.04113e+07	5.63159e+07	4.48719e+07	4.07821e+07	4.24916e+07	4.87477e+07	1	0.389596	1	0.834844	0.349338	0.348947	0.642295	0.186323	0.0749921	1	0.394827	1	0.668841	0.301039	0.093523	0.572785	0.27223	0.0457191	6.39115e+07	4.27466e+07	3.66076e+07	1.74585	19.7413	25.2677	27.786	0	2077	3	2	1152.61	4685
		2077	GR1 40	25	2077	2363	577.314	31.52	1	7.26535e+07	5.35898e+07	7.9303e+07	7.04113e+07	5.63159e+07	4.48719e+07	4.07821e+07	4.24916e+07	4.87477e+07	1	0.389596	1	0.834844	0.349338	0.348947	0.642295	0.186323	0.0749921	1	0.394827	1	0.668841	0.301039	0.093523	0.572785	0.27223	0.0457191	6.39115e+07	4.27466e+07	3.66076e+07	1.74585	19.7413	25.2677	27.786	0	2077	3	2	1152.61	4698
		2077	GR2 20	25	2077	2363	577.314	31.52	1	7.26535e+07	5.35898e+07	7.9303e+07	7.04113e+07	5.63159e+07	4.48719e+07	4.07821e+07	4.24916e+07	4.87477e+07	1	0.389596	1	0.834844	0.349338	0.348947	0.642295	0.186323	0.0749921	1	0.394827	1	0.668841	0.301039	0.093523	0.572785	0.27223	0.0457191	6.39115e+07	4.27466e+07	3.66076e+07	1.74585	19.7413	25.2677	27.786	0	2077	3	2	1152.61	4557
		2077	GR2 20	25	2077	2363	577.314	31.52	1	7.26535e+07	5.35898e+07	7.9303e+07	7.04113e+07	5.63159e+07	4.48719e+07	4.07821e+07	4.24916e+07	4.87477e+07	1	0.389596	1	0.834844	0.349338	0.348947	0.642295	0.186323	0.0749921	1	0.394827	1	0.668841	0.301039	0.093523	0.572785	0.27223	0.0457191	6.39115e+07	4.27466e+07	3.66076e+07	1.74585	19.7413	25.2677	27.786	0	2077	3	2	1152.61	4553
		2077	GR2 40	25	2077	2363	577.314	31.52	1	7.26535e+07	5.35898e+07	7.9303e+07	7.04113e+07	5.63159e+07	4.48719e+07	4.07821e+07	4.24916e+07	4.87477e+07	1	0.389596	1	0.834844	0.349338	0.348947	0.642295	0.186323	0.0749921	1	0.394827	1	0.668841	0.301039	0.093523	0.572785	0.27223	0.0457191	6.39115e+07	4.27466e+07	3.66076e+07	1.74585	19.7413	25.2677	27.786	0	2077	3	2	1152.61	4583
		2077	GR2 40	25	2077	2363	577.314	31.52	1	7.26535e+07	5.35898e+07	7.9303e+07	7.04113e+07	5.63159e+07	4.48719e+07	4.07821e+07	4.24916e+07	4.87477e+07	1	0.389596	1	0.834844	0.349338	0.348947	0.642295	0.186323	0.0749921	1	0.394827	1	0.668841	0.301039	0.093523	0.572785	0.27223	0.0457191	6.39115e+07	4.27466e+07	3.66076e+07	1.74585	19.7413	25.2677	27.786	0	2077	3	2	1152.61	4587
		2077	GR2 42	25	2077	2363	577.314	31.52	1	7.26535e+07	5.35898e+07	7.9303e+07	7.04113e+07	5.63159e+07	4.48719e+07	4.07821e+07	4.24916e+07	4.87477e+07	1	0.389596	1	0.834844	0.349338	0.348947	0.642295	0.186323	0.0749921	1	0.394827	1	0.668841	0.301039	0.093523	0.572785	0.27223	0.0457191	6.39115e+07	4.27466e+07	3.66076e+07	1.74585	19.7413	25.2677	27.786	0	2077	3	2	1152.61	4098
		2077	GR2 42	25	2077	2363	577.314	31.52	1	7.26535e+07	5.35898e+07	7.9303e+07	7.04113e+07	5.63159e+07	4.48719e+07	4.07821e+07	4.24916e+07	4.87477e+07	1	0.389596	1	0.834844	0.349338	0.348947	0.642295	0.186323	0.0749921	1	0.394827	1	0.668841	0.301039	0.093523	0.572785	0.27223	0.0457191	6.39115e+07	4.27466e+07	3.66076e+07	1.74585	19.7413	25.2677	27.786	0	2077	3	2	1152.61	4085
		2077	GR3 40	25	2077	2363	577.314	31.52	1	7.26535e+07	5.35898e+07	7.9303e+07	7.04113e+07	5.63159e+07	4.48719e+07	4.07821e+07	4.24916e+07	4.87477e+07	1	0.389596	1	0.834844	0.349338	0.348947	0.642295	0.186323	0.0749921	1	0.394827	1	0.668841	0.301039	0.093523	0.572785	0.27223	0.0457191	6.39115e+07	4.27466e+07	3.66076e+07	1.74585	19.7413	25.2677	27.786	0	2077	3	2	1152.61	4830
		2077	GR3 40	25	2077	2363	577.314	31.52	1	7.26535e+07	5.35898e+07	7.9303e+07	7.04113e+07	5.63159e+07	4.48719e+07	4.07821e+07	4.24916e+07	4.87477e+07	1	0.389596	1	0.834844	0.349338	0.348947	0.642295	0.186323	0.0749921	1	0.394827	1	0.668841	0.301039	0.093523	0.572785	0.27223	0.0457191	6.39115e+07	4.27466e+07	3.66076e+07	1.74585	19.7413	25.2677	27.786	0	2077	3	2	1152.61	4816
		2077	GR3 42	25	2077	2363	577.314	31.52	1	7.26535e+07	5.35898e+07	7.9303e+07	7.04113e+07	5.63159e+07	4.48719e+07	4.07821e+07	4.24916e+07	4.87477e+07	1	0.389596	1	0.834844	0.349338	0.348947	0.642295	0.186323	0.0749921	1	0.394827	1	0.668841	0.301039	0.093523	0.572785	0.27223	0.0457191	6.39115e+07	4.27466e+07	3.66076e+07	1.74585	19.7413	25.2677	27.786	0	2077	3	2	1152.61	4508
		2077	GR3 42	25	2077	2363	577.314	31.52	1	7.26535e+07	5.35898e+07	7.9303e+07	7.04113e+07	5.63159e+07	4.48719e+07	4.07821e+07	4.24916e+07	4.87477e+07	1	0.389596	1	0.834844	0.349338	0.348947	0.642295	0.186323	0.0749921	1	0.394827	1	0.668841	0.301039	0.093523	0.572785	0.27223	0.0457191	6.39115e+07	4.27466e+07	3.66076e+07	1.74585	19.7413	25.2677	27.786	0	2077	3	2	1152.61	4499
		9935	GR2 40	2	9935	2363	577.813	32.5094	1	4.13282e+07	4.41925e+07	5.62398e+07	3.86464e+07	4.41583e+07	3.85007e+07	2.46048e+07	2.65607e+07	3.11929e+07	1	0.334919	1	0.855707	0.211548	0.272041	0.580968	0.168891	0.0341165	1	0.219825	1	0.690336	0.19976	0.0323677	0.521014	0.209284	0.014153	4.38291e+07	3.02568e+07	2.28355e+07	1.91934	10.9913	17.9454	29.1774	1	2077	3	2	1152.61	4648
	LLVADTQAGSLIGK	1	11	1	0.166219	1	0.660735	0.242485	0.0133351	1.0233	0.186222	0.779557	0	89.6209
		Hits: 11 Items
		FRAMEID	RAWFILE	MS2	FrameID1	CompID	MZ	Time	GoodID	II GR1 20	II GR2 20	II GR3 20	II GR1 40	II GR3 40	II GR2 40	II GR1 42	II GR2 42	II GR3 42	Ratio 20	StdDev 20	PValue 20	Ratio 40	StdDev 40	PValue 40	Ratio 42	StdDev 42	PValue 42	Ratio 2(0)	StdDev 2(0)	PValue 2(0)	Ratio 4(0)	StdDev 4(0)	PValue 4(0)	Ratio 4(2)	StdDev 4(2)	PValue 4(2)	Avg 20	Avg 40	Avg 42	MaxChange	CV 20	CV 40	CV 42	PRElement	PRRoot	PRSize	Charge	CompMW	MS2Scan
		11053	GR1 42	12	11053	956	693.406	54.1329	1	1.24657e+08	1.15708e+08	1.39714e+08	1.148e+08	7.7279e+07	1.27276e+08	1.21565e+08	1.87837e+08	1.42926e+08	1	0.191519	1	0.840234	0.285862	0.313959	1.19009	0.380959	0.344305	1	0.166219	1	0.660735	0.160219	0.0133351	1.0233	0.190561	0.779557	1.18033e+08	7.79885e+07	1.20783e+08	1.54873	8.31096	15.9376	10.3112	0	11053	1	2	692.398	8613
		11053	GR1 42	12	11053	956	693.406	54.1329	1	1.24657e+08	1.15708e+08	1.39714e+08	1.148e+08	7.7279e+07	1.27276e+08	1.21565e+08	1.87837e+08	1.42926e+08	1	0.191519	1	0.840234	0.285862	0.313959	1.19009	0.380959	0.344305	1	0.166219	1	0.660735	0.160219	0.0133351	1.0233	0.190561	0.779557	1.18033e+08	7.79885e+07	1.20783e+08	1.54873	8.31096	15.9376	10.3112	0	11053	1	2	692.398	8603
		11053	GR2 20	12	11053	956	693.406	54.1329	1	1.24657e+08	1.15708e+08	1.39714e+08	1.148e+08	7.7279e+07	1.27276e+08	1.21565e+08	1.87837e+08	1.42926e+08	1	0.191519	1	0.840234	0.285862	0.313959	1.19009	0.380959	0.344305	1	0.166219	1	0.660735	0.160219	0.0133351	1.0233	0.190561	0.779557	1.18033e+08	7.79885e+07	1.20783e+08	1.54873	8.31096	15.9376	10.3112	0	11053	1	2	692.398	8748
		11053	GR2 42	12	11053	956	693.406	54.1329	1	1.24657e+08	1.15708e+08	1.39714e+08	1.148e+08	7.7279e+07	1.27276e+08	1.21565e+08	1.87837e+08	1.42926e+08	1	0.191519	1	0.840234	0.285862	0.313959	1.19009	0.380959	0.344305	1	0.166219	1	0.660735	0.160219	0.0133351	1.0233	0.190561	0.779557	1.18033e+08	7.79885e+07	1.20783e+08	1.54873	8.31096	15.9376	10.3112	0	11053	1	2	692.398	8163
		11053	GR2 42	12	11053	956	693.406	54.1329	1	1.24657e+08	1.15708e+08	1.39714e+08	1.148e+08	7.7279e+07	1.27276e+08	1.21565e+08	1.87837e+08	1.42926e+08	1	0.191519	1	0.840234	0.285862	0.313959	1.19009	0.380959	0.344305	1	0.166219	1	0.660735	0.160219	0.0133351	1.0233	0.190561	0.779557	1.18033e+08	7.79885e+07	1.20783e+08	1.54873	8.31096	15.9376	10.3112	0	11053	1	2	692.398	8172
		11053	GR3 20	12	11053	956	693.406	54.1329	1	1.24657e+08	1.15708e+08	1.39714e+08	1.148e+08	7.7279e+07	1.27276e+08	1.21565e+08	1.87837e+08	1.42926e+08	1	0.191519	1	0.840234	0.285862	0.313959	1.19009	0.380959	0.344305	1	0.166219	1	0.660735	0.160219	0.0133351	1.0233	0.190561	0.779557	1.18033e+08	7.79885e+07	1.20783e+08	1.54873	8.31096	15.9376	10.3112	0	11053	1	2	692.398	8593
		11053	GR3 20	12	11053	956	693.406	54.1329	1	1.24657e+08	1.15708e+08	1.39714e+08	1.148e+08	7.7279e+07	1.27276e+08	1.21565e+08	1.87837e+08	1.42926e+08	1	0.191519	1	0.840234	0.285862	0.313959	1.19009	0.380959	0.344305	1	0.166219	1	0.660735	0.160219	0.0133351	1.0233	0.190561	0.779557	1.18033e+08	7.79885e+07	1.20783e+08	1.54873	8.31096	15.9376	10.3112	0	11053	1	2	692.398	8583
		11053	GR3 40	12	11053	956	693.406	54.1329	1	1.24657e+08	1.15708e+08	1.39714e+08	1.148e+08	7.7279e+07	1.27276e+08	1.21565e+08	1.87837e+08	1.42926e+08	1	0.191519	1	0.840234	0.285862	0.313959	1.19009	0.380959	0.344305	1	0.166219	1	0.660735	0.160219	0.0133351	1.0233	0.190561	0.779557	1.18033e+08	7.79885e+07	1.20783e+08	1.54873	8.31096	15.9376	10.3112	0	11053	1	2	692.398	9008
		11053	GR3 40	12	11053	956	693.406	54.1329	1	1.24657e+08	1.15708e+08	1.39714e+08	1.148e+08	7.7279e+07	1.27276e+08	1.21565e+08	1.87837e+08	1.42926e+08	1	0.191519	1	0.840234	0.285862	0.313959	1.19009	0.380959	0.344305	1	0.166219	1	0.660735	0.160219	0.0133351	1.0233	0.190561	0.779557	1.18033e+08	7.79885e+07	1.20783e+08	1.54873	8.31096	15.9376	10.3112	0	11053	1	2	692.398	8999
		11053	GR3 42	12	11053	956	693.406	54.1329	1	1.24657e+08	1.15708e+08	1.39714e+08	1.148e+08	7.7279e+07	1.27276e+08	1.21565e+08	1.87837e+08	1.42926e+08	1	0.191519	1	0.840234	0.285862	0.313959	1.19009	0.380959	0.344305	1	0.166219	1	0.660735	0.160219	0.0133351	1.0233	0.190561	0.779557	1.18033e+08	7.79885e+07	1.20783e+08	1.54873	8.31096	15.9376	10.3112	0	11053	1	2	692.398	8543
		11053	GR3 42	12	11053	956	693.406	54.1329	1	1.24657e+08	1.15708e+08	1.39714e+08	1.148e+08	7.7279e+07	1.27276e+08	1.21565e+08	1.87837e+08	1.42926e+08	1	0.191519	1	0.840234	0.285862	0.313959	1.19009	0.380959	0.344305	1	0.166219	1	0.660735	0.160219	0.0133351	1.0233	0.190561	0.779557	1.18033e+08	7.79885e+07	1.20783e+08	1.54873	8.31096	15.9376	10.3112	0	11053	1	2	692.398	8554
Glyma04g07841.1	AT4G31120.1 SHK1 binding protein 1	2	2	6	1	0.120701	1	0.607856	0.270267	0.0323781	0.695525	0.178275	0.0197248
	M.P.s: 2 Items
	M.P.	Frames	Hits	Ratio 2(0)	StdDev 2(0)	PValue 2(0)	Ratio 4(0)	StdDev 4(0)	PValue 4(0)	Ratio 4(2)	StdDev 4(2)	PValue 4(2)	OtherAssignments	AvgIonScore
	ISSWIDLDSEDETLR	1	4	1	0.501796	1	1.13806	0.676353	0.69067	0.787057	0.506283	0.318036	0	97.45
		Hits: 4 Items
		FRAMEID	RAWFILE	MS2	FrameID1	CompID	MZ	Time	GoodID	II GR1 20	II GR2 20	II GR3 20	II GR1 40	II GR3 40	II GR2 40	II GR1 42	II GR2 42	II GR3 42	Ratio 20	StdDev 20	PValue 20	Ratio 40	StdDev 40	PValue 40	Ratio 42	StdDev 42	PValue 42	Ratio 2(0)	StdDev 2(0)	PValue 2(0)	Ratio 4(0)	StdDev 4(0)	PValue 4(0)	Ratio 4(2)	StdDev 4(2)	PValue 4(2)	Avg 20	Avg 40	Avg 42	MaxChange	CV 20	CV 40	CV 42	PRElement	PRRoot	PRSize	Charge	CompMW	MS2Scan
		16022	GR2 40	5	16022	9229	889.924	74.5966	1	8.2717e+06	7.51077e+06	1.28153e+07	1.88961e+07	6.50357e+06	1.61438e+07	6.92745e+06	1.46399e+07	5.79331e+06	1	0.601775	1	1.45269	1.11975	0.376754	0.956743	0.792845	0.906035	1	0.501796	1	1.13806	0.76973	0.69067	0.787057	0.398473	0.318036	8.8182e+06	1.00356e+07	6.94042e+06	1.44597	25.0898	42.5455	25.5385	1	16025	2	2	1777.83	12958
		16022	GR2 40	5	16022	9229	889.924	74.5966	1	8.2717e+06	7.51077e+06	1.28153e+07	1.88961e+07	6.50357e+06	1.61438e+07	6.92745e+06	1.46399e+07	5.79331e+06	1	0.601775	1	1.45269	1.11975	0.376754	0.956743	0.792845	0.906035	1	0.501796	1	1.13806	0.76973	0.69067	0.787057	0.398473	0.318036	8.8182e+06	1.00356e+07	6.94042e+06	1.44597	25.0898	42.5455	25.5385	1	16025	2	2	1777.83	12952
		16022	GR2 42	5	16022	9229	889.924	74.5966	1	8.2717e+06	7.51077e+06	1.28153e+07	1.88961e+07	6.50357e+06	1.61438e+07	6.92745e+06	1.46399e+07	5.79331e+06	1	0.601775	1	1.45269	1.11975	0.376754	0.956743	0.792845	0.906035	1	0.501796	1	1.13806	0.76973	0.69067	0.787057	0.398473	0.318036	8.8182e+06	1.00356e+07	6.94042e+06	1.44597	25.0898	42.5455	25.5385	1	16025	2	2	1777.83	12401
		16022	GR2 42	5	16022	9229	889.924	74.5966	1	8.2717e+06	7.51077e+06	1.28153e+07	1.88961e+07	6.50357e+06	1.61438e+07	6.92745e+06	1.46399e+07	5.79331e+06	1	0.601775	1	1.45269	1.11975	0.376754	0.956743	0.792845	0.906035	1	0.501796	1	1.13806	0.76973	0.69067	0.787057	0.398473	0.318036	8.8182e+06	1.00356e+07	6.94042e+06	1.44597	25.0898	42.5455	25.5385	1	16025	2	2	1777.83	12412
	VPLVKPDDDSMDAK	1	2	1	0.124352	1	0.507109	0.294828	0.00748237	0.682569	0.190474	0.00905389	0	20.97
		Hits: 2 Items
		FRAMEID	RAWFILE	MS2	FrameID1	CompID	MZ	Time	GoodID	II GR1 20	II GR2 20	II GR3 20	II GR1 40	II GR3 40	II GR2 40	II GR1 42	II GR2 42	II GR3 42	Ratio 20	StdDev 20	PValue 20	Ratio 40	StdDev 40	PValue 40	Ratio 42	StdDev 42	PValue 42	Ratio 2(0)	StdDev 2(0)	PValue 2(0)	Ratio 4(0)	StdDev 4(0)	PValue 4(0)	Ratio 4(2)	StdDev 4(2)	PValue 4(2)	Avg 20	Avg 40	Avg 42	MaxChange	CV 20	CV 40	CV 42	PRElement	PRRoot	PRSize	Charge	CompMW	MS2Scan
		995	GR2 42	18	995	4393	510.59	20.097	1	3.24709e+07	3.90033e+07	3.67633e+07	2.13086e+07	2.60929e+07	2.06383e+07	2.69153e+07	3.21243e+07	2.56125e+07	1	0.184014	1	0.628616	0.140285	0.00670025	0.782095	0.16746	0.046656	1	0.124352	1	0.507109	0.14951	0.00748237	0.682569	0.130012	0.00905389	3.358e+07	1.70287e+07	2.29207e+07	1.97196	6.21761	23.2652	12.8298	0	995	1	3	1528.75	2547
		995	GR2 42	18	995	4393	510.59	20.097	1	3.24709e+07	3.90033e+07	3.67633e+07	2.13086e+07	2.60929e+07	2.06383e+07	2.69153e+07	3.21243e+07	2.56125e+07	1	0.184014	1	0.628616	0.140285	0.00670025	0.782095	0.16746	0.046656	1	0.124352	1	0.507109	0.14951	0.00748237	0.682569	0.130012	0.00905389	3.358e+07	1.70287e+07	2.29207e+07	1.97196	6.21761	23.2652	12.8298	0	995	1	3	1528.75	2536
Glyma13g42320.1	AT1G55020.1 lipoxygenase 1	7	10	50	1	0.124469	1	0.48744	0.140417	0.00338166	0.688795	0.142139	0.0241983
	M.P.s: 7 Items
	M.P.	Frames	Hits	Ratio 2(0)	StdDev 2(0)	PValue 2(0)	Ratio 4(0)	StdDev 4(0)	PValue 4(0)	Ratio 4(2)	StdDev 4(2)	PValue 4(2)	OtherAssignments	AvgIonScore
	EGVESTIWLLAK	1	2	1	1.42166	1	0.549358	1.17512	0.390608	1.84068	1.56025	0.46301	0	47.875
		Hits: 2 Items
		FRAMEID	RAWFILE	MS2	FrameID1	CompID	MZ	Time	GoodID	II GR1 20	II GR2 20	II GR3 20	II GR1 40	II GR3 40	II GR2 40	II GR1 42	II GR2 42	II GR3 42	Ratio 20	StdDev 20	PValue 20	Ratio 40	StdDev 40	PValue 40	Ratio 42	StdDev 42	PValue 42	Ratio 2(0)	StdDev 2(0)	PValue 2(0)	Ratio 4(0)	StdDev 4(0)	PValue 4(0)	Ratio 4(2)	StdDev 4(2)	PValue 4(2)	Avg 20	Avg 40	Avg 42	MaxChange	CV 20	CV 40	CV 42	PRElement	PRRoot	PRSize	Charge	CompMW	MS2Scan
		16446	GR3 20	3	16446	12880	673.37	87.532	1	2.14538e+06	2.51468e+06	7.84817e+06	2.02305e+06	1.90897e+06	4.68561e+06	7.48701e+06	2.11844e+07	1.1185e+06	1	1.53079	1	0.688956	0.904163	0.573746	2.38162	4.28213	0.437016	1	1.42166	1	0.549358	0.645559	0.390608	1.84068	2.87192	0.46301	3.78564e+06	2.07967e+06	6.96814e+06	3.35059	71.0832	46.4283	84.942	0	16446	1	2	1344.73	15200
		16446	GR3 20	3	16446	12880	673.37	87.532	1	2.14538e+06	2.51468e+06	7.84817e+06	2.02305e+06	1.90897e+06	4.68561e+06	7.48701e+06	2.11844e+07	1.1185e+06	1	1.53079	1	0.688956	0.904163	0.573746	2.38162	4.28213	0.437016	1	1.42166	1	0.549358	0.645559	0.390608	1.84068	2.87192	0.46301	3.78564e+06	2.07967e+06	6.96814e+06	3.35059	71.0832	46.4283	84.942	0	16446	1	2	1344.73	15217
	ITADSLDLDGYTMDEALGSR	2	7	1	1.39816	1	0.471003	1.67987	0.564632	0.929507	1.67106	0.99146	0	103.469
		Hits: 7 Items
		FRAMEID	RAWFILE	MS2	FrameID1	CompID	MZ	Time	GoodID	II GR1 20	II GR2 20	II GR3 20	II GR1 40	II GR3 40	II GR2 40	II GR1 42	II GR2 42	II GR3 42	Ratio 20	StdDev 20	PValue 20	Ratio 40	StdDev 40	PValue 40	Ratio 42	StdDev 42	PValue 42	Ratio 2(0)	StdDev 2(0)	PValue 2(0)	Ratio 4(0)	StdDev 4(0)	PValue 4(0)	Ratio 4(2)	StdDev 4(2)	PValue 4(2)	Avg 20	Avg 40	Avg 42	MaxChange	CV 20	CV 40	CV 42	PRElement	PRRoot	PRSize	Charge	CompMW	MS2Scan
		12629	GR2 40	3	12629	12228	1072.49	83.0617	1	3.78222e+06	794811	1.36658e+07	2.36016e+06	118070	1.04554e+07	1.90317e+06	2.40239e+07	321993	1	2.21557	1	0.708971	1.67963	0.741918	1.43887	3.77313	0.776391	1	2.11709	1	0.541221	1.2414	0.566043	1.0109	2.50132	0.992085	5.50506e+06	2.97945e+06	5.56508e+06	1.86782	105.854	123.515	141.58	1	16291	2	2	2142.98	14345
		12629	GR3 20	3	12629	12228	1072.49	83.0617	1	3.78222e+06	794811	1.36658e+07	2.36016e+06	118070	1.04554e+07	1.90317e+06	2.40239e+07	321993	1	2.21557	1	0.708971	1.67963	0.741918	1.43887	3.77313	0.776391	1	2.11709	1	0.541221	1.2414	0.566043	1.0109	2.50132	0.992085	5.50506e+06	2.97945e+06	5.56508e+06	1.86782	105.854	123.515	141.58	1	16291	2	2	2142.98	14231
		16291	GR2 40	5	16291	12228	1072	82.9253	1	4.53675e+06	793960	1.18057e+07	645917	0	8.25378e+06	2.3407e+06	1.85518e+07	0	1	1.96045	1	0.519345	1.31267	0.548467	1.21919	2.96381	0.86262	1	1.86197	1	0.389763	0.961609	0.402265	0.861249	1.95148	0.879149	5.21185e+06	2.03139e+06	4.4887e+06	2.56566	93.0987	153.618	133.488	0	16291	2	2	2142.98	14333
		16291	GR2 40	5	16291	12228	1072	82.9253	1	4.53675e+06	793960	1.18057e+07	645917	0	8.25378e+06	2.3407e+06	1.85518e+07	0	1	1.96045	1	0.519345	1.31267	0.548467	1.21919	2.96381	0.86262	1	1.86197	1	0.389763	0.961609	0.402265	0.861249	1.95148	0.879149	5.21185e+06	2.03139e+06	4.4887e+06	2.56566	93.0987	153.618	133.488	0	16291	2	2	2142.98	14323
		16291	GR2 42	5	16291	12228	1072	82.9253	1	4.53675e+06	793960	1.18057e+07	645917	0	8.25378e+06	2.3407e+06	1.85518e+07	0	1	1.96045	1	0.519345	1.31267	0.548467	1.21919	2.96381	0.86262	1	1.86197	1	0.389763	0.961609	0.402265	0.861249	1.95148	0.879149	5.21185e+06	2.03139e+06	4.4887e+06	2.56566	93.0987	153.618	133.488	0	16291	2	2	2142.98	13886
		16291	GR2 42	5	16291	12228	1072	82.9253	1	4.53675e+06	793960	1.18057e+07	645917	0	8.25378e+06	2.3407e+06	1.85518e+07	0	1	1.96045	1	0.519345	1.31267	0.548467	1.21919	2.96381	0.86262	1	1.86197	1	0.389763	0.961609	0.402265	0.861249	1.95148	0.879149	5.21185e+06	2.03139e+06	4.4887e+06	2.56566	93.0987	153.618	133.488	0	16291	2	2	2142.98	13874
		16291	GR3 20	5	16291	12228	1072	82.9253	1	4.53675e+06	793960	1.18057e+07	645917	0	8.25378e+06	2.3407e+06	1.85518e+07	0	1	1.96045	1	0.519345	1.31267	0.548467	1.21919	2.96381	0.86262	1	1.86197	1	0.389763	0.961609	0.402265	0.861249	1.95148	0.879149	5.21185e+06	2.03139e+06	4.4887e+06	2.56566	93.0987	153.618	133.488	0	16291	2	2	2142.98	14237
	IYDYDVYNDLGNPDK	3	19	1	0.305299	1	0.497259	0.25941	0.0148435	0.544235	0.275998	0.0761713	0	71.0411
		Hits: 19 Items
		FRAMEID	RAWFILE	MS2	FrameID1	CompID	MZ	Time	GoodID	II GR1 20	II GR2 20	II GR3 20	II GR1 40	II GR3 40	II GR2 40	II GR1 42	II GR2 42	II GR3 42	Ratio 20	StdDev 20	PValue 20	Ratio 40	StdDev 40	PValue 40	Ratio 42	StdDev 42	PValue 42	Ratio 2(0)	StdDev 2(0)	PValue 2(0)	Ratio 4(0)	StdDev 4(0)	PValue 4(0)	Ratio 4(2)	StdDev 4(2)	PValue 4(2)	Avg 20	Avg 40	Avg 42	MaxChange	CV 20	CV 40	CV 42	PRElement	PRRoot	PRSize	Charge	CompMW	MS2Scan
		4588	GR1 20	17	4588	3670	902.406	57.5239	1	3.37927e+07	4.64986e+07	6.6382e+07	2.42007e+07	2.92372e+07	3.19104e+07	3.22089e+07	3.2092e+07	2.79953e+07	1	0.671937	1	0.581894	0.275569	0.157838	0.629263	0.260495	0.193925	1	0.55032	1	0.470161	0.202768	0.0706836	0.562362	0.272147	0.0942754	4.4995e+07	2.11549e+07	2.53035e+07	2.12693	27.516	15.6113	20.8777	0	4588	2	2	1802.8	9223
		4588	GR1 20	17	4588	3670	902.406	57.5239	1	3.37927e+07	4.64986e+07	6.6382e+07	2.42007e+07	2.92372e+07	3.19104e+07	3.22089e+07	3.2092e+07	2.79953e+07	1	0.671937	1	0.581894	0.275569	0.157838	0.629263	0.260495	0.193925	1	0.55032	1	0.470161	0.202768	0.0706836	0.562362	0.272147	0.0942754	4.4995e+07	2.11549e+07	2.53035e+07	2.12693	27.516	15.6113	20.8777	0	4588	2	2	1802.8	9230
		4588	GR1 40	17	4588	3670	902.406	57.5239	1	3.37927e+07	4.64986e+07	6.6382e+07	2.42007e+07	2.92372e+07	3.19104e+07	3.22089e+07	3.2092e+07	2.79953e+07	1	0.671937	1	0.581894	0.275569	0.157838	0.629263	0.260495	0.193925	1	0.55032	1	0.470161	0.202768	0.0706836	0.562362	0.272147	0.0942754	4.4995e+07	2.11549e+07	2.53035e+07	2.12693	27.516	15.6113	20.8777	0	4588	2	2	1802.8	9551
		4588	GR1 40	17	4588	3670	902.406	57.5239	1	3.37927e+07	4.64986e+07	6.6382e+07	2.42007e+07	2.92372e+07	3.19104e+07	3.22089e+07	3.2092e+07	2.79953e+07	1	0.671937	1	0.581894	0.275569	0.157838	0.629263	0.260495	0.193925	1	0.55032	1	0.470161	0.202768	0.0706836	0.562362	0.272147	0.0942754	4.4995e+07	2.11549e+07	2.53035e+07	2.12693	27.516	15.6113	20.8777	0	4588	2	2	1802.8	9561
		4588	GR1 42	17	4588	3670	902.406	57.5239	1	3.37927e+07	4.64986e+07	6.6382e+07	2.42007e+07	2.92372e+07	3.19104e+07	3.22089e+07	3.2092e+07	2.79953e+07	1	0.671937	1	0.581894	0.275569	0.157838	0.629263	0.260495	0.193925	1	0.55032	1	0.470161	0.202768	0.0706836	0.562362	0.272147	0.0942754	4.4995e+07	2.11549e+07	2.53035e+07	2.12693	27.516	15.6113	20.8777	0	4588	2	2	1802.8	9267
		4588	GR1 42	17	4588	3670	902.406	57.5239	1	3.37927e+07	4.64986e+07	6.6382e+07	2.42007e+07	2.92372e+07	3.19104e+07	3.22089e+07	3.2092e+07	2.79953e+07	1	0.671937	1	0.581894	0.275569	0.157838	0.629263	0.260495	0.193925	1	0.55032	1	0.470161	0.202768	0.0706836	0.562362	0.272147	0.0942754	4.4995e+07	2.11549e+07	2.53035e+07	2.12693	27.516	15.6113	20.8777	0	4588	2	2	1802.8	9296
		4588	GR1 42	17	4588	3670	902.406	57.5239	1	3.37927e+07	4.64986e+07	6.6382e+07	2.42007e+07	2.92372e+07	3.19104e+07	3.22089e+07	3.2092e+07	2.79953e+07	1	0.671937	1	0.581894	0.275569	0.157838	0.629263	0.260495	0.193925	1	0.55032	1	0.470161	0.202768	0.0706836	0.562362	0.272147	0.0942754	4.4995e+07	2.11549e+07	2.53035e+07	2.12693	27.516	15.6113	20.8777	0	4588	2	2	1802.8	9259
		4588	GR2 20	17	4588	3670	902.406	57.5239	1	3.37927e+07	4.64986e+07	6.6382e+07	2.42007e+07	2.92372e+07	3.19104e+07	3.22089e+07	3.2092e+07	2.79953e+07	1	0.671937	1	0.581894	0.275569	0.157838	0.629263	0.260495	0.193925	1	0.55032	1	0.470161	0.202768	0.0706836	0.562362	0.272147	0.0942754	4.4995e+07	2.11549e+07	2.53035e+07	2.12693	27.516	15.6113	20.8777	0	4588	2	2	1802.8	9244
		4588	GR2 20	17	4588	3670	902.406	57.5239	1	3.37927e+07	4.64986e+07	6.6382e+07	2.42007e+07	2.92372e+07	3.19104e+07	3.22089e+07	3.2092e+07	2.79953e+07	1	0.671937	1	0.581894	0.275569	0.157838	0.629263	0.260495	0.193925	1	0.55032	1	0.470161	0.202768	0.0706836	0.562362	0.272147	0.0942754	4.4995e+07	2.11549e+07	2.53035e+07	2.12693	27.516	15.6113	20.8777	0	4588	2	2	1802.8	9278
		4588	GR2 20	17	4588	3670	902.406	57.5239	1	3.37927e+07	4.64986e+07	6.6382e+07	2.42007e+07	2.92372e+07	3.19104e+07	3.22089e+07	3.2092e+07	2.79953e+07	1	0.671937	1	0.581894	0.275569	0.157838	0.629263	0.260495	0.193925	1	0.55032	1	0.470161	0.202768	0.0706836	0.562362	0.272147	0.0942754	4.4995e+07	2.11549e+07	2.53035e+07	2.12693	27.516	15.6113	20.8777	0	4588	2	2	1802.8	9238
		4588	GR2 20	17	4588	3670	902.406	57.5239	1	3.37927e+07	4.64986e+07	6.6382e+07	2.42007e+07	2.92372e+07	3.19104e+07	3.22089e+07	3.2092e+07	2.79953e+07	1	0.671937	1	0.581894	0.275569	0.157838	0.629263	0.260495	0.193925	1	0.55032	1	0.470161	0.202768	0.0706836	0.562362	0.272147	0.0942754	4.4995e+07	2.11549e+07	2.53035e+07	2.12693	27.516	15.6113	20.8777	0	4588	2	2	1802.8	9608
		4588	GR2 40	17	4588	3670	902.406	57.5239	1	3.37927e+07	4.64986e+07	6.6382e+07	2.42007e+07	2.92372e+07	3.19104e+07	3.22089e+07	3.2092e+07	2.79953e+07	1	0.671937	1	0.581894	0.275569	0.157838	0.629263	0.260495	0.193925	1	0.55032	1	0.470161	0.202768	0.0706836	0.562362	0.272147	0.0942754	4.4995e+07	2.11549e+07	2.53035e+07	2.12693	27.516	15.6113	20.8777	0	4588	2	2	1802.8	9493
		4588	GR2 40	17	4588	3670	902.406	57.5239	1	3.37927e+07	4.64986e+07	6.6382e+07	2.42007e+07	2.92372e+07	3.19104e+07	3.22089e+07	3.2092e+07	2.79953e+07	1	0.671937	1	0.581894	0.275569	0.157838	0.629263	0.260495	0.193925	1	0.55032	1	0.470161	0.202768	0.0706836	0.562362	0.272147	0.0942754	4.4995e+07	2.11549e+07	2.53035e+07	2.12693	27.516	15.6113	20.8777	0	4588	2	2	1802.8	9501
		4588	GR3 20	17	4588	3670	902.406	57.5239	1	3.37927e+07	4.64986e+07	6.6382e+07	2.42007e+07	2.92372e+07	3.19104e+07	3.22089e+07	3.2092e+07	2.79953e+07	1	0.671937	1	0.581894	0.275569	0.157838	0.629263	0.260495	0.193925	1	0.55032	1	0.470161	0.202768	0.0706836	0.562362	0.272147	0.0942754	4.4995e+07	2.11549e+07	2.53035e+07	2.12693	27.516	15.6113	20.8777	0	4588	2	2	1802.8	9319
		4588	GR3 20	17	4588	3670	902.406	57.5239	1	3.37927e+07	4.64986e+07	6.6382e+07	2.42007e+07	2.92372e+07	3.19104e+07	3.22089e+07	3.2092e+07	2.79953e+07	1	0.671937	1	0.581894	0.275569	0.157838	0.629263	0.260495	0.193925	1	0.55032	1	0.470161	0.202768	0.0706836	0.562362	0.272147	0.0942754	4.4995e+07	2.11549e+07	2.53035e+07	2.12693	27.516	15.6113	20.8777	0	4588	2	2	1802.8	9312
		4588	GR3 40	17	4588	3670	902.406	57.5239	1	3.37927e+07	4.64986e+07	6.6382e+07	2.42007e+07	2.92372e+07	3.19104e+07	3.22089e+07	3.2092e+07	2.79953e+07	1	0.671937	1	0.581894	0.275569	0.157838	0.629263	0.260495	0.193925	1	0.55032	1	0.470161	0.202768	0.0706836	0.562362	0.272147	0.0942754	4.4995e+07	2.11549e+07	2.53035e+07	2.12693	27.516	15.6113	20.8777	0	4588	2	2	1802.8	9669
		4588	GR3 42	17	4588	3670	902.406	57.5239	1	3.37927e+07	4.64986e+07	6.6382e+07	2.42007e+07	2.92372e+07	3.19104e+07	3.22089e+07	3.2092e+07	2.79953e+07	1	0.671937	1	0.581894	0.275569	0.157838	0.629263	0.260495	0.193925	1	0.55032	1	0.470161	0.202768	0.0706836	0.562362	0.272147	0.0942754	4.4995e+07	2.11549e+07	2.53035e+07	2.12693	27.516	15.6113	20.8777	0	4588	2	2	1802.8	9162
		4821	GR3 40	12	4821	3345	902.902	59.9134	1	5.3564e+07	3.56376e+07	5.41568e+07	4.49763e+07	2.65949e+07	3.33113e+07	5.59929e+07	4.5013e+07	1.01075e+07	1	0.44051	1	0.73161	0.35578	0.189984	0.775074	0.67211	0.532521	1	0.47635	1	0.577206	0.271944	0.071207	0.66377	0.635069	0.356045	4.46668e+07	2.57819e+07	2.96485e+07	1.73248	23.8175	23.2963	71.8586	0	4821	2	2	1803.79	9679
		31144	GR3 42	1	31144	3670	902.906	56.6991	1	3.27541e+07	4.12617e+07	6.37378e+07	2.17925e+07	2.65488e+07	2.91098e+07	2.54677e+07	3.48434e+07	2.19486e+07	1	0.697246	1	0.562243	0.276876	0.155799	0.597151	0.353339	0.172931	1	0.575457	1	0.454183	0.203549	0.0735001	0.517451	0.185691	0.0985808	4.22642e+07	1.91957e+07	2.18697e+07	2.20176	28.7729	16.0437	7.11277	1	4588	2	2	1802.8	9152
	LARPVLGGSSTFPYPR	1	4	1	3.05492	1	0.464705	2.41941	0.610545	0.78393	2.11146	0.833301	0	27.7225
		Hits: 4 Items
		FRAMEID	RAWFILE	MS2	FrameID1	CompID	MZ	Time	GoodID	II GR1 20	II GR2 20	II GR3 20	II GR1 40	II GR3 40	II GR2 40	II GR1 42	II GR2 42	II GR3 42	Ratio 20	StdDev 20	PValue 20	Ratio 40	StdDev 40	PValue 40	Ratio 42	StdDev 42	PValue 42	Ratio 2(0)	StdDev 2(0)	PValue 2(0)	Ratio 4(0)	StdDev 4(0)	PValue 4(0)	Ratio 4(2)	StdDev 4(2)	PValue 4(2)	Avg 20	Avg 40	Avg 42	MaxChange	CV 20	CV 40	CV 42	PRElement	PRRoot	PRSize	Charge	CompMW	MS2Scan
		3757	GR1 20	6	3757	6392	573.32	49.0343	1	5.95897e+07	1.10769e+06	4.68884e+06	2.79631e+07	5.22144e+06	7.98165e+06	3.02994e+07	1.56392e+07	1.38449e+07	1	3.00795	1	0.629585	1.51627	0.720805	0.914313	1.78926	0.931853	1	3.05492	1	0.464705	1.12431	0.610545	0.78393	1.65524	0.833301	2.15763e+07	1.00266e+07	1.69143e+07	2.1519	152.746	89.1955	58.3997	0	3757	1	3	1716.94	7685
		3757	GR1 40	6	3757	6392	573.32	49.0343	1	5.95897e+07	1.10769e+06	4.68884e+06	2.79631e+07	5.22144e+06	7.98165e+06	3.02994e+07	1.56392e+07	1.38449e+07	1	3.00795	1	0.629585	1.51627	0.720805	0.914313	1.78926	0.931853	1	3.05492	1	0.464705	1.12431	0.610545	0.78393	1.65524	0.833301	2.15763e+07	1.00266e+07	1.69143e+07	2.1519	152.746	89.1955	58.3997	0	3757	1	3	1716.94	8050
		3757	GR1 42	6	3757	6392	573.32	49.0343	1	5.95897e+07	1.10769e+06	4.68884e+06	2.79631e+07	5.22144e+06	7.98165e+06	3.02994e+07	1.56392e+07	1.38449e+07	1	3.00795	1	0.629585	1.51627	0.720805	0.914313	1.78926	0.931853	1	3.05492	1	0.464705	1.12431	0.610545	0.78393	1.65524	0.833301	2.15763e+07	1.00266e+07	1.69143e+07	2.1519	152.746	89.1955	58.3997	0	3757	1	3	1716.94	7895
		3757	GR1 42	6	3757	6392	573.32	49.0343	1	5.95897e+07	1.10769e+06	4.68884e+06	2.79631e+07	5.22144e+06	7.98165e+06	3.02994e+07	1.56392e+07	1.38449e+07	1	3.00795	1	0.629585	1.51627	0.720805	0.914313	1.78926	0.931853	1	3.05492	1	0.464705	1.12431	0.610545	0.78393	1.65524	0.833301	2.15763e+07	1.00266e+07	1.69143e+07	2.1519	152.746	89.1955	58.3997	0	3757	1	3	1716.94	7908
	QGEVFYVPR	1	2	1	0.862425	1	0.33568	0.652884	0.112433	0.46997	0.94494	0.156042	0	52.615
		Hits: 2 Items
		FRAMEID	RAWFILE	MS2	FrameID1	CompID	MZ	Time	GoodID	II GR1 20	II GR2 20	II GR3 20	II GR1 40	II GR3 40	II GR2 40	II GR1 42	II GR2 42	II GR3 42	Ratio 20	StdDev 20	PValue 20	Ratio 40	StdDev 40	PValue 40	Ratio 42	StdDev 42	PValue 42	Ratio 2(0)	StdDev 2(0)	PValue 2(0)	Ratio 4(0)	StdDev 4(0)	PValue 4(0)	Ratio 4(2)	StdDev 4(2)	PValue 4(2)	Avg 20	Avg 40	Avg 42	MaxChange	CV 20	CV 40	CV 42	PRElement	PRRoot	PRSize	Charge	CompMW	MS2Scan
		26515	GR1 42	2	26515	3041	547.785	39.4475	1	9.32949e+07	4.24914e+07	6.64215e+07	3.68622e+07	2.21676e+07	2.78275e+07	5.12823e+07	3.36128e+07	2.28514e+07	1	0.754153	1	0.429544	0.271931	0.110306	0.53285	0.413894	0.153883	1	0.862425	1	0.33568	0.21916	0.112433	0.46997	0.444094	0.156042	6.36082e+07	2.1352e+07	2.9894e+07	2.97903	43.1212	22.1671	51.3728	0	26515	1	2	1093.56	6044
		26515	GR1 42	2	26515	3041	547.785	39.4475	1	9.32949e+07	4.24914e+07	6.64215e+07	3.68622e+07	2.21676e+07	2.78275e+07	5.12823e+07	3.36128e+07	2.28514e+07	1	0.754153	1	0.429544	0.271931	0.110306	0.53285	0.413894	0.153883	1	0.862425	1	0.33568	0.21916	0.112433	0.46997	0.444094	0.156042	6.36082e+07	2.1352e+07	2.9894e+07	2.97903	43.1212	22.1671	51.3728	0	26515	1	2	1093.56	6056
	SLTLEAISNQGTIR	1	1	1	0.622425	1	0.870306	0.52905	0.57749	1.36778	0.428024	0.166601	0	39.62
		Hits: 1 Items
		FRAMEID	RAWFILE	MS2	FrameID1	CompID	MZ	Time	GoodID	II GR1 20	II GR2 20	II GR3 20	II GR1 40	II GR3 40	II GR2 40	II GR1 42	II GR2 42	II GR3 42	Ratio 20	StdDev 20	PValue 20	Ratio 40	StdDev 40	PValue 40	Ratio 42	StdDev 42	PValue 42	Ratio 2(0)	StdDev 2(0)	PValue 2(0)	Ratio 4(0)	StdDev 4(0)	PValue 4(0)	Ratio 4(2)	StdDev 4(2)	PValue 4(2)	Avg 20	Avg 40	Avg 42	MaxChange	CV 20	CV 40	CV 42	PRElement	PRRoot	PRSize	Charge	CompMW	MS2Scan
		4157	GR3 20	22	4157	2080	752.414	53.0765	1	3.23497e+07	5.49705e+07	7.08785e+07	4.83557e+07	6.36958e+07	5.68616e+07	6.17642e+07	1.17244e+08	7.40688e+07	1	0.734327	1	1.06773	0.537769	0.78849	1.59974	1.1399	0.202895	1	0.622425	1	0.870306	0.460435	0.57749	1.36778	0.585445	0.166601	4.84358e+07	4.2154e+07	6.62497e+07	1.57161	31.1212	21.7838	11.6812	0	4157	2	2	1502.81	8826
	SNLDPAIYGDQSSK	1	15	1	0.14318	1	0.44586	0.186699	0.000670029	0.614341	0.186348	0.00265999	0	66.7367
		Hits: 15 Items
		FRAMEID	RAWFILE	MS2	FrameID1	CompID	MZ	Time	GoodID	II GR1 20	II GR2 20	II GR3 20	II GR1 40	II GR3 40	II GR2 40	II GR1 42	II GR2 42	II GR3 42	Ratio 20	StdDev 20	PValue 20	Ratio 40	StdDev 40	PValue 40	Ratio 42	StdDev 42	PValue 42	Ratio 2(0)	StdDev 2(0)	PValue 2(0)	Ratio 4(0)	StdDev 4(0)	PValue 4(0)	Ratio 4(2)	StdDev 4(2)	PValue 4(2)	Avg 20	Avg 40	Avg 42	MaxChange	CV 20	CV 40	CV 42	PRElement	PRRoot	PRSize	Charge	CompMW	MS2Scan
		1572	GR1 20	15	1572	2963	747.859	26.4165	1	5.39766e+07	6.53034e+07	6.01983e+07	3.38521e+07	3.36875e+07	3.24161e+07	3.65425e+07	5.00101e+07	4.0485e+07	1	0.189635	1	0.556924	0.0659422	0.0136121	0.707816	0.182848	0.029394	1	0.14318	1	0.44586	0.0832415	0.000670029	0.614341	0.114481	0.00265999	5.56968e+07	2.4833e+07	3.42168e+07	2.24286	7.15898	11.5109	11.4758	0	1572	1	2	1493.7	3507
		1572	GR1 20	15	1572	2963	747.859	26.4165	1	5.39766e+07	6.53034e+07	6.01983e+07	3.38521e+07	3.36875e+07	3.24161e+07	3.65425e+07	5.00101e+07	4.0485e+07	1	0.189635	1	0.556924	0.0659422	0.0136121	0.707816	0.182848	0.029394	1	0.14318	1	0.44586	0.0832415	0.000670029	0.614341	0.114481	0.00265999	5.56968e+07	2.4833e+07	3.42168e+07	2.24286	7.15898	11.5109	11.4758	0	1572	1	2	1493.7	3494
		1572	GR1 40	15	1572	2963	747.859	26.4165	1	5.39766e+07	6.53034e+07	6.01983e+07	3.38521e+07	3.36875e+07	3.24161e+07	3.65425e+07	5.00101e+07	4.0485e+07	1	0.189635	1	0.556924	0.0659422	0.0136121	0.707816	0.182848	0.029394	1	0.14318	1	0.44586	0.0832415	0.000670029	0.614341	0.114481	0.00265999	5.56968e+07	2.4833e+07	3.42168e+07	2.24286	7.15898	11.5109	11.4758	0	1572	1	2	1493.7	3721
		1572	GR1 40	15	1572	2963	747.859	26.4165	1	5.39766e+07	6.53034e+07	6.01983e+07	3.38521e+07	3.36875e+07	3.24161e+07	3.65425e+07	5.00101e+07	4.0485e+07	1	0.189635	1	0.556924	0.0659422	0.0136121	0.707816	0.182848	0.029394	1	0.14318	1	0.44586	0.0832415	0.000670029	0.614341	0.114481	0.00265999	5.56968e+07	2.4833e+07	3.42168e+07	2.24286	7.15898	11.5109	11.4758	0	1572	1	2	1493.7	3729
		1572	GR2 20	15	1572	2963	747.859	26.4165	1	5.39766e+07	6.53034e+07	6.01983e+07	3.38521e+07	3.36875e+07	3.24161e+07	3.65425e+07	5.00101e+07	4.0485e+07	1	0.189635	1	0.556924	0.0659422	0.0136121	0.707816	0.182848	0.029394	1	0.14318	1	0.44586	0.0832415	0.000670029	0.614341	0.114481	0.00265999	5.56968e+07	2.4833e+07	3.42168e+07	2.24286	7.15898	11.5109	11.4758	0	1572	1	2	1493.7	3706
		1572	GR2 20	15	1572	2963	747.859	26.4165	1	5.39766e+07	6.53034e+07	6.01983e+07	3.38521e+07	3.36875e+07	3.24161e+07	3.65425e+07	5.00101e+07	4.0485e+07	1	0.189635	1	0.556924	0.0659422	0.0136121	0.707816	0.182848	0.029394	1	0.14318	1	0.44586	0.0832415	0.000670029	0.614341	0.114481	0.00265999	5.56968e+07	2.4833e+07	3.42168e+07	2.24286	7.15898	11.5109	11.4758	0	1572	1	2	1493.7	3724
		1572	GR2 20	15	1572	2963	747.859	26.4165	1	5.39766e+07	6.53034e+07	6.01983e+07	3.38521e+07	3.36875e+07	3.24161e+07	3.65425e+07	5.00101e+07	4.0485e+07	1	0.189635	1	0.556924	0.0659422	0.0136121	0.707816	0.182848	0.029394	1	0.14318	1	0.44586	0.0832415	0.000670029	0.614341	0.114481	0.00265999	5.56968e+07	2.4833e+07	3.42168e+07	2.24286	7.15898	11.5109	11.4758	0	1572	1	2	1493.7	3788
		1572	GR2 20	15	1572	2963	747.859	26.4165	1	5.39766e+07	6.53034e+07	6.01983e+07	3.38521e+07	3.36875e+07	3.24161e+07	3.65425e+07	5.00101e+07	4.0485e+07	1	0.189635	1	0.556924	0.0659422	0.0136121	0.707816	0.182848	0.029394	1	0.14318	1	0.44586	0.0832415	0.000670029	0.614341	0.114481	0.00265999	5.56968e+07	2.4833e+07	3.42168e+07	2.24286	7.15898	11.5109	11.4758	0	1572	1	2	1493.7	3773
		1572	GR2 40	15	1572	2963	747.859	26.4165	1	5.39766e+07	6.53034e+07	6.01983e+07	3.38521e+07	3.36875e+07	3.24161e+07	3.65425e+07	5.00101e+07	4.0485e+07	1	0.189635	1	0.556924	0.0659422	0.0136121	0.707816	0.182848	0.029394	1	0.14318	1	0.44586	0.0832415	0.000670029	0.614341	0.114481	0.00265999	5.56968e+07	2.4833e+07	3.42168e+07	2.24286	7.15898	11.5109	11.4758	0	1572	1	2	1493.7	3725
		1572	GR2 40	15	1572	2963	747.859	26.4165	1	5.39766e+07	6.53034e+07	6.01983e+07	3.38521e+07	3.36875e+07	3.24161e+07	3.65425e+07	5.00101e+07	4.0485e+07	1	0.189635	1	0.556924	0.0659422	0.0136121	0.707816	0.182848	0.029394	1	0.14318	1	0.44586	0.0832415	0.000670029	0.614341	0.114481	0.00265999	5.56968e+07	2.4833e+07	3.42168e+07	2.24286	7.15898	11.5109	11.4758	0	1572	1	2	1493.7	3735
		1572	GR2 42	15	1572	2963	747.859	26.4165	1	5.39766e+07	6.53034e+07	6.01983e+07	3.38521e+07	3.36875e+07	3.24161e+07	3.65425e+07	5.00101e+07	4.0485e+07	1	0.189635	1	0.556924	0.0659422	0.0136121	0.707816	0.182848	0.029394	1	0.14318	1	0.44586	0.0832415	0.000670029	0.614341	0.114481	0.00265999	5.56968e+07	2.4833e+07	3.42168e+07	2.24286	7.15898	11.5109	11.4758	0	1572	1	2	1493.7	3269
		1572	GR2 42	15	1572	2963	747.859	26.4165	1	5.39766e+07	6.53034e+07	6.01983e+07	3.38521e+07	3.36875e+07	3.24161e+07	3.65425e+07	5.00101e+07	4.0485e+07	1	0.189635	1	0.556924	0.0659422	0.0136121	0.707816	0.182848	0.029394	1	0.14318	1	0.44586	0.0832415	0.000670029	0.614341	0.114481	0.00265999	5.56968e+07	2.4833e+07	3.42168e+07	2.24286	7.15898	11.5109	11.4758	0	1572	1	2	1493.7	3282
		1572	GR3 20	15	1572	2963	747.859	26.4165	1	5.39766e+07	6.53034e+07	6.01983e+07	3.38521e+07	3.36875e+07	3.24161e+07	3.65425e+07	5.00101e+07	4.0485e+07	1	0.189635	1	0.556924	0.0659422	0.0136121	0.707816	0.182848	0.029394	1	0.14318	1	0.44586	0.0832415	0.000670029	0.614341	0.114481	0.00265999	5.56968e+07	2.4833e+07	3.42168e+07	2.24286	7.15898	11.5109	11.4758	0	1572	1	2	1493.7	3624
		1572	GR3 40	15	1572	2963	747.859	26.4165	1	5.39766e+07	6.53034e+07	6.01983e+07	3.38521e+07	3.36875e+07	3.24161e+07	3.65425e+07	5.00101e+07	4.0485e+07	1	0.189635	1	0.556924	0.0659422	0.0136121	0.707816	0.182848	0.029394	1	0.14318	1	0.44586	0.0832415	0.000670029	0.614341	0.114481	0.00265999	5.56968e+07	2.4833e+07	3.42168e+07	2.24286	7.15898	11.5109	11.4758	0	1572	1	2	1493.7	3867
		1572	GR3 40	15	1572	2963	747.859	26.4165	1	5.39766e+07	6.53034e+07	6.01983e+07	3.38521e+07	3.36875e+07	3.24161e+07	3.65425e+07	5.00101e+07	4.0485e+07	1	0.189635	1	0.556924	0.0659422	0.0136121	0.707816	0.182848	0.029394	1	0.14318	1	0.44586	0.0832415	0.000670029	0.614341	0.114481	0.00265999	5.56968e+07	2.4833e+07	3.42168e+07	2.24286	7.15898	11.5109	11.4758	0	1572	1	2	1493.7	3859
Glyma01g42840.1	AT4G11600.1 glutathione peroxidase 6	4	6	24	1	0.0671051	1	0.39868	0.115858	4.52122e-05	0.640588	0.0885225	0.00131212
	M.P.s: 4 Items
	M.P.	Frames	Hits	Ratio 2(0)	StdDev 2(0)	PValue 2(0)	Ratio 4(0)	StdDev 4(0)	PValue 4(0)	Ratio 4(2)	StdDev 4(2)	PValue 4(2)	OtherAssignments	AvgIonScore
	DGNVVDRYAPTTSPLSIEK	1	2	1	3.20168	1	0.571114	2.27672	0.692	0.351992	3.14814	0.563746	0	29.395
		Hits: 2 Items
		FRAMEID	RAWFILE	MS2	FrameID1	CompID	MZ	Time	GoodID	II GR1 20	II GR2 20	II GR3 20	II GR1 40	II GR3 40	II GR2 40	II GR1 42	II GR2 42	II GR3 42	Ratio 20	StdDev 20	PValue 20	Ratio 40	StdDev 40	PValue 40	Ratio 42	StdDev 42	PValue 42	Ratio 2(0)	StdDev 2(0)	PValue 2(0)	Ratio 4(0)	StdDev 4(0)	PValue 4(0)	Ratio 4(2)	StdDev 4(2)	PValue 4(2)	Avg 20	Avg 40	Avg 42	MaxChange	CV 20	CV 40	CV 42	PRElement	PRRoot	PRSize	Charge	CompMW	MS2Scan
		4260	GR1 20	4	4260	8142	688.354	54.0934	1	5.22037e+07	425494	2.73902e+06	1.7723e+07	1.94205e+07	3.67173e+06	1.93573e+07	1.83323e+06	286759	1	3.1696	1	0.737159	1.63662	0.805351	0.3879	1.18866	0.581757	1	3.20168	1	0.571114	1.30027	0.692	0.351992	1.10812	0.563746	1.83338e+07	1.04707e+07	6.45335e+06	2.84097	160.084	67.588	154.73	1	4261	2	3	2062.04	8610
		4260	GR1 42	4	4260	8142	688.354	54.0934	1	5.22037e+07	425494	2.73902e+06	1.7723e+07	1.94205e+07	3.67173e+06	1.93573e+07	1.83323e+06	286759	1	3.1696	1	0.737159	1.63662	0.805351	0.3879	1.18866	0.581757	1	3.20168	1	0.571114	1.30027	0.692	0.351992	1.10812	0.563746	1.83338e+07	1.04707e+07	6.45335e+06	2.84097	160.084	67.588	154.73	1	4261	2	3	2062.04	8681
	GGLFGDSIK	1	1	1	0.745493	1	0.618774	1.46501	0.453065	0.679424	0.57153	0.271945	0	26.33
		Hits: 1 Items
		FRAMEID	RAWFILE	MS2	FrameID1	CompID	MZ	Time	GoodID	II GR1 20	II GR2 20	II GR3 20	II GR1 40	II GR3 40	II GR2 40	II GR1 42	II GR2 42	II GR3 42	Ratio 20	StdDev 20	PValue 20	Ratio 40	StdDev 40	PValue 40	Ratio 42	StdDev 42	PValue 42	Ratio 2(0)	StdDev 2(0)	PValue 2(0)	Ratio 4(0)	StdDev 4(0)	PValue 4(0)	Ratio 4(2)	StdDev 4(2)	PValue 4(2)	Avg 20	Avg 40	Avg 42	MaxChange	CV 20	CV 40	CV 42	PRElement	PRRoot	PRSize	Charge	CompMW	MS2Scan
		23912	GR2 40	4	23912	2209	447.241	38.5425	1	9.43551e+07	5.35015e+07	6.20611e+07	1.27083e+08	1.61656e+07	2.48103e+07	5.94181e+07	6.42653e+07	4.27107e+07	1	0.615819	1	0.800596	1.12821	0.740771	0.792664	0.405676	0.37715	1	0.745493	1	0.618774	0.906508	0.453065	0.679424	0.388311	0.271945	6.60717e+07	4.08834e+07	4.48906e+07	1.6161	37.2747	109.226	19.8784	0	23912	1	2	1338.7	5936
	VDVNGDNAAPLYK	2	9	1	0.06995	1	0.296049	0.138823	2.16507e-06	0.608762	0.0960438	5.43599e-05	0	63.6411
		Hits: 9 Items
		FRAMEID	RAWFILE	MS2	FrameID1	CompID	MZ	Time	GoodID	II GR1 20	II GR2 20	II GR3 20	II GR1 40	II GR3 40	II GR2 40	II GR1 42	II GR2 42	II GR3 42	Ratio 20	StdDev 20	PValue 20	Ratio 40	StdDev 40	PValue 40	Ratio 42	StdDev 42	PValue 42	Ratio 2(0)	StdDev 2(0)	PValue 2(0)	Ratio 4(0)	StdDev 4(0)	PValue 4(0)	Ratio 4(2)	StdDev 4(2)	PValue 4(2)	Avg 20	Avg 40	Avg 42	MaxChange	CV 20	CV 40	CV 42	PRElement	PRRoot	PRSize	Charge	CompMW	MS2Scan
		1488	GR1 20	7	1488	2037	688.347	25.5934	1	9.18021e+07	9.29349e+07	9.92172e+07	4.03463e+07	2.8213e+07	3.90415e+07	6.05304e+07	8.23099e+07	5.90895e+07	1	0.0844033	1	0.378937	0.0863605	0.000609648	0.711135	0.167466	0.0572972	1	0.0719329	1	0.299309	0.0451612	1.70607e-05	0.612738	0.0609065	0.000231759	8.82243e+07	2.64063e+07	5.40584e+07	3.34103	3.59665	11.4918	6.34341	0	1488	1	2	1374.68	3342
		1488	GR1 42	7	1488	2037	688.347	25.5934	1	9.18021e+07	9.29349e+07	9.92172e+07	4.03463e+07	2.8213e+07	3.90415e+07	6.05304e+07	8.23099e+07	5.90895e+07	1	0.0844033	1	0.378937	0.0863605	0.000609648	0.711135	0.167466	0.0572972	1	0.0719329	1	0.299309	0.0451612	1.70607e-05	0.612738	0.0609065	0.000231759	8.82243e+07	2.64063e+07	5.40584e+07	3.34103	3.59665	11.4918	6.34341	0	1488	1	2	1374.68	3460
		1488	GR1 42	7	1488	2037	688.347	25.5934	1	9.18021e+07	9.29349e+07	9.92172e+07	4.03463e+07	2.8213e+07	3.90415e+07	6.05304e+07	8.23099e+07	5.90895e+07	1	0.0844033	1	0.378937	0.0863605	0.000609648	0.711135	0.167466	0.0572972	1	0.0719329	1	0.299309	0.0451612	1.70607e-05	0.612738	0.0609065	0.000231759	8.82243e+07	2.64063e+07	5.40584e+07	3.34103	3.59665	11.4918	6.34341	0	1488	1	2	1374.68	3450
		1488	GR2 20	7	1488	2037	688.347	25.5934	1	9.18021e+07	9.29349e+07	9.92172e+07	4.03463e+07	2.8213e+07	3.90415e+07	6.05304e+07	8.23099e+07	5.90895e+07	1	0.0844033	1	0.378937	0.0863605	0.000609648	0.711135	0.167466	0.0572972	1	0.0719329	1	0.299309	0.0451612	1.70607e-05	0.612738	0.0609065	0.000231759	8.82243e+07	2.64063e+07	5.40584e+07	3.34103	3.59665	11.4918	6.34341	0	1488	1	2	1374.68	3589
		1488	GR2 20	7	1488	2037	688.347	25.5934	1	9.18021e+07	9.29349e+07	9.92172e+07	4.03463e+07	2.8213e+07	3.90415e+07	6.05304e+07	8.23099e+07	5.90895e+07	1	0.0844033	1	0.378937	0.0863605	0.000609648	0.711135	0.167466	0.0572972	1	0.0719329	1	0.299309	0.0451612	1.70607e-05	0.612738	0.0609065	0.000231759	8.82243e+07	2.64063e+07	5.40584e+07	3.34103	3.59665	11.4918	6.34341	0	1488	1	2	1374.68	3582
		1488	GR3 42	7	1488	2037	688.347	25.5934	1	9.18021e+07	9.29349e+07	9.92172e+07	4.03463e+07	2.8213e+07	3.90415e+07	6.05304e+07	8.23099e+07	5.90895e+07	1	0.0844033	1	0.378937	0.0863605	0.000609648	0.711135	0.167466	0.0572972	1	0.0719329	1	0.299309	0.0451612	1.70607e-05	0.612738	0.0609065	0.000231759	8.82243e+07	2.64063e+07	5.40584e+07	3.34103	3.59665	11.4918	6.34341	0	1488	1	2	1374.68	3612
		13989	GR3 20	3	13989	5613	689.349	25.3311	1	2.85177e+07	3.0253e+07	4.12526e+07	1.00332e+07	1.28305e+07	1.1568e+07	2.0318e+07	2.08755e+07	2.07855e+07	1	0.41428	1	0.344237	0.11332	0.0276708	0.619645	0.137331	0.0859868	1	0.299982	1	0.278068	0.0985288	0.00752314	0.552861	0.206062	0.0174826	3.0885e+07	8.58812e+06	1.70751e+07	3.59625	14.9991	20.4343	22.2729	0	13989	1	2	1376.68	3462
		13989	GR3 20	3	13989	5613	689.349	25.3311	1	2.85177e+07	3.0253e+07	4.12526e+07	1.00332e+07	1.28305e+07	1.1568e+07	2.0318e+07	2.08755e+07	2.07855e+07	1	0.41428	1	0.344237	0.11332	0.0276708	0.619645	0.137331	0.0859868	1	0.299982	1	0.278068	0.0985288	0.00752314	0.552861	0.206062	0.0174826	3.0885e+07	8.58812e+06	1.70751e+07	3.59625	14.9991	20.4343	22.2729	0	13989	1	2	1376.68	3456
		13989	GR3 42	3	13989	5613	689.349	25.3311	1	2.85177e+07	3.0253e+07	4.12526e+07	1.00332e+07	1.28305e+07	1.1568e+07	2.0318e+07	2.08755e+07	2.07855e+07	1	0.41428	1	0.344237	0.11332	0.0276708	0.619645	0.137331	0.0859868	1	0.299982	1	0.278068	0.0985288	0.00752314	0.552861	0.206062	0.0174826	3.0885e+07	8.58812e+06	1.70751e+07	3.59625	14.9991	20.4343	22.2729	0	13989	1	2	1376.68	3607
	YAPTTSPLSIEK	2	12	1	0.251585	1	0.635104	0.21344	0.0693356	0.850067	0.249673	0.360015	0	30.3767
		Hits: 12 Items
		FRAMEID	RAWFILE	MS2	FrameID1	CompID	MZ	Time	GoodID	II GR1 20	II GR2 20	II GR3 20	II GR1 40	II GR3 40	II GR2 40	II GR1 42	II GR2 42	II GR3 42	Ratio 20	StdDev 20	PValue 20	Ratio 40	StdDev 40	PValue 40	Ratio 42	StdDev 42	PValue 42	Ratio 2(0)	StdDev 2(0)	PValue 2(0)	Ratio 4(0)	StdDev 4(0)	PValue 4(0)	Ratio 4(2)	StdDev 4(2)	PValue 4(2)	Avg 20	Avg 40	Avg 42	MaxChange	CV 20	CV 40	CV 42	PRElement	PRRoot	PRSize	Charge	CompMW	MS2Scan
		2387	GR1 20	8	2387	3284	653.348	34.9754	1	3.02704e+07	4.5583e+07	3.52066e+07	4.03049e+07	4.53823e+07	4.61947e+07	3.96556e+07	4.25219e+07	4.10756e+07	1	0.422242	1	1.18748	0.336923	0.260894	1.10979	0.273013	0.464008	1	0.385212	1	0.951429	0.305666	0.734249	0.983508	0.391955	0.923525	3.44146e+07	3.27431e+07	3.3847e+07	1.05105	19.2606	12.8664	20.5921	0	2387	1	2	1304.68	5139
		10000	GR1 40	18	10000	1015	653.852	34.1414	1	1.15923e+08	1.63045e+08	1.83652e+08	7.41766e+07	7.50137e+07	7.17314e+07	1.18253e+08	1.50565e+08	1.3241e+08	1	0.450286	1	0.477544	0.118576	0.0563613	0.867293	0.300301	0.426773	1	0.332228	1	0.385169	0.109994	0.0176673	0.763855	0.244684	0.122672	1.42542e+08	5.49026e+07	1.08881e+08	2.59626	16.6114	11.9459	15.4214	0	10000	1	2	1305.69	5406
		10000	GR1 40	18	10000	1015	653.852	34.1414	1	1.15923e+08	1.63045e+08	1.83652e+08	7.41766e+07	7.50137e+07	7.17314e+07	1.18253e+08	1.50565e+08	1.3241e+08	1	0.450286	1	0.477544	0.118576	0.0563613	0.867293	0.300301	0.426773	1	0.332228	1	0.385169	0.109994	0.0176673	0.763855	0.244684	0.122672	1.42542e+08	5.49026e+07	1.08881e+08	2.59626	16.6114	11.9459	15.4214	0	10000	1	2	1305.69	5395
		10000	GR1 42	18	10000	1015	653.852	34.1414	1	1.15923e+08	1.63045e+08	1.83652e+08	7.41766e+07	7.50137e+07	7.17314e+07	1.18253e+08	1.50565e+08	1.3241e+08	1	0.450286	1	0.477544	0.118576	0.0563613	0.867293	0.300301	0.426773	1	0.332228	1	0.385169	0.109994	0.0176673	0.763855	0.244684	0.122672	1.42542e+08	5.49026e+07	1.08881e+08	2.59626	16.6114	11.9459	15.4214	0	10000	1	2	1305.69	5264
		10000	GR1 42	18	10000	1015	653.852	34.1414	1	1.15923e+08	1.63045e+08	1.83652e+08	7.41766e+07	7.50137e+07	7.17314e+07	1.18253e+08	1.50565e+08	1.3241e+08	1	0.450286	1	0.477544	0.118576	0.0563613	0.867293	0.300301	0.426773	1	0.332228	1	0.385169	0.109994	0.0176673	0.763855	0.244684	0.122672	1.42542e+08	5.49026e+07	1.08881e+08	2.59626	16.6114	11.9459	15.4214	0	10000	1	2	1305.69	5257
		10000	GR2 20	18	10000	1015	653.852	34.1414	1	1.15923e+08	1.63045e+08	1.83652e+08	7.41766e+07	7.50137e+07	7.17314e+07	1.18253e+08	1.50565e+08	1.3241e+08	1	0.450286	1	0.477544	0.118576	0.0563613	0.867293	0.300301	0.426773	1	0.332228	1	0.385169	0.109994	0.0176673	0.763855	0.244684	0.122672	1.42542e+08	5.49026e+07	1.08881e+08	2.59626	16.6114	11.9459	15.4214	0	10000	1	2	1305.69	5178
		10000	GR3 20	18	10000	1015	653.852	34.1414	1	1.15923e+08	1.63045e+08	1.83652e+08	7.41766e+07	7.50137e+07	7.17314e+07	1.18253e+08	1.50565e+08	1.3241e+08	1	0.450286	1	0.477544	0.118576	0.0563613	0.867293	0.300301	0.426773	1	0.332228	1	0.385169	0.109994	0.0176673	0.763855	0.244684	0.122672	1.42542e+08	5.49026e+07	1.08881e+08	2.59626	16.6114	11.9459	15.4214	0	10000	1	2	1305.69	5035
		10000	GR3 20	18	10000	1015	653.852	34.1414	1	1.15923e+08	1.63045e+08	1.83652e+08	7.41766e+07	7.50137e+07	7.17314e+07	1.18253e+08	1.50565e+08	1.3241e+08	1	0.450286	1	0.477544	0.118576	0.0563613	0.867293	0.300301	0.426773	1	0.332228	1	0.385169	0.109994	0.0176673	0.763855	0.244684	0.122672	1.42542e+08	5.49026e+07	1.08881e+08	2.59626	16.6114	11.9459	15.4214	0	10000	1	2	1305.69	5018
		10000	GR3 20	18	10000	1015	653.852	34.1414	1	1.15923e+08	1.63045e+08	1.83652e+08	7.41766e+07	7.50137e+07	7.17314e+07	1.18253e+08	1.50565e+08	1.3241e+08	1	0.450286	1	0.477544	0.118576	0.0563613	0.867293	0.300301	0.426773	1	0.332228	1	0.385169	0.109994	0.0176673	0.763855	0.244684	0.122672	1.42542e+08	5.49026e+07	1.08881e+08	2.59626	16.6114	11.9459	15.4214	0	10000	1	2	1305.69	5008
		10000	GR3 40	18	10000	1015	653.852	34.1414	1	1.15923e+08	1.63045e+08	1.83652e+08	7.41766e+07	7.50137e+07	7.17314e+07	1.18253e+08	1.50565e+08	1.3241e+08	1	0.450286	1	0.477544	0.118576	0.0563613	0.867293	0.300301	0.426773	1	0.332228	1	0.385169	0.109994	0.0176673	0.763855	0.244684	0.122672	1.42542e+08	5.49026e+07	1.08881e+08	2.59626	16.6114	11.9459	15.4214	0	10000	1	2	1305.69	5467
		10000	GR3 42	18	10000	1015	653.852	34.1414	1	1.15923e+08	1.63045e+08	1.83652e+08	7.41766e+07	7.50137e+07	7.17314e+07	1.18253e+08	1.50565e+08	1.3241e+08	1	0.450286	1	0.477544	0.118576	0.0563613	0.867293	0.300301	0.426773	1	0.332228	1	0.385169	0.109994	0.0176673	0.763855	0.244684	0.122672	1.42542e+08	5.49026e+07	1.08881e+08	2.59626	16.6114	11.9459	15.4214	0	10000	1	2	1305.69	5081
		10000	GR3 42	18	10000	1015	653.852	34.1414	1	1.15923e+08	1.63045e+08	1.83652e+08	7.41766e+07	7.50137e+07	7.17314e+07	1.18253e+08	1.50565e+08	1.3241e+08	1	0.450286	1	0.477544	0.118576	0.0563613	0.867293	0.300301	0.426773	1	0.332228	1	0.385169	0.109994	0.0176673	0.763855	0.244684	0.122672	1.42542e+08	5.49026e+07	1.08881e+08	2.59626	16.6114	11.9459	15.4214	0	10000	1	2	1305.69	5088
Glyma11g02630.1	AT4G11600.1 glutathione peroxidase 6	6	8	27	1	0.0669352	1	0.396758	0.11478	8.62923e-05	0.639866	0.0880852	0.0040516
	M.P.s: 6 Items
	M.P.	Frames	Hits	Ratio 2(0)	StdDev 2(0)	PValue 2(0)	Ratio 4(0)	StdDev 4(0)	PValue 4(0)	Ratio 4(2)	StdDev 4(2)	PValue 4(2)	OtherAssignments	AvgIonScore
	DARGNDVNLADYK	1	1	1	2.44895	1	0.294107	1.78111	0.423541	0.237659	1.70379	0.393673	0	23.53
		Hits: 1 Items
		FRAMEID	RAWFILE	MS2	FrameID1	CompID	MZ	Time	GoodID	II GR1 20	II GR2 20	II GR3 20	II GR1 40	II GR3 40	II GR2 40	II GR1 42	II GR2 42	II GR3 42	Ratio 20	StdDev 20	PValue 20	Ratio 40	StdDev 40	PValue 40	Ratio 42	StdDev 42	PValue 42	Ratio 2(0)	StdDev 2(0)	PValue 2(0)	Ratio 4(0)	StdDev 4(0)	PValue 4(0)	Ratio 4(2)	StdDev 4(2)	PValue 4(2)	Avg 20	Avg 40	Avg 42	MaxChange	CV 20	CV 40	CV 42	PRElement	PRRoot	PRSize	Charge	CompMW	MS2Scan
		1152	GR1 20	1	1152	17869	484.235	21.7394	1	4.829e+06	204908	1.1797e+06	1.33498e+06	550470	521872	558140	382520	727327	1	2.35375	1	0.387428	0.678731	0.463744	0.268441	0.399165	0.394261	1	2.44895	1	0.294107	0.523836	0.423541	0.237659	0.404922	0.393673	2.01797e+06	593500	479591	4.2077	122.448	55.6632	47.9317	0	9345	2	3	1449.71	2697
	DGNVVDRYAPTTSPLSIEK	1	2	1	3.20168	1	0.571114	2.27672	0.692	0.351992	3.14814	0.563746	0	29.395
		Hits: 2 Items
		FRAMEID	RAWFILE	MS2	FrameID1	CompID	MZ	Time	GoodID	II GR1 20	II GR2 20	II GR3 20	II GR1 40	II GR3 40	II GR2 40	II GR1 42	II GR2 42	II GR3 42	Ratio 20	StdDev 20	PValue 20	Ratio 40	StdDev 40	PValue 40	Ratio 42	StdDev 42	PValue 42	Ratio 2(0)	StdDev 2(0)	PValue 2(0)	Ratio 4(0)	StdDev 4(0)	PValue 4(0)	Ratio 4(2)	StdDev 4(2)	PValue 4(2)	Avg 20	Avg 40	Avg 42	MaxChange	CV 20	CV 40	CV 42	PRElement	PRRoot	PRSize	Charge	CompMW	MS2Scan
		4260	GR1 20	4	4260	8142	688.354	54.0934	1	5.22037e+07	425494	2.73902e+06	1.7723e+07	1.94205e+07	3.67173e+06	1.93573e+07	1.83323e+06	286759	1	3.1696	1	0.737159	1.63662	0.805351	0.3879	1.18866	0.581757	1	3.20168	1	0.571114	1.30027	0.692	0.351992	1.10812	0.563746	1.83338e+07	1.04707e+07	6.45335e+06	2.84097	160.084	67.588	154.73	1	4261	2	3	2062.04	8610
		4260	GR1 42	4	4260	8142	688.354	54.0934	1	5.22037e+07	425494	2.73902e+06	1.7723e+07	1.94205e+07	3.67173e+06	1.93573e+07	1.83323e+06	286759	1	3.1696	1	0.737159	1.63662	0.805351	0.3879	1.18866	0.581757	1	3.20168	1	0.571114	1.30027	0.692	0.351992	1.10812	0.563746	1.83338e+07	1.04707e+07	6.45335e+06	2.84097	160.084	67.588	154.73	1	4261	2	3	2062.04	8681
	GGLFGDSIK	1	1	1	0.745493	1	0.618774	1.46501	0.453065	0.679424	0.57153	0.271945	0	26.33
		Hits: 1 Items
		FRAMEID	RAWFILE	MS2	FrameID1	CompID	MZ	Time	GoodID	II GR1 20	II GR2 20	II GR3 20	II GR1 40	II GR3 40	II GR2 40	II GR1 42	II GR2 42	II GR3 42	Ratio 20	StdDev 20	PValue 20	Ratio 40	StdDev 40	PValue 40	Ratio 42	StdDev 42	PValue 42	Ratio 2(0)	StdDev 2(0)	PValue 2(0)	Ratio 4(0)	StdDev 4(0)	PValue 4(0)	Ratio 4(2)	StdDev 4(2)	PValue 4(2)	Avg 20	Avg 40	Avg 42	MaxChange	CV 20	CV 40	CV 42	PRElement	PRRoot	PRSize	Charge	CompMW	MS2Scan
		23912	GR2 40	4	23912	2209	447.241	38.5425	1	9.43551e+07	5.35015e+07	6.20611e+07	1.27083e+08	1.61656e+07	2.48103e+07	5.94181e+07	6.42653e+07	4.27107e+07	1	0.615819	1	0.800596	1.12821	0.740771	0.792664	0.405676	0.37715	1	0.745493	1	0.618774	0.906508	0.453065	0.679424	0.388311	0.271945	6.60717e+07	4.08834e+07	4.48906e+07	1.6161	37.2747	109.226	19.8784	0	23912	1	2	1338.7	5936
	GNDVNLADYK	1	2	1	1.01964	1	0.295152	0.957478	0.131311	0.689989	1.03931	0.44482	0	48.065
		Hits: 2 Items
		FRAMEID	RAWFILE	MS2	FrameID1	CompID	MZ	Time	GoodID	II GR1 20	II GR2 20	II GR3 20	II GR1 40	II GR3 40	II GR2 40	II GR1 42	II GR2 42	II GR3 42	Ratio 20	StdDev 20	PValue 20	Ratio 40	StdDev 40	PValue 40	Ratio 42	StdDev 42	PValue 42	Ratio 2(0)	StdDev 2(0)	PValue 2(0)	Ratio 4(0)	StdDev 4(0)	PValue 4(0)	Ratio 4(2)	StdDev 4(2)	PValue 4(2)	Avg 20	Avg 40	Avg 42	MaxChange	CV 20	CV 40	CV 42	PRElement	PRRoot	PRSize	Charge	CompMW	MS2Scan
		9481	GR2 20	2	9481	11245	554.765	23.7358	1	1.05285e+07	1.49824e+07	4.84532e+06	5.86874e+06	2.61161e+06	2.96642e+06	6.5131e+06	1.69191e+07	3.58801e+06	1	1.00427	1	0.377081	0.365939	0.154322	0.890102	1.13939	0.83579	1	1.01964	1	0.295152	0.282602	0.131311	0.689989	0.71711	0.44482	9.53578e+06	2.81451e+06	6.57959e+06	3.38808	50.9818	44.766	52.9489	0	9481	1	2	1107.52	3282
		9481	GR2 20	2	9481	11245	554.765	23.7358	1	1.05285e+07	1.49824e+07	4.84532e+06	5.86874e+06	2.61161e+06	2.96642e+06	6.5131e+06	1.69191e+07	3.58801e+06	1	1.00427	1	0.377081	0.365939	0.154322	0.890102	1.13939	0.83579	1	1.01964	1	0.295152	0.282602	0.131311	0.689989	0.71711	0.44482	9.53578e+06	2.81451e+06	6.57959e+06	3.38808	50.9818	44.766	52.9489	0	9481	1	2	1107.52	3293
	VDVNGDNAAPLYK	2	9	1	0.06995	1	0.296049	0.138823	2.16507e-06	0.608762	0.0960438	5.43599e-05	0	63.6411
		Hits: 9 Items
		FRAMEID	RAWFILE	MS2	FrameID1	CompID	MZ	Time	GoodID	II GR1 20	II GR2 20	II GR3 20	II GR1 40	II GR3 40	II GR2 40	II GR1 42	II GR2 42	II GR3 42	Ratio 20	StdDev 20	PValue 20	Ratio 40	StdDev 40	PValue 40	Ratio 42	StdDev 42	PValue 42	Ratio 2(0)	StdDev 2(0)	PValue 2(0)	Ratio 4(0)	StdDev 4(0)	PValue 4(0)	Ratio 4(2)	StdDev 4(2)	PValue 4(2)	Avg 20	Avg 40	Avg 42	MaxChange	CV 20	CV 40	CV 42	PRElement	PRRoot	PRSize	Charge	CompMW	MS2Scan
		1488	GR1 20	7	1488	2037	688.347	25.5934	1	9.18021e+07	9.29349e+07	9.92172e+07	4.03463e+07	2.8213e+07	3.90415e+07	6.05304e+07	8.23099e+07	5.90895e+07	1	0.0844033	1	0.378937	0.0863605	0.000609648	0.711135	0.167466	0.0572972	1	0.0719329	1	0.299309	0.0451612	1.70607e-05	0.612738	0.0609065	0.000231759	8.82243e+07	2.64063e+07	5.40584e+07	3.34103	3.59665	11.4918	6.34341	0	1488	1	2	1374.68	3342
		1488	GR1 42	7	1488	2037	688.347	25.5934	1	9.18021e+07	9.29349e+07	9.92172e+07	4.03463e+07	2.8213e+07	3.90415e+07	6.05304e+07	8.23099e+07	5.90895e+07	1	0.0844033	1	0.378937	0.0863605	0.000609648	0.711135	0.167466	0.0572972	1	0.0719329	1	0.299309	0.0451612	1.70607e-05	0.612738	0.0609065	0.000231759	8.82243e+07	2.64063e+07	5.40584e+07	3.34103	3.59665	11.4918	6.34341	0	1488	1	2	1374.68	3460
		1488	GR1 42	7	1488	2037	688.347	25.5934	1	9.18021e+07	9.29349e+07	9.92172e+07	4.03463e+07	2.8213e+07	3.90415e+07	6.05304e+07	8.23099e+07	5.90895e+07	1	0.0844033	1	0.378937	0.0863605	0.000609648	0.711135	0.167466	0.0572972	1	0.0719329	1	0.299309	0.0451612	1.70607e-05	0.612738	0.0609065	0.000231759	8.82243e+07	2.64063e+07	5.40584e+07	3.34103	3.59665	11.4918	6.34341	0	1488	1	2	1374.68	3450
		1488	GR2 20	7	1488	2037	688.347	25.5934	1	9.18021e+07	9.29349e+07	9.92172e+07	4.03463e+07	2.8213e+07	3.90415e+07	6.05304e+07	8.23099e+07	5.90895e+07	1	0.0844033	1	0.378937	0.0863605	0.000609648	0.711135	0.167466	0.0572972	1	0.0719329	1	0.299309	0.0451612	1.70607e-05	0.612738	0.0609065	0.000231759	8.82243e+07	2.64063e+07	5.40584e+07	3.34103	3.59665	11.4918	6.34341	0	1488	1	2	1374.68	3589
		1488	GR2 20	7	1488	2037	688.347	25.5934	1	9.18021e+07	9.29349e+07	9.92172e+07	4.03463e+07	2.8213e+07	3.90415e+07	6.05304e+07	8.23099e+07	5.90895e+07	1	0.0844033	1	0.378937	0.0863605	0.000609648	0.711135	0.167466	0.0572972	1	0.0719329	1	0.299309	0.0451612	1.70607e-05	0.612738	0.0609065	0.000231759	8.82243e+07	2.64063e+07	5.40584e+07	3.34103	3.59665	11.4918	6.34341	0	1488	1	2	1374.68	3582
		1488	GR3 42	7	1488	2037	688.347	25.5934	1	9.18021e+07	9.29349e+07	9.92172e+07	4.03463e+07	2.8213e+07	3.90415e+07	6.05304e+07	8.23099e+07	5.90895e+07	1	0.0844033	1	0.378937	0.0863605	0.000609648	0.711135	0.167466	0.0572972	1	0.0719329	1	0.299309	0.0451612	1.70607e-05	0.612738	0.0609065	0.000231759	8.82243e+07	2.64063e+07	5.40584e+07	3.34103	3.59665	11.4918	6.34341	0	1488	1	2	1374.68	3612
		13989	GR3 20	3	13989	5613	689.349	25.3311	1	2.85177e+07	3.0253e+07	4.12526e+07	1.00332e+07	1.28305e+07	1.1568e+07	2.0318e+07	2.08755e+07	2.07855e+07	1	0.41428	1	0.344237	0.11332	0.0276708	0.619645	0.137331	0.0859868	1	0.299982	1	0.278068	0.0985288	0.00752314	0.552861	0.206062	0.0174826	3.0885e+07	8.58812e+06	1.70751e+07	3.59625	14.9991	20.4343	22.2729	0	13989	1	2	1376.68	3462
		13989	GR3 20	3	13989	5613	689.349	25.3311	1	2.85177e+07	3.0253e+07	4.12526e+07	1.00332e+07	1.28305e+07	1.1568e+07	2.0318e+07	2.08755e+07	2.07855e+07	1	0.41428	1	0.344237	0.11332	0.0276708	0.619645	0.137331	0.0859868	1	0.299982	1	0.278068	0.0985288	0.00752314	0.552861	0.206062	0.0174826	3.0885e+07	8.58812e+06	1.70751e+07	3.59625	14.9991	20.4343	22.2729	0	13989	1	2	1376.68	3456
		13989	GR3 42	3	13989	5613	689.349	25.3311	1	2.85177e+07	3.0253e+07	4.12526e+07	1.00332e+07	1.28305e+07	1.1568e+07	2.0318e+07	2.08755e+07	2.07855e+07	1	0.41428	1	0.344237	0.11332	0.0276708	0.619645	0.137331	0.0859868	1	0.299982	1	0.278068	0.0985288	0.00752314	0.552861	0.206062	0.0174826	3.0885e+07	8.58812e+06	1.70751e+07	3.59625	14.9991	20.4343	22.2729	0	13989	1	2	1376.68	3607
	YAPTTSPLSIEK	2	12	1	0.251585	1	0.635104	0.21344	0.0693356	0.850067	0.249673	0.360015	0	30.3767
		Hits: 12 Items
		FRAMEID	RAWFILE	MS2	FrameID1	CompID	MZ	Time	GoodID	II GR1 20	II GR2 20	II GR3 20	II GR1 40	II GR3 40	II GR2 40	II GR1 42	II GR2 42	II GR3 42	Ratio 20	StdDev 20	PValue 20	Ratio 40	StdDev 40	PValue 40	Ratio 42	StdDev 42	PValue 42	Ratio 2(0)	StdDev 2(0)	PValue 2(0)	Ratio 4(0)	StdDev 4(0)	PValue 4(0)	Ratio 4(2)	StdDev 4(2)	PValue 4(2)	Avg 20	Avg 40	Avg 42	MaxChange	CV 20	CV 40	CV 42	PRElement	PRRoot	PRSize	Charge	CompMW	MS2Scan
		2387	GR1 20	8	2387	3284	653.348	34.9754	1	3.02704e+07	4.5583e+07	3.52066e+07	4.03049e+07	4.53823e+07	4.61947e+07	3.96556e+07	4.25219e+07	4.10756e+07	1	0.422242	1	1.18748	0.336923	0.260894	1.10979	0.273013	0.464008	1	0.385212	1	0.951429	0.305666	0.734249	0.983508	0.391955	0.923525	3.44146e+07	3.27431e+07	3.3847e+07	1.05105	19.2606	12.8664	20.5921	0	2387	1	2	1304.68	5139
		10000	GR1 40	18	10000	1015	653.852	34.1414	1	1.15923e+08	1.63045e+08	1.83652e+08	7.41766e+07	7.50137e+07	7.17314e+07	1.18253e+08	1.50565e+08	1.3241e+08	1	0.450286	1	0.477544	0.118576	0.0563613	0.867293	0.300301	0.426773	1	0.332228	1	0.385169	0.109994	0.0176673	0.763855	0.244684	0.122672	1.42542e+08	5.49026e+07	1.08881e+08	2.59626	16.6114	11.9459	15.4214	0	10000	1	2	1305.69	5406
		10000	GR1 40	18	10000	1015	653.852	34.1414	1	1.15923e+08	1.63045e+08	1.83652e+08	7.41766e+07	7.50137e+07	7.17314e+07	1.18253e+08	1.50565e+08	1.3241e+08	1	0.450286	1	0.477544	0.118576	0.0563613	0.867293	0.300301	0.426773	1	0.332228	1	0.385169	0.109994	0.0176673	0.763855	0.244684	0.122672	1.42542e+08	5.49026e+07	1.08881e+08	2.59626	16.6114	11.9459	15.4214	0	10000	1	2	1305.69	5395
		10000	GR1 42	18	10000	1015	653.852	34.1414	1	1.15923e+08	1.63045e+08	1.83652e+08	7.41766e+07	7.50137e+07	7.17314e+07	1.18253e+08	1.50565e+08	1.3241e+08	1	0.450286	1	0.477544	0.118576	0.0563613	0.867293	0.300301	0.426773	1	0.332228	1	0.385169	0.109994	0.0176673	0.763855	0.244684	0.122672	1.42542e+08	5.49026e+07	1.08881e+08	2.59626	16.6114	11.9459	15.4214	0	10000	1	2	1305.69	5264
		10000	GR1 42	18	10000	1015	653.852	34.1414	1	1.15923e+08	1.63045e+08	1.83652e+08	7.41766e+07	7.50137e+07	7.17314e+07	1.18253e+08	1.50565e+08	1.3241e+08	1	0.450286	1	0.477544	0.118576	0.0563613	0.867293	0.300301	0.426773	1	0.332228	1	0.385169	0.109994	0.0176673	0.763855	0.244684	0.122672	1.42542e+08	5.49026e+07	1.08881e+08	2.59626	16.6114	11.9459	15.4214	0	10000	1	2	1305.69	5257
		10000	GR2 20	18	10000	1015	653.852	34.1414	1	1.15923e+08	1.63045e+08	1.83652e+08	7.41766e+07	7.50137e+07	7.17314e+07	1.18253e+08	1.50565e+08	1.3241e+08	1	0.450286	1	0.477544	0.118576	0.0563613	0.867293	0.300301	0.426773	1	0.332228	1	0.385169	0.109994	0.0176673	0.763855	0.244684	0.122672	1.42542e+08	5.49026e+07	1.08881e+08	2.59626	16.6114	11.9459	15.4214	0	10000	1	2	1305.69	5178
		10000	GR3 20	18	10000	1015	653.852	34.1414	1	1.15923e+08	1.63045e+08	1.83652e+08	7.41766e+07	7.50137e+07	7.17314e+07	1.18253e+08	1.50565e+08	1.3241e+08	1	0.450286	1	0.477544	0.118576	0.0563613	0.867293	0.300301	0.426773	1	0.332228	1	0.385169	0.109994	0.0176673	0.763855	0.244684	0.122672	1.42542e+08	5.49026e+07	1.08881e+08	2.59626	16.6114	11.9459	15.4214	0	10000	1	2	1305.69	5035
		10000	GR3 20	18	10000	1015	653.852	34.1414	1	1.15923e+08	1.63045e+08	1.83652e+08	7.41766e+07	7.50137e+07	7.17314e+07	1.18253e+08	1.50565e+08	1.3241e+08	1	0.450286	1	0.477544	0.118576	0.0563613	0.867293	0.300301	0.426773	1	0.332228	1	0.385169	0.109994	0.0176673	0.763855	0.244684	0.122672	1.42542e+08	5.49026e+07	1.08881e+08	2.59626	16.6114	11.9459	15.4214	0	10000	1	2	1305.69	5018
		10000	GR3 20	18	10000	1015	653.852	34.1414	1	1.15923e+08	1.63045e+08	1.83652e+08	7.41766e+07	7.50137e+07	7.17314e+07	1.18253e+08	1.50565e+08	1.3241e+08	1	0.450286	1	0.477544	0.118576	0.0563613	0.867293	0.300301	0.426773	1	0.332228	1	0.385169	0.109994	0.0176673	0.763855	0.244684	0.122672	1.42542e+08	5.49026e+07	1.08881e+08	2.59626	16.6114	11.9459	15.4214	0	10000	1	2	1305.69	5008
		10000	GR3 40	18	10000	1015	653.852	34.1414	1	1.15923e+08	1.63045e+08	1.83652e+08	7.41766e+07	7.50137e+07	7.17314e+07	1.18253e+08	1.50565e+08	1.3241e+08	1	0.450286	1	0.477544	0.118576	0.0563613	0.867293	0.300301	0.426773	1	0.332228	1	0.385169	0.109994	0.0176673	0.763855	0.244684	0.122672	1.42542e+08	5.49026e+07	1.08881e+08	2.59626	16.6114	11.9459	15.4214	0	10000	1	2	1305.69	5467
		10000	GR3 42	18	10000	1015	653.852	34.1414	1	1.15923e+08	1.63045e+08	1.83652e+08	7.41766e+07	7.50137e+07	7.17314e+07	1.18253e+08	1.50565e+08	1.3241e+08	1	0.450286	1	0.477544	0.118576	0.0563613	0.867293	0.300301	0.426773	1	0.332228	1	0.385169	0.109994	0.0176673	0.763855	0.244684	0.122672	1.42542e+08	5.49026e+07	1.08881e+08	2.59626	16.6114	11.9459	15.4214	0	10000	1	2	1305.69	5081
		10000	GR3 42	18	10000	1015	653.852	34.1414	1	1.15923e+08	1.63045e+08	1.83652e+08	7.41766e+07	7.50137e+07	7.17314e+07	1.18253e+08	1.50565e+08	1.3241e+08	1	0.450286	1	0.477544	0.118576	0.0563613	0.867293	0.300301	0.426773	1	0.332228	1	0.385169	0.109994	0.0176673	0.763855	0.244684	0.122672	1.42542e+08	5.49026e+07	1.08881e+08	2.59626	16.6114	11.9459	15.4214	0	10000	1	2	1305.69	5088
Glyma07g32480.1	AT2G34040.1 Apoptosis inhibitory protein 5 (API5)	5	6	15	1	0.260794	1	0.527936	0.252066	0.0111631	0.579295	0.275206	0.0482255
	M.P.s: 5 Items
	M.P.	Frames	Hits	Ratio 2(0)	StdDev 2(0)	PValue 2(0)	Ratio 4(0)	StdDev 4(0)	PValue 4(0)	Ratio 4(2)	StdDev 4(2)	PValue 4(2)	OtherAssignments	AvgIonScore
	AELLKPQEEMER	2	2	1	0.478112	1	0.574828	0.412185	0.0929349	0.485097	0.625933	0.0799765	0	16.81
		Hits: 2 Items
		FRAMEID	RAWFILE	MS2	FrameID1	CompID	MZ	Time	GoodID	II GR1 20	II GR2 20	II GR3 20	II GR1 40	II GR3 40	II GR2 40	II GR1 42	II GR2 42	II GR3 42	Ratio 20	StdDev 20	PValue 20	Ratio 40	StdDev 40	PValue 40	Ratio 42	StdDev 42	PValue 42	Ratio 2(0)	StdDev 2(0)	PValue 2(0)	Ratio 4(0)	StdDev 4(0)	PValue 4(0)	Ratio 4(2)	StdDev 4(2)	PValue 4(2)	Avg 20	Avg 40	Avg 42	MaxChange	CV 20	CV 40	CV 42	PRElement	PRRoot	PRSize	Charge	CompMW	MS2Scan
		1124	GR2 20	7	1124	4240	491.916	21.4824	1	1.92193e+07	3.60605e+07	3.29587e+07	1.05258e+07	1.35808e+07	1.22022e+07	4.52139e+06	2.19465e+07	1.43728e+07	1	0.609466	1	0.411485	0.17741	0.0749877	0.462845	0.438103	0.0941328	1	0.530276	1	0.333697	0.158054	0.0414181	0.382489	0.298766	0.0356349	2.71441e+07	9.05792e+06	1.03823e+07	2.99673	26.5138	20.8508	51.5972	0	1124	2	3	1473.72	3150
		9435	GR2 20	2	9435	8477	491.585	23.0046	1	3.77357e+06	1.30165e+07	1.63221e+07	1.39414e+07	2.12178e+07	1.80927e+07	4.63192e+06	8.79698e+06	1.11034e+07	1	1.17857	1	1.60823	1.27842	0.212723	0.740886	0.733758	0.545936	1	1.10543	1	1.32728	1.11053	0.450422	0.669217	0.700227	0.434222	1.00386e+07	1.33241e+07	6.71802e+06	1.98334	55.2713	28.3984	49.3625	0	9435	1	3	1471.73	3159
	LNNVEEFTR	1	1	1	0.524933	1	0.334801	0.604127	0.0327581	0.627847	0.595488	0.130691	0	15.04
		Hits: 1 Items
		FRAMEID	RAWFILE	MS2	FrameID1	CompID	MZ	Time	GoodID	II GR1 20	II GR2 20	II GR3 20	II GR1 40	II GR3 40	II GR2 40	II GR1 42	II GR2 42	II GR3 42	Ratio 20	StdDev 20	PValue 20	Ratio 40	StdDev 40	PValue 40	Ratio 42	StdDev 42	PValue 42	Ratio 2(0)	StdDev 2(0)	PValue 2(0)	Ratio 4(0)	StdDev 4(0)	PValue 4(0)	Ratio 4(2)	StdDev 4(2)	PValue 4(2)	Avg 20	Avg 40	Avg 42	MaxChange	CV 20	CV 40	CV 42	PRElement	PRRoot	PRSize	Charge	CompMW	MS2Scan
		9487	GR2 20	8	9487	7348	561.282	23.9259	1	1.46214e+07	2.68381e+07	2.14631e+07	5.70826e+06	1.03802e+07	9.95078e+06	9.07982e+06	2.70924e+07	1.23088e+07	1	0.583861	1	0.413829	0.243928	0.0572008	0.770485	0.682829	0.511432	1	0.524933	1	0.334801	0.202262	0.0327581	0.627847	0.373875	0.130691	1.94104e+07	6.49861e+06	1.21867e+07	2.98685	26.2466	34.1661	33.3022	0	9487	1	2	1120.55	3612
	LYEYGEQLNNAK	1	7	1	1.27254	1	0.221284	1.48534	0.159942	0.429187	0.794059	0.259655	0	59.2957
		Hits: 7 Items
		FRAMEID	RAWFILE	MS2	FrameID1	CompID	MZ	Time	GoodID	II GR1 20	II GR2 20	II GR3 20	II GR1 40	II GR3 40	II GR2 40	II GR1 42	II GR2 42	II GR3 42	Ratio 20	StdDev 20	PValue 20	Ratio 40	StdDev 40	PValue 40	Ratio 42	StdDev 42	PValue 42	Ratio 2(0)	StdDev 2(0)	PValue 2(0)	Ratio 4(0)	StdDev 4(0)	PValue 4(0)	Ratio 4(2)	StdDev 4(2)	PValue 4(2)	Avg 20	Avg 40	Avg 42	MaxChange	CV 20	CV 40	CV 42	PRElement	PRRoot	PRSize	Charge	CompMW	MS2Scan
		1665	GR1 20	7	1665	6725	721.349	27.2978	1	4.7228e+07	1.54293e+07	2.37351e+07	1.65101e+07	4.24937e+06	3.96511e+06	1.48385e+07	1.87943e+07	1.06892e+07	1	1.14543	1	0.28619	0.412615	0.151104	0.513031	0.434561	0.276229	1	1.27254	1	0.221284	0.328682	0.159942	0.429187	0.3408	0.259655	2.74352e+07	6.07099e+06	1.17748e+07	4.51907	63.6271	84.9066	15.7789	0	1665	1	2	1440.68	3673
		1665	GR1 20	7	1665	6725	721.349	27.2978	1	4.7228e+07	1.54293e+07	2.37351e+07	1.65101e+07	4.24937e+06	3.96511e+06	1.48385e+07	1.87943e+07	1.06892e+07	1	1.14543	1	0.28619	0.412615	0.151104	0.513031	0.434561	0.276229	1	1.27254	1	0.221284	0.328682	0.159942	0.429187	0.3408	0.259655	2.74352e+07	6.07099e+06	1.17748e+07	4.51907	63.6271	84.9066	15.7789	0	1665	1	2	1440.68	3662
		1665	GR1 40	7	1665	6725	721.349	27.2978	1	4.7228e+07	1.54293e+07	2.37351e+07	1.65101e+07	4.24937e+06	3.96511e+06	1.48385e+07	1.87943e+07	1.06892e+07	1	1.14543	1	0.28619	0.412615	0.151104	0.513031	0.434561	0.276229	1	1.27254	1	0.221284	0.328682	0.159942	0.429187	0.3408	0.259655	2.74352e+07	6.07099e+06	1.17748e+07	4.51907	63.6271	84.9066	15.7789	0	1665	1	2	1440.68	3892
		1665	GR2 20	7	1665	6725	721.349	27.2978	1	4.7228e+07	1.54293e+07	2.37351e+07	1.65101e+07	4.24937e+06	3.96511e+06	1.48385e+07	1.87943e+07	1.06892e+07	1	1.14543	1	0.28619	0.412615	0.151104	0.513031	0.434561	0.276229	1	1.27254	1	0.221284	0.328682	0.159942	0.429187	0.3408	0.259655	2.74352e+07	6.07099e+06	1.17748e+07	4.51907	63.6271	84.9066	15.7789	0	1665	1	2	1440.68	3869
		1665	GR2 20	7	1665	6725	721.349	27.2978	1	4.7228e+07	1.54293e+07	2.37351e+07	1.65101e+07	4.24937e+06	3.96511e+06	1.48385e+07	1.87943e+07	1.06892e+07	1	1.14543	1	0.28619	0.412615	0.151104	0.513031	0.434561	0.276229	1	1.27254	1	0.221284	0.328682	0.159942	0.429187	0.3408	0.259655	2.74352e+07	6.07099e+06	1.17748e+07	4.51907	63.6271	84.9066	15.7789	0	1665	1	2	1440.68	3881
		1665	GR3 20	7	1665	6725	721.349	27.2978	1	4.7228e+07	1.54293e+07	2.37351e+07	1.65101e+07	4.24937e+06	3.96511e+06	1.48385e+07	1.87943e+07	1.06892e+07	1	1.14543	1	0.28619	0.412615	0.151104	0.513031	0.434561	0.276229	1	1.27254	1	0.221284	0.328682	0.159942	0.429187	0.3408	0.259655	2.74352e+07	6.07099e+06	1.17748e+07	4.51907	63.6271	84.9066	15.7789	0	1665	1	2	1440.68	3735
		1665	GR3 20	7	1665	6725	721.349	27.2978	1	4.7228e+07	1.54293e+07	2.37351e+07	1.65101e+07	4.24937e+06	3.96511e+06	1.48385e+07	1.87943e+07	1.06892e+07	1	1.14543	1	0.28619	0.412615	0.151104	0.513031	0.434561	0.276229	1	1.27254	1	0.221284	0.328682	0.159942	0.429187	0.3408	0.259655	2.74352e+07	6.07099e+06	1.17748e+07	4.51907	63.6271	84.9066	15.7789	0	1665	1	2	1440.68	3724
	SLAEFSPYTTPQDSR	1	1	1	1.27902	1	0.506239	0.749877	0.312622	0.610292	0.719614	0.401908	0	47.27
		Hits: 1 Items
		FRAMEID	RAWFILE	MS2	FrameID1	CompID	MZ	Time	GoodID	II GR1 20	II GR2 20	II GR3 20	II GR1 40	II GR3 40	II GR2 40	II GR1 42	II GR2 42	II GR3 42	Ratio 20	StdDev 20	PValue 20	Ratio 40	StdDev 40	PValue 40	Ratio 42	StdDev 42	PValue 42	Ratio 2(0)	StdDev 2(0)	PValue 2(0)	Ratio 4(0)	StdDev 4(0)	PValue 4(0)	Ratio 4(2)	StdDev 4(2)	PValue 4(2)	Avg 20	Avg 40	Avg 42	MaxChange	CV 20	CV 40	CV 42	PRElement	PRRoot	PRSize	Charge	CompMW	MS2Scan
		26702	GR1 42	1	26702	11363	849.903	47.2546	1	4.07326e+06	7.92933e+06	1.7129e+07	5.4104e+06	5.95061e+06	6.65689e+06	5.67116e+06	8.23446e+06	6.18926e+06	1	1.38152	1	0.6185	0.491607	0.43991	0.689797	0.616059	0.520196	1	1.27902	1	0.506239	0.379617	0.312622	0.610292	0.439175	0.401908	8.81004e+06	4.45999e+06	5.3767e+06	1.97535	63.9509	11.0368	8.01052	0	26702	1	2	1697.79	7494
	SQNVQDYQGIIDAAK	1	4	1	0.42755	1	0.616181	0.452622	0.0703399	0.644601	0.481467	0.0915471	0	62.5275
		Hits: 4 Items
		FRAMEID	RAWFILE	MS2	FrameID1	CompID	MZ	Time	GoodID	II GR1 20	II GR2 20	II GR3 20	II GR1 40	II GR3 40	II GR2 40	II GR1 42	II GR2 42	II GR3 42	Ratio 20	StdDev 20	PValue 20	Ratio 40	StdDev 40	PValue 40	Ratio 42	StdDev 42	PValue 42	Ratio 2(0)	StdDev 2(0)	PValue 2(0)	Ratio 4(0)	StdDev 4(0)	PValue 4(0)	Ratio 4(2)	StdDev 4(2)	PValue 4(2)	Avg 20	Avg 40	Avg 42	MaxChange	CV 20	CV 40	CV 42	PRElement	PRRoot	PRSize	Charge	CompMW	MS2Scan
		3654	GR1 20	5	3654	5870	825.411	47.9629	1	2.37531e+07	1.67492e+07	2.49241e+07	2.07839e+07	1.60937e+07	1.35791e+07	1.70788e+07	1.50519e+07	1.51881e+07	1	0.405408	1	0.771197	0.323999	0.208856	0.723238	0.198552	0.134325	1	0.42755	1	0.616181	0.278897	0.0703399	0.644601	0.310354	0.0915471	2.03642e+07	1.25481e+07	1.31268e+07	1.6229	21.3775	23.8847	26.7692	1	10710	2	2	1647.82	7505
		3654	GR1 20	5	3654	5870	825.411	47.9629	1	2.37531e+07	1.67492e+07	2.49241e+07	2.07839e+07	1.60937e+07	1.35791e+07	1.70788e+07	1.50519e+07	1.51881e+07	1	0.405408	1	0.771197	0.323999	0.208856	0.723238	0.198552	0.134325	1	0.42755	1	0.616181	0.278897	0.0703399	0.644601	0.310354	0.0915471	2.03642e+07	1.25481e+07	1.31268e+07	1.6229	21.3775	23.8847	26.7692	1	10710	2	2	1647.82	7498
		3654	GR1 40	5	3654	5870	825.411	47.9629	1	2.37531e+07	1.67492e+07	2.49241e+07	2.07839e+07	1.60937e+07	1.35791e+07	1.70788e+07	1.50519e+07	1.51881e+07	1	0.405408	1	0.771197	0.323999	0.208856	0.723238	0.198552	0.134325	1	0.42755	1	0.616181	0.278897	0.0703399	0.644601	0.310354	0.0915471	2.03642e+07	1.25481e+07	1.31268e+07	1.6229	21.3775	23.8847	26.7692	1	10710	2	2	1647.82	7798
		3654	GR1 40	5	3654	5870	825.411	47.9629	1	2.37531e+07	1.67492e+07	2.49241e+07	2.07839e+07	1.60937e+07	1.35791e+07	1.70788e+07	1.50519e+07	1.51881e+07	1	0.405408	1	0.771197	0.323999	0.208856	0.723238	0.198552	0.134325	1	0.42755	1	0.616181	0.278897	0.0703399	0.644601	0.310354	0.0915471	2.03642e+07	1.25481e+07	1.31268e+07	1.6229	21.3775	23.8847	26.7692	1	10710	2	2	1647.82	7788
Glyma13g24090.2	AT2G34040.1 Apoptosis inhibitory protein 5 (API5)	5	6	15	1	0.260794	1	0.527936	0.252066	0.0111631	0.579295	0.275206	0.0482255
	M.P.s: 5 Items
	M.P.	Frames	Hits	Ratio 2(0)	StdDev 2(0)	PValue 2(0)	Ratio 4(0)	StdDev 4(0)	PValue 4(0)	Ratio 4(2)	StdDev 4(2)	PValue 4(2)	OtherAssignments	AvgIonScore
	AELLKPQEEMER	2	2	1	0.478112	1	0.574828	0.412185	0.0929349	0.485097	0.625933	0.0799765	0	16.81
		Hits: 2 Items
		FRAMEID	RAWFILE	MS2	FrameID1	CompID	MZ	Time	GoodID	II GR1 20	II GR2 20	II GR3 20	II GR1 40	II GR3 40	II GR2 40	II GR1 42	II GR2 42	II GR3 42	Ratio 20	StdDev 20	PValue 20	Ratio 40	StdDev 40	PValue 40	Ratio 42	StdDev 42	PValue 42	Ratio 2(0)	StdDev 2(0)	PValue 2(0)	Ratio 4(0)	StdDev 4(0)	PValue 4(0)	Ratio 4(2)	StdDev 4(2)	PValue 4(2)	Avg 20	Avg 40	Avg 42	MaxChange	CV 20	CV 40	CV 42	PRElement	PRRoot	PRSize	Charge	CompMW	MS2Scan
		1124	GR2 20	7	1124	4240	491.916	21.4824	1	1.92193e+07	3.60605e+07	3.29587e+07	1.05258e+07	1.35808e+07	1.22022e+07	4.52139e+06	2.19465e+07	1.43728e+07	1	0.609466	1	0.411485	0.17741	0.0749877	0.462845	0.438103	0.0941328	1	0.530276	1	0.333697	0.158054	0.0414181	0.382489	0.298766	0.0356349	2.71441e+07	9.05792e+06	1.03823e+07	2.99673	26.5138	20.8508	51.5972	0	1124	2	3	1473.72	3150
		9435	GR2 20	2	9435	8477	491.585	23.0046	1	3.77357e+06	1.30165e+07	1.63221e+07	1.39414e+07	2.12178e+07	1.80927e+07	4.63192e+06	8.79698e+06	1.11034e+07	1	1.17857	1	1.60823	1.27842	0.212723	0.740886	0.733758	0.545936	1	1.10543	1	1.32728	1.11053	0.450422	0.669217	0.700227	0.434222	1.00386e+07	1.33241e+07	6.71802e+06	1.98334	55.2713	28.3984	49.3625	0	9435	1	3	1471.73	3159
	LNNVEEFTR	1	1	1	0.524933	1	0.334801	0.604127	0.0327581	0.627847	0.595488	0.130691	0	15.04
		Hits: 1 Items
		FRAMEID	RAWFILE	MS2	FrameID1	CompID	MZ	Time	GoodID	II GR1 20	II GR2 20	II GR3 20	II GR1 40	II GR3 40	II GR2 40	II GR1 42	II GR2 42	II GR3 42	Ratio 20	StdDev 20	PValue 20	Ratio 40	StdDev 40	PValue 40	Ratio 42	StdDev 42	PValue 42	Ratio 2(0)	StdDev 2(0)	PValue 2(0)	Ratio 4(0)	StdDev 4(0)	PValue 4(0)	Ratio 4(2)	StdDev 4(2)	PValue 4(2)	Avg 20	Avg 40	Avg 42	MaxChange	CV 20	CV 40	CV 42	PRElement	PRRoot	PRSize	Charge	CompMW	MS2Scan
		9487	GR2 20	8	9487	7348	561.282	23.9259	1	1.46214e+07	2.68381e+07	2.14631e+07	5.70826e+06	1.03802e+07	9.95078e+06	9.07982e+06	2.70924e+07	1.23088e+07	1	0.583861	1	0.413829	0.243928	0.0572008	0.770485	0.682829	0.511432	1	0.524933	1	0.334801	0.202262	0.0327581	0.627847	0.373875	0.130691	1.94104e+07	6.49861e+06	1.21867e+07	2.98685	26.2466	34.1661	33.3022	0	9487	1	2	1120.55	3612
	LYEYGEQLNNAK	1	7	1	1.27254	1	0.221284	1.48534	0.159942	0.429187	0.794059	0.259655	0	59.2957
		Hits: 7 Items
		FRAMEID	RAWFILE	MS2	FrameID1	CompID	MZ	Time	GoodID	II GR1 20	II GR2 20	II GR3 20	II GR1 40	II GR3 40	II GR2 40	II GR1 42	II GR2 42	II GR3 42	Ratio 20	StdDev 20	PValue 20	Ratio 40	StdDev 40	PValue 40	Ratio 42	StdDev 42	PValue 42	Ratio 2(0)	StdDev 2(0)	PValue 2(0)	Ratio 4(0)	StdDev 4(0)	PValue 4(0)	Ratio 4(2)	StdDev 4(2)	PValue 4(2)	Avg 20	Avg 40	Avg 42	MaxChange	CV 20	CV 40	CV 42	PRElement	PRRoot	PRSize	Charge	CompMW	MS2Scan
		1665	GR1 20	7	1665	6725	721.349	27.2978	1	4.7228e+07	1.54293e+07	2.37351e+07	1.65101e+07	4.24937e+06	3.96511e+06	1.48385e+07	1.87943e+07	1.06892e+07	1	1.14543	1	0.28619	0.412615	0.151104	0.513031	0.434561	0.276229	1	1.27254	1	0.221284	0.328682	0.159942	0.429187	0.3408	0.259655	2.74352e+07	6.07099e+06	1.17748e+07	4.51907	63.6271	84.9066	15.7789	0	1665	1	2	1440.68	3673
		1665	GR1 20	7	1665	6725	721.349	27.2978	1	4.7228e+07	1.54293e+07	2.37351e+07	1.65101e+07	4.24937e+06	3.96511e+06	1.48385e+07	1.87943e+07	1.06892e+07	1	1.14543	1	0.28619	0.412615	0.151104	0.513031	0.434561	0.276229	1	1.27254	1	0.221284	0.328682	0.159942	0.429187	0.3408	0.259655	2.74352e+07	6.07099e+06	1.17748e+07	4.51907	63.6271	84.9066	15.7789	0	1665	1	2	1440.68	3662
		1665	GR1 40	7	1665	6725	721.349	27.2978	1	4.7228e+07	1.54293e+07	2.37351e+07	1.65101e+07	4.24937e+06	3.96511e+06	1.48385e+07	1.87943e+07	1.06892e+07	1	1.14543	1	0.28619	0.412615	0.151104	0.513031	0.434561	0.276229	1	1.27254	1	0.221284	0.328682	0.159942	0.429187	0.3408	0.259655	2.74352e+07	6.07099e+06	1.17748e+07	4.51907	63.6271	84.9066	15.7789	0	1665	1	2	1440.68	3892
		1665	GR2 20	7	1665	6725	721.349	27.2978	1	4.7228e+07	1.54293e+07	2.37351e+07	1.65101e+07	4.24937e+06	3.96511e+06	1.48385e+07	1.87943e+07	1.06892e+07	1	1.14543	1	0.28619	0.412615	0.151104	0.513031	0.434561	0.276229	1	1.27254	1	0.221284	0.328682	0.159942	0.429187	0.3408	0.259655	2.74352e+07	6.07099e+06	1.17748e+07	4.51907	63.6271	84.9066	15.7789	0	1665	1	2	1440.68	3869
		1665	GR2 20	7	1665	6725	721.349	27.2978	1	4.7228e+07	1.54293e+07	2.37351e+07	1.65101e+07	4.24937e+06	3.96511e+06	1.48385e+07	1.87943e+07	1.06892e+07	1	1.14543	1	0.28619	0.412615	0.151104	0.513031	0.434561	0.276229	1	1.27254	1	0.221284	0.328682	0.159942	0.429187	0.3408	0.259655	2.74352e+07	6.07099e+06	1.17748e+07	4.51907	63.6271	84.9066	15.7789	0	1665	1	2	1440.68	3881
		1665	GR3 20	7	1665	6725	721.349	27.2978	1	4.7228e+07	1.54293e+07	2.37351e+07	1.65101e+07	4.24937e+06	3.96511e+06	1.48385e+07	1.87943e+07	1.06892e+07	1	1.14543	1	0.28619	0.412615	0.151104	0.513031	0.434561	0.276229	1	1.27254	1	0.221284	0.328682	0.159942	0.429187	0.3408	0.259655	2.74352e+07	6.07099e+06	1.17748e+07	4.51907	63.6271	84.9066	15.7789	0	1665	1	2	1440.68	3735
		1665	GR3 20	7	1665	6725	721.349	27.2978	1	4.7228e+07	1.54293e+07	2.37351e+07	1.65101e+07	4.24937e+06	3.96511e+06	1.48385e+07	1.87943e+07	1.06892e+07	1	1.14543	1	0.28619	0.412615	0.151104	0.513031	0.434561	0.276229	1	1.27254	1	0.221284	0.328682	0.159942	0.429187	0.3408	0.259655	2.74352e+07	6.07099e+06	1.17748e+07	4.51907	63.6271	84.9066	15.7789	0	1665	1	2	1440.68	3724
	SLAEFSPYTTPQDSR	1	1	1	1.27902	1	0.506239	0.749877	0.312622	0.610292	0.719614	0.401908	0	47.27
		Hits: 1 Items
		FRAMEID	RAWFILE	MS2	FrameID1	CompID	MZ	Time	GoodID	II GR1 20	II GR2 20	II GR3 20	II GR1 40	II GR3 40	II GR2 40	II GR1 42	II GR2 42	II GR3 42	Ratio 20	StdDev 20	PValue 20	Ratio 40	StdDev 40	PValue 40	Ratio 42	StdDev 42	PValue 42	Ratio 2(0)	StdDev 2(0)	PValue 2(0)	Ratio 4(0)	StdDev 4(0)	PValue 4(0)	Ratio 4(2)	StdDev 4(2)	PValue 4(2)	Avg 20	Avg 40	Avg 42	MaxChange	CV 20	CV 40	CV 42	PRElement	PRRoot	PRSize	Charge	CompMW	MS2Scan
		26702	GR1 42	1	26702	11363	849.903	47.2546	1	4.07326e+06	7.92933e+06	1.7129e+07	5.4104e+06	5.95061e+06	6.65689e+06	5.67116e+06	8.23446e+06	6.18926e+06	1	1.38152	1	0.6185	0.491607	0.43991	0.689797	0.616059	0.520196	1	1.27902	1	0.506239	0.379617	0.312622	0.610292	0.439175	0.401908	8.81004e+06	4.45999e+06	5.3767e+06	1.97535	63.9509	11.0368	8.01052	0	26702	1	2	1697.79	7494
	SQNVQDYQGIIDAAK	1	4	1	0.42755	1	0.616181	0.452622	0.0703399	0.644601	0.481467	0.0915471	0	62.5275
		Hits: 4 Items
		FRAMEID	RAWFILE	MS2	FrameID1	CompID	MZ	Time	GoodID	II GR1 20	II GR2 20	II GR3 20	II GR1 40	II GR3 40	II GR2 40	II GR1 42	II GR2 42	II GR3 42	Ratio 20	StdDev 20	PValue 20	Ratio 40	StdDev 40	PValue 40	Ratio 42	StdDev 42	PValue 42	Ratio 2(0)	StdDev 2(0)	PValue 2(0)	Ratio 4(0)	StdDev 4(0)	PValue 4(0)	Ratio 4(2)	StdDev 4(2)	PValue 4(2)	Avg 20	Avg 40	Avg 42	MaxChange	CV 20	CV 40	CV 42	PRElement	PRRoot	PRSize	Charge	CompMW	MS2Scan
		3654	GR1 20	5	3654	5870	825.411	47.9629	1	2.37531e+07	1.67492e+07	2.49241e+07	2.07839e+07	1.60937e+07	1.35791e+07	1.70788e+07	1.50519e+07	1.51881e+07	1	0.405408	1	0.771197	0.323999	0.208856	0.723238	0.198552	0.134325	1	0.42755	1	0.616181	0.278897	0.0703399	0.644601	0.310354	0.0915471	2.03642e+07	1.25481e+07	1.31268e+07	1.6229	21.3775	23.8847	26.7692	1	10710	2	2	1647.82	7505
		3654	GR1 20	5	3654	5870	825.411	47.9629	1	2.37531e+07	1.67492e+07	2.49241e+07	2.07839e+07	1.60937e+07	1.35791e+07	1.70788e+07	1.50519e+07	1.51881e+07	1	0.405408	1	0.771197	0.323999	0.208856	0.723238	0.198552	0.134325	1	0.42755	1	0.616181	0.278897	0.0703399	0.644601	0.310354	0.0915471	2.03642e+07	1.25481e+07	1.31268e+07	1.6229	21.3775	23.8847	26.7692	1	10710	2	2	1647.82	7498
		3654	GR1 40	5	3654	5870	825.411	47.9629	1	2.37531e+07	1.67492e+07	2.49241e+07	2.07839e+07	1.60937e+07	1.35791e+07	1.70788e+07	1.50519e+07	1.51881e+07	1	0.405408	1	0.771197	0.323999	0.208856	0.723238	0.198552	0.134325	1	0.42755	1	0.616181	0.278897	0.0703399	0.644601	0.310354	0.0915471	2.03642e+07	1.25481e+07	1.31268e+07	1.6229	21.3775	23.8847	26.7692	1	10710	2	2	1647.82	7798
		3654	GR1 40	5	3654	5870	825.411	47.9629	1	2.37531e+07	1.67492e+07	2.49241e+07	2.07839e+07	1.60937e+07	1.35791e+07	1.70788e+07	1.50519e+07	1.51881e+07	1	0.405408	1	0.771197	0.323999	0.208856	0.723238	0.198552	0.134325	1	0.42755	1	0.616181	0.278897	0.0703399	0.644601	0.310354	0.0915471	2.03642e+07	1.25481e+07	1.31268e+07	1.6229	21.3775	23.8847	26.7692	1	10710	2	2	1647.82	7788
Glyma07g13900.1	AT4G17520.1 Hyaluronan / mRNA binding family	6	8	35	1	0.220354	1	0.486632	0.265199	0.00287024	0.517884	0.257332	0.0221997
	M.P.s: 6 Items
	M.P.	Frames	Hits	Ratio 2(0)	StdDev 2(0)	PValue 2(0)	Ratio 4(0)	StdDev 4(0)	PValue 4(0)	Ratio 4(2)	StdDev 4(2)	PValue 4(2)	OtherAssignments	AvgIonScore
	DFSNDDNSSAPANQGSFEGDSGNHSER	2	17	1	0.318253	1	0.300892	0.488119	0.00237389	0.470872	0.43587	0.0104978	0	114.925
		Hits: 17 Items
		FRAMEID	RAWFILE	MS2	FrameID1	CompID	MZ	Time	GoodID	II GR1 20	II GR2 20	II GR3 20	II GR1 40	II GR3 40	II GR2 40	II GR1 42	II GR2 42	II GR3 42	Ratio 20	StdDev 20	PValue 20	Ratio 40	StdDev 40	PValue 40	Ratio 42	StdDev 42	PValue 42	Ratio 2(0)	StdDev 2(0)	PValue 2(0)	Ratio 4(0)	StdDev 4(0)	PValue 4(0)	Ratio 4(2)	StdDev 4(2)	PValue 4(2)	Avg 20	Avg 40	Avg 42	MaxChange	CV 20	CV 40	CV 42	PRElement	PRRoot	PRSize	Charge	CompMW	MS2Scan
		857	GR1 20	13	857	9744	947.711	18.5319	1	1.21509e+07	9.24836e+06	9.62268e+06	6.62379e+06	3.29342e+06	2.69787e+06	7.02025e+06	4.28999e+06	4.50283e+06	1	0.305369	1	0.40665	0.266696	0.0184167	0.509738	0.224688	0.0160668	1	0.435209	1	0.321691	0.227555	0.0146419	0.459505	0.301967	0.034672	9.71125e+06	3.12402e+06	4.46237e+06	3.10857	21.7604	48.9768	43.9552	0	857	2	3	2841.11	2162
		857	GR1 20	13	857	9744	947.711	18.5319	1	1.21509e+07	9.24836e+06	9.62268e+06	6.62379e+06	3.29342e+06	2.69787e+06	7.02025e+06	4.28999e+06	4.50283e+06	1	0.305369	1	0.40665	0.266696	0.0184167	0.509738	0.224688	0.0160668	1	0.435209	1	0.321691	0.227555	0.0146419	0.459505	0.301967	0.034672	9.71125e+06	3.12402e+06	4.46237e+06	3.10857	21.7604	48.9768	43.9552	0	857	2	3	2841.11	2157
		857	GR1 40	13	857	9744	947.711	18.5319	1	1.21509e+07	9.24836e+06	9.62268e+06	6.62379e+06	3.29342e+06	2.69787e+06	7.02025e+06	4.28999e+06	4.50283e+06	1	0.305369	1	0.40665	0.266696	0.0184167	0.509738	0.224688	0.0160668	1	0.435209	1	0.321691	0.227555	0.0146419	0.459505	0.301967	0.034672	9.71125e+06	3.12402e+06	4.46237e+06	3.10857	21.7604	48.9768	43.9552	0	857	2	3	2841.11	2230
		857	GR1 40	13	857	9744	947.711	18.5319	1	1.21509e+07	9.24836e+06	9.62268e+06	6.62379e+06	3.29342e+06	2.69787e+06	7.02025e+06	4.28999e+06	4.50283e+06	1	0.305369	1	0.40665	0.266696	0.0184167	0.509738	0.224688	0.0160668	1	0.435209	1	0.321691	0.227555	0.0146419	0.459505	0.301967	0.034672	9.71125e+06	3.12402e+06	4.46237e+06	3.10857	21.7604	48.9768	43.9552	0	857	2	3	2841.11	2238
		857	GR1 42	13	857	9744	947.711	18.5319	1	1.21509e+07	9.24836e+06	9.62268e+06	6.62379e+06	3.29342e+06	2.69787e+06	7.02025e+06	4.28999e+06	4.50283e+06	1	0.305369	1	0.40665	0.266696	0.0184167	0.509738	0.224688	0.0160668	1	0.435209	1	0.321691	0.227555	0.0146419	0.459505	0.301967	0.034672	9.71125e+06	3.12402e+06	4.46237e+06	3.10857	21.7604	48.9768	43.9552	0	857	2	3	2841.11	2239
		857	GR1 42	13	857	9744	947.711	18.5319	1	1.21509e+07	9.24836e+06	9.62268e+06	6.62379e+06	3.29342e+06	2.69787e+06	7.02025e+06	4.28999e+06	4.50283e+06	1	0.305369	1	0.40665	0.266696	0.0184167	0.509738	0.224688	0.0160668	1	0.435209	1	0.321691	0.227555	0.0146419	0.459505	0.301967	0.034672	9.71125e+06	3.12402e+06	4.46237e+06	3.10857	21.7604	48.9768	43.9552	0	857	2	3	2841.11	2230
		857	GR2 20	13	857	9744	947.711	18.5319	1	1.21509e+07	9.24836e+06	9.62268e+06	6.62379e+06	3.29342e+06	2.69787e+06	7.02025e+06	4.28999e+06	4.50283e+06	1	0.305369	1	0.40665	0.266696	0.0184167	0.509738	0.224688	0.0160668	1	0.435209	1	0.321691	0.227555	0.0146419	0.459505	0.301967	0.034672	9.71125e+06	3.12402e+06	4.46237e+06	3.10857	21.7604	48.9768	43.9552	0	857	2	3	2841.11	2374
		857	GR2 20	13	857	9744	947.711	18.5319	1	1.21509e+07	9.24836e+06	9.62268e+06	6.62379e+06	3.29342e+06	2.69787e+06	7.02025e+06	4.28999e+06	4.50283e+06	1	0.305369	1	0.40665	0.266696	0.0184167	0.509738	0.224688	0.0160668	1	0.435209	1	0.321691	0.227555	0.0146419	0.459505	0.301967	0.034672	9.71125e+06	3.12402e+06	4.46237e+06	3.10857	21.7604	48.9768	43.9552	0	857	2	3	2841.11	2382
		857	GR2 42	13	857	9744	947.711	18.5319	1	1.21509e+07	9.24836e+06	9.62268e+06	6.62379e+06	3.29342e+06	2.69787e+06	7.02025e+06	4.28999e+06	4.50283e+06	1	0.305369	1	0.40665	0.266696	0.0184167	0.509738	0.224688	0.0160668	1	0.435209	1	0.321691	0.227555	0.0146419	0.459505	0.301967	0.034672	9.71125e+06	3.12402e+06	4.46237e+06	3.10857	21.7604	48.9768	43.9552	0	857	2	3	2841.11	2107
		857	GR3 20	13	857	9744	947.711	18.5319	1	1.21509e+07	9.24836e+06	9.62268e+06	6.62379e+06	3.29342e+06	2.69787e+06	7.02025e+06	4.28999e+06	4.50283e+06	1	0.305369	1	0.40665	0.266696	0.0184167	0.509738	0.224688	0.0160668	1	0.435209	1	0.321691	0.227555	0.0146419	0.459505	0.301967	0.034672	9.71125e+06	3.12402e+06	4.46237e+06	3.10857	21.7604	48.9768	43.9552	0	857	2	3	2841.11	2371
		857	GR3 40	13	857	9744	947.711	18.5319	1	1.21509e+07	9.24836e+06	9.62268e+06	6.62379e+06	3.29342e+06	2.69787e+06	7.02025e+06	4.28999e+06	4.50283e+06	1	0.305369	1	0.40665	0.266696	0.0184167	0.509738	0.224688	0.0160668	1	0.435209	1	0.321691	0.227555	0.0146419	0.459505	0.301967	0.034672	9.71125e+06	3.12402e+06	4.46237e+06	3.10857	21.7604	48.9768	43.9552	0	857	2	3	2841.11	2416
		857	GR3 42	13	857	9744	947.711	18.5319	1	1.21509e+07	9.24836e+06	9.62268e+06	6.62379e+06	3.29342e+06	2.69787e+06	7.02025e+06	4.28999e+06	4.50283e+06	1	0.305369	1	0.40665	0.266696	0.0184167	0.509738	0.224688	0.0160668	1	0.435209	1	0.321691	0.227555	0.0146419	0.459505	0.301967	0.034672	9.71125e+06	3.12402e+06	4.46237e+06	3.10857	21.7604	48.9768	43.9552	0	857	2	3	2841.11	2458
		857	GR3 42	13	857	9744	947.711	18.5319	1	1.21509e+07	9.24836e+06	9.62268e+06	6.62379e+06	3.29342e+06	2.69787e+06	7.02025e+06	4.28999e+06	4.50283e+06	1	0.305369	1	0.40665	0.266696	0.0184167	0.509738	0.224688	0.0160668	1	0.435209	1	0.321691	0.227555	0.0146419	0.459505	0.301967	0.034672	9.71125e+06	3.12402e+06	4.46237e+06	3.10857	21.7604	48.9768	43.9552	0	857	2	3	2841.11	2469
		13754	GR2 40	4	13754	9744	948.044	18.0241	1	1.86976e+07	1.34216e+07	1.49972e+07	8.33959e+06	4.86093e+06	3.527e+06	1.04367e+07	7.85097e+06	7.15158e+06	1	0.344897	1	0.355025	0.219427	0.00897901	0.539924	0.203293	0.0239119	1	0.466582	1	0.281986	0.190175	0.0174898	0.4798	0.279443	0.039931	1.47501e+07	4.15932e+06	7.07711e+06	3.54628	23.3291	44.1123	34.9124	1	857	2	3	2841.11	2373
		13754	GR2 40	4	13754	9744	948.044	18.0241	1	1.86976e+07	1.34216e+07	1.49972e+07	8.33959e+06	4.86093e+06	3.527e+06	1.04367e+07	7.85097e+06	7.15158e+06	1	0.344897	1	0.355025	0.219427	0.00897901	0.539924	0.203293	0.0239119	1	0.466582	1	0.281986	0.190175	0.0174898	0.4798	0.279443	0.039931	1.47501e+07	4.15932e+06	7.07711e+06	3.54628	23.3291	44.1123	34.9124	1	857	2	3	2841.11	2366
		13754	GR3 20	4	13754	9744	948.044	18.0241	1	1.86976e+07	1.34216e+07	1.49972e+07	8.33959e+06	4.86093e+06	3.527e+06	1.04367e+07	7.85097e+06	7.15158e+06	1	0.344897	1	0.355025	0.219427	0.00897901	0.539924	0.203293	0.0239119	1	0.466582	1	0.281986	0.190175	0.0174898	0.4798	0.279443	0.039931	1.47501e+07	4.15932e+06	7.07711e+06	3.54628	23.3291	44.1123	34.9124	1	857	2	3	2841.11	2361
		13754	GR3 40	4	13754	9744	948.044	18.0241	1	1.86976e+07	1.34216e+07	1.49972e+07	8.33959e+06	4.86093e+06	3.527e+06	1.04367e+07	7.85097e+06	7.15158e+06	1	0.344897	1	0.355025	0.219427	0.00897901	0.539924	0.203293	0.0239119	1	0.466582	1	0.281986	0.190175	0.0174898	0.4798	0.279443	0.039931	1.47501e+07	4.15932e+06	7.07711e+06	3.54628	23.3291	44.1123	34.9124	1	857	2	3	2841.11	2405
	EFASMQPLSNK	1	2	1	0.392522	1	0.695095	0.417228	0.105433	0.669138	0.558	0.142813	0	35.53
		Hits: 2 Items
		FRAMEID	RAWFILE	MS2	FrameID1	CompID	MZ	Time	GoodID	II GR1 20	II GR2 20	II GR3 20	II GR1 40	II GR3 40	II GR2 40	II GR1 42	II GR2 42	II GR3 42	Ratio 20	StdDev 20	PValue 20	Ratio 40	StdDev 40	PValue 40	Ratio 42	StdDev 42	PValue 42	Ratio 2(0)	StdDev 2(0)	PValue 2(0)	Ratio 4(0)	StdDev 4(0)	PValue 4(0)	Ratio 4(2)	StdDev 4(2)	PValue 4(2)	Avg 20	Avg 40	Avg 42	MaxChange	CV 20	CV 40	CV 42	PRElement	PRRoot	PRSize	Charge	CompMW	MS2Scan
		2162	GR2 20	18	2162	1979	626.806	32.4824	1	6.02425e+07	7.18984e+07	9.89646e+07	6.82811e+07	7.30841e+07	5.64121e+07	3.29596e+07	7.7543e+07	6.87919e+07	1	0.515753	1	0.855788	0.33209	0.445438	0.775813	0.506713	0.388852	1	0.392522	1	0.695095	0.290014	0.105433	0.669138	0.373379	0.142813	7.11604e+07	4.94632e+07	4.76161e+07	1.49446	19.6261	22.0967	36.1739	0	2162	1	2	1251.6	4753
		2162	GR2 20	18	2162	1979	626.806	32.4824	1	6.02425e+07	7.18984e+07	9.89646e+07	6.82811e+07	7.30841e+07	5.64121e+07	3.29596e+07	7.7543e+07	6.87919e+07	1	0.515753	1	0.855788	0.33209	0.445438	0.775813	0.506713	0.388852	1	0.392522	1	0.695095	0.290014	0.105433	0.669138	0.373379	0.142813	7.11604e+07	4.94632e+07	4.76161e+07	1.49446	19.6261	22.0967	36.1739	0	2162	1	2	1251.6	4761
	EMTLEEYEK	1	5	1	1.09617	1	0.226981	1.21171	0.126069	0.452923	1.12611	0.220766	0	40.802
		Hits: 5 Items
		FRAMEID	RAWFILE	MS2	FrameID1	CompID	MZ	Time	GoodID	II GR1 20	II GR2 20	II GR3 20	II GR1 40	II GR3 40	II GR2 40	II GR1 42	II GR2 42	II GR3 42	Ratio 20	StdDev 20	PValue 20	Ratio 40	StdDev 40	PValue 40	Ratio 42	StdDev 42	PValue 42	Ratio 2(0)	StdDev 2(0)	PValue 2(0)	Ratio 4(0)	StdDev 4(0)	PValue 4(0)	Ratio 4(2)	StdDev 4(2)	PValue 4(2)	Avg 20	Avg 40	Avg 42	MaxChange	CV 20	CV 40	CV 42	PRElement	PRRoot	PRSize	Charge	CompMW	MS2Scan
		2017	GR1 20	10	2017	2689	586.262	30.8343	1	3.15796e+07	1.23413e+08	9.27586e+07	6.03041e+06	3.18176e+07	3.06202e+07	1.32414e+07	6.52674e+07	5.36688e+07	1	1.13229	1	0.276359	0.332704	0.147975	0.53351	0.632762	0.300107	1	1.09617	1	0.226981	0.275037	0.126069	0.452923	0.51004	0.220766	7.56337e+07	1.71675e+07	3.42562e+07	4.40565	54.8084	66.3629	57.8025	0	2017	1	2	1170.51	4346
		2017	GR2 20	10	2017	2689	586.262	30.8343	1	3.15796e+07	1.23413e+08	9.27586e+07	6.03041e+06	3.18176e+07	3.06202e+07	1.32414e+07	6.52674e+07	5.36688e+07	1	1.13229	1	0.276359	0.332704	0.147975	0.53351	0.632762	0.300107	1	1.09617	1	0.226981	0.275037	0.126069	0.452923	0.51004	0.220766	7.56337e+07	1.71675e+07	3.42562e+07	4.40565	54.8084	66.3629	57.8025	0	2017	1	2	1170.51	4516
		2017	GR2 20	10	2017	2689	586.262	30.8343	1	3.15796e+07	1.23413e+08	9.27586e+07	6.03041e+06	3.18176e+07	3.06202e+07	1.32414e+07	6.52674e+07	5.36688e+07	1	1.13229	1	0.276359	0.332704	0.147975	0.53351	0.632762	0.300107	1	1.09617	1	0.226981	0.275037	0.126069	0.452923	0.51004	0.220766	7.56337e+07	1.71675e+07	3.42562e+07	4.40565	54.8084	66.3629	57.8025	0	2017	1	2	1170.51	4511
		2017	GR3 20	10	2017	2689	586.262	30.8343	1	3.15796e+07	1.23413e+08	9.27586e+07	6.03041e+06	3.18176e+07	3.06202e+07	1.32414e+07	6.52674e+07	5.36688e+07	1	1.13229	1	0.276359	0.332704	0.147975	0.53351	0.632762	0.300107	1	1.09617	1	0.226981	0.275037	0.126069	0.452923	0.51004	0.220766	7.56337e+07	1.71675e+07	3.42562e+07	4.40565	54.8084	66.3629	57.8025	0	2017	1	2	1170.51	4393
		2017	GR3 20	10	2017	2689	586.262	30.8343	1	3.15796e+07	1.23413e+08	9.27586e+07	6.03041e+06	3.18176e+07	3.06202e+07	1.32414e+07	6.52674e+07	5.36688e+07	1	1.13229	1	0.276359	0.332704	0.147975	0.53351	0.632762	0.300107	1	1.09617	1	0.226981	0.275037	0.126069	0.452923	0.51004	0.220766	7.56337e+07	1.71675e+07	3.42562e+07	4.40565	54.8084	66.3629	57.8025	0	2017	1	2	1170.51	4374
	ENDEIFIK	1	1	1	0.596874	1	0.459174	0.583592	0.0710239	0.503105	0.450003	0.0940591	0	14.76
		Hits: 1 Items
		FRAMEID	RAWFILE	MS2	FrameID1	CompID	MZ	Time	GoodID	II GR1 20	II GR2 20	II GR3 20	II GR1 40	II GR3 40	II GR2 40	II GR1 42	II GR2 42	II GR3 42	Ratio 20	StdDev 20	PValue 20	Ratio 40	StdDev 40	PValue 40	Ratio 42	StdDev 42	PValue 42	Ratio 2(0)	StdDev 2(0)	PValue 2(0)	Ratio 4(0)	StdDev 4(0)	PValue 4(0)	Ratio 4(2)	StdDev 4(2)	PValue 4(2)	Avg 20	Avg 40	Avg 42	MaxChange	CV 20	CV 40	CV 42	PRElement	PRRoot	PRSize	Charge	CompMW	MS2Scan
		2156	GR1 20	28	2156	553	504.257	32.4232	1	3.28046e+08	2.89306e+08	2.001e+08	2.15621e+08	1.20647e+08	1.4316e+08	1.49281e+08	1.75341e+08	1.50605e+08	1	0.481578	1	0.586491	0.323352	0.081434	0.581352	0.193851	0.0883577	1	0.596874	1	0.459174	0.26797	0.0710239	0.503105	0.226399	0.0940591	2.56897e+08	1.1796e+08	1.29246e+08	2.17782	29.8437	28.5155	15.1566	0	2156	1	2	1006.5	4637
	GGAPAQLPSKPLPPSQAVR	2	4	1	2.25089	1	0.232587	2.28663	0.590859	0.430087	2.14889	0.737932	0	30.3075
		Hits: 4 Items
		FRAMEID	RAWFILE	MS2	FrameID1	CompID	MZ	Time	GoodID	II GR1 20	II GR2 20	II GR3 20	II GR1 40	II GR3 40	II GR2 40	II GR1 42	II GR2 42	II GR3 42	Ratio 20	StdDev 20	PValue 20	Ratio 40	StdDev 40	PValue 40	Ratio 42	StdDev 42	PValue 42	Ratio 2(0)	StdDev 2(0)	PValue 2(0)	Ratio 4(0)	StdDev 4(0)	PValue 4(0)	Ratio 4(2)	StdDev 4(2)	PValue 4(2)	Avg 20	Avg 40	Avg 42	MaxChange	CV 20	CV 40	CV 42	PRElement	PRRoot	PRSize	Charge	CompMW	MS2Scan
		1621	GR1 20	2	1621	5308	624.354	26.8622	1	1.10722e+08	3.04104e+06	4.94589e+06	2.92626e+07	0	2.23889e+06	4.70934e+07	9.60207e+06	3.51336e+06	1	3.11487	1	0.265368	0.824896	0.50347	0.507198	1.38636	0.649399	1	3.1492	1	0.193461	0.606703	0.469986	0.448733	1.28264	0.61567	3.92901e+07	7.6011e+06	1.76308e+07	5.16901	157.46	156.145	128.377	0	1621	1	3	1870.04	3585
		1621	GR1 20	2	1621	5308	624.354	26.8622	1	1.10722e+08	3.04104e+06	4.94589e+06	2.92626e+07	0	2.23889e+06	4.70934e+07	9.60207e+06	3.51336e+06	1	3.11487	1	0.265368	0.824896	0.50347	0.507198	1.38636	0.649399	1	3.1492	1	0.193461	0.606703	0.469986	0.448733	1.28264	0.61567	3.92901e+07	7.6011e+06	1.76308e+07	5.16901	157.46	156.145	128.377	0	1621	1	3	1870.04	3574
		17562	GR1 40	2	17562	5343	624.688	27.9032	1	1.09235e+08	3.21094e+06	2.80053e+06	4.36788e+07	0	0	4.85146e+07	0	1.5742e+06	1	3.19308	1	0.379005	1.26155	0.582562	0.434625	1.41149	0.617788	1	3.21842	1	0.277002	0.925536	0.523211	0.405851	1.32261	0.601067	3.82188e+07	1.05867e+07	1.55111e+07	3.61008	160.921	173.205	164.965	0	17562	1	3	1871.04	3998
		17562	GR1 40	2	17562	5343	624.688	27.9032	1	1.09235e+08	3.21094e+06	2.80053e+06	4.36788e+07	0	0	4.85146e+07	0	1.5742e+06	1	3.19308	1	0.379005	1.26155	0.582562	0.434625	1.41149	0.617788	1	3.21842	1	0.277002	0.925536	0.523211	0.405851	1.32261	0.601067	3.82188e+07	1.05867e+07	1.55111e+07	3.61008	160.921	173.205	164.965	0	17562	1	3	1871.04	3986
	NFADEKPAGEEDAPEGNK	1	6	1	1.59179	1	0.247774	1.46107	0.240367	0.378569	1.21039	0.307654	0	41.8383
		Hits: 6 Items
		FRAMEID	RAWFILE	MS2	FrameID1	CompID	MZ	Time	GoodID	II GR1 20	II GR2 20	II GR3 20	II GR1 40	II GR3 40	II GR2 40	II GR1 42	II GR2 42	II GR3 42	Ratio 20	StdDev 20	PValue 20	Ratio 40	StdDev 40	PValue 40	Ratio 42	StdDev 42	PValue 42	Ratio 2(0)	StdDev 2(0)	PValue 2(0)	Ratio 4(0)	StdDev 4(0)	PValue 4(0)	Ratio 4(2)	StdDev 4(2)	PValue 4(2)	Avg 20	Avg 40	Avg 42	MaxChange	CV 20	CV 40	CV 42	PRElement	PRRoot	PRSize	Charge	CompMW	MS2Scan
		413	GR1 20	6	413	19718	639.953	13.2408	1	3.37706e+06	2.22894e+06	374282	1.15302e+06	406809	372335	1.15786e+06	895705	593498	1	1.52018	1	0.323089	0.466859	0.259337	0.442631	0.478112	0.331115	1	1.59179	1	0.247774	0.362015	0.240367	0.378569	0.458215	0.307654	1.92078e+06	475920	727149	4.03594	79.5895	66.5176	41.4493	0	413	1	3	1916.84	1373
		413	GR1 20	6	413	19718	639.953	13.2408	1	3.37706e+06	2.22894e+06	374282	1.15302e+06	406809	372335	1.15786e+06	895705	593498	1	1.52018	1	0.323089	0.466859	0.259337	0.442631	0.478112	0.331115	1	1.59179	1	0.247774	0.362015	0.240367	0.378569	0.458215	0.307654	1.92078e+06	475920	727149	4.03594	79.5895	66.5176	41.4493	0	413	1	3	1916.84	1361
		413	GR1 40	6	413	19718	639.953	13.2408	1	3.37706e+06	2.22894e+06	374282	1.15302e+06	406809	372335	1.15786e+06	895705	593498	1	1.52018	1	0.323089	0.466859	0.259337	0.442631	0.478112	0.331115	1	1.59179	1	0.247774	0.362015	0.240367	0.378569	0.458215	0.307654	1.92078e+06	475920	727149	4.03594	79.5895	66.5176	41.4493	0	413	1	3	1916.84	1439
		413	GR1 40	6	413	19718	639.953	13.2408	1	3.37706e+06	2.22894e+06	374282	1.15302e+06	406809	372335	1.15786e+06	895705	593498	1	1.52018	1	0.323089	0.466859	0.259337	0.442631	0.478112	0.331115	1	1.59179	1	0.247774	0.362015	0.240367	0.378569	0.458215	0.307654	1.92078e+06	475920	727149	4.03594	79.5895	66.5176	41.4493	0	413	1	3	1916.84	1446
		413	GR1 42	6	413	19718	639.953	13.2408	1	3.37706e+06	2.22894e+06	374282	1.15302e+06	406809	372335	1.15786e+06	895705	593498	1	1.52018	1	0.323089	0.466859	0.259337	0.442631	0.478112	0.331115	1	1.59179	1	0.247774	0.362015	0.240367	0.378569	0.458215	0.307654	1.92078e+06	475920	727149	4.03594	79.5895	66.5176	41.4493	0	413	1	3	1916.84	1488
		413	GR1 42	6	413	19718	639.953	13.2408	1	3.37706e+06	2.22894e+06	374282	1.15302e+06	406809	372335	1.15786e+06	895705	593498	1	1.52018	1	0.323089	0.466859	0.259337	0.442631	0.478112	0.331115	1	1.59179	1	0.247774	0.362015	0.240367	0.378569	0.458215	0.307654	1.92078e+06	475920	727149	4.03594	79.5895	66.5176	41.4493	0	413	1	3	1916.84	1479
Glyma07g38790.1	AT1G54870.1 NAD(P) binding Rossmann fold superfamily protein	5	5	43	1	0.233855	1	0.406671	0.269335	0.00844429	0.509078	0.249274	0.0413844
	M.P.s: 5 Items
	M.P.	Frames	Hits	Ratio 2(0)	StdDev 2(0)	PValue 2(0)	Ratio 4(0)	StdDev 4(0)	PValue 4(0)	Ratio 4(2)	StdDev 4(2)	PValue 4(2)	OtherAssignments	AvgIonScore
	EGATVAFTYVK	1	19	1	0.255647	1	0.431813	0.326971	0.00478951	0.545695	0.322649	0.00983791	0	36.3547
		Hits: 19 Items
		FRAMEID	RAWFILE	MS2	FrameID1	CompID	MZ	Time	GoodID	II GR1 20	II GR2 20	II GR3 20	II GR1 40	II GR3 40	II GR2 40	II GR1 42	II GR2 42	II GR3 42	Ratio 20	StdDev 20	PValue 20	Ratio 40	StdDev 40	PValue 40	Ratio 42	StdDev 42	PValue 42	Ratio 2(0)	StdDev 2(0)	PValue 2(0)	Ratio 4(0)	StdDev 4(0)	PValue 4(0)	Ratio 4(2)	StdDev 4(2)	PValue 4(2)	Avg 20	Avg 40	Avg 42	MaxChange	CV 20	CV 40	CV 42	PRElement	PRRoot	PRSize	Charge	CompMW	MS2Scan
		2962	GR1 20	20	2962	1588	593.312	40.9879	1	9.57634e+07	1.07908e+08	1.37527e+08	6.11107e+07	4.48622e+07	8.07721e+07	7.47212e+07	9.19683e+07	4.98434e+07	1	0.37777	1	0.547321	0.261488	0.0349015	0.634624	0.306073	0.0755077	1	0.255647	1	0.431813	0.14119	0.00478951	0.545695	0.176068	0.00983791	1.05363e+08	4.54971e+07	5.7496e+07	2.31582	12.7824	19.9147	19.4825	0	2962	1	2	1184.61	6206
		2962	GR1 20	20	2962	1588	593.312	40.9879	1	9.57634e+07	1.07908e+08	1.37527e+08	6.11107e+07	4.48622e+07	8.07721e+07	7.47212e+07	9.19683e+07	4.98434e+07	1	0.37777	1	0.547321	0.261488	0.0349015	0.634624	0.306073	0.0755077	1	0.255647	1	0.431813	0.14119	0.00478951	0.545695	0.176068	0.00983791	1.05363e+08	4.54971e+07	5.7496e+07	2.31582	12.7824	19.9147	19.4825	0	2962	1	2	1184.61	6216
		2962	GR1 40	20	2962	1588	593.312	40.9879	1	9.57634e+07	1.07908e+08	1.37527e+08	6.11107e+07	4.48622e+07	8.07721e+07	7.47212e+07	9.19683e+07	4.98434e+07	1	0.37777	1	0.547321	0.261488	0.0349015	0.634624	0.306073	0.0755077	1	0.255647	1	0.431813	0.14119	0.00478951	0.545695	0.176068	0.00983791	1.05363e+08	4.54971e+07	5.7496e+07	2.31582	12.7824	19.9147	19.4825	0	2962	1	2	1184.61	6459
		2962	GR1 40	20	2962	1588	593.312	40.9879	1	9.57634e+07	1.07908e+08	1.37527e+08	6.11107e+07	4.48622e+07	8.07721e+07	7.47212e+07	9.19683e+07	4.98434e+07	1	0.37777	1	0.547321	0.261488	0.0349015	0.634624	0.306073	0.0755077	1	0.255647	1	0.431813	0.14119	0.00478951	0.545695	0.176068	0.00983791	1.05363e+08	4.54971e+07	5.7496e+07	2.31582	12.7824	19.9147	19.4825	0	2962	1	2	1184.61	6462
		2962	GR1 42	20	2962	1588	593.312	40.9879	1	9.57634e+07	1.07908e+08	1.37527e+08	6.11107e+07	4.48622e+07	8.07721e+07	7.47212e+07	9.19683e+07	4.98434e+07	1	0.37777	1	0.547321	0.261488	0.0349015	0.634624	0.306073	0.0755077	1	0.255647	1	0.431813	0.14119	0.00478951	0.545695	0.176068	0.00983791	1.05363e+08	4.54971e+07	5.7496e+07	2.31582	12.7824	19.9147	19.4825	0	2962	1	2	1184.61	6325
		2962	GR1 42	20	2962	1588	593.312	40.9879	1	9.57634e+07	1.07908e+08	1.37527e+08	6.11107e+07	4.48622e+07	8.07721e+07	7.47212e+07	9.19683e+07	4.98434e+07	1	0.37777	1	0.547321	0.261488	0.0349015	0.634624	0.306073	0.0755077	1	0.255647	1	0.431813	0.14119	0.00478951	0.545695	0.176068	0.00983791	1.05363e+08	4.54971e+07	5.7496e+07	2.31582	12.7824	19.9147	19.4825	0	2962	1	2	1184.61	6335
		2962	GR2 20	20	2962	1588	593.312	40.9879	1	9.57634e+07	1.07908e+08	1.37527e+08	6.11107e+07	4.48622e+07	8.07721e+07	7.47212e+07	9.19683e+07	4.98434e+07	1	0.37777	1	0.547321	0.261488	0.0349015	0.634624	0.306073	0.0755077	1	0.255647	1	0.431813	0.14119	0.00478951	0.545695	0.176068	0.00983791	1.05363e+08	4.54971e+07	5.7496e+07	2.31582	12.7824	19.9147	19.4825	0	2962	1	2	1184.61	6451
		2962	GR2 20	20	2962	1588	593.312	40.9879	1	9.57634e+07	1.07908e+08	1.37527e+08	6.11107e+07	4.48622e+07	8.07721e+07	7.47212e+07	9.19683e+07	4.98434e+07	1	0.37777	1	0.547321	0.261488	0.0349015	0.634624	0.306073	0.0755077	1	0.255647	1	0.431813	0.14119	0.00478951	0.545695	0.176068	0.00983791	1.05363e+08	4.54971e+07	5.7496e+07	2.31582	12.7824	19.9147	19.4825	0	2962	1	2	1184.61	6438
		2962	GR2 40	20	2962	1588	593.312	40.9879	1	9.57634e+07	1.07908e+08	1.37527e+08	6.11107e+07	4.48622e+07	8.07721e+07	7.47212e+07	9.19683e+07	4.98434e+07	1	0.37777	1	0.547321	0.261488	0.0349015	0.634624	0.306073	0.0755077	1	0.255647	1	0.431813	0.14119	0.00478951	0.545695	0.176068	0.00983791	1.05363e+08	4.54971e+07	5.7496e+07	2.31582	12.7824	19.9147	19.4825	0	2962	1	2	1184.61	6390
		2962	GR2 40	20	2962	1588	593.312	40.9879	1	9.57634e+07	1.07908e+08	1.37527e+08	6.11107e+07	4.48622e+07	8.07721e+07	7.47212e+07	9.19683e+07	4.98434e+07	1	0.37777	1	0.547321	0.261488	0.0349015	0.634624	0.306073	0.0755077	1	0.255647	1	0.431813	0.14119	0.00478951	0.545695	0.176068	0.00983791	1.05363e+08	4.54971e+07	5.7496e+07	2.31582	12.7824	19.9147	19.4825	0	2962	1	2	1184.61	6386
		2962	GR2 42	20	2962	1588	593.312	40.9879	1	9.57634e+07	1.07908e+08	1.37527e+08	6.11107e+07	4.48622e+07	8.07721e+07	7.47212e+07	9.19683e+07	4.98434e+07	1	0.37777	1	0.547321	0.261488	0.0349015	0.634624	0.306073	0.0755077	1	0.255647	1	0.431813	0.14119	0.00478951	0.545695	0.176068	0.00983791	1.05363e+08	4.54971e+07	5.7496e+07	2.31582	12.7824	19.9147	19.4825	0	2962	1	2	1184.61	5815
		2962	GR2 42	20	2962	1588	593.312	40.9879	1	9.57634e+07	1.07908e+08	1.37527e+08	6.11107e+07	4.48622e+07	8.07721e+07	7.47212e+07	9.19683e+07	4.98434e+07	1	0.37777	1	0.547321	0.261488	0.0349015	0.634624	0.306073	0.0755077	1	0.255647	1	0.431813	0.14119	0.00478951	0.545695	0.176068	0.00983791	1.05363e+08	4.54971e+07	5.7496e+07	2.31582	12.7824	19.9147	19.4825	0	2962	1	2	1184.61	5805
		2962	GR2 42	20	2962	1588	593.312	40.9879	1	9.57634e+07	1.07908e+08	1.37527e+08	6.11107e+07	4.48622e+07	8.07721e+07	7.47212e+07	9.19683e+07	4.98434e+07	1	0.37777	1	0.547321	0.261488	0.0349015	0.634624	0.306073	0.0755077	1	0.255647	1	0.431813	0.14119	0.00478951	0.545695	0.176068	0.00983791	1.05363e+08	4.54971e+07	5.7496e+07	2.31582	12.7824	19.9147	19.4825	0	2962	1	2	1184.61	5845
		2962	GR3 20	20	2962	1588	593.312	40.9879	1	9.57634e+07	1.07908e+08	1.37527e+08	6.11107e+07	4.48622e+07	8.07721e+07	7.47212e+07	9.19683e+07	4.98434e+07	1	0.37777	1	0.547321	0.261488	0.0349015	0.634624	0.306073	0.0755077	1	0.255647	1	0.431813	0.14119	0.00478951	0.545695	0.176068	0.00983791	1.05363e+08	4.54971e+07	5.7496e+07	2.31582	12.7824	19.9147	19.4825	0	2962	1	2	1184.61	6205
		2962	GR3 20	20	2962	1588	593.312	40.9879	1	9.57634e+07	1.07908e+08	1.37527e+08	6.11107e+07	4.48622e+07	8.07721e+07	7.47212e+07	9.19683e+07	4.98434e+07	1	0.37777	1	0.547321	0.261488	0.0349015	0.634624	0.306073	0.0755077	1	0.255647	1	0.431813	0.14119	0.00478951	0.545695	0.176068	0.00983791	1.05363e+08	4.54971e+07	5.7496e+07	2.31582	12.7824	19.9147	19.4825	0	2962	1	2	1184.61	6195
		2962	GR3 40	20	2962	1588	593.312	40.9879	1	9.57634e+07	1.07908e+08	1.37527e+08	6.11107e+07	4.48622e+07	8.07721e+07	7.47212e+07	9.19683e+07	4.98434e+07	1	0.37777	1	0.547321	0.261488	0.0349015	0.634624	0.306073	0.0755077	1	0.255647	1	0.431813	0.14119	0.00478951	0.545695	0.176068	0.00983791	1.05363e+08	4.54971e+07	5.7496e+07	2.31582	12.7824	19.9147	19.4825	0	2962	1	2	1184.61	6641
		2962	GR3 40	20	2962	1588	593.312	40.9879	1	9.57634e+07	1.07908e+08	1.37527e+08	6.11107e+07	4.48622e+07	8.07721e+07	7.47212e+07	9.19683e+07	4.98434e+07	1	0.37777	1	0.547321	0.261488	0.0349015	0.634624	0.306073	0.0755077	1	0.255647	1	0.431813	0.14119	0.00478951	0.545695	0.176068	0.00983791	1.05363e+08	4.54971e+07	5.7496e+07	2.31582	12.7824	19.9147	19.4825	0	2962	1	2	1184.61	6649
		2962	GR3 42	20	2962	1588	593.312	40.9879	1	9.57634e+07	1.07908e+08	1.37527e+08	6.11107e+07	4.48622e+07	8.07721e+07	7.47212e+07	9.19683e+07	4.98434e+07	1	0.37777	1	0.547321	0.261488	0.0349015	0.634624	0.306073	0.0755077	1	0.255647	1	0.431813	0.14119	0.00478951	0.545695	0.176068	0.00983791	1.05363e+08	4.54971e+07	5.7496e+07	2.31582	12.7824	19.9147	19.4825	0	2962	1	2	1184.61	6205
		2962	GR3 42	20	2962	1588	593.312	40.9879	1	9.57634e+07	1.07908e+08	1.37527e+08	6.11107e+07	4.48622e+07	8.07721e+07	7.47212e+07	9.19683e+07	4.98434e+07	1	0.37777	1	0.547321	0.261488	0.0349015	0.634624	0.306073	0.0755077	1	0.255647	1	0.431813	0.14119	0.00478951	0.545695	0.176068	0.00983791	1.05363e+08	4.54971e+07	5.7496e+07	2.31582	12.7824	19.9147	19.4825	0	2962	1	2	1184.61	6214
	EHVMNPLPQATNPDHK	1	2	1	1.70933	1	0.249203	1.51398	0.265471	0.732092	1.6241	0.677246	0	33.67
		Hits: 2 Items
		FRAMEID	RAWFILE	MS2	FrameID1	CompID	MZ	Time	GoodID	II GR1 20	II GR2 20	II GR3 20	II GR1 40	II GR3 40	II GR2 40	II GR1 42	II GR2 42	II GR3 42	Ratio 20	StdDev 20	PValue 20	Ratio 40	StdDev 40	PValue 40	Ratio 42	StdDev 42	PValue 42	Ratio 2(0)	StdDev 2(0)	PValue 2(0)	Ratio 4(0)	StdDev 4(0)	PValue 4(0)	Ratio 4(2)	StdDev 4(2)	PValue 4(2)	Avg 20	Avg 40	Avg 42	MaxChange	CV 20	CV 40	CV 42	PRElement	PRRoot	PRSize	Charge	CompMW	MS2Scan
		9222	GR2 20	2	9222	12649	609.964	19.3237	1	769659	1.41853e+07	8.93036e+06	937633	2.03277e+06	4.47394e+06	970881	1.47014e+07	6.38372e+06	1	1.69813	1	0.311671	0.492009	0.29341	0.923411	1.65272	0.9183	1	1.70933	1	0.249203	0.377288	0.265471	0.732092	1.18899	0.677246	7.23331e+06	1.80256e+06	5.29545e+06	4.01279	85.4663	65.9315	76.9441	0	9222	1	3	1826.87	2541
		9222	GR2 20	2	9222	12649	609.964	19.3237	1	769659	1.41853e+07	8.93036e+06	937633	2.03277e+06	4.47394e+06	970881	1.47014e+07	6.38372e+06	1	1.69813	1	0.311671	0.492009	0.29341	0.923411	1.65272	0.9183	1	1.70933	1	0.249203	0.377288	0.265471	0.732092	1.18899	0.677246	7.23331e+06	1.80256e+06	5.29545e+06	4.01279	85.4663	65.9315	76.9441	0	9222	1	3	1826.87	2545
	EHVMNPLPQATNPDHK+Oxidation(4)	1	2	1	0.962008	1	0.313272	0.718605	0.128772	0.320216	0.586246	0.13344	0	27.575
		Hits: 2 Items
		FRAMEID	RAWFILE	MS2	FrameID1	CompID	MZ	Time	GoodID	II GR1 20	II GR2 20	II GR3 20	II GR1 40	II GR3 40	II GR2 40	II GR1 42	II GR2 42	II GR3 42	Ratio 20	StdDev 20	PValue 20	Ratio 40	StdDev 40	PValue 40	Ratio 42	StdDev 42	PValue 42	Ratio 2(0)	StdDev 2(0)	PValue 2(0)	Ratio 4(0)	StdDev 4(0)	PValue 4(0)	Ratio 4(2)	StdDev 4(2)	PValue 4(2)	Avg 20	Avg 40	Avg 42	MaxChange	CV 20	CV 40	CV 42	PRElement	PRRoot	PRSize	Charge	CompMW	MS2Scan
		8984	GR2 20	3	8984	19857	615.296	14.7144	1	1.75428e+06	2.84118e+06	1.05074e+06	830887	789887	592843	633521	1.00278e+06	526725	1	0.958555	1	0.392055	0.255521	0.156697	0.383095	0.316333	0.147632	1	0.962008	1	0.313272	0.225119	0.128772	0.320216	0.187725	0.13344	1.76615e+06	553286	565551	3.19212	48.1004	23.7601	10.5241	0	8984	2	3	1842.86	1821
		8984	GR2 20	3	8984	19857	615.296	14.7144	1	1.75428e+06	2.84118e+06	1.05074e+06	830887	789887	592843	633521	1.00278e+06	526725	1	0.958555	1	0.392055	0.255521	0.156697	0.383095	0.316333	0.147632	1	0.962008	1	0.313272	0.225119	0.128772	0.320216	0.187725	0.13344	1.76615e+06	553286	565551	3.19212	48.1004	23.7601	10.5241	0	8984	2	3	1842.86	1832
	QVIDLVVK	1	1	1	1.09131	1	0.398371	0.959023	0.189274	0.545655	0.781756	0.283853	0	31.58
		Hits: 1 Items
		FRAMEID	RAWFILE	MS2	FrameID1	CompID	MZ	Time	GoodID	II GR1 20	II GR2 20	II GR3 20	II GR1 40	II GR3 40	II GR2 40	II GR1 42	II GR2 42	II GR3 42	Ratio 20	StdDev 20	PValue 20	Ratio 40	StdDev 40	PValue 40	Ratio 42	StdDev 42	PValue 42	Ratio 2(0)	StdDev 2(0)	PValue 2(0)	Ratio 4(0)	StdDev 4(0)	PValue 4(0)	Ratio 4(2)	StdDev 4(2)	PValue 4(2)	Avg 20	Avg 40	Avg 42	MaxChange	CV 20	CV 40	CV 42	PRElement	PRRoot	PRSize	Charge	CompMW	MS2Scan
		3146	GR1 20	9	3146	2068	457.291	42.7418	1	3.70128e+07	9.15661e+07	1.45306e+08	2.42764e+07	4.59025e+07	6.41368e+07	3.64021e+07	9.02666e+07	4.98897e+07	1	1.1862	1	0.490409	0.509431	0.272379	0.644644	0.68935	0.424705	1	1.09131	1	0.398371	0.382047	0.189274	0.545655	0.426569	0.283853	8.303e+07	3.30767e+07	4.53058e+07	2.51022	54.5655	41.3368	23.6101	0	3146	1	2	912.567	6548
	VALVTGGDSGIGR	1	19	1	1.17683	1	0.430781	1.01454	0.230606	0.543243	0.800026	0.309822	0	57.7432
		Hits: 19 Items
		FRAMEID	RAWFILE	MS2	FrameID1	CompID	MZ	Time	GoodID	II GR1 20	II GR2 20	II GR3 20	II GR1 40	II GR3 40	II GR2 40	II GR1 42	II GR2 42	II GR3 42	Ratio 20	StdDev 20	PValue 20	Ratio 40	StdDev 40	PValue 40	Ratio 42	StdDev 42	PValue 42	Ratio 2(0)	StdDev 2(0)	PValue 2(0)	Ratio 4(0)	StdDev 4(0)	PValue 4(0)	Ratio 4(2)	StdDev 4(2)	PValue 4(2)	Avg 20	Avg 40	Avg 42	MaxChange	CV 20	CV 40	CV 42	PRElement	PRRoot	PRSize	Charge	CompMW	MS2Scan
		1668	GR1 20	24	1668	622	601.33	27.2978	1	7.32572e+07	3.39068e+08	3.3814e+08	6.89019e+07	1.53415e+08	1.72511e+08	1.01596e+08	2.37534e+08	1.39741e+08	1	1.22483	1	0.526112	0.54262	0.311788	0.638099	0.671072	0.425019	1	1.17683	1	0.430781	0.437046	0.230606	0.543243	0.434608	0.309822	2.27676e+08	9.80782e+07	1.23683e+08	2.32137	58.8415	42.6129	21.161	0	1668	2	2	1200.64	3675
		1668	GR1 20	24	1668	622	601.33	27.2978	1	7.32572e+07	3.39068e+08	3.3814e+08	6.89019e+07	1.53415e+08	1.72511e+08	1.01596e+08	2.37534e+08	1.39741e+08	1	1.22483	1	0.526112	0.54262	0.311788	0.638099	0.671072	0.425019	1	1.17683	1	0.430781	0.437046	0.230606	0.543243	0.434608	0.309822	2.27676e+08	9.80782e+07	1.23683e+08	2.32137	58.8415	42.6129	21.161	0	1668	2	2	1200.64	3667
		1668	GR1 42	24	1668	622	601.33	27.2978	1	7.32572e+07	3.39068e+08	3.3814e+08	6.89019e+07	1.53415e+08	1.72511e+08	1.01596e+08	2.37534e+08	1.39741e+08	1	1.22483	1	0.526112	0.54262	0.311788	0.638099	0.671072	0.425019	1	1.17683	1	0.430781	0.437046	0.230606	0.543243	0.434608	0.309822	2.27676e+08	9.80782e+07	1.23683e+08	2.32137	58.8415	42.6129	21.161	0	1668	2	2	1200.64	3797
		1668	GR1 42	24	1668	622	601.33	27.2978	1	7.32572e+07	3.39068e+08	3.3814e+08	6.89019e+07	1.53415e+08	1.72511e+08	1.01596e+08	2.37534e+08	1.39741e+08	1	1.22483	1	0.526112	0.54262	0.311788	0.638099	0.671072	0.425019	1	1.17683	1	0.430781	0.437046	0.230606	0.543243	0.434608	0.309822	2.27676e+08	9.80782e+07	1.23683e+08	2.32137	58.8415	42.6129	21.161	0	1668	2	2	1200.64	3805
		1668	GR2 20	24	1668	622	601.33	27.2978	1	7.32572e+07	3.39068e+08	3.3814e+08	6.89019e+07	1.53415e+08	1.72511e+08	1.01596e+08	2.37534e+08	1.39741e+08	1	1.22483	1	0.526112	0.54262	0.311788	0.638099	0.671072	0.425019	1	1.17683	1	0.430781	0.437046	0.230606	0.543243	0.434608	0.309822	2.27676e+08	9.80782e+07	1.23683e+08	2.32137	58.8415	42.6129	21.161	0	1668	2	2	1200.64	3864
		1668	GR2 20	24	1668	622	601.33	27.2978	1	7.32572e+07	3.39068e+08	3.3814e+08	6.89019e+07	1.53415e+08	1.72511e+08	1.01596e+08	2.37534e+08	1.39741e+08	1	1.22483	1	0.526112	0.54262	0.311788	0.638099	0.671072	0.425019	1	1.17683	1	0.430781	0.437046	0.230606	0.543243	0.434608	0.309822	2.27676e+08	9.80782e+07	1.23683e+08	2.32137	58.8415	42.6129	21.161	0	1668	2	2	1200.64	3873
		1668	GR2 20	24	1668	622	601.33	27.2978	1	7.32572e+07	3.39068e+08	3.3814e+08	6.89019e+07	1.53415e+08	1.72511e+08	1.01596e+08	2.37534e+08	1.39741e+08	1	1.22483	1	0.526112	0.54262	0.311788	0.638099	0.671072	0.425019	1	1.17683	1	0.430781	0.437046	0.230606	0.543243	0.434608	0.309822	2.27676e+08	9.80782e+07	1.23683e+08	2.32137	58.8415	42.6129	21.161	0	1668	2	2	1200.64	3897
		1668	GR2 20	24	1668	622	601.33	27.2978	1	7.32572e+07	3.39068e+08	3.3814e+08	6.89019e+07	1.53415e+08	1.72511e+08	1.01596e+08	2.37534e+08	1.39741e+08	1	1.22483	1	0.526112	0.54262	0.311788	0.638099	0.671072	0.425019	1	1.17683	1	0.430781	0.437046	0.230606	0.543243	0.434608	0.309822	2.27676e+08	9.80782e+07	1.23683e+08	2.32137	58.8415	42.6129	21.161	0	1668	2	2	1200.64	3891
		1668	GR2 40	24	1668	622	601.33	27.2978	1	7.32572e+07	3.39068e+08	3.3814e+08	6.89019e+07	1.53415e+08	1.72511e+08	1.01596e+08	2.37534e+08	1.39741e+08	1	1.22483	1	0.526112	0.54262	0.311788	0.638099	0.671072	0.425019	1	1.17683	1	0.430781	0.437046	0.230606	0.543243	0.434608	0.309822	2.27676e+08	9.80782e+07	1.23683e+08	2.32137	58.8415	42.6129	21.161	0	1668	2	2	1200.64	3900
		1668	GR2 42	24	1668	622	601.33	27.2978	1	7.32572e+07	3.39068e+08	3.3814e+08	6.89019e+07	1.53415e+08	1.72511e+08	1.01596e+08	2.37534e+08	1.39741e+08	1	1.22483	1	0.526112	0.54262	0.311788	0.638099	0.671072	0.425019	1	1.17683	1	0.430781	0.437046	0.230606	0.543243	0.434608	0.309822	2.27676e+08	9.80782e+07	1.23683e+08	2.32137	58.8415	42.6129	21.161	0	1668	2	2	1200.64	3420
		1668	GR2 42	24	1668	622	601.33	27.2978	1	7.32572e+07	3.39068e+08	3.3814e+08	6.89019e+07	1.53415e+08	1.72511e+08	1.01596e+08	2.37534e+08	1.39741e+08	1	1.22483	1	0.526112	0.54262	0.311788	0.638099	0.671072	0.425019	1	1.17683	1	0.430781	0.437046	0.230606	0.543243	0.434608	0.309822	2.27676e+08	9.80782e+07	1.23683e+08	2.32137	58.8415	42.6129	21.161	0	1668	2	2	1200.64	3440
		1668	GR2 42	24	1668	622	601.33	27.2978	1	7.32572e+07	3.39068e+08	3.3814e+08	6.89019e+07	1.53415e+08	1.72511e+08	1.01596e+08	2.37534e+08	1.39741e+08	1	1.22483	1	0.526112	0.54262	0.311788	0.638099	0.671072	0.425019	1	1.17683	1	0.430781	0.437046	0.230606	0.543243	0.434608	0.309822	2.27676e+08	9.80782e+07	1.23683e+08	2.32137	58.8415	42.6129	21.161	0	1668	2	2	1200.64	3448
		1668	GR3 20	24	1668	622	601.33	27.2978	1	7.32572e+07	3.39068e+08	3.3814e+08	6.89019e+07	1.53415e+08	1.72511e+08	1.01596e+08	2.37534e+08	1.39741e+08	1	1.22483	1	0.526112	0.54262	0.311788	0.638099	0.671072	0.425019	1	1.17683	1	0.430781	0.437046	0.230606	0.543243	0.434608	0.309822	2.27676e+08	9.80782e+07	1.23683e+08	2.32137	58.8415	42.6129	21.161	0	1668	2	2	1200.64	3755
		1668	GR3 40	24	1668	622	601.33	27.2978	1	7.32572e+07	3.39068e+08	3.3814e+08	6.89019e+07	1.53415e+08	1.72511e+08	1.01596e+08	2.37534e+08	1.39741e+08	1	1.22483	1	0.526112	0.54262	0.311788	0.638099	0.671072	0.425019	1	1.17683	1	0.430781	0.437046	0.230606	0.543243	0.434608	0.309822	2.27676e+08	9.80782e+07	1.23683e+08	2.32137	58.8415	42.6129	21.161	0	1668	2	2	1200.64	4098
		1668	GR3 40	24	1668	622	601.33	27.2978	1	7.32572e+07	3.39068e+08	3.3814e+08	6.89019e+07	1.53415e+08	1.72511e+08	1.01596e+08	2.37534e+08	1.39741e+08	1	1.22483	1	0.526112	0.54262	0.311788	0.638099	0.671072	0.425019	1	1.17683	1	0.430781	0.437046	0.230606	0.543243	0.434608	0.309822	2.27676e+08	9.80782e+07	1.23683e+08	2.32137	58.8415	42.6129	21.161	0	1668	2	2	1200.64	4088
		1668	GR3 40	24	1668	622	601.33	27.2978	1	7.32572e+07	3.39068e+08	3.3814e+08	6.89019e+07	1.53415e+08	1.72511e+08	1.01596e+08	2.37534e+08	1.39741e+08	1	1.22483	1	0.526112	0.54262	0.311788	0.638099	0.671072	0.425019	1	1.17683	1	0.430781	0.437046	0.230606	0.543243	0.434608	0.309822	2.27676e+08	9.80782e+07	1.23683e+08	2.32137	58.8415	42.6129	21.161	0	1668	2	2	1200.64	4116
		1668	GR3 40	24	1668	622	601.33	27.2978	1	7.32572e+07	3.39068e+08	3.3814e+08	6.89019e+07	1.53415e+08	1.72511e+08	1.01596e+08	2.37534e+08	1.39741e+08	1	1.22483	1	0.526112	0.54262	0.311788	0.638099	0.671072	0.425019	1	1.17683	1	0.430781	0.437046	0.230606	0.543243	0.434608	0.309822	2.27676e+08	9.80782e+07	1.23683e+08	2.32137	58.8415	42.6129	21.161	0	1668	2	2	1200.64	4125
		1668	GR3 42	24	1668	622	601.33	27.2978	1	7.32572e+07	3.39068e+08	3.3814e+08	6.89019e+07	1.53415e+08	1.72511e+08	1.01596e+08	2.37534e+08	1.39741e+08	1	1.22483	1	0.526112	0.54262	0.311788	0.638099	0.671072	0.425019	1	1.17683	1	0.430781	0.437046	0.230606	0.543243	0.434608	0.309822	2.27676e+08	9.80782e+07	1.23683e+08	2.32137	58.8415	42.6129	21.161	0	1668	2	2	1200.64	3917
		1668	GR3 42	24	1668	622	601.33	27.2978	1	7.32572e+07	3.39068e+08	3.3814e+08	6.89019e+07	1.53415e+08	1.72511e+08	1.01596e+08	2.37534e+08	1.39741e+08	1	1.22483	1	0.526112	0.54262	0.311788	0.638099	0.671072	0.425019	1	1.17683	1	0.430781	0.437046	0.230606	0.543243	0.434608	0.309822	2.27676e+08	9.80782e+07	1.23683e+08	2.32137	58.8415	42.6129	21.161	0	1668	2	2	1200.64	3946
Glyma09g25830.2	AT4G25580.1 CAP160 protein	11	16	43	1	0.265594	1	0.173307	0.4151	0.046908	0.497536	0.245899	0.0348709
	M.P.s: 11 Items
	M.P.	Frames	Hits	Ratio 2(0)	StdDev 2(0)	PValue 2(0)	Ratio 4(0)	StdDev 4(0)	PValue 4(0)	Ratio 4(2)	StdDev 4(2)	PValue 4(2)	OtherAssignments	AvgIonScore
	IHDQPLPLPQQPSATK	2	5	1	0.773167	1	0.00582323	1.92284	0.398772	0.377527	0.624254	0.145386	0	34.014
		Hits: 5 Items
		FRAMEID	RAWFILE	MS2	FrameID1	CompID	MZ	Time	GoodID	II GR1 20	II GR2 20	II GR3 20	II GR1 40	II GR3 40	II GR2 40	II GR1 42	II GR2 42	II GR3 42	Ratio 20	StdDev 20	PValue 20	Ratio 40	StdDev 40	PValue 40	Ratio 42	StdDev 42	PValue 42	Ratio 2(0)	StdDev 2(0)	PValue 2(0)	Ratio 4(0)	StdDev 4(0)	PValue 4(0)	Ratio 4(2)	StdDev 4(2)	PValue 4(2)	Avg 20	Avg 40	Avg 42	MaxChange	CV 20	CV 40	CV 42	PRElement	PRRoot	PRSize	Charge	CompMW	MS2Scan
		1942	GR1 20	4	1942	9159	590.656	29.9752	1	3.57459e+07	1.09337e+07	1.65315e+07	1.80788e+06	407526	0	1.1282e+07	1.23388e+07	9.63984e+06	1	1.23528	1	0.0350477	0.0666527	0.112971	0.526183	0.389539	0.314856	1	1.36355	1	0.0273535	0.0525965	0.131742	0.449056	0.379916	0.295995	2.01168e+07	550265	9.03355e+06	36.5583	68.1773	124.107	16.426	0	1942	1	3	1768.95	4184
		1942	GR1 20	4	1942	9159	590.656	29.9752	1	3.57459e+07	1.09337e+07	1.65315e+07	1.80788e+06	407526	0	1.1282e+07	1.23388e+07	9.63984e+06	1	1.23528	1	0.0350477	0.0666527	0.112971	0.526183	0.389539	0.314856	1	1.36355	1	0.0273535	0.0525965	0.131742	0.449056	0.379916	0.295995	2.01168e+07	550265	9.03355e+06	36.5583	68.1773	124.107	16.426	0	1942	1	3	1768.95	4195
		1942	GR1 42	4	1942	9159	590.656	29.9752	1	3.57459e+07	1.09337e+07	1.65315e+07	1.80788e+06	407526	0	1.1282e+07	1.23388e+07	9.63984e+06	1	1.23528	1	0.0350477	0.0666527	0.112971	0.526183	0.389539	0.314856	1	1.36355	1	0.0273535	0.0525965	0.131742	0.449056	0.379916	0.295995	2.01168e+07	550265	9.03355e+06	36.5583	68.1773	124.107	16.426	0	1942	1	3	1768.95	4347
		1942	GR1 42	4	1942	9159	590.656	29.9752	1	3.57459e+07	1.09337e+07	1.65315e+07	1.80788e+06	407526	0	1.1282e+07	1.23388e+07	9.63984e+06	1	1.23528	1	0.0350477	0.0666527	0.112971	0.526183	0.389539	0.314856	1	1.36355	1	0.0273535	0.0525965	0.131742	0.449056	0.379916	0.295995	2.01168e+07	550265	9.03355e+06	36.5583	68.1773	124.107	16.426	0	1942	1	3	1768.95	4334
		14132	GR3 20	1	14132	18301	885.984	29.8417	1	4.96281e+06	1.8975e+06	5.37808e+06	0	0	0	1.08894e+06	2.73319e+06	703305	1	0.931989	1	0	0	0.0653664	0.369774	0.436567	0.129558	1	0.938652	1	0	0	0.0662132	0.292043	0.270106	0.111305	3.81199e+06	0	1.11326e+06	99999	46.9326	0	45.5558	0	14132	1	2	1769.95	4176
	IHGQHLPHQFTATK	1	2	1	2.45192	1	0	0	1	0.0833889	2.14649	0.324526	0	22.035
		Hits: 2 Items
		FRAMEID	RAWFILE	MS2	FrameID1	CompID	MZ	Time	GoodID	II GR1 20	II GR2 20	II GR3 20	II GR1 40	II GR3 40	II GR2 40	II GR1 42	II GR2 42	II GR3 42	Ratio 20	StdDev 20	PValue 20	Ratio 40	StdDev 40	PValue 40	Ratio 42	StdDev 42	PValue 42	Ratio 2(0)	StdDev 2(0)	PValue 2(0)	Ratio 4(0)	StdDev 4(0)	PValue 4(0)	Ratio 4(2)	StdDev 4(2)	PValue 4(2)	Avg 20	Avg 40	Avg 42	MaxChange	CV 20	CV 40	CV 42	PRElement	PRRoot	PRSize	Charge	CompMW	MS2Scan
		298	GR1 20	2	298	21919	404.468	11.9644	1	886982	36811.6	216767	0	0	0	64097.9	4349.98	32264.8	1	2.35687	1	0	0	0.279401	0.0883011	0.182691	0.31201	1	2.45192	1	0	0	0.293244	0.0833889	0.178994	0.324526	370428	0	30889.6	99999	122.596	0	92.0533	0	298	1	4	1613.84	1178
		298	GR1 20	2	298	21919	404.468	11.9644	1	886982	36811.6	216767	0	0	0	64097.9	4349.98	32264.8	1	2.35687	1	0	0	0.279401	0.0883011	0.182691	0.31201	1	2.45192	1	0	0	0.293244	0.0833889	0.178994	0.324526	370428	0	30889.6	99999	122.596	0	92.0533	0	298	1	4	1613.84	1198
	INDHHLPQHSSASATNAQYPSAR	2	3	1	1.93239	1	0.3179	1.39642	0.572335	0.378866	1.79323	0.615421	0	18.4733
		Hits: 3 Items
		FRAMEID	RAWFILE	MS2	FrameID1	CompID	MZ	Time	GoodID	II GR1 20	II GR2 20	II GR3 20	II GR1 40	II GR3 40	II GR2 40	II GR1 42	II GR2 42	II GR3 42	Ratio 20	StdDev 20	PValue 20	Ratio 40	StdDev 40	PValue 40	Ratio 42	StdDev 42	PValue 42	Ratio 2(0)	StdDev 2(0)	PValue 2(0)	Ratio 4(0)	StdDev 4(0)	PValue 4(0)	Ratio 4(2)	StdDev 4(2)	PValue 4(2)	Avg 20	Avg 40	Avg 42	MaxChange	CV 20	CV 40	CV 42	PRElement	PRRoot	PRSize	Charge	CompMW	MS2Scan
		188	GR1 20	5	188	21577	626.302	10.879	1	1.20388e+06	75945.2	8925.74	258012	249001	36425.7	359535	50590.5	0	1	3.1258	1	0.42168	0.950984	0.589365	0.318236	0.950426	0.533891	1	3.15163	1	0.326006	0.746679	0.537112	0.28446	0.880043	0.518241	427263	139290	121539	3.51543	157.581	71.4569	151.792	0	188	2	4	2501.18	1022
		188	GR1 42	5	188	21577	626.302	10.879	1	1.20388e+06	75945.2	8925.74	258012	249001	36425.7	359535	50590.5	0	1	3.1258	1	0.42168	0.950984	0.589365	0.318236	0.950426	0.533891	1	3.15163	1	0.326006	0.746679	0.537112	0.28446	0.880043	0.518241	427263	139290	121539	3.51543	157.581	71.4569	151.792	0	188	2	4	2501.18	1126
		194	GR1 20	1	194	21675	501.243	10.9539	1	323410	67190.6	21450	87237.5	54433.3	26745.5	123957	4625.42	57697.7	1	2.36982	1	0.408727	0.704778	0.479935	0.452082	0.970967	0.515895	1	2.44615	1	0.313103	0.551607	0.4337	0.426632	0.938851	0.509161	134747	42189.8	57487.5	3.19383	122.308	53.8664	97.7533	1	8758	2	5	1499.73	1034
	LGFGDNTETTQTSR	1	8	1	1.2971	1	0.522143	0.859057	0.329386	1.53293	0.730086	0.289071	0	85.6112
		Hits: 8 Items
		FRAMEID	RAWFILE	MS2	FrameID1	CompID	MZ	Time	GoodID	II GR1 20	II GR2 20	II GR3 20	II GR1 40	II GR3 40	II GR2 40	II GR1 42	II GR2 42	II GR3 42	Ratio 20	StdDev 20	PValue 20	Ratio 40	StdDev 40	PValue 40	Ratio 42	StdDev 42	PValue 42	Ratio 2(0)	StdDev 2(0)	PValue 2(0)	Ratio 4(0)	StdDev 4(0)	PValue 4(0)	Ratio 4(2)	StdDev 4(2)	PValue 4(2)	Avg 20	Avg 40	Avg 42	MaxChange	CV 20	CV 40	CV 42	PRElement	PRRoot	PRSize	Charge	CompMW	MS2Scan
		1111	GR1 20	8	1111	868	763.857	21.3554	1	6.4634e+07	3.94245e+07	1.67813e+07	2.97422e+07	1.86201e+07	3.44078e+07	6.64784e+07	8.80217e+07	6.57066e+07	1	1.18857	1	0.684957	0.608423	0.461182	1.8223	1.39744	0.123231	1	1.2971	1	0.522143	0.448551	0.329386	1.53293	1.11917	0.289071	3.85821e+07	2.01454e+07	5.91438e+07	2.93585	64.8549	21.0507	8.15361	2	13877	3	2	1523.71	2633
		1111	GR1 20	8	1111	868	763.857	21.3554	1	6.4634e+07	3.94245e+07	1.67813e+07	2.97422e+07	1.86201e+07	3.44078e+07	6.64784e+07	8.80217e+07	6.57066e+07	1	1.18857	1	0.684957	0.608423	0.461182	1.8223	1.39744	0.123231	1	1.2971	1	0.522143	0.448551	0.329386	1.53293	1.11917	0.289071	3.85821e+07	2.01454e+07	5.91438e+07	2.93585	64.8549	21.0507	8.15361	2	13877	3	2	1523.71	2623
		1111	GR1 42	8	1111	868	763.857	21.3554	1	6.4634e+07	3.94245e+07	1.67813e+07	2.97422e+07	1.86201e+07	3.44078e+07	6.64784e+07	8.80217e+07	6.57066e+07	1	1.18857	1	0.684957	0.608423	0.461182	1.8223	1.39744	0.123231	1	1.2971	1	0.522143	0.448551	0.329386	1.53293	1.11917	0.289071	3.85821e+07	2.01454e+07	5.91438e+07	2.93585	64.8549	21.0507	8.15361	2	13877	3	2	1523.71	2782
		1111	GR1 42	8	1111	868	763.857	21.3554	1	6.4634e+07	3.94245e+07	1.67813e+07	2.97422e+07	1.86201e+07	3.44078e+07	6.64784e+07	8.80217e+07	6.57066e+07	1	1.18857	1	0.684957	0.608423	0.461182	1.8223	1.39744	0.123231	1	1.2971	1	0.522143	0.448551	0.329386	1.53293	1.11917	0.289071	3.85821e+07	2.01454e+07	5.91438e+07	2.93585	64.8549	21.0507	8.15361	2	13877	3	2	1523.71	2785
		1111	GR2 20	8	1111	868	763.857	21.3554	1	6.4634e+07	3.94245e+07	1.67813e+07	2.97422e+07	1.86201e+07	3.44078e+07	6.64784e+07	8.80217e+07	6.57066e+07	1	1.18857	1	0.684957	0.608423	0.461182	1.8223	1.39744	0.123231	1	1.2971	1	0.522143	0.448551	0.329386	1.53293	1.11917	0.289071	3.85821e+07	2.01454e+07	5.91438e+07	2.93585	64.8549	21.0507	8.15361	2	13877	3	2	1523.71	2838
		1111	GR2 20	8	1111	868	763.857	21.3554	1	6.4634e+07	3.94245e+07	1.67813e+07	2.97422e+07	1.86201e+07	3.44078e+07	6.64784e+07	8.80217e+07	6.57066e+07	1	1.18857	1	0.684957	0.608423	0.461182	1.8223	1.39744	0.123231	1	1.2971	1	0.522143	0.448551	0.329386	1.53293	1.11917	0.289071	3.85821e+07	2.01454e+07	5.91438e+07	2.93585	64.8549	21.0507	8.15361	2	13877	3	2	1523.71	2848
		1111	GR3 20	8	1111	868	763.857	21.3554	1	6.4634e+07	3.94245e+07	1.67813e+07	2.97422e+07	1.86201e+07	3.44078e+07	6.64784e+07	8.80217e+07	6.57066e+07	1	1.18857	1	0.684957	0.608423	0.461182	1.8223	1.39744	0.123231	1	1.2971	1	0.522143	0.448551	0.329386	1.53293	1.11917	0.289071	3.85821e+07	2.01454e+07	5.91438e+07	2.93585	64.8549	21.0507	8.15361	2	13877	3	2	1523.71	2898
		1111	GR3 42	8	1111	868	763.857	21.3554	1	6.4634e+07	3.94245e+07	1.67813e+07	2.97422e+07	1.86201e+07	3.44078e+07	6.64784e+07	8.80217e+07	6.57066e+07	1	1.18857	1	0.684957	0.608423	0.461182	1.8223	1.39744	0.123231	1	1.2971	1	0.522143	0.448551	0.329386	1.53293	1.11917	0.289071	3.85821e+07	2.01454e+07	5.91438e+07	2.93585	64.8549	21.0507	8.15361	2	13877	3	2	1523.71	2967
	LGYGDNTETTQTTLAR	1	6	1	1.00287	1	0.0053721	2.23349	0.0752287	0.386329	0.861915	0.160632	0	101.793
		Hits: 6 Items
		FRAMEID	RAWFILE	MS2	FrameID1	CompID	MZ	Time	GoodID	II GR1 20	II GR2 20	II GR3 20	II GR1 40	II GR3 40	II GR2 40	II GR1 42	II GR2 42	II GR3 42	Ratio 20	StdDev 20	PValue 20	Ratio 40	StdDev 40	PValue 40	Ratio 42	StdDev 42	PValue 42	Ratio 2(0)	StdDev 2(0)	PValue 2(0)	Ratio 4(0)	StdDev 4(0)	PValue 4(0)	Ratio 4(2)	StdDev 4(2)	PValue 4(2)	Avg 20	Avg 40	Avg 42	MaxChange	CV 20	CV 40	CV 42	PRElement	PRRoot	PRSize	Charge	CompMW	MS2Scan
		9586	GR1 42	7	9586	11542	870.922	25.9893	1	2.18146e+07	1.01186e+07	1.17697e+07	306500	0	0	3.4894e+06	1.15338e+07	6.09875e+06	1	0.869071	1	0.00701328	0.0151949	0.0581985	0.483307	0.491739	0.170841	1	1.00287	1	0.0053721	0.0119985	0.0752287	0.386329	0.332983	0.160632	1.38286e+07	74288.3	5.34238e+06	186.147	50.1436	173.205	36.0479	0	9586	2	2	1739.83	3567
		9586	GR1 42	7	9586	11542	870.922	25.9893	1	2.18146e+07	1.01186e+07	1.17697e+07	306500	0	0	3.4894e+06	1.15338e+07	6.09875e+06	1	0.869071	1	0.00701328	0.0151949	0.0581985	0.483307	0.491739	0.170841	1	1.00287	1	0.0053721	0.0119985	0.0752287	0.386329	0.332983	0.160632	1.38286e+07	74288.3	5.34238e+06	186.147	50.1436	173.205	36.0479	0	9586	2	2	1739.83	3572
		9586	GR3 20	7	9586	11542	870.922	25.9893	1	2.18146e+07	1.01186e+07	1.17697e+07	306500	0	0	3.4894e+06	1.15338e+07	6.09875e+06	1	0.869071	1	0.00701328	0.0151949	0.0581985	0.483307	0.491739	0.170841	1	1.00287	1	0.0053721	0.0119985	0.0752287	0.386329	0.332983	0.160632	1.38286e+07	74288.3	5.34238e+06	186.147	50.1436	173.205	36.0479	0	9586	2	2	1739.83	3520
		9586	GR3 20	7	9586	11542	870.922	25.9893	1	2.18146e+07	1.01186e+07	1.17697e+07	306500	0	0	3.4894e+06	1.15338e+07	6.09875e+06	1	0.869071	1	0.00701328	0.0151949	0.0581985	0.483307	0.491739	0.170841	1	1.00287	1	0.0053721	0.0119985	0.0752287	0.386329	0.332983	0.160632	1.38286e+07	74288.3	5.34238e+06	186.147	50.1436	173.205	36.0479	0	9586	2	2	1739.83	3528
		9586	GR3 42	7	9586	11542	870.922	25.9893	1	2.18146e+07	1.01186e+07	1.17697e+07	306500	0	0	3.4894e+06	1.15338e+07	6.09875e+06	1	0.869071	1	0.00701328	0.0151949	0.0581985	0.483307	0.491739	0.170841	1	1.00287	1	0.0053721	0.0119985	0.0752287	0.386329	0.332983	0.160632	1.38286e+07	74288.3	5.34238e+06	186.147	50.1436	173.205	36.0479	0	9586	2	2	1739.83	3689
		9586	GR3 42	7	9586	11542	870.922	25.9893	1	2.18146e+07	1.01186e+07	1.17697e+07	306500	0	0	3.4894e+06	1.15338e+07	6.09875e+06	1	0.869071	1	0.00701328	0.0151949	0.0581985	0.483307	0.491739	0.170841	1	1.00287	1	0.0053721	0.0119985	0.0752287	0.386329	0.332983	0.160632	1.38286e+07	74288.3	5.34238e+06	186.147	50.1436	173.205	36.0479	0	9586	2	2	1739.83	3701
	NTVASSLGYGYDADTETTQSR	2	2	1	0.70776	1	0.00759355	2.13699	0.201839	0.317242	0.957068	0.109425	0	111.635
		Hits: 2 Items
		FRAMEID	RAWFILE	MS2	FrameID1	CompID	MZ	Time	GoodID	II GR1 20	II GR2 20	II GR3 20	II GR1 40	II GR3 40	II GR2 40	II GR1 42	II GR2 42	II GR3 42	Ratio 20	StdDev 20	PValue 20	Ratio 40	StdDev 40	PValue 40	Ratio 42	StdDev 42	PValue 42	Ratio 2(0)	StdDev 2(0)	PValue 2(0)	Ratio 4(0)	StdDev 4(0)	PValue 4(0)	Ratio 4(2)	StdDev 4(2)	PValue 4(2)	Avg 20	Avg 40	Avg 42	MaxChange	CV 20	CV 40	CV 42	PRElement	PRRoot	PRSize	Charge	CompMW	MS2Scan
		14457	GR3 20	1	14457	20103	1119.01	38.5521	1	955380	525510	2.49519e+06	0	0	0	0	1.81597e+06	437113	1	1.56282	1	0	0	0.156971	0.56666	1.15793	0.517982	1	1.45597	1	0	0	0.14039	0.418237	0.765914	0.318085	1.21041e+06	0	506236	99999	72.7986	0	110.331	1	14464	2	2	2235.01	5750
		14464	GR3 20	1	14464	20103	1118.51	38.6897	1	1.45071e+06	1.775e+06	3.35472e+06	350796	0	0	449091	412379	1.07592e+06	1	0.928801	1	0.0533089	0.11709	0.0665505	0.294417	0.306755	0.10586	1	0.809888	1	0.0422714	0.0903337	0.0506868	0.279292	0.313526	0.0720267	2.0114e+06	85024.6	561768	23.6567	40.4944	173.205	71.7628	0	14464	2	2	2235.01	5775
	SHNQFTTELSTPTK	2	2	1	0.414456	1	0.0632646	1.08191	0.00565492	0.377046	0.446211	0.0174133	0	75.725
		Hits: 2 Items
		FRAMEID	RAWFILE	MS2	FrameID1	CompID	MZ	Time	GoodID	II GR1 20	II GR2 20	II GR3 20	II GR1 40	II GR3 40	II GR2 40	II GR1 42	II GR2 42	II GR3 42	Ratio 20	StdDev 20	PValue 20	Ratio 40	StdDev 40	PValue 40	Ratio 42	StdDev 42	PValue 42	Ratio 2(0)	StdDev 2(0)	PValue 2(0)	Ratio 4(0)	StdDev 4(0)	PValue 4(0)	Ratio 4(2)	StdDev 4(2)	PValue 4(2)	Avg 20	Avg 40	Avg 42	MaxChange	CV 20	CV 40	CV 42	PRElement	PRRoot	PRSize	Charge	CompMW	MS2Scan
		1169	GR1 20	1	1169	16729	796.39	21.9388	1	5.36537e+06	3.15886e+06	4.37435e+06	183120	0	0	1.07493e+06	3.36787e+06	1.62423e+06	1	0.514082	1	0.0141969	0.028239	0.0211124	0.470365	0.399349	0.0731074	1	0.612544	1	0.0109852	0.0223913	0.0301009	0.378175	0.246024	0.0556451	4.04035e+06	44384	1.52796e+06	91.0317	30.6272	173.205	34.4283	1	1174	2	2	1589.77	2728
		1174	GR1 20	1	1174	16729	795.89	22.006	1	6.42315e+06	4.20587e+06	4.87109e+06	0	498314	1.18912e+06	1.91924e+06	4.03405e+06	1.31728e+06	1	0.440442	1	0.108866	0.139552	0.00823445	0.469066	0.379463	0.0628048	1	0.562862	1	0.0837703	0.106939	0.0226608	0.376042	0.23058	0.0447316	4.86036e+06	407154	1.8277e+06	11.9374	28.1431	99.5141	33.1747	0	1174	2	2	1589.77	2736
	TPYPSPNIHGHHLQQQSSATK	1	3	1	2.14925	1	0.0515229	2.22389	0.265723	0.366196	1.82359	0.416156	0	21.0367
		Hits: 3 Items
		FRAMEID	RAWFILE	MS2	FrameID1	CompID	MZ	Time	GoodID	II GR1 20	II GR2 20	II GR3 20	II GR1 40	II GR3 40	II GR2 40	II GR1 42	II GR2 42	II GR3 42	Ratio 20	StdDev 20	PValue 20	Ratio 40	StdDev 40	PValue 40	Ratio 42	StdDev 42	PValue 42	Ratio 2(0)	StdDev 2(0)	PValue 2(0)	Ratio 4(0)	StdDev 4(0)	PValue 4(0)	Ratio 4(2)	StdDev 4(2)	PValue 4(2)	Avg 20	Avg 40	Avg 42	MaxChange	CV 20	CV 40	CV 42	PRElement	PRRoot	PRSize	Charge	CompMW	MS2Scan
		434	GR1 20	4	434	17998	582.792	13.462	1	8.95799e+06	2.14557e+06	1.24192e+06	55711.2	579960	147798	2.902e+06	935774	1.20633e+06	1	2.05012	1	0.063462	0.13307	0.25403	0.408579	0.67779	0.424765	1	2.14925	1	0.0515229	0.114581	0.265723	0.366196	0.667792	0.416156	4.0094e+06	206576	1.46823e+06	19.4088	107.462	114.927	74.8966	0	434	3	4	2327.14	1394
		434	GR1 42	4	434	17998	582.792	13.462	1	8.95799e+06	2.14557e+06	1.24192e+06	55711.2	579960	147798	2.902e+06	935774	1.20633e+06	1	2.05012	1	0.063462	0.13307	0.25403	0.408579	0.67779	0.424765	1	2.14925	1	0.0515229	0.114581	0.265723	0.366196	0.667792	0.416156	4.0094e+06	206576	1.46823e+06	19.4088	107.462	114.927	74.8966	0	434	3	4	2327.14	1521
		434	GR1 42	4	434	17998	582.792	13.462	1	8.95799e+06	2.14557e+06	1.24192e+06	55711.2	579960	147798	2.902e+06	935774	1.20633e+06	1	2.05012	1	0.063462	0.13307	0.25403	0.408579	0.67779	0.424765	1	2.14925	1	0.0515229	0.114581	0.265723	0.366196	0.667792	0.416156	4.0094e+06	206576	1.46823e+06	19.4088	107.462	114.927	74.8966	0	434	3	4	2327.14	1509
	TQPSTISLATAAIADK	1	1	1	2.85702	1	0.323243	2.50928	0.501177	0.414143	2.11096	0.553406	0	37.69
		Hits: 1 Items
		FRAMEID	RAWFILE	MS2	FrameID1	CompID	MZ	Time	GoodID	II GR1 20	II GR2 20	II GR3 20	II GR1 40	II GR3 40	II GR2 40	II GR1 42	II GR2 42	II GR3 42	Ratio 20	StdDev 20	PValue 20	Ratio 40	StdDev 40	PValue 40	Ratio 42	StdDev 42	PValue 42	Ratio 2(0)	StdDev 2(0)	PValue 2(0)	Ratio 4(0)	StdDev 4(0)	PValue 4(0)	Ratio 4(2)	StdDev 4(2)	PValue 4(2)	Avg 20	Avg 40	Avg 42	MaxChange	CV 20	CV 40	CV 42	PRElement	PRRoot	PRSize	Charge	CompMW	MS2Scan
		26986	GR1 42	1	26986	6666	794.434	59.4818	1	7.04934e+07	4.64208e+06	5.7452e+06	2.6144e+07	6.8623e+06	1.65805e+06	2.00175e+07	1.79471e+07	3.7512e+06	1	2.79707	1	0.428586	1.07787	0.560486	0.51577	1.04975	0.613211	1	2.85702	1	0.323243	0.811109	0.501177	0.414143	0.874239	0.553406	2.66071e+07	8.60057e+06	1.10192e+07	3.09365	142.851	108.077	68.2447	0	26986	1	2	1586.85	9670
	TQYPLPGSHDQFAPVLSTEPK	1	1	1	1.46999	1	0.00508473	2.46705	0.143695	0.388094	1.51661	0.285146	0	27.46
		Hits: 1 Items
		FRAMEID	RAWFILE	MS2	FrameID1	CompID	MZ	Time	GoodID	II GR1 20	II GR2 20	II GR3 20	II GR1 40	II GR3 40	II GR2 40	II GR1 42	II GR2 42	II GR3 42	Ratio 20	StdDev 20	PValue 20	Ratio 40	StdDev 40	PValue 40	Ratio 42	StdDev 42	PValue 42	Ratio 2(0)	StdDev 2(0)	PValue 2(0)	Ratio 4(0)	StdDev 4(0)	PValue 4(0)	Ratio 4(2)	StdDev 4(2)	PValue 4(2)	Avg 20	Avg 40	Avg 42	MaxChange	CV 20	CV 40	CV 42	PRElement	PRRoot	PRSize	Charge	CompMW	MS2Scan
		4624	GR1 20	1	4624	11427	771.392	57.9631	1	2.5095e+07	6.02248e+06	1.21754e+07	0	0	308487	8.67442e+06	1.22507e+07	564388	1	1.34908	1	0.00712559	0.0171484	0.125482	0.496375	0.749763	0.343992	1	1.46999	1	0.00508473	0.0125443	0.143695	0.388094	0.588586	0.285146	1.37809e+07	70072.3	5.3483e+06	196.667	73.4997	173.205	78.161	0	4624	2	3	2312.15	9295
	VTDPTGAGGAEIDITTVEK	2	10	1	0.733031	1	0.0164948	1.0745	0.303761	0.35449	0.56364	0.119713	0	124.391
		Hits: 10 Items
		FRAMEID	RAWFILE	MS2	FrameID1	CompID	MZ	Time	GoodID	II GR1 20	II GR2 20	II GR3 20	II GR1 40	II GR3 40	II GR2 40	II GR1 42	II GR2 42	II GR3 42	Ratio 20	StdDev 20	PValue 20	Ratio 40	StdDev 40	PValue 40	Ratio 42	StdDev 42	PValue 42	Ratio 2(0)	StdDev 2(0)	PValue 2(0)	Ratio 4(0)	StdDev 4(0)	PValue 4(0)	Ratio 4(2)	StdDev 4(2)	PValue 4(2)	Avg 20	Avg 40	Avg 42	MaxChange	CV 20	CV 40	CV 42	PRElement	PRRoot	PRSize	Charge	CompMW	MS2Scan
		3542	GR1 20	7	3542	10169	937.472	46.8857	1	2.77532e+07	9.56747e+06	1.90782e+07	875861	349305	1.42394e+06	9.07816e+06	7.49412e+06	7.3467e+06	1	0.967686	1	0.0469709	0.0513098	0.0757201	0.424104	0.256261	0.174056	1	1.06923	1	0.0355389	0.0381865	0.0887766	0.373823	0.309598	0.175267	1.77777e+07	631800	6.64572e+06	28.1382	53.4616	53.9883	29.3576	0	3542	2	2	1872.93	7302
		3542	GR1 20	7	3542	10169	937.472	46.8857	1	2.77532e+07	9.56747e+06	1.90782e+07	875861	349305	1.42394e+06	9.07816e+06	7.49412e+06	7.3467e+06	1	0.967686	1	0.0469709	0.0513098	0.0757201	0.424104	0.256261	0.174056	1	1.06923	1	0.0355389	0.0381865	0.0887766	0.373823	0.309598	0.175267	1.77777e+07	631800	6.64572e+06	28.1382	53.4616	53.9883	29.3576	0	3542	2	2	1872.93	7312
		3542	GR1 42	7	3542	10169	937.472	46.8857	1	2.77532e+07	9.56747e+06	1.90782e+07	875861	349305	1.42394e+06	9.07816e+06	7.49412e+06	7.3467e+06	1	0.967686	1	0.0469709	0.0513098	0.0757201	0.424104	0.256261	0.174056	1	1.06923	1	0.0355389	0.0381865	0.0887766	0.373823	0.309598	0.175267	1.77777e+07	631800	6.64572e+06	28.1382	53.4616	53.9883	29.3576	0	3542	2	2	1872.93	7338
		3542	GR2 20	7	3542	10169	937.472	46.8857	1	2.77532e+07	9.56747e+06	1.90782e+07	875861	349305	1.42394e+06	9.07816e+06	7.49412e+06	7.3467e+06	1	0.967686	1	0.0469709	0.0513098	0.0757201	0.424104	0.256261	0.174056	1	1.06923	1	0.0355389	0.0381865	0.0887766	0.373823	0.309598	0.175267	1.77777e+07	631800	6.64572e+06	28.1382	53.4616	53.9883	29.3576	0	3542	2	2	1872.93	7337
		3542	GR2 20	7	3542	10169	937.472	46.8857	1	2.77532e+07	9.56747e+06	1.90782e+07	875861	349305	1.42394e+06	9.07816e+06	7.49412e+06	7.3467e+06	1	0.967686	1	0.0469709	0.0513098	0.0757201	0.424104	0.256261	0.174056	1	1.06923	1	0.0355389	0.0381865	0.0887766	0.373823	0.309598	0.175267	1.77777e+07	631800	6.64572e+06	28.1382	53.4616	53.9883	29.3576	0	3542	2	2	1872.93	7329
		3542	GR3 20	7	3542	10169	937.472	46.8857	1	2.77532e+07	9.56747e+06	1.90782e+07	875861	349305	1.42394e+06	9.07816e+06	7.49412e+06	7.3467e+06	1	0.967686	1	0.0469709	0.0513098	0.0757201	0.424104	0.256261	0.174056	1	1.06923	1	0.0355389	0.0381865	0.0887766	0.373823	0.309598	0.175267	1.77777e+07	631800	6.64572e+06	28.1382	53.4616	53.9883	29.3576	0	3542	2	2	1872.93	7254
		3542	GR3 20	7	3542	10169	937.472	46.8857	1	2.77532e+07	9.56747e+06	1.90782e+07	875861	349305	1.42394e+06	9.07816e+06	7.49412e+06	7.3467e+06	1	0.967686	1	0.0469709	0.0513098	0.0757201	0.424104	0.256261	0.174056	1	1.06923	1	0.0355389	0.0381865	0.0887766	0.373823	0.309598	0.175267	1.77777e+07	631800	6.64572e+06	28.1382	53.4616	53.9883	29.3576	0	3542	2	2	1872.93	7245
		26676	GR1 42	3	26676	10169	937.977	46.4061	1	2.71598e+07	1.0991e+07	1.70435e+07	0	0	0	8.21987e+06	8.89012e+06	4.87831e+06	1	0.888038	1	0	0	0.059876	0.39838	0.293695	0.135798	1	1.0069	1	0	0	0.0750941	0.337809	0.259869	0.146507	1.74222e+07	0	5.88537e+06	99999	50.3449	0	26.583	1	3542	2	2	1872.93	7348
		26676	GR2 42	3	26676	10169	937.977	46.4061	1	2.71598e+07	1.0991e+07	1.70435e+07	0	0	0	8.21987e+06	8.89012e+06	4.87831e+06	1	0.888038	1	0	0	0.059876	0.39838	0.293695	0.135798	1	1.0069	1	0	0	0.0750941	0.337809	0.259869	0.146507	1.74222e+07	0	5.88537e+06	99999	50.3449	0	26.583	1	3542	2	2	1872.93	6961
		26676	GR2 42	3	26676	10169	937.977	46.4061	1	2.71598e+07	1.0991e+07	1.70435e+07	0	0	0	8.21987e+06	8.89012e+06	4.87831e+06	1	0.888038	1	0	0	0.059876	0.39838	0.293695	0.135798	1	1.0069	1	0	0	0.0750941	0.337809	0.259869	0.146507	1.74222e+07	0	5.88537e+06	99999	50.3449	0	26.583	1	3542	2	2	1872.93	6953
Glyma05g04290.1	AT1G12240.1 Glycosyl hydrolases family 32 protein	8	17	72	1	0.141522	1	2.79954	0.161999	0.000202715	0.45648	0.146447	5.48585e-05
	M.P.s: 8 Items
	M.P.	Frames	Hits	Ratio 2(0)	StdDev 2(0)	PValue 2(0)	Ratio 4(0)	StdDev 4(0)	PValue 4(0)	Ratio 4(2)	StdDev 4(2)	PValue 4(2)	OtherAssignments	AvgIonScore
	DPTTAWLTSEGK	1	2	1	1.73382	1	3.03185	1.68463	0.289725	0.365106	1.56989	0.331939	0	55.39
		Hits: 2 Items
		FRAMEID	RAWFILE	MS2	FrameID1	CompID	MZ	Time	GoodID	II GR1 20	II GR2 20	II GR3 20	II GR1 40	II GR3 40	II GR2 40	II GR1 42	II GR2 42	II GR3 42	Ratio 20	StdDev 20	PValue 20	Ratio 40	StdDev 40	PValue 40	Ratio 42	StdDev 42	PValue 42	Ratio 2(0)	StdDev 2(0)	PValue 2(0)	Ratio 4(0)	StdDev 4(0)	PValue 4(0)	Ratio 4(2)	StdDev 4(2)	PValue 4(2)	Avg 20	Avg 40	Avg 42	MaxChange	CV 20	CV 40	CV 42	PRElement	PRRoot	PRSize	Charge	CompMW	MS2Scan
		10746	GR2 20	2	10746	3314	653.322	47.9589	1	3.39355e+06	4.407e+07	2.33496e+07	5.02324e+06	1.1506e+08	1.42566e+08	2.39484e+06	1.32809e+07	1.40275e+07	1	1.72336	1	3.70904	6.27938	0.264229	0.419459	0.63729	0.365045	1	1.73382	1	3.03185	5.10753	0.289725	0.365106	0.573176	0.331939	2.15199e+07	6.52449e+07	7.85704e+06	8.30401	86.6908	81.772	70.2981	0	10746	1	2	1304.63	7691
		10746	GR2 20	2	10746	3314	653.322	47.9589	1	3.39355e+06	4.407e+07	2.33496e+07	5.02324e+06	1.1506e+08	1.42566e+08	2.39484e+06	1.32809e+07	1.40275e+07	1	1.72336	1	3.70904	6.27938	0.264229	0.419459	0.63729	0.365045	1	1.73382	1	3.03185	5.10753	0.289725	0.365106	0.573176	0.331939	2.15199e+07	6.52449e+07	7.85704e+06	8.30401	86.6908	81.772	70.2981	0	10746	1	2	1304.63	7709
	ENENGLDTSINGAEVK	2	10	1	0.303482	1	1.32069	0.577412	0.685077	0.223807	0.292771	0.00378751	0	91.889
		Hits: 10 Items
		FRAMEID	RAWFILE	MS2	FrameID1	CompID	MZ	Time	GoodID	II GR1 20	II GR2 20	II GR3 20	II GR1 40	II GR3 40	II GR2 40	II GR1 42	II GR2 42	II GR3 42	Ratio 20	StdDev 20	PValue 20	Ratio 40	StdDev 40	PValue 40	Ratio 42	StdDev 42	PValue 42	Ratio 2(0)	StdDev 2(0)	PValue 2(0)	Ratio 4(0)	StdDev 4(0)	PValue 4(0)	Ratio 4(2)	StdDev 4(2)	PValue 4(2)	Avg 20	Avg 40	Avg 42	MaxChange	CV 20	CV 40	CV 42	PRElement	PRRoot	PRSize	Charge	CompMW	MS2Scan
		9666	GR1 40	9	9666	8207	845.401	27.5473	1	1.43536e+07	1.38786e+07	1.06489e+07	3.74097e+07	1.5214e+07	1.49474e+07	3.60799e+06	3.58174e+06	2.77887e+06	1	0.31108	1	1.73789	1.26506	0.326933	0.256387	0.0762431	0.0110177	1	0.420948	1	1.36785	1.04526	0.492757	0.223438	0.0955261	0.0193169	1.217e+07	1.66467e+07	2.71923e+06	6.12182	21.0474	55.3693	21.7054	0	9666	2	2	1688.79	3989
		9666	GR1 40	9	9666	8207	845.401	27.5473	1	1.43536e+07	1.38786e+07	1.06489e+07	3.74097e+07	1.5214e+07	1.49474e+07	3.60799e+06	3.58174e+06	2.77887e+06	1	0.31108	1	1.73789	1.26506	0.326933	0.256387	0.0762431	0.0110177	1	0.420948	1	1.36785	1.04526	0.492757	0.223438	0.0955261	0.0193169	1.217e+07	1.66467e+07	2.71923e+06	6.12182	21.0474	55.3693	21.7054	0	9666	2	2	1688.79	3973
		9666	GR2 20	9	9666	8207	845.401	27.5473	1	1.43536e+07	1.38786e+07	1.06489e+07	3.74097e+07	1.5214e+07	1.49474e+07	3.60799e+06	3.58174e+06	2.77887e+06	1	0.31108	1	1.73789	1.26506	0.326933	0.256387	0.0762431	0.0110177	1	0.420948	1	1.36785	1.04526	0.492757	0.223438	0.0955261	0.0193169	1.217e+07	1.66467e+07	2.71923e+06	6.12182	21.0474	55.3693	21.7054	0	9666	2	2	1688.79	3910
		9666	GR2 40	9	9666	8207	845.401	27.5473	1	1.43536e+07	1.38786e+07	1.06489e+07	3.74097e+07	1.5214e+07	1.49474e+07	3.60799e+06	3.58174e+06	2.77887e+06	1	0.31108	1	1.73789	1.26506	0.326933	0.256387	0.0762431	0.0110177	1	0.420948	1	1.36785	1.04526	0.492757	0.223438	0.0955261	0.0193169	1.217e+07	1.66467e+07	2.71923e+06	6.12182	21.0474	55.3693	21.7054	0	9666	2	2	1688.79	3935
		9666	GR2 40	9	9666	8207	845.401	27.5473	1	1.43536e+07	1.38786e+07	1.06489e+07	3.74097e+07	1.5214e+07	1.49474e+07	3.60799e+06	3.58174e+06	2.77887e+06	1	0.31108	1	1.73789	1.26506	0.326933	0.256387	0.0762431	0.0110177	1	0.420948	1	1.36785	1.04526	0.492757	0.223438	0.0955261	0.0193169	1.217e+07	1.66467e+07	2.71923e+06	6.12182	21.0474	55.3693	21.7054	0	9666	2	2	1688.79	3926
		9666	GR3 20	9	9666	8207	845.401	27.5473	1	1.43536e+07	1.38786e+07	1.06489e+07	3.74097e+07	1.5214e+07	1.49474e+07	3.60799e+06	3.58174e+06	2.77887e+06	1	0.31108	1	1.73789	1.26506	0.326933	0.256387	0.0762431	0.0110177	1	0.420948	1	1.36785	1.04526	0.492757	0.223438	0.0955261	0.0193169	1.217e+07	1.66467e+07	2.71923e+06	6.12182	21.0474	55.3693	21.7054	0	9666	2	2	1688.79	3769
		9666	GR3 20	9	9666	8207	845.401	27.5473	1	1.43536e+07	1.38786e+07	1.06489e+07	3.74097e+07	1.5214e+07	1.49474e+07	3.60799e+06	3.58174e+06	2.77887e+06	1	0.31108	1	1.73789	1.26506	0.326933	0.256387	0.0762431	0.0110177	1	0.420948	1	1.36785	1.04526	0.492757	0.223438	0.0955261	0.0193169	1.217e+07	1.66467e+07	2.71923e+06	6.12182	21.0474	55.3693	21.7054	0	9666	2	2	1688.79	3762
		9666	GR3 40	9	9666	8207	845.401	27.5473	1	1.43536e+07	1.38786e+07	1.06489e+07	3.74097e+07	1.5214e+07	1.49474e+07	3.60799e+06	3.58174e+06	2.77887e+06	1	0.31108	1	1.73789	1.26506	0.326933	0.256387	0.0762431	0.0110177	1	0.420948	1	1.36785	1.04526	0.492757	0.223438	0.0955261	0.0193169	1.217e+07	1.66467e+07	2.71923e+06	6.12182	21.0474	55.3693	21.7054	0	9666	2	2	1688.79	4090
		9666	GR3 40	9	9666	8207	845.401	27.5473	1	1.43536e+07	1.38786e+07	1.06489e+07	3.74097e+07	1.5214e+07	1.49474e+07	3.60799e+06	3.58174e+06	2.77887e+06	1	0.31108	1	1.73789	1.26506	0.326933	0.256387	0.0762431	0.0110177	1	0.420948	1	1.36785	1.04526	0.492757	0.223438	0.0955261	0.0193169	1.217e+07	1.66467e+07	2.71923e+06	6.12182	21.0474	55.3693	21.7054	0	9666	2	2	1688.79	4075
		26250	GR1 42	1	26250	8207	845.903	27.4024	1	1.31377e+07	1.33362e+07	9.67166e+06	3.45391e+07	1.08458e+07	1.26584e+07	3.30676e+06	3.70492e+06	2.41192e+06	1	0.342087	1	1.60582	1.36918	0.439496	0.260712	0.0995551	0.0113158	1	0.437932	1	1.25794	1.1089	0.650224	0.224133	0.0900463	0.0224225	1.13118e+07	1.42296e+07	2.53535e+06	5.61248	21.8966	66.2551	18.2789	1	9666	2	2	1688.79	3843
	GWASVQSIPR	1	7	1	0.37876	1	3.21335	0.394273	0.0214242	0.574683	0.553535	0.0600083	0	52.2514
		Hits: 7 Items
		FRAMEID	RAWFILE	MS2	FrameID1	CompID	MZ	Time	GoodID	II GR1 20	II GR2 20	II GR3 20	II GR1 40	II GR3 40	II GR2 40	II GR1 42	II GR2 42	II GR3 42	Ratio 20	StdDev 20	PValue 20	Ratio 40	StdDev 40	PValue 40	Ratio 42	StdDev 42	PValue 42	Ratio 2(0)	StdDev 2(0)	PValue 2(0)	Ratio 4(0)	StdDev 4(0)	PValue 4(0)	Ratio 4(2)	StdDev 4(2)	PValue 4(2)	Avg 20	Avg 40	Avg 42	MaxChange	CV 20	CV 40	CV 42	PRElement	PRRoot	PRSize	Charge	CompMW	MS2Scan
		10249	GR1 40	8	10249	942	550.797	39.2835	1	5.97687e+07	8.38533e+07	6.17676e+07	3.47735e+08	2.27667e+08	2.5574e+08	5.42211e+07	3.88856e+07	3.80396e+07	1	0.390447	1	4.04666	1.70737	0.0247387	0.638525	0.257689	0.0649172	1	0.37876	1	3.21335	1.26694	0.0214242	0.574683	0.318107	0.0600083	6.37922e+07	2.04987e+08	3.66603e+07	5.59152	18.938	20.4893	36.4155	0	10249	3	2	1099.58	6167
		10249	GR1 42	8	10249	942	550.797	39.2835	1	5.97687e+07	8.38533e+07	6.17676e+07	3.47735e+08	2.27667e+08	2.5574e+08	5.42211e+07	3.88856e+07	3.80396e+07	1	0.390447	1	4.04666	1.70737	0.0247387	0.638525	0.257689	0.0649172	1	0.37876	1	3.21335	1.26694	0.0214242	0.574683	0.318107	0.0600083	6.37922e+07	2.04987e+08	3.66603e+07	5.59152	18.938	20.4893	36.4155	0	10249	3	2	1099.58	6077
		10249	GR2 20	8	10249	942	550.797	39.2835	1	5.97687e+07	8.38533e+07	6.17676e+07	3.47735e+08	2.27667e+08	2.5574e+08	5.42211e+07	3.88856e+07	3.80396e+07	1	0.390447	1	4.04666	1.70737	0.0247387	0.638525	0.257689	0.0649172	1	0.37876	1	3.21335	1.26694	0.0214242	0.574683	0.318107	0.0600083	6.37922e+07	2.04987e+08	3.66603e+07	5.59152	18.938	20.4893	36.4155	0	10249	3	2	1099.58	6043
		10249	GR3 20	8	10249	942	550.797	39.2835	1	5.97687e+07	8.38533e+07	6.17676e+07	3.47735e+08	2.27667e+08	2.5574e+08	5.42211e+07	3.88856e+07	3.80396e+07	1	0.390447	1	4.04666	1.70737	0.0247387	0.638525	0.257689	0.0649172	1	0.37876	1	3.21335	1.26694	0.0214242	0.574683	0.318107	0.0600083	6.37922e+07	2.04987e+08	3.66603e+07	5.59152	18.938	20.4893	36.4155	0	10249	3	2	1099.58	5899
		10249	GR3 20	8	10249	942	550.797	39.2835	1	5.97687e+07	8.38533e+07	6.17676e+07	3.47735e+08	2.27667e+08	2.5574e+08	5.42211e+07	3.88856e+07	3.80396e+07	1	0.390447	1	4.04666	1.70737	0.0247387	0.638525	0.257689	0.0649172	1	0.37876	1	3.21335	1.26694	0.0214242	0.574683	0.318107	0.0600083	6.37922e+07	2.04987e+08	3.66603e+07	5.59152	18.938	20.4893	36.4155	0	10249	3	2	1099.58	5907
		10249	GR3 40	8	10249	942	550.797	39.2835	1	5.97687e+07	8.38533e+07	6.17676e+07	3.47735e+08	2.27667e+08	2.5574e+08	5.42211e+07	3.88856e+07	3.80396e+07	1	0.390447	1	4.04666	1.70737	0.0247387	0.638525	0.257689	0.0649172	1	0.37876	1	3.21335	1.26694	0.0214242	0.574683	0.318107	0.0600083	6.37922e+07	2.04987e+08	3.66603e+07	5.59152	18.938	20.4893	36.4155	0	10249	3	2	1099.58	6328
		10249	GR3 40	8	10249	942	550.797	39.2835	1	5.97687e+07	8.38533e+07	6.17676e+07	3.47735e+08	2.27667e+08	2.5574e+08	5.42211e+07	3.88856e+07	3.80396e+07	1	0.390447	1	4.04666	1.70737	0.0247387	0.638525	0.257689	0.0649172	1	0.37876	1	3.21335	1.26694	0.0214242	0.574683	0.318107	0.0600083	6.37922e+07	2.04987e+08	3.66603e+07	5.59152	18.938	20.4893	36.4155	0	10249	3	2	1099.58	6339
	NVLFTPDDAK	1	1	1	0.327501	1	2.5223	0.284223	0.004289	0.299702	0.519001	0.00558542	0	25.05
		Hits: 1 Items
		FRAMEID	RAWFILE	MS2	FrameID1	CompID	MZ	Time	GoodID	II GR1 20	II GR2 20	II GR3 20	II GR1 40	II GR3 40	II GR2 40	II GR1 42	II GR2 42	II GR3 42	Ratio 20	StdDev 20	PValue 20	Ratio 40	StdDev 40	PValue 40	Ratio 42	StdDev 42	PValue 42	Ratio 2(0)	StdDev 2(0)	PValue 2(0)	Ratio 4(0)	StdDev 4(0)	PValue 4(0)	Ratio 4(2)	StdDev 4(2)	PValue 4(2)	Avg 20	Avg 40	Avg 42	MaxChange	CV 20	CV 40	CV 42	PRElement	PRRoot	PRSize	Charge	CompMW	MS2Scan
		17791	GR2 40	2	17791	4406	560.287	33.5745	1	1.67859e+07	2.2732e+07	1.75405e+07	6.88926e+07	4.76622e+07	6.55578e+07	3.42058e+06	1.10954e+07	6.34888e+06	1	0.340413	1	3.19169	1.14353	0.0179851	0.365676	0.265882	0.0153282	1	0.327501	1	2.5223	0.716895	0.004289	0.299702	0.155545	0.00558542	1.77209e+07	4.46973e+07	5.31097e+06	8.41604	16.375	12.0472	35.525	0	17791	1	2	1118.56	4915
	QIVGSAVPVLK	1	10	1	0.981832	1	2.58294	0.798789	0.0534532	0.463994	0.776032	0.193163	0	44.223
		Hits: 10 Items
		FRAMEID	RAWFILE	MS2	FrameID1	CompID	MZ	Time	GoodID	II GR1 20	II GR2 20	II GR3 20	II GR1 40	II GR3 40	II GR2 40	II GR1 42	II GR2 42	II GR3 42	Ratio 20	StdDev 20	PValue 20	Ratio 40	StdDev 40	PValue 40	Ratio 42	StdDev 42	PValue 42	Ratio 2(0)	StdDev 2(0)	PValue 2(0)	Ratio 4(0)	StdDev 4(0)	PValue 4(0)	Ratio 4(2)	StdDev 4(2)	PValue 4(2)	Avg 20	Avg 40	Avg 42	MaxChange	CV 20	CV 40	CV 42	PRElement	PRRoot	PRSize	Charge	CompMW	MS2Scan
		3065	GR1 20	13	3065	1415	555.849	41.8915	1	2.67743e+07	8.6213e+07	6.27179e+07	1.26879e+08	2.13628e+08	2.17709e+08	2.46263e+07	3.14249e+07	3.4787e+07	1	1.02225	1	3.17701	2.49981	0.0299851	0.516992	0.352629	0.241155	1	0.981832	1	2.58294	2.06323	0.0534532	0.463994	0.360074	0.193163	5.37979e+07	1.38957e+08	2.49619e+07	5.56676	49.0916	30.7873	28.5116	0	3065	1	2	1109.68	6392
		3065	GR1 20	13	3065	1415	555.849	41.8915	1	2.67743e+07	8.6213e+07	6.27179e+07	1.26879e+08	2.13628e+08	2.17709e+08	2.46263e+07	3.14249e+07	3.4787e+07	1	1.02225	1	3.17701	2.49981	0.0299851	0.516992	0.352629	0.241155	1	0.981832	1	2.58294	2.06323	0.0534532	0.463994	0.360074	0.193163	5.37979e+07	1.38957e+08	2.49619e+07	5.56676	49.0916	30.7873	28.5116	0	3065	1	2	1109.68	6386
		3065	GR1 42	13	3065	1415	555.849	41.8915	1	2.67743e+07	8.6213e+07	6.27179e+07	1.26879e+08	2.13628e+08	2.17709e+08	2.46263e+07	3.14249e+07	3.4787e+07	1	1.02225	1	3.17701	2.49981	0.0299851	0.516992	0.352629	0.241155	1	0.981832	1	2.58294	2.06323	0.0534532	0.463994	0.360074	0.193163	5.37979e+07	1.38957e+08	2.49619e+07	5.56676	49.0916	30.7873	28.5116	0	3065	1	2	1109.68	6552
		3065	GR1 42	13	3065	1415	555.849	41.8915	1	2.67743e+07	8.6213e+07	6.27179e+07	1.26879e+08	2.13628e+08	2.17709e+08	2.46263e+07	3.14249e+07	3.4787e+07	1	1.02225	1	3.17701	2.49981	0.0299851	0.516992	0.352629	0.241155	1	0.981832	1	2.58294	2.06323	0.0534532	0.463994	0.360074	0.193163	5.37979e+07	1.38957e+08	2.49619e+07	5.56676	49.0916	30.7873	28.5116	0	3065	1	2	1109.68	6543
		3065	GR2 40	13	3065	1415	555.849	41.8915	1	2.67743e+07	8.6213e+07	6.27179e+07	1.26879e+08	2.13628e+08	2.17709e+08	2.46263e+07	3.14249e+07	3.4787e+07	1	1.02225	1	3.17701	2.49981	0.0299851	0.516992	0.352629	0.241155	1	0.981832	1	2.58294	2.06323	0.0534532	0.463994	0.360074	0.193163	5.37979e+07	1.38957e+08	2.49619e+07	5.56676	49.0916	30.7873	28.5116	0	3065	1	2	1109.68	6605
		3065	GR2 40	13	3065	1415	555.849	41.8915	1	2.67743e+07	8.6213e+07	6.27179e+07	1.26879e+08	2.13628e+08	2.17709e+08	2.46263e+07	3.14249e+07	3.4787e+07	1	1.02225	1	3.17701	2.49981	0.0299851	0.516992	0.352629	0.241155	1	0.981832	1	2.58294	2.06323	0.0534532	0.463994	0.360074	0.193163	5.37979e+07	1.38957e+08	2.49619e+07	5.56676	49.0916	30.7873	28.5116	0	3065	1	2	1109.68	6616
		3065	GR2 42	13	3065	1415	555.849	41.8915	1	2.67743e+07	8.6213e+07	6.27179e+07	1.26879e+08	2.13628e+08	2.17709e+08	2.46263e+07	3.14249e+07	3.4787e+07	1	1.02225	1	3.17701	2.49981	0.0299851	0.516992	0.352629	0.241155	1	0.981832	1	2.58294	2.06323	0.0534532	0.463994	0.360074	0.193163	5.37979e+07	1.38957e+08	2.49619e+07	5.56676	49.0916	30.7873	28.5116	0	3065	1	2	1109.68	5981
		3065	GR2 42	13	3065	1415	555.849	41.8915	1	2.67743e+07	8.6213e+07	6.27179e+07	1.26879e+08	2.13628e+08	2.17709e+08	2.46263e+07	3.14249e+07	3.4787e+07	1	1.02225	1	3.17701	2.49981	0.0299851	0.516992	0.352629	0.241155	1	0.981832	1	2.58294	2.06323	0.0534532	0.463994	0.360074	0.193163	5.37979e+07	1.38957e+08	2.49619e+07	5.56676	49.0916	30.7873	28.5116	0	3065	1	2	1109.68	5991
		3065	GR3 42	13	3065	1415	555.849	41.8915	1	2.67743e+07	8.6213e+07	6.27179e+07	1.26879e+08	2.13628e+08	2.17709e+08	2.46263e+07	3.14249e+07	3.4787e+07	1	1.02225	1	3.17701	2.49981	0.0299851	0.516992	0.352629	0.241155	1	0.981832	1	2.58294	2.06323	0.0534532	0.463994	0.360074	0.193163	5.37979e+07	1.38957e+08	2.49619e+07	5.56676	49.0916	30.7873	28.5116	0	3065	1	2	1109.68	6415
		3065	GR3 42	13	3065	1415	555.849	41.8915	1	2.67743e+07	8.6213e+07	6.27179e+07	1.26879e+08	2.13628e+08	2.17709e+08	2.46263e+07	3.14249e+07	3.4787e+07	1	1.02225	1	3.17701	2.49981	0.0299851	0.516992	0.352629	0.241155	1	0.981832	1	2.58294	2.06323	0.0534532	0.463994	0.360074	0.193163	5.37979e+07	1.38957e+08	2.49619e+07	5.56676	49.0916	30.7873	28.5116	0	3065	1	2	1109.68	6423
	TGIALVYDTEDFK	6	21	1	0.289127	1	3.92897	0.489295	0.252922	0.711704	0.236259	0.284422	0	50.9857
		Hits: 21 Items
		FRAMEID	RAWFILE	MS2	FrameID1	CompID	MZ	Time	GoodID	II GR1 20	II GR2 20	II GR3 20	II GR1 40	II GR3 40	II GR2 40	II GR1 42	II GR2 42	II GR3 42	Ratio 20	StdDev 20	PValue 20	Ratio 40	StdDev 40	PValue 40	Ratio 42	StdDev 42	PValue 42	Ratio 2(0)	StdDev 2(0)	PValue 2(0)	Ratio 4(0)	StdDev 4(0)	PValue 4(0)	Ratio 4(2)	StdDev 4(2)	PValue 4(2)	Avg 20	Avg 40	Avg 42	MaxChange	CV 20	CV 40	CV 42	PRElement	PRRoot	PRSize	Charge	CompMW	MS2Scan
		5608	GR1 20	16	5608	1837	736.369	68.3431	1	3.0239e+07	2.34747e+07	3.97149e+07	1.27112e+08	8.27636e+07	2.70145e+08	2.71669e+07	3.46438e+07	1.26257e+07	1	0.523892	1	5.13783	4.49025	0.149361	0.796719	0.568213	0.476796	1	0.463538	1	3.97366	3.03323	0.133327	0.671303	0.390652	0.159695	2.89239e+07	1.14933e+08	1.94167e+07	5.91932	23.1769	53.1565	35.0162	0	5608	1	2	1470.72	11106
		5608	GR1 40	16	5608	1837	736.369	68.3431	1	3.0239e+07	2.34747e+07	3.97149e+07	1.27112e+08	8.27636e+07	2.70145e+08	2.71669e+07	3.46438e+07	1.26257e+07	1	0.523892	1	5.13783	4.49025	0.149361	0.796719	0.568213	0.476796	1	0.463538	1	3.97366	3.03323	0.133327	0.671303	0.390652	0.159695	2.89239e+07	1.14933e+08	1.94167e+07	5.91932	23.1769	53.1565	35.0162	0	5608	1	2	1470.72	11477
		5608	GR1 40	16	5608	1837	736.369	68.3431	1	3.0239e+07	2.34747e+07	3.97149e+07	1.27112e+08	8.27636e+07	2.70145e+08	2.71669e+07	3.46438e+07	1.26257e+07	1	0.523892	1	5.13783	4.49025	0.149361	0.796719	0.568213	0.476796	1	0.463538	1	3.97366	3.03323	0.133327	0.671303	0.390652	0.159695	2.89239e+07	1.14933e+08	1.94167e+07	5.91932	23.1769	53.1565	35.0162	0	5608	1	2	1470.72	11468
		5608	GR1 42	16	5608	1837	736.369	68.3431	1	3.0239e+07	2.34747e+07	3.97149e+07	1.27112e+08	8.27636e+07	2.70145e+08	2.71669e+07	3.46438e+07	1.26257e+07	1	0.523892	1	5.13783	4.49025	0.149361	0.796719	0.568213	0.476796	1	0.463538	1	3.97366	3.03323	0.133327	0.671303	0.390652	0.159695	2.89239e+07	1.14933e+08	1.94167e+07	5.91932	23.1769	53.1565	35.0162	0	5608	1	2	1470.72	11198
		5608	GR1 42	16	5608	1837	736.369	68.3431	1	3.0239e+07	2.34747e+07	3.97149e+07	1.27112e+08	8.27636e+07	2.70145e+08	2.71669e+07	3.46438e+07	1.26257e+07	1	0.523892	1	5.13783	4.49025	0.149361	0.796719	0.568213	0.476796	1	0.463538	1	3.97366	3.03323	0.133327	0.671303	0.390652	0.159695	2.89239e+07	1.14933e+08	1.94167e+07	5.91932	23.1769	53.1565	35.0162	0	5608	1	2	1470.72	11185
		5608	GR2 40	16	5608	1837	736.369	68.3431	1	3.0239e+07	2.34747e+07	3.97149e+07	1.27112e+08	8.27636e+07	2.70145e+08	2.71669e+07	3.46438e+07	1.26257e+07	1	0.523892	1	5.13783	4.49025	0.149361	0.796719	0.568213	0.476796	1	0.463538	1	3.97366	3.03323	0.133327	0.671303	0.390652	0.159695	2.89239e+07	1.14933e+08	1.94167e+07	5.91932	23.1769	53.1565	35.0162	0	5608	1	2	1470.72	11854
		5608	GR2 40	16	5608	1837	736.369	68.3431	1	3.0239e+07	2.34747e+07	3.97149e+07	1.27112e+08	8.27636e+07	2.70145e+08	2.71669e+07	3.46438e+07	1.26257e+07	1	0.523892	1	5.13783	4.49025	0.149361	0.796719	0.568213	0.476796	1	0.463538	1	3.97366	3.03323	0.133327	0.671303	0.390652	0.159695	2.89239e+07	1.14933e+08	1.94167e+07	5.91932	23.1769	53.1565	35.0162	0	5608	1	2	1470.72	11564
		5608	GR2 40	16	5608	1837	736.369	68.3431	1	3.0239e+07	2.34747e+07	3.97149e+07	1.27112e+08	8.27636e+07	2.70145e+08	2.71669e+07	3.46438e+07	1.26257e+07	1	0.523892	1	5.13783	4.49025	0.149361	0.796719	0.568213	0.476796	1	0.463538	1	3.97366	3.03323	0.133327	0.671303	0.390652	0.159695	2.89239e+07	1.14933e+08	1.94167e+07	5.91932	23.1769	53.1565	35.0162	0	5608	1	2	1470.72	11519
		5608	GR2 40	16	5608	1837	736.369	68.3431	1	3.0239e+07	2.34747e+07	3.97149e+07	1.27112e+08	8.27636e+07	2.70145e+08	2.71669e+07	3.46438e+07	1.26257e+07	1	0.523892	1	5.13783	4.49025	0.149361	0.796719	0.568213	0.476796	1	0.463538	1	3.97366	3.03323	0.133327	0.671303	0.390652	0.159695	2.89239e+07	1.14933e+08	1.94167e+07	5.91932	23.1769	53.1565	35.0162	0	5608	1	2	1470.72	11530
		5608	GR2 40	16	5608	1837	736.369	68.3431	1	3.0239e+07	2.34747e+07	3.97149e+07	1.27112e+08	8.27636e+07	2.70145e+08	2.71669e+07	3.46438e+07	1.26257e+07	1	0.523892	1	5.13783	4.49025	0.149361	0.796719	0.568213	0.476796	1	0.463538	1	3.97366	3.03323	0.133327	0.671303	0.390652	0.159695	2.89239e+07	1.14933e+08	1.94167e+07	5.91932	23.1769	53.1565	35.0162	0	5608	1	2	1470.72	11579
		5608	GR3 20	16	5608	1837	736.369	68.3431	1	3.0239e+07	2.34747e+07	3.97149e+07	1.27112e+08	8.27636e+07	2.70145e+08	2.71669e+07	3.46438e+07	1.26257e+07	1	0.523892	1	5.13783	4.49025	0.149361	0.796719	0.568213	0.476796	1	0.463538	1	3.97366	3.03323	0.133327	0.671303	0.390652	0.159695	2.89239e+07	1.14933e+08	1.94167e+07	5.91932	23.1769	53.1565	35.0162	0	5608	1	2	1470.72	11684
		5608	GR3 20	16	5608	1837	736.369	68.3431	1	3.0239e+07	2.34747e+07	3.97149e+07	1.27112e+08	8.27636e+07	2.70145e+08	2.71669e+07	3.46438e+07	1.26257e+07	1	0.523892	1	5.13783	4.49025	0.149361	0.796719	0.568213	0.476796	1	0.463538	1	3.97366	3.03323	0.133327	0.671303	0.390652	0.159695	2.89239e+07	1.14933e+08	1.94167e+07	5.91932	23.1769	53.1565	35.0162	0	5608	1	2	1470.72	11640
		5608	GR3 40	16	5608	1837	736.369	68.3431	1	3.0239e+07	2.34747e+07	3.97149e+07	1.27112e+08	8.27636e+07	2.70145e+08	2.71669e+07	3.46438e+07	1.26257e+07	1	0.523892	1	5.13783	4.49025	0.149361	0.796719	0.568213	0.476796	1	0.463538	1	3.97366	3.03323	0.133327	0.671303	0.390652	0.159695	2.89239e+07	1.14933e+08	1.94167e+07	5.91932	23.1769	53.1565	35.0162	0	5608	1	2	1470.72	11954
		5608	GR3 42	16	5608	1837	736.369	68.3431	1	3.0239e+07	2.34747e+07	3.97149e+07	1.27112e+08	8.27636e+07	2.70145e+08	2.71669e+07	3.46438e+07	1.26257e+07	1	0.523892	1	5.13783	4.49025	0.149361	0.796719	0.568213	0.476796	1	0.463538	1	3.97366	3.03323	0.133327	0.671303	0.390652	0.159695	2.89239e+07	1.14933e+08	1.94167e+07	5.91932	23.1769	53.1565	35.0162	0	5608	1	2	1470.72	11226
		5608	GR3 42	16	5608	1837	736.369	68.3431	1	3.0239e+07	2.34747e+07	3.97149e+07	1.27112e+08	8.27636e+07	2.70145e+08	2.71669e+07	3.46438e+07	1.26257e+07	1	0.523892	1	5.13783	4.49025	0.149361	0.796719	0.568213	0.476796	1	0.463538	1	3.97366	3.03323	0.133327	0.671303	0.390652	0.159695	2.89239e+07	1.14933e+08	1.94167e+07	5.91932	23.1769	53.1565	35.0162	0	5608	1	2	1470.72	11212
		12050	GR3 40	3	12050	9822	736.377	71.0769	1	1.20471e+06	9.98978e+06	3.43399e+06	521424	3.62533e+07	3.30635e+07	447230	2.49497e+06	694538	1	1.87305	1	4.77413	8.52621	0.245016	0.248607	0.462052	0.297329	1	1.87634	1	3.93087	7.11911	0.274352	0.192794	0.310382	0.273521	4.47919e+06	1.76071e+07	863559	20.389	93.8169	87.291	67.1752	0	12050	1	2	1470.74	12473
		12050	GR3 40	3	12050	9822	736.377	71.0769	1	1.20471e+06	9.98978e+06	3.43399e+06	521424	3.62533e+07	3.30635e+07	447230	2.49497e+06	694538	1	1.87305	1	4.77413	8.52621	0.245016	0.248607	0.462052	0.297329	1	1.87634	1	3.93087	7.11911	0.274352	0.192794	0.310382	0.273521	4.47919e+06	1.76071e+07	863559	20.389	93.8169	87.291	67.1752	0	12050	1	2	1470.74	12222
		15861	GR3 40	2	15861	2385	736.876	69.7285	1	2.27601e+07	3.49139e+07	2.28304e+07	8.48583e+07	6.63886e+07	2.09146e+08	1.90255e+07	2.68191e+07	1.83949e+07	1	0.521471	1	4.47669	4.06051	0.171893	0.797963	0.382915	0.335695	1	0.510879	1	3.45232	2.83265	0.159264	0.684905	0.203268	0.164619	2.50073e+07	8.63331e+07	1.71276e+07	5.04058	25.544	56.5066	4.13426	0	15861	1	2	1471.74	12212
		22765	GR3 40	3	22765	14794	736.372	76.4435	1	1.4296e+06	1.01651e+06	935955	1.1255e+06	2.66553e+07	1.63926e+06	1.091e+06	1.01734e+06	1.27892e+06	1	0.469829	1	8.69883	14.9884	0.411235	1.00154	0.35492	0.992592	1	0.606972	1	7.50232	13.6955	0.427965	0.890925	0.552984	0.672441	1.06312e+06	7.97589e+06	947163	8.42082	30.3486	152.201	31.72	0	22765	1	2	1470.73	13276
		22862	GR3 40	1	22862	14960	736.372	79.9022	1	6.23435e+06	1.98604e+06	779967	1.47983e+06	2.12429e+07	0	1.09049e+06	1.98067e+06	281636	1	1.91	1	2.52464	6.36437	0.576597	0.372519	0.639025	0.374395	1	2.00837	1	2.1256	5.50176	0.627276	0.283882	0.455121	0.341695	2.91724e+06	6.2009e+06	828155	7.48761	100.418	158.415	59.9018	0	22862	1	2	1470.73	13609
		22979	GR3 40	1	22979	16828	736.374	84.7749	1	2.16958e+06	308057	583323	3.61957e+06	8.13245e+06	0	1.81975e+06	7.02529e+06	200547	1	1.9695	1	3.83932	7.77402	0.342899	2.95515	6.40503	0.437708	1	2.08163	1	3.14956	6.69758	0.392115	2.07539	4.25111	0.484675	988674	3.11389e+06	2.05188e+06	3.14956	104.081	108.57	100.753	0	22979	1	2	2206.1	14506
	YDYGIFYASK	2	11	1	1.28749	1	2.50438	1.18595	0.372958	0.635533	1.16709	0.708231	0	32.9418
		Hits: 11 Items
		FRAMEID	RAWFILE	MS2	FrameID1	CompID	MZ	Time	GoodID	II GR1 20	II GR2 20	II GR3 20	II GR1 40	II GR3 40	II GR2 40	II GR1 42	II GR2 42	II GR3 42	Ratio 20	StdDev 20	PValue 20	Ratio 40	StdDev 40	PValue 40	Ratio 42	StdDev 42	PValue 42	Ratio 2(0)	StdDev 2(0)	PValue 2(0)	Ratio 4(0)	StdDev 4(0)	PValue 4(0)	Ratio 4(2)	StdDev 4(2)	PValue 4(2)	Avg 20	Avg 40	Avg 42	MaxChange	CV 20	CV 40	CV 42	PRElement	PRRoot	PRSize	Charge	CompMW	MS2Scan
		11057	GR2 20	20	11057	1498	614.334	54.1856	1	4.80608e+06	7.2736e+07	1.94644e+08	3.09584e+06	1.13629e+08	7.86186e+07	3.50427e+06	1.09793e+08	2.02895e+08	1	2.12037	1	0.717683	1.38351	0.715662	1.16168	2.33123	0.863466	1	2.07334	1	0.615968	1.20516	0.611612	1.07865	2.30355	0.935294	8.09435e+07	4.98586e+07	8.73093e+07	1.75114	103.667	91.9856	109.893	0	11057	1	2	1226.65	9136
		11137	GR2 20	10	11137	3218	613.79	55.8444	1	1.0085e+06	3.12243e+07	3.07777e+07	2.51453e+07	9.50951e+07	1.58436e+08	3.28973e+06	1.63353e+07	1.31168e+07	1	1.64902	1	4.42269	6.82092	0.197228	0.519625	0.752004	0.426308	1	1.64257	1	3.60122	5.36982	0.195068	0.44684	0.622719	0.364948	1.89481e+07	6.82361e+07	8.46674e+06	8.05931	82.1285	66.9827	57.2322	0	11137	2	2	1225.57	9062
		11137	GR2 40	10	11137	3218	613.79	55.8444	1	1.0085e+06	3.12243e+07	3.07777e+07	2.51453e+07	9.50951e+07	1.58436e+08	3.28973e+06	1.63353e+07	1.31168e+07	1	1.64902	1	4.42269	6.82092	0.197228	0.519625	0.752004	0.426308	1	1.64257	1	3.60122	5.36982	0.195068	0.44684	0.622719	0.364948	1.89481e+07	6.82361e+07	8.46674e+06	8.05931	82.1285	66.9827	57.2322	0	11137	2	2	1225.57	9055
		11137	GR2 40	10	11137	3218	613.79	55.8444	1	1.0085e+06	3.12243e+07	3.07777e+07	2.51453e+07	9.50951e+07	1.58436e+08	3.28973e+06	1.63353e+07	1.31168e+07	1	1.64902	1	4.42269	6.82092	0.197228	0.519625	0.752004	0.426308	1	1.64257	1	3.60122	5.36982	0.195068	0.44684	0.622719	0.364948	1.89481e+07	6.82361e+07	8.46674e+06	8.05931	82.1285	66.9827	57.2322	0	11137	2	2	1225.57	9062
		11137	GR2 40	10	11137	3218	613.79	55.8444	1	1.0085e+06	3.12243e+07	3.07777e+07	2.51453e+07	9.50951e+07	1.58436e+08	3.28973e+06	1.63353e+07	1.31168e+07	1	1.64902	1	4.42269	6.82092	0.197228	0.519625	0.752004	0.426308	1	1.64257	1	3.60122	5.36982	0.195068	0.44684	0.622719	0.364948	1.89481e+07	6.82361e+07	8.46674e+06	8.05931	82.1285	66.9827	57.2322	0	11137	2	2	1225.57	9035
		11137	GR2 40	10	11137	3218	613.79	55.8444	1	1.0085e+06	3.12243e+07	3.07777e+07	2.51453e+07	9.50951e+07	1.58436e+08	3.28973e+06	1.63353e+07	1.31168e+07	1	1.64902	1	4.42269	6.82092	0.197228	0.519625	0.752004	0.426308	1	1.64257	1	3.60122	5.36982	0.195068	0.44684	0.622719	0.364948	1.89481e+07	6.82361e+07	8.46674e+06	8.05931	82.1285	66.9827	57.2322	0	11137	2	2	1225.57	9028
		11137	GR2 42	10	11137	3218	613.79	55.8444	1	1.0085e+06	3.12243e+07	3.07777e+07	2.51453e+07	9.50951e+07	1.58436e+08	3.28973e+06	1.63353e+07	1.31168e+07	1	1.64902	1	4.42269	6.82092	0.197228	0.519625	0.752004	0.426308	1	1.64257	1	3.60122	5.36982	0.195068	0.44684	0.622719	0.364948	1.89481e+07	6.82361e+07	8.46674e+06	8.05931	82.1285	66.9827	57.2322	0	11137	2	2	1225.57	8494
		11137	GR2 42	10	11137	3218	613.79	55.8444	1	1.0085e+06	3.12243e+07	3.07777e+07	2.51453e+07	9.50951e+07	1.58436e+08	3.28973e+06	1.63353e+07	1.31168e+07	1	1.64902	1	4.42269	6.82092	0.197228	0.519625	0.752004	0.426308	1	1.64257	1	3.60122	5.36982	0.195068	0.44684	0.622719	0.364948	1.89481e+07	6.82361e+07	8.46674e+06	8.05931	82.1285	66.9827	57.2322	0	11137	2	2	1225.57	8506
		11137	GR3 20	10	11137	3218	613.79	55.8444	1	1.0085e+06	3.12243e+07	3.07777e+07	2.51453e+07	9.50951e+07	1.58436e+08	3.28973e+06	1.63353e+07	1.31168e+07	1	1.64902	1	4.42269	6.82092	0.197228	0.519625	0.752004	0.426308	1	1.64257	1	3.60122	5.36982	0.195068	0.44684	0.622719	0.364948	1.89481e+07	6.82361e+07	8.46674e+06	8.05931	82.1285	66.9827	57.2322	0	11137	2	2	1225.57	8995
		11137	GR3 40	10	11137	3218	613.79	55.8444	1	1.0085e+06	3.12243e+07	3.07777e+07	2.51453e+07	9.50951e+07	1.58436e+08	3.28973e+06	1.63353e+07	1.31168e+07	1	1.64902	1	4.42269	6.82092	0.197228	0.519625	0.752004	0.426308	1	1.64257	1	3.60122	5.36982	0.195068	0.44684	0.622719	0.364948	1.89481e+07	6.82361e+07	8.46674e+06	8.05931	82.1285	66.9827	57.2322	0	11137	2	2	1225.57	9560
		11137	GR3 40	10	11137	3218	613.79	55.8444	1	1.0085e+06	3.12243e+07	3.07777e+07	2.51453e+07	9.50951e+07	1.58436e+08	3.28973e+06	1.63353e+07	1.31168e+07	1	1.64902	1	4.42269	6.82092	0.197228	0.519625	0.752004	0.426308	1	1.64257	1	3.60122	5.36982	0.195068	0.44684	0.622719	0.364948	1.89481e+07	6.82361e+07	8.46674e+06	8.05931	82.1285	66.9827	57.2322	0	11137	2	2	1225.57	9548
	YPGNPVLVPPPGIGAK	3	10	1	0.336315	1	2.90025	0.324688	0.00315408	0.213166	0.370918	0.00281065	0	41.553
		Hits: 10 Items
		FRAMEID	RAWFILE	MS2	FrameID1	CompID	MZ	Time	GoodID	II GR1 20	II GR2 20	II GR3 20	II GR1 40	II GR3 40	II GR2 40	II GR1 42	II GR2 42	II GR3 42	Ratio 20	StdDev 20	PValue 20	Ratio 40	StdDev 40	PValue 40	Ratio 42	StdDev 42	PValue 42	Ratio 2(0)	StdDev 2(0)	PValue 2(0)	Ratio 4(0)	StdDev 4(0)	PValue 4(0)	Ratio 4(2)	StdDev 4(2)	PValue 4(2)	Avg 20	Avg 40	Avg 42	MaxChange	CV 20	CV 40	CV 42	PRElement	PRRoot	PRSize	Charge	CompMW	MS2Scan
		4577	GR1 20	3	4577	3333	788.952	57.3947	1	1.36047e+07	2.70463e+07	2.90445e+07	7.84717e+07	5.80124e+07	1.10555e+08	2.68599e+06	6.34574e+06	6.41334e+06	1	0.722888	1	3.54455	2.42118	0.0500161	0.221608	0.171902	0.0572192	1	0.629105	1	2.81378	1.53996	0.0248295	0.19388	0.145329	0.0394979	2.13545e+07	6.00867e+07	4.1402e+06	14.513	31.4552	23.2742	43.5033	1	11181	2	2	1574.89	9202
		4577	GR1 40	3	4577	3333	788.952	57.3947	1	1.36047e+07	2.70463e+07	2.90445e+07	7.84717e+07	5.80124e+07	1.10555e+08	2.68599e+06	6.34574e+06	6.41334e+06	1	0.722888	1	3.54455	2.42118	0.0500161	0.221608	0.171902	0.0572192	1	0.629105	1	2.81378	1.53996	0.0248295	0.19388	0.145329	0.0394979	2.13545e+07	6.00867e+07	4.1402e+06	14.513	31.4552	23.2742	43.5033	1	11181	2	2	1574.89	9529
		11181	GR1 40	7	11181	3333	788.452	56.8837	1	1.51271e+07	2.64754e+07	2.98285e+07	8.64958e+07	5.82468e+07	1.28355e+08	2.80955e+06	7.60925e+06	6.01257e+06	1	0.64716	1	3.82323	2.71855	0.0746327	0.230031	0.177088	0.0436278	1	0.542524	1	3.01787	1.72684	0.0514549	0.196593	0.124668	0.0293036	2.19159e+07	6.61391e+07	4.3085e+06	15.3508	27.1262	30.0945	36.2883	0	11181	2	2	1574.89	9522
		11181	GR2 20	7	11181	3333	788.452	56.8837	1	1.51271e+07	2.64754e+07	2.98285e+07	8.64958e+07	5.82468e+07	1.28355e+08	2.80955e+06	7.60925e+06	6.01257e+06	1	0.64716	1	3.82323	2.71855	0.0746327	0.230031	0.177088	0.0436278	1	0.542524	1	3.01787	1.72684	0.0514549	0.196593	0.124668	0.0293036	2.19159e+07	6.61391e+07	4.3085e+06	15.3508	27.1262	30.0945	36.2883	0	11181	2	2	1574.89	9237
		11181	GR2 20	7	11181	3333	788.452	56.8837	1	1.51271e+07	2.64754e+07	2.98285e+07	8.64958e+07	5.82468e+07	1.28355e+08	2.80955e+06	7.60925e+06	6.01257e+06	1	0.64716	1	3.82323	2.71855	0.0746327	0.230031	0.177088	0.0436278	1	0.542524	1	3.01787	1.72684	0.0514549	0.196593	0.124668	0.0293036	2.19159e+07	6.61391e+07	4.3085e+06	15.3508	27.1262	30.0945	36.2883	0	11181	2	2	1574.89	9206
		11181	GR2 40	7	11181	3333	788.452	56.8837	1	1.51271e+07	2.64754e+07	2.98285e+07	8.64958e+07	5.82468e+07	1.28355e+08	2.80955e+06	7.60925e+06	6.01257e+06	1	0.64716	1	3.82323	2.71855	0.0746327	0.230031	0.177088	0.0436278	1	0.542524	1	3.01787	1.72684	0.0514549	0.196593	0.124668	0.0293036	2.19159e+07	6.61391e+07	4.3085e+06	15.3508	27.1262	30.0945	36.2883	0	11181	2	2	1574.89	9647
		11181	GR2 40	7	11181	3333	788.452	56.8837	1	1.51271e+07	2.64754e+07	2.98285e+07	8.64958e+07	5.82468e+07	1.28355e+08	2.80955e+06	7.60925e+06	6.01257e+06	1	0.64716	1	3.82323	2.71855	0.0746327	0.230031	0.177088	0.0436278	1	0.542524	1	3.01787	1.72684	0.0514549	0.196593	0.124668	0.0293036	2.19159e+07	6.61391e+07	4.3085e+06	15.3508	27.1262	30.0945	36.2883	0	11181	2	2	1574.89	9635
		11181	GR3 20	7	11181	3333	788.452	56.8837	1	1.51271e+07	2.64754e+07	2.98285e+07	8.64958e+07	5.82468e+07	1.28355e+08	2.80955e+06	7.60925e+06	6.01257e+06	1	0.64716	1	3.82323	2.71855	0.0746327	0.230031	0.177088	0.0436278	1	0.542524	1	3.01787	1.72684	0.0514549	0.196593	0.124668	0.0293036	2.19159e+07	6.61391e+07	4.3085e+06	15.3508	27.1262	30.0945	36.2883	0	11181	2	2	1574.89	9442
		22285	GR3 40	2	22285	3206	788.449	59.3995	1	1.56046e+07	3.08217e+07	2.98285e+07	8.64958e+07	6.23327e+07	1.28812e+08	4.04643e+06	1.03959e+07	7.03729e+06	1	0.669862	1	3.64095	2.54331	0.0666429	0.281681	0.219313	0.0515391	1	0.585514	1	2.87746	1.63615	0.0416566	0.238328	0.137552	0.039939	2.34118e+07	6.73666e+07	5.57969e+06	12.0735	29.2757	27.5851	28.4396	0	22285	1	2	1574.88	9817
		22285	GR3 40	2	22285	3206	788.449	59.3995	1	1.56046e+07	3.08217e+07	2.98285e+07	8.64958e+07	6.23327e+07	1.28812e+08	4.04643e+06	1.03959e+07	7.03729e+06	1	0.669862	1	3.64095	2.54331	0.0666429	0.281681	0.219313	0.0515391	1	0.585514	1	2.87746	1.63615	0.0416566	0.238328	0.137552	0.039939	2.34118e+07	6.73666e+07	5.57969e+06	12.0735	29.2757	27.5851	28.4396	0	22285	1	2	1574.88	9809
Glyma13g39790.1	AT5G60790.1 ABC transporter family protein	2	4	24	1	0.344023	1	0.483345	0.314957	0.036207	0.448264	0.370142	0.0220547
	M.P.s: 2 Items
	M.P.	Frames	Hits	Ratio 2(0)	StdDev 2(0)	PValue 2(0)	Ratio 4(0)	StdDev 4(0)	PValue 4(0)	Ratio 4(2)	StdDev 4(2)	PValue 4(2)	OtherAssignments	AvgIonScore
	EAEALAAQDDGGGEALER	2	14	1	0.710158	1	0.571934	0.553114	0.271558	0.45888	0.59236	0.162593	0	94.0529
		Hits: 14 Items
		FRAMEID	RAWFILE	MS2	FrameID1	CompID	MZ	Time	GoodID	II GR1 20	II GR2 20	II GR3 20	II GR1 40	II GR3 40	II GR2 40	II GR1 42	II GR2 42	II GR3 42	Ratio 20	StdDev 20	PValue 20	Ratio 40	StdDev 40	PValue 40	Ratio 42	StdDev 42	PValue 42	Ratio 2(0)	StdDev 2(0)	PValue 2(0)	Ratio 4(0)	StdDev 4(0)	PValue 4(0)	Ratio 4(2)	StdDev 4(2)	PValue 4(2)	Avg 20	Avg 40	Avg 42	MaxChange	CV 20	CV 40	CV 42	PRElement	PRRoot	PRSize	Charge	CompMW	MS2Scan
		9531	GR1 40	13	9531	13649	901.412	24.8124	1	2.80787e+06	7.35507e+06	1.0143e+07	4.90463e+06	5.16869e+06	3.55908e+06	2.34302e+06	4.43635e+06	4.02644e+06	1	1.09403	1	0.67135	0.494774	0.40846	0.53215	0.454991	0.273745	1	1.00409	1	0.554363	0.428866	0.260433	0.469335	0.370689	0.203014	6.16689e+06	3.4187e+06	2.89434e+06	2.13067	50.2045	27.1573	28.7772	0	9531	2	2	1800.81	3437
		9531	GR1 40	13	9531	13649	901.412	24.8124	1	2.80787e+06	7.35507e+06	1.0143e+07	4.90463e+06	5.16869e+06	3.55908e+06	2.34302e+06	4.43635e+06	4.02644e+06	1	1.09403	1	0.67135	0.494774	0.40846	0.53215	0.454991	0.273745	1	1.00409	1	0.554363	0.428866	0.260433	0.469335	0.370689	0.203014	6.16689e+06	3.4187e+06	2.89434e+06	2.13067	50.2045	27.1573	28.7772	0	9531	2	2	1800.81	3450
		9531	GR1 42	13	9531	13649	901.412	24.8124	1	2.80787e+06	7.35507e+06	1.0143e+07	4.90463e+06	5.16869e+06	3.55908e+06	2.34302e+06	4.43635e+06	4.02644e+06	1	1.09403	1	0.67135	0.494774	0.40846	0.53215	0.454991	0.273745	1	1.00409	1	0.554363	0.428866	0.260433	0.469335	0.370689	0.203014	6.16689e+06	3.4187e+06	2.89434e+06	2.13067	50.2045	27.1573	28.7772	0	9531	2	2	1800.81	3389
		9531	GR2 20	13	9531	13649	901.412	24.8124	1	2.80787e+06	7.35507e+06	1.0143e+07	4.90463e+06	5.16869e+06	3.55908e+06	2.34302e+06	4.43635e+06	4.02644e+06	1	1.09403	1	0.67135	0.494774	0.40846	0.53215	0.454991	0.273745	1	1.00409	1	0.554363	0.428866	0.260433	0.469335	0.370689	0.203014	6.16689e+06	3.4187e+06	2.89434e+06	2.13067	50.2045	27.1573	28.7772	0	9531	2	2	1800.81	3464
		9531	GR2 20	13	9531	13649	901.412	24.8124	1	2.80787e+06	7.35507e+06	1.0143e+07	4.90463e+06	5.16869e+06	3.55908e+06	2.34302e+06	4.43635e+06	4.02644e+06	1	1.09403	1	0.67135	0.494774	0.40846	0.53215	0.454991	0.273745	1	1.00409	1	0.554363	0.428866	0.260433	0.469335	0.370689	0.203014	6.16689e+06	3.4187e+06	2.89434e+06	2.13067	50.2045	27.1573	28.7772	0	9531	2	2	1800.81	3472
		9531	GR2 40	13	9531	13649	901.412	24.8124	1	2.80787e+06	7.35507e+06	1.0143e+07	4.90463e+06	5.16869e+06	3.55908e+06	2.34302e+06	4.43635e+06	4.02644e+06	1	1.09403	1	0.67135	0.494774	0.40846	0.53215	0.454991	0.273745	1	1.00409	1	0.554363	0.428866	0.260433	0.469335	0.370689	0.203014	6.16689e+06	3.4187e+06	2.89434e+06	2.13067	50.2045	27.1573	28.7772	0	9531	2	2	1800.81	3532
		9531	GR2 40	13	9531	13649	901.412	24.8124	1	2.80787e+06	7.35507e+06	1.0143e+07	4.90463e+06	5.16869e+06	3.55908e+06	2.34302e+06	4.43635e+06	4.02644e+06	1	1.09403	1	0.67135	0.494774	0.40846	0.53215	0.454991	0.273745	1	1.00409	1	0.554363	0.428866	0.260433	0.469335	0.370689	0.203014	6.16689e+06	3.4187e+06	2.89434e+06	2.13067	50.2045	27.1573	28.7772	0	9531	2	2	1800.81	3522
		9531	GR2 42	13	9531	13649	901.412	24.8124	1	2.80787e+06	7.35507e+06	1.0143e+07	4.90463e+06	5.16869e+06	3.55908e+06	2.34302e+06	4.43635e+06	4.02644e+06	1	1.09403	1	0.67135	0.494774	0.40846	0.53215	0.454991	0.273745	1	1.00409	1	0.554363	0.428866	0.260433	0.469335	0.370689	0.203014	6.16689e+06	3.4187e+06	2.89434e+06	2.13067	50.2045	27.1573	28.7772	0	9531	2	2	1800.81	3081
		9531	GR3 20	13	9531	13649	901.412	24.8124	1	2.80787e+06	7.35507e+06	1.0143e+07	4.90463e+06	5.16869e+06	3.55908e+06	2.34302e+06	4.43635e+06	4.02644e+06	1	1.09403	1	0.67135	0.494774	0.40846	0.53215	0.454991	0.273745	1	1.00409	1	0.554363	0.428866	0.260433	0.469335	0.370689	0.203014	6.16689e+06	3.4187e+06	2.89434e+06	2.13067	50.2045	27.1573	28.7772	0	9531	2	2	1800.81	3366
		9531	GR3 20	13	9531	13649	901.412	24.8124	1	2.80787e+06	7.35507e+06	1.0143e+07	4.90463e+06	5.16869e+06	3.55908e+06	2.34302e+06	4.43635e+06	4.02644e+06	1	1.09403	1	0.67135	0.494774	0.40846	0.53215	0.454991	0.273745	1	1.00409	1	0.554363	0.428866	0.260433	0.469335	0.370689	0.203014	6.16689e+06	3.4187e+06	2.89434e+06	2.13067	50.2045	27.1573	28.7772	0	9531	2	2	1800.81	3354
		9531	GR3 40	13	9531	13649	901.412	24.8124	1	2.80787e+06	7.35507e+06	1.0143e+07	4.90463e+06	5.16869e+06	3.55908e+06	2.34302e+06	4.43635e+06	4.02644e+06	1	1.09403	1	0.67135	0.494774	0.40846	0.53215	0.454991	0.273745	1	1.00409	1	0.554363	0.428866	0.260433	0.469335	0.370689	0.203014	6.16689e+06	3.4187e+06	2.89434e+06	2.13067	50.2045	27.1573	28.7772	0	9531	2	2	1800.81	3629
		9531	GR3 40	13	9531	13649	901.412	24.8124	1	2.80787e+06	7.35507e+06	1.0143e+07	4.90463e+06	5.16869e+06	3.55908e+06	2.34302e+06	4.43635e+06	4.02644e+06	1	1.09403	1	0.67135	0.494774	0.40846	0.53215	0.454991	0.273745	1	1.00409	1	0.554363	0.428866	0.260433	0.469335	0.370689	0.203014	6.16689e+06	3.4187e+06	2.89434e+06	2.13067	50.2045	27.1573	28.7772	0	9531	2	2	1800.81	3620
		9531	GR3 42	13	9531	13649	901.412	24.8124	1	2.80787e+06	7.35507e+06	1.0143e+07	4.90463e+06	5.16869e+06	3.55908e+06	2.34302e+06	4.43635e+06	4.02644e+06	1	1.09403	1	0.67135	0.494774	0.40846	0.53215	0.454991	0.273745	1	1.00409	1	0.554363	0.428866	0.260433	0.469335	0.370689	0.203014	6.16689e+06	3.4187e+06	2.89434e+06	2.13067	50.2045	27.1573	28.7772	0	9531	2	2	1800.81	3528
		26180	GR3 42	2	26180	13649	901.917	24.8356	1	2.227e+06	6.03586e+06	8.09462e+06	4.52501e+06	4.29335e+06	2.88415e+06	2.15648e+06	2.41044e+06	3.35185e+06	1	1.09197	1	0.715423	0.553483	0.46611	0.484107	0.379817	0.240359	1	1.00454	1	0.590309	0.467004	0.291381	0.445437	0.398915	0.187671	4.96798e+06	2.93264e+06	2.21293e+06	2.24498	50.227	28.8848	39.3289	1	9531	2	2	1800.81	3515
	LYTGNYDQYVQTR	2	10	1	0.393247	1	0.440837	0.383139	0.0217433	0.441464	0.474094	0.0201875	0	57.942
		Hits: 10 Items
		FRAMEID	RAWFILE	MS2	FrameID1	CompID	MZ	Time	GoodID	II GR1 20	II GR2 20	II GR3 20	II GR1 40	II GR3 40	II GR2 40	II GR1 42	II GR2 42	II GR3 42	Ratio 20	StdDev 20	PValue 20	Ratio 40	StdDev 40	PValue 40	Ratio 42	StdDev 42	PValue 42	Ratio 2(0)	StdDev 2(0)	PValue 2(0)	Ratio 4(0)	StdDev 4(0)	PValue 4(0)	Ratio 4(2)	StdDev 4(2)	PValue 4(2)	Avg 20	Avg 40	Avg 42	MaxChange	CV 20	CV 40	CV 42	PRElement	PRRoot	PRSize	Charge	CompMW	MS2Scan
		2893	GR1 20	3	2893	7981	811.389	40.2348	1	1.06488e+07	1.49205e+07	2.21999e+07	8.72455e+06	1.04985e+07	8.62004e+06	5.25751e+06	9.92659e+06	9.47005e+06	1	0.733589	1	0.582867	0.28009	0.184302	0.51611	0.350962	0.135922	1	0.612967	1	0.475525	0.247715	0.0852673	0.452711	0.282096	0.072304	1.46363e+07	6.95995e+06	6.62604e+06	2.20891	30.6483	21.4446	31.6642	1	2895	2	2	1619.76	6073
		2893	GR1 42	3	2893	7981	811.389	40.2348	1	1.06488e+07	1.49205e+07	2.21999e+07	8.72455e+06	1.04985e+07	8.62004e+06	5.25751e+06	9.92659e+06	9.47005e+06	1	0.733589	1	0.582867	0.28009	0.184302	0.51611	0.350962	0.135922	1	0.612967	1	0.475525	0.247715	0.0852673	0.452711	0.282096	0.072304	1.46363e+07	6.95995e+06	6.62604e+06	2.20891	30.6483	21.4446	31.6642	1	2895	2	2	1619.76	6084
		2895	GR1 20	8	2895	7981	810.888	40.293	1	1.88773e+07	1.53073e+07	2.71457e+07	9.37195e+06	1.23708e+07	8.38135e+06	4.77108e+06	1.26858e+07	1.27559e+07	1	0.59409	1	0.491177	0.247511	0.0846206	0.492624	0.37085	0.0824941	1	0.512651	1	0.399961	0.226174	0.0378572	0.426004	0.31122	0.040921	1.89457e+07	7.57756e+06	8.07096e+06	2.50024	25.6326	30.9165	47.423	0	2895	2	2	1619.76	6076
		2895	GR1 42	8	2895	7981	810.888	40.293	1	1.88773e+07	1.53073e+07	2.71457e+07	9.37195e+06	1.23708e+07	8.38135e+06	4.77108e+06	1.26858e+07	1.27559e+07	1	0.59409	1	0.491177	0.247511	0.0846206	0.492624	0.37085	0.0824941	1	0.512651	1	0.399961	0.226174	0.0378572	0.426004	0.31122	0.040921	1.89457e+07	7.57756e+06	8.07096e+06	2.50024	25.6326	30.9165	47.423	0	2895	2	2	1619.76	6104
		2895	GR2 42	8	2895	7981	810.888	40.293	1	1.88773e+07	1.53073e+07	2.71457e+07	9.37195e+06	1.23708e+07	8.38135e+06	4.77108e+06	1.26858e+07	1.27559e+07	1	0.59409	1	0.491177	0.247511	0.0846206	0.492624	0.37085	0.0824941	1	0.512651	1	0.399961	0.226174	0.0378572	0.426004	0.31122	0.040921	1.89457e+07	7.57756e+06	8.07096e+06	2.50024	25.6326	30.9165	47.423	0	2895	2	2	1619.76	5591
		2895	GR2 42	8	2895	7981	810.888	40.293	1	1.88773e+07	1.53073e+07	2.71457e+07	9.37195e+06	1.23708e+07	8.38135e+06	4.77108e+06	1.26858e+07	1.27559e+07	1	0.59409	1	0.491177	0.247511	0.0846206	0.492624	0.37085	0.0824941	1	0.512651	1	0.399961	0.226174	0.0378572	0.426004	0.31122	0.040921	1.89457e+07	7.57756e+06	8.07096e+06	2.50024	25.6326	30.9165	47.423	0	2895	2	2	1619.76	5576
		2895	GR3 20	8	2895	7981	810.888	40.293	1	1.88773e+07	1.53073e+07	2.71457e+07	9.37195e+06	1.23708e+07	8.38135e+06	4.77108e+06	1.26858e+07	1.27559e+07	1	0.59409	1	0.491177	0.247511	0.0846206	0.492624	0.37085	0.0824941	1	0.512651	1	0.399961	0.226174	0.0378572	0.426004	0.31122	0.040921	1.89457e+07	7.57756e+06	8.07096e+06	2.50024	25.6326	30.9165	47.423	0	2895	2	2	1619.76	5909
		2895	GR3 20	8	2895	7981	810.888	40.293	1	1.88773e+07	1.53073e+07	2.71457e+07	9.37195e+06	1.23708e+07	8.38135e+06	4.77108e+06	1.26858e+07	1.27559e+07	1	0.59409	1	0.491177	0.247511	0.0846206	0.492624	0.37085	0.0824941	1	0.512651	1	0.399961	0.226174	0.0378572	0.426004	0.31122	0.040921	1.89457e+07	7.57756e+06	8.07096e+06	2.50024	25.6326	30.9165	47.423	0	2895	2	2	1619.76	5615
		2895	GR3 42	8	2895	7981	810.888	40.293	1	1.88773e+07	1.53073e+07	2.71457e+07	9.37195e+06	1.23708e+07	8.38135e+06	4.77108e+06	1.26858e+07	1.27559e+07	1	0.59409	1	0.491177	0.247511	0.0846206	0.492624	0.37085	0.0824941	1	0.512651	1	0.399961	0.226174	0.0378572	0.426004	0.31122	0.040921	1.89457e+07	7.57756e+06	8.07096e+06	2.50024	25.6326	30.9165	47.423	0	2895	2	2	1619.76	5891
		2895	GR3 42	8	2895	7981	810.888	40.293	1	1.88773e+07	1.53073e+07	2.71457e+07	9.37195e+06	1.23708e+07	8.38135e+06	4.77108e+06	1.26858e+07	1.27559e+07	1	0.59409	1	0.491177	0.247511	0.0846206	0.492624	0.37085	0.0824941	1	0.512651	1	0.399961	0.226174	0.0378572	0.426004	0.31122	0.040921	1.89457e+07	7.57756e+06	8.07096e+06	2.50024	25.6326	30.9165	47.423	0	2895	2	2	1619.76	5910
Glyma11g12480.1	AT2G21660.1 cold circadian rhythm and rna binding 2	3	4	35	1	0.389242	1	0.272515	0.401749	0.0198707	0.417997	0.313425	0.0444378
	M.P.s: 3 Items
	M.P.	Frames	Hits	Ratio 2(0)	StdDev 2(0)	PValue 2(0)	Ratio 4(0)	StdDev 4(0)	PValue 4(0)	Ratio 4(2)	StdDev 4(2)	PValue 4(2)	OtherAssignments	AvgIonScore
	DAIEGMNGQNLDGR	1	17	1	0.807497	1	0.507417	0.828669	0.15754	0.5459	0.769078	0.181508	0	64.4153
		Hits: 17 Items
		FRAMEID	RAWFILE	MS2	FrameID1	CompID	MZ	Time	GoodID	II GR1 20	II GR2 20	II GR3 20	II GR1 40	II GR3 40	II GR2 40	II GR1 42	II GR2 42	II GR3 42	Ratio 20	StdDev 20	PValue 20	Ratio 40	StdDev 40	PValue 40	Ratio 42	StdDev 42	PValue 42	Ratio 2(0)	StdDev 2(0)	PValue 2(0)	Ratio 4(0)	StdDev 4(0)	PValue 4(0)	Ratio 4(2)	StdDev 4(2)	PValue 4(2)	Avg 20	Avg 40	Avg 42	MaxChange	CV 20	CV 40	CV 42	PRElement	PRRoot	PRSize	Charge	CompMW	MS2Scan
		1655	GR1 20	18	1655	323	745.336	27.1894	1	2.1793e+08	5.5472e+08	4.12519e+08	1.63427e+08	3.2911e+08	2.40264e+08	1.5976e+08	2.72487e+08	2.98159e+08	1	0.855942	1	0.61831	0.474497	0.26218	0.616289	0.450111	0.258044	1	0.807497	1	0.507417	0.420481	0.15754	0.5459	0.419839	0.181508	3.63997e+08	1.84698e+08	1.98706e+08	1.97076	40.3748	42.4921	36.5329	0	1655	2	2	1488.66	3642
		1655	GR1 20	18	1655	323	745.336	27.1894	1	2.1793e+08	5.5472e+08	4.12519e+08	1.63427e+08	3.2911e+08	2.40264e+08	1.5976e+08	2.72487e+08	2.98159e+08	1	0.855942	1	0.61831	0.474497	0.26218	0.616289	0.450111	0.258044	1	0.807497	1	0.507417	0.420481	0.15754	0.5459	0.419839	0.181508	3.63997e+08	1.84698e+08	1.98706e+08	1.97076	40.3748	42.4921	36.5329	0	1655	2	2	1488.66	3686
		1655	GR1 20	18	1655	323	745.336	27.1894	1	2.1793e+08	5.5472e+08	4.12519e+08	1.63427e+08	3.2911e+08	2.40264e+08	1.5976e+08	2.72487e+08	2.98159e+08	1	0.855942	1	0.61831	0.474497	0.26218	0.616289	0.450111	0.258044	1	0.807497	1	0.507417	0.420481	0.15754	0.5459	0.419839	0.181508	3.63997e+08	1.84698e+08	1.98706e+08	1.97076	40.3748	42.4921	36.5329	0	1655	2	2	1488.66	3650
		1655	GR1 40	18	1655	323	745.336	27.1894	1	2.1793e+08	5.5472e+08	4.12519e+08	1.63427e+08	3.2911e+08	2.40264e+08	1.5976e+08	2.72487e+08	2.98159e+08	1	0.855942	1	0.61831	0.474497	0.26218	0.616289	0.450111	0.258044	1	0.807497	1	0.507417	0.420481	0.15754	0.5459	0.419839	0.181508	3.63997e+08	1.84698e+08	1.98706e+08	1.97076	40.3748	42.4921	36.5329	0	1655	2	2	1488.66	3813
		1655	GR1 40	18	1655	323	745.336	27.1894	1	2.1793e+08	5.5472e+08	4.12519e+08	1.63427e+08	3.2911e+08	2.40264e+08	1.5976e+08	2.72487e+08	2.98159e+08	1	0.855942	1	0.61831	0.474497	0.26218	0.616289	0.450111	0.258044	1	0.807497	1	0.507417	0.420481	0.15754	0.5459	0.419839	0.181508	3.63997e+08	1.84698e+08	1.98706e+08	1.97076	40.3748	42.4921	36.5329	0	1655	2	2	1488.66	3821
		1655	GR1 42	18	1655	323	745.336	27.1894	1	2.1793e+08	5.5472e+08	4.12519e+08	1.63427e+08	3.2911e+08	2.40264e+08	1.5976e+08	2.72487e+08	2.98159e+08	1	0.855942	1	0.61831	0.474497	0.26218	0.616289	0.450111	0.258044	1	0.807497	1	0.507417	0.420481	0.15754	0.5459	0.419839	0.181508	3.63997e+08	1.84698e+08	1.98706e+08	1.97076	40.3748	42.4921	36.5329	0	1655	2	2	1488.66	3721
		1655	GR1 42	18	1655	323	745.336	27.1894	1	2.1793e+08	5.5472e+08	4.12519e+08	1.63427e+08	3.2911e+08	2.40264e+08	1.5976e+08	2.72487e+08	2.98159e+08	1	0.855942	1	0.61831	0.474497	0.26218	0.616289	0.450111	0.258044	1	0.807497	1	0.507417	0.420481	0.15754	0.5459	0.419839	0.181508	3.63997e+08	1.84698e+08	1.98706e+08	1.97076	40.3748	42.4921	36.5329	0	1655	2	2	1488.66	3731
		1655	GR2 20	18	1655	323	745.336	27.1894	1	2.1793e+08	5.5472e+08	4.12519e+08	1.63427e+08	3.2911e+08	2.40264e+08	1.5976e+08	2.72487e+08	2.98159e+08	1	0.855942	1	0.61831	0.474497	0.26218	0.616289	0.450111	0.258044	1	0.807497	1	0.507417	0.420481	0.15754	0.5459	0.419839	0.181508	3.63997e+08	1.84698e+08	1.98706e+08	1.97076	40.3748	42.4921	36.5329	0	1655	2	2	1488.66	3973
		1655	GR2 20	18	1655	323	745.336	27.1894	1	2.1793e+08	5.5472e+08	4.12519e+08	1.63427e+08	3.2911e+08	2.40264e+08	1.5976e+08	2.72487e+08	2.98159e+08	1	0.855942	1	0.61831	0.474497	0.26218	0.616289	0.450111	0.258044	1	0.807497	1	0.507417	0.420481	0.15754	0.5459	0.419839	0.181508	3.63997e+08	1.84698e+08	1.98706e+08	1.97076	40.3748	42.4921	36.5329	0	1655	2	2	1488.66	3961
		1655	GR2 40	18	1655	323	745.336	27.1894	1	2.1793e+08	5.5472e+08	4.12519e+08	1.63427e+08	3.2911e+08	2.40264e+08	1.5976e+08	2.72487e+08	2.98159e+08	1	0.855942	1	0.61831	0.474497	0.26218	0.616289	0.450111	0.258044	1	0.807497	1	0.507417	0.420481	0.15754	0.5459	0.419839	0.181508	3.63997e+08	1.84698e+08	1.98706e+08	1.97076	40.3748	42.4921	36.5329	0	1655	2	2	1488.66	3933
		1655	GR2 40	18	1655	323	745.336	27.1894	1	2.1793e+08	5.5472e+08	4.12519e+08	1.63427e+08	3.2911e+08	2.40264e+08	1.5976e+08	2.72487e+08	2.98159e+08	1	0.855942	1	0.61831	0.474497	0.26218	0.616289	0.450111	0.258044	1	0.807497	1	0.507417	0.420481	0.15754	0.5459	0.419839	0.181508	3.63997e+08	1.84698e+08	1.98706e+08	1.97076	40.3748	42.4921	36.5329	0	1655	2	2	1488.66	3920
		1655	GR2 42	18	1655	323	745.336	27.1894	1	2.1793e+08	5.5472e+08	4.12519e+08	1.63427e+08	3.2911e+08	2.40264e+08	1.5976e+08	2.72487e+08	2.98159e+08	1	0.855942	1	0.61831	0.474497	0.26218	0.616289	0.450111	0.258044	1	0.807497	1	0.507417	0.420481	0.15754	0.5459	0.419839	0.181508	3.63997e+08	1.84698e+08	1.98706e+08	1.97076	40.3748	42.4921	36.5329	0	1655	2	2	1488.66	3377
		1655	GR2 42	18	1655	323	745.336	27.1894	1	2.1793e+08	5.5472e+08	4.12519e+08	1.63427e+08	3.2911e+08	2.40264e+08	1.5976e+08	2.72487e+08	2.98159e+08	1	0.855942	1	0.61831	0.474497	0.26218	0.616289	0.450111	0.258044	1	0.807497	1	0.507417	0.420481	0.15754	0.5459	0.419839	0.181508	3.63997e+08	1.84698e+08	1.98706e+08	1.97076	40.3748	42.4921	36.5329	0	1655	2	2	1488.66	3372
		1655	GR3 20	18	1655	323	745.336	27.1894	1	2.1793e+08	5.5472e+08	4.12519e+08	1.63427e+08	3.2911e+08	2.40264e+08	1.5976e+08	2.72487e+08	2.98159e+08	1	0.855942	1	0.61831	0.474497	0.26218	0.616289	0.450111	0.258044	1	0.807497	1	0.507417	0.420481	0.15754	0.5459	0.419839	0.181508	3.63997e+08	1.84698e+08	1.98706e+08	1.97076	40.3748	42.4921	36.5329	0	1655	2	2	1488.66	3639
		1655	GR3 20	18	1655	323	745.336	27.1894	1	2.1793e+08	5.5472e+08	4.12519e+08	1.63427e+08	3.2911e+08	2.40264e+08	1.5976e+08	2.72487e+08	2.98159e+08	1	0.855942	1	0.61831	0.474497	0.26218	0.616289	0.450111	0.258044	1	0.807497	1	0.507417	0.420481	0.15754	0.5459	0.419839	0.181508	3.63997e+08	1.84698e+08	1.98706e+08	1.97076	40.3748	42.4921	36.5329	0	1655	2	2	1488.66	3647
		1655	GR3 40	18	1655	323	745.336	27.1894	1	2.1793e+08	5.5472e+08	4.12519e+08	1.63427e+08	3.2911e+08	2.40264e+08	1.5976e+08	2.72487e+08	2.98159e+08	1	0.855942	1	0.61831	0.474497	0.26218	0.616289	0.450111	0.258044	1	0.807497	1	0.507417	0.420481	0.15754	0.5459	0.419839	0.181508	3.63997e+08	1.84698e+08	1.98706e+08	1.97076	40.3748	42.4921	36.5329	0	1655	2	2	1488.66	3927
		1655	GR3 40	18	1655	323	745.336	27.1894	1	2.1793e+08	5.5472e+08	4.12519e+08	1.63427e+08	3.2911e+08	2.40264e+08	1.5976e+08	2.72487e+08	2.98159e+08	1	0.855942	1	0.61831	0.474497	0.26218	0.616289	0.450111	0.258044	1	0.807497	1	0.507417	0.420481	0.15754	0.5459	0.419839	0.181508	3.63997e+08	1.84698e+08	1.98706e+08	1.97076	40.3748	42.4921	36.5329	0	1655	2	2	1488.66	3933
	DAIEGMNGQNLDGR+Oxidation(6)	2	3	1	0.481711	1	0.178628	0.495947	0.0199513	0.426089	0.403046	0.0507193	0	27.0433
		Hits: 3 Items
		FRAMEID	RAWFILE	MS2	FrameID1	CompID	MZ	Time	GoodID	II GR1 20	II GR2 20	II GR3 20	II GR1 40	II GR3 40	II GR2 40	II GR1 42	II GR2 42	II GR3 42	Ratio 20	StdDev 20	PValue 20	Ratio 40	StdDev 40	PValue 40	Ratio 42	StdDev 42	PValue 42	Ratio 2(0)	StdDev 2(0)	PValue 2(0)	Ratio 4(0)	StdDev 4(0)	PValue 4(0)	Ratio 4(2)	StdDev 4(2)	PValue 4(2)	Avg 20	Avg 40	Avg 42	MaxChange	CV 20	CV 40	CV 42	PRElement	PRRoot	PRSize	Charge	CompMW	MS2Scan
		471	GR3 20	2	471	21414	753.327	13.8093	1	404231	762539	554449	70981.4	111722	133870	268482	272523	292817	1	0.627224	1	0.183923	0.113279	0.042179	0.484437	0.174654	0.103619	1	0.581724	1	0.147375	0.086417	0.0342103	0.433967	0.234922	0.0635923	531557	78338.2	230678	6.78542	29.0862	29.5514	25.0475	0	471	2	2	2256.96	1615
		13560	GR2 42	2	13560	18727	753.335	13.4564	1	221463	591259	627851	128179	214222	101379	161392	350560	196252	1	0.936338	1	0.308058	0.267	0.116576	0.491612	0.43981	0.192053	1	0.859251	1	0.257171	0.239057	0.0853028	0.41629	0.251332	0.139275	439439	113011	182934	3.88846	42.9626	49.9938	17.4118	0	17055	1	2	2257.01	1483
		13560	GR3 20	2	13560	18727	753.335	13.4564	1	221463	591259	627851	128179	214222	101379	161392	350560	196252	1	0.936338	1	0.308058	0.267	0.116576	0.491612	0.43981	0.192053	1	0.859251	1	0.257171	0.239057	0.0853028	0.41629	0.251332	0.139275	439439	113011	182934	3.88846	42.9626	49.9938	17.4118	0	17055	1	2	2257.01	1628
	NITVNEAQSR	1	15	1	1.14924	1	0.331329	1.21824	0.171614	0.303962	0.654685	0.170569	0	36.9407
		Hits: 15 Items
		FRAMEID	RAWFILE	MS2	FrameID1	CompID	MZ	Time	GoodID	II GR1 20	II GR2 20	II GR3 20	II GR1 40	II GR3 40	II GR2 40	II GR1 42	II GR2 42	II GR3 42	Ratio 20	StdDev 20	PValue 20	Ratio 40	StdDev 40	PValue 40	Ratio 42	StdDev 42	PValue 42	Ratio 2(0)	StdDev 2(0)	PValue 2(0)	Ratio 4(0)	StdDev 4(0)	PValue 4(0)	Ratio 4(2)	StdDev 4(2)	PValue 4(2)	Avg 20	Avg 40	Avg 42	MaxChange	CV 20	CV 40	CV 42	PRElement	PRRoot	PRSize	Charge	CompMW	MS2Scan
		183	GR1 20	16	183	21483	566.291	10.8234	1	322223	807798	317212	328687	58663.7	232752	151389	203704	152939	1	1.16832	1	0.428475	0.534046	0.228068	0.351036	0.266765	0.193012	1	1.14924	1	0.331329	0.403638	0.171614	0.303962	0.198999	0.170569	448704	148669	136389	3.28989	57.4621	64.3618	8.00648	0	183	1	2	1130.57	1028
		183	GR1 20	16	183	21483	566.291	10.8234	1	322223	807798	317212	328687	58663.7	232752	151389	203704	152939	1	1.16832	1	0.428475	0.534046	0.228068	0.351036	0.266765	0.193012	1	1.14924	1	0.331329	0.403638	0.171614	0.303962	0.198999	0.170569	448704	148669	136389	3.28989	57.4621	64.3618	8.00648	0	183	1	2	1130.57	1016
		183	GR1 40	16	183	21483	566.291	10.8234	1	322223	807798	317212	328687	58663.7	232752	151389	203704	152939	1	1.16832	1	0.428475	0.534046	0.228068	0.351036	0.266765	0.193012	1	1.14924	1	0.331329	0.403638	0.171614	0.303962	0.198999	0.170569	448704	148669	136389	3.28989	57.4621	64.3618	8.00648	0	183	1	2	1130.57	1090
		183	GR1 40	16	183	21483	566.291	10.8234	1	322223	807798	317212	328687	58663.7	232752	151389	203704	152939	1	1.16832	1	0.428475	0.534046	0.228068	0.351036	0.266765	0.193012	1	1.14924	1	0.331329	0.403638	0.171614	0.303962	0.198999	0.170569	448704	148669	136389	3.28989	57.4621	64.3618	8.00648	0	183	1	2	1130.57	1083
		183	GR1 42	16	183	21483	566.291	10.8234	1	322223	807798	317212	328687	58663.7	232752	151389	203704	152939	1	1.16832	1	0.428475	0.534046	0.228068	0.351036	0.266765	0.193012	1	1.14924	1	0.331329	0.403638	0.171614	0.303962	0.198999	0.170569	448704	148669	136389	3.28989	57.4621	64.3618	8.00648	0	183	1	2	1130.57	1122
		183	GR2 20	16	183	21483	566.291	10.8234	1	322223	807798	317212	328687	58663.7	232752	151389	203704	152939	1	1.16832	1	0.428475	0.534046	0.228068	0.351036	0.266765	0.193012	1	1.14924	1	0.331329	0.403638	0.171614	0.303962	0.198999	0.170569	448704	148669	136389	3.28989	57.4621	64.3618	8.00648	0	183	1	2	1130.57	1139
		183	GR2 20	16	183	21483	566.291	10.8234	1	322223	807798	317212	328687	58663.7	232752	151389	203704	152939	1	1.16832	1	0.428475	0.534046	0.228068	0.351036	0.266765	0.193012	1	1.14924	1	0.331329	0.403638	0.171614	0.303962	0.198999	0.170569	448704	148669	136389	3.28989	57.4621	64.3618	8.00648	0	183	1	2	1130.57	1134
		183	GR2 40	16	183	21483	566.291	10.8234	1	322223	807798	317212	328687	58663.7	232752	151389	203704	152939	1	1.16832	1	0.428475	0.534046	0.228068	0.351036	0.266765	0.193012	1	1.14924	1	0.331329	0.403638	0.171614	0.303962	0.198999	0.170569	448704	148669	136389	3.28989	57.4621	64.3618	8.00648	0	183	1	2	1130.57	1099
		183	GR2 40	16	183	21483	566.291	10.8234	1	322223	807798	317212	328687	58663.7	232752	151389	203704	152939	1	1.16832	1	0.428475	0.534046	0.228068	0.351036	0.266765	0.193012	1	1.14924	1	0.331329	0.403638	0.171614	0.303962	0.198999	0.170569	448704	148669	136389	3.28989	57.4621	64.3618	8.00648	0	183	1	2	1130.57	1092
		183	GR2 42	16	183	21483	566.291	10.8234	1	322223	807798	317212	328687	58663.7	232752	151389	203704	152939	1	1.16832	1	0.428475	0.534046	0.228068	0.351036	0.266765	0.193012	1	1.14924	1	0.331329	0.403638	0.171614	0.303962	0.198999	0.170569	448704	148669	136389	3.28989	57.4621	64.3618	8.00648	0	183	1	2	1130.57	997
		183	GR2 42	16	183	21483	566.291	10.8234	1	322223	807798	317212	328687	58663.7	232752	151389	203704	152939	1	1.16832	1	0.428475	0.534046	0.228068	0.351036	0.266765	0.193012	1	1.14924	1	0.331329	0.403638	0.171614	0.303962	0.198999	0.170569	448704	148669	136389	3.28989	57.4621	64.3618	8.00648	0	183	1	2	1130.57	1002
		183	GR3 20	16	183	21483	566.291	10.8234	1	322223	807798	317212	328687	58663.7	232752	151389	203704	152939	1	1.16832	1	0.428475	0.534046	0.228068	0.351036	0.266765	0.193012	1	1.14924	1	0.331329	0.403638	0.171614	0.303962	0.198999	0.170569	448704	148669	136389	3.28989	57.4621	64.3618	8.00648	0	183	1	2	1130.57	1081
		183	GR3 20	16	183	21483	566.291	10.8234	1	322223	807798	317212	328687	58663.7	232752	151389	203704	152939	1	1.16832	1	0.428475	0.534046	0.228068	0.351036	0.266765	0.193012	1	1.14924	1	0.331329	0.403638	0.171614	0.303962	0.198999	0.170569	448704	148669	136389	3.28989	57.4621	64.3618	8.00648	0	183	1	2	1130.57	1077
		183	GR3 40	16	183	21483	566.291	10.8234	1	322223	807798	317212	328687	58663.7	232752	151389	203704	152939	1	1.16832	1	0.428475	0.534046	0.228068	0.351036	0.266765	0.193012	1	1.14924	1	0.331329	0.403638	0.171614	0.303962	0.198999	0.170569	448704	148669	136389	3.28989	57.4621	64.3618	8.00648	0	183	1	2	1130.57	1138
		183	GR3 40	16	183	21483	566.291	10.8234	1	322223	807798	317212	328687	58663.7	232752	151389	203704	152939	1	1.16832	1	0.428475	0.534046	0.228068	0.351036	0.266765	0.193012	1	1.14924	1	0.331329	0.403638	0.171614	0.303962	0.198999	0.170569	448704	148669	136389	3.28989	57.4621	64.3618	8.00648	0	183	1	2	1130.57	1153
Glyma11g12490.1	AT2G21660.1 cold circadian rhythm and rna binding 2	3	4	35	1	0.389242	1	0.272515	0.401749	0.0198707	0.417997	0.313425	0.0444378
	M.P.s: 3 Items
	M.P.	Frames	Hits	Ratio 2(0)	StdDev 2(0)	PValue 2(0)	Ratio 4(0)	StdDev 4(0)	PValue 4(0)	Ratio 4(2)	StdDev 4(2)	PValue 4(2)	OtherAssignments	AvgIonScore
	DAIEGMNGQNLDGR	1	17	1	0.807497	1	0.507417	0.828669	0.15754	0.5459	0.769078	0.181508	0	64.4153
		Hits: 17 Items
		FRAMEID	RAWFILE	MS2	FrameID1	CompID	MZ	Time	GoodID	II GR1 20	II GR2 20	II GR3 20	II GR1 40	II GR3 40	II GR2 40	II GR1 42	II GR2 42	II GR3 42	Ratio 20	StdDev 20	PValue 20	Ratio 40	StdDev 40	PValue 40	Ratio 42	StdDev 42	PValue 42	Ratio 2(0)	StdDev 2(0)	PValue 2(0)	Ratio 4(0)	StdDev 4(0)	PValue 4(0)	Ratio 4(2)	StdDev 4(2)	PValue 4(2)	Avg 20	Avg 40	Avg 42	MaxChange	CV 20	CV 40	CV 42	PRElement	PRRoot	PRSize	Charge	CompMW	MS2Scan
		1655	GR1 20	18	1655	323	745.336	27.1894	1	2.1793e+08	5.5472e+08	4.12519e+08	1.63427e+08	3.2911e+08	2.40264e+08	1.5976e+08	2.72487e+08	2.98159e+08	1	0.855942	1	0.61831	0.474497	0.26218	0.616289	0.450111	0.258044	1	0.807497	1	0.507417	0.420481	0.15754	0.5459	0.419839	0.181508	3.63997e+08	1.84698e+08	1.98706e+08	1.97076	40.3748	42.4921	36.5329	0	1655	2	2	1488.66	3642
		1655	GR1 20	18	1655	323	745.336	27.1894	1	2.1793e+08	5.5472e+08	4.12519e+08	1.63427e+08	3.2911e+08	2.40264e+08	1.5976e+08	2.72487e+08	2.98159e+08	1	0.855942	1	0.61831	0.474497	0.26218	0.616289	0.450111	0.258044	1	0.807497	1	0.507417	0.420481	0.15754	0.5459	0.419839	0.181508	3.63997e+08	1.84698e+08	1.98706e+08	1.97076	40.3748	42.4921	36.5329	0	1655	2	2	1488.66	3686
		1655	GR1 20	18	1655	323	745.336	27.1894	1	2.1793e+08	5.5472e+08	4.12519e+08	1.63427e+08	3.2911e+08	2.40264e+08	1.5976e+08	2.72487e+08	2.98159e+08	1	0.855942	1	0.61831	0.474497	0.26218	0.616289	0.450111	0.258044	1	0.807497	1	0.507417	0.420481	0.15754	0.5459	0.419839	0.181508	3.63997e+08	1.84698e+08	1.98706e+08	1.97076	40.3748	42.4921	36.5329	0	1655	2	2	1488.66	3650
		1655	GR1 40	18	1655	323	745.336	27.1894	1	2.1793e+08	5.5472e+08	4.12519e+08	1.63427e+08	3.2911e+08	2.40264e+08	1.5976e+08	2.72487e+08	2.98159e+08	1	0.855942	1	0.61831	0.474497	0.26218	0.616289	0.450111	0.258044	1	0.807497	1	0.507417	0.420481	0.15754	0.5459	0.419839	0.181508	3.63997e+08	1.84698e+08	1.98706e+08	1.97076	40.3748	42.4921	36.5329	0	1655	2	2	1488.66	3813
		1655	GR1 40	18	1655	323	745.336	27.1894	1	2.1793e+08	5.5472e+08	4.12519e+08	1.63427e+08	3.2911e+08	2.40264e+08	1.5976e+08	2.72487e+08	2.98159e+08	1	0.855942	1	0.61831	0.474497	0.26218	0.616289	0.450111	0.258044	1	0.807497	1	0.507417	0.420481	0.15754	0.5459	0.419839	0.181508	3.63997e+08	1.84698e+08	1.98706e+08	1.97076	40.3748	42.4921	36.5329	0	1655	2	2	1488.66	3821
		1655	GR1 42	18	1655	323	745.336	27.1894	1	2.1793e+08	5.5472e+08	4.12519e+08	1.63427e+08	3.2911e+08	2.40264e+08	1.5976e+08	2.72487e+08	2.98159e+08	1	0.855942	1	0.61831	0.474497	0.26218	0.616289	0.450111	0.258044	1	0.807497	1	0.507417	0.420481	0.15754	0.5459	0.419839	0.181508	3.63997e+08	1.84698e+08	1.98706e+08	1.97076	40.3748	42.4921	36.5329	0	1655	2	2	1488.66	3721
		1655	GR1 42	18	1655	323	745.336	27.1894	1	2.1793e+08	5.5472e+08	4.12519e+08	1.63427e+08	3.2911e+08	2.40264e+08	1.5976e+08	2.72487e+08	2.98159e+08	1	0.855942	1	0.61831	0.474497	0.26218	0.616289	0.450111	0.258044	1	0.807497	1	0.507417	0.420481	0.15754	0.5459	0.419839	0.181508	3.63997e+08	1.84698e+08	1.98706e+08	1.97076	40.3748	42.4921	36.5329	0	1655	2	2	1488.66	3731
		1655	GR2 20	18	1655	323	745.336	27.1894	1	2.1793e+08	5.5472e+08	4.12519e+08	1.63427e+08	3.2911e+08	2.40264e+08	1.5976e+08	2.72487e+08	2.98159e+08	1	0.855942	1	0.61831	0.474497	0.26218	0.616289	0.450111	0.258044	1	0.807497	1	0.507417	0.420481	0.15754	0.5459	0.419839	0.181508	3.63997e+08	1.84698e+08	1.98706e+08	1.97076	40.3748	42.4921	36.5329	0	1655	2	2	1488.66	3973
		1655	GR2 20	18	1655	323	745.336	27.1894	1	2.1793e+08	5.5472e+08	4.12519e+08	1.63427e+08	3.2911e+08	2.40264e+08	1.5976e+08	2.72487e+08	2.98159e+08	1	0.855942	1	0.61831	0.474497	0.26218	0.616289	0.450111	0.258044	1	0.807497	1	0.507417	0.420481	0.15754	0.5459	0.419839	0.181508	3.63997e+08	1.84698e+08	1.98706e+08	1.97076	40.3748	42.4921	36.5329	0	1655	2	2	1488.66	3961
		1655	GR2 40	18	1655	323	745.336	27.1894	1	2.1793e+08	5.5472e+08	4.12519e+08	1.63427e+08	3.2911e+08	2.40264e+08	1.5976e+08	2.72487e+08	2.98159e+08	1	0.855942	1	0.61831	0.474497	0.26218	0.616289	0.450111	0.258044	1	0.807497	1	0.507417	0.420481	0.15754	0.5459	0.419839	0.181508	3.63997e+08	1.84698e+08	1.98706e+08	1.97076	40.3748	42.4921	36.5329	0	1655	2	2	1488.66	3933
		1655	GR2 40	18	1655	323	745.336	27.1894	1	2.1793e+08	5.5472e+08	4.12519e+08	1.63427e+08	3.2911e+08	2.40264e+08	1.5976e+08	2.72487e+08	2.98159e+08	1	0.855942	1	0.61831	0.474497	0.26218	0.616289	0.450111	0.258044	1	0.807497	1	0.507417	0.420481	0.15754	0.5459	0.419839	0.181508	3.63997e+08	1.84698e+08	1.98706e+08	1.97076	40.3748	42.4921	36.5329	0	1655	2	2	1488.66	3920
		1655	GR2 42	18	1655	323	745.336	27.1894	1	2.1793e+08	5.5472e+08	4.12519e+08	1.63427e+08	3.2911e+08	2.40264e+08	1.5976e+08	2.72487e+08	2.98159e+08	1	0.855942	1	0.61831	0.474497	0.26218	0.616289	0.450111	0.258044	1	0.807497	1	0.507417	0.420481	0.15754	0.5459	0.419839	0.181508	3.63997e+08	1.84698e+08	1.98706e+08	1.97076	40.3748	42.4921	36.5329	0	1655	2	2	1488.66	3377
		1655	GR2 42	18	1655	323	745.336	27.1894	1	2.1793e+08	5.5472e+08	4.12519e+08	1.63427e+08	3.2911e+08	2.40264e+08	1.5976e+08	2.72487e+08	2.98159e+08	1	0.855942	1	0.61831	0.474497	0.26218	0.616289	0.450111	0.258044	1	0.807497	1	0.507417	0.420481	0.15754	0.5459	0.419839	0.181508	3.63997e+08	1.84698e+08	1.98706e+08	1.97076	40.3748	42.4921	36.5329	0	1655	2	2	1488.66	3372
		1655	GR3 20	18	1655	323	745.336	27.1894	1	2.1793e+08	5.5472e+08	4.12519e+08	1.63427e+08	3.2911e+08	2.40264e+08	1.5976e+08	2.72487e+08	2.98159e+08	1	0.855942	1	0.61831	0.474497	0.26218	0.616289	0.450111	0.258044	1	0.807497	1	0.507417	0.420481	0.15754	0.5459	0.419839	0.181508	3.63997e+08	1.84698e+08	1.98706e+08	1.97076	40.3748	42.4921	36.5329	0	1655	2	2	1488.66	3639
		1655	GR3 20	18	1655	323	745.336	27.1894	1	2.1793e+08	5.5472e+08	4.12519e+08	1.63427e+08	3.2911e+08	2.40264e+08	1.5976e+08	2.72487e+08	2.98159e+08	1	0.855942	1	0.61831	0.474497	0.26218	0.616289	0.450111	0.258044	1	0.807497	1	0.507417	0.420481	0.15754	0.5459	0.419839	0.181508	3.63997e+08	1.84698e+08	1.98706e+08	1.97076	40.3748	42.4921	36.5329	0	1655	2	2	1488.66	3647
		1655	GR3 40	18	1655	323	745.336	27.1894	1	2.1793e+08	5.5472e+08	4.12519e+08	1.63427e+08	3.2911e+08	2.40264e+08	1.5976e+08	2.72487e+08	2.98159e+08	1	0.855942	1	0.61831	0.474497	0.26218	0.616289	0.450111	0.258044	1	0.807497	1	0.507417	0.420481	0.15754	0.5459	0.419839	0.181508	3.63997e+08	1.84698e+08	1.98706e+08	1.97076	40.3748	42.4921	36.5329	0	1655	2	2	1488.66	3927
		1655	GR3 40	18	1655	323	745.336	27.1894	1	2.1793e+08	5.5472e+08	4.12519e+08	1.63427e+08	3.2911e+08	2.40264e+08	1.5976e+08	2.72487e+08	2.98159e+08	1	0.855942	1	0.61831	0.474497	0.26218	0.616289	0.450111	0.258044	1	0.807497	1	0.507417	0.420481	0.15754	0.5459	0.419839	0.181508	3.63997e+08	1.84698e+08	1.98706e+08	1.97076	40.3748	42.4921	36.5329	0	1655	2	2	1488.66	3933
	DAIEGMNGQNLDGR+Oxidation(6)	2	3	1	0.481711	1	0.178628	0.495947	0.0199513	0.426089	0.403046	0.0507193	0	27.0433
		Hits: 3 Items
		FRAMEID	RAWFILE	MS2	FrameID1	CompID	MZ	Time	GoodID	II GR1 20	II GR2 20	II GR3 20	II GR1 40	II GR3 40	II GR2 40	II GR1 42	II GR2 42	II GR3 42	Ratio 20	StdDev 20	PValue 20	Ratio 40	StdDev 40	PValue 40	Ratio 42	StdDev 42	PValue 42	Ratio 2(0)	StdDev 2(0)	PValue 2(0)	Ratio 4(0)	StdDev 4(0)	PValue 4(0)	Ratio 4(2)	StdDev 4(2)	PValue 4(2)	Avg 20	Avg 40	Avg 42	MaxChange	CV 20	CV 40	CV 42	PRElement	PRRoot	PRSize	Charge	CompMW	MS2Scan
		471	GR3 20	2	471	21414	753.327	13.8093	1	404231	762539	554449	70981.4	111722	133870	268482	272523	292817	1	0.627224	1	0.183923	0.113279	0.042179	0.484437	0.174654	0.103619	1	0.581724	1	0.147375	0.086417	0.0342103	0.433967	0.234922	0.0635923	531557	78338.2	230678	6.78542	29.0862	29.5514	25.0475	0	471	2	2	2256.96	1615
		13560	GR2 42	2	13560	18727	753.335	13.4564	1	221463	591259	627851	128179	214222	101379	161392	350560	196252	1	0.936338	1	0.308058	0.267	0.116576	0.491612	0.43981	0.192053	1	0.859251	1	0.257171	0.239057	0.0853028	0.41629	0.251332	0.139275	439439	113011	182934	3.88846	42.9626	49.9938	17.4118	0	17055	1	2	2257.01	1483
		13560	GR3 20	2	13560	18727	753.335	13.4564	1	221463	591259	627851	128179	214222	101379	161392	350560	196252	1	0.936338	1	0.308058	0.267	0.116576	0.491612	0.43981	0.192053	1	0.859251	1	0.257171	0.239057	0.0853028	0.41629	0.251332	0.139275	439439	113011	182934	3.88846	42.9626	49.9938	17.4118	0	17055	1	2	2257.01	1628
	NITVNEAQSR	1	15	1	1.14924	1	0.331329	1.21824	0.171614	0.303962	0.654685	0.170569	0	36.9407
		Hits: 15 Items
		FRAMEID	RAWFILE	MS2	FrameID1	CompID	MZ	Time	GoodID	II GR1 20	II GR2 20	II GR3 20	II GR1 40	II GR3 40	II GR2 40	II GR1 42	II GR2 42	II GR3 42	Ratio 20	StdDev 20	PValue 20	Ratio 40	StdDev 40	PValue 40	Ratio 42	StdDev 42	PValue 42	Ratio 2(0)	StdDev 2(0)	PValue 2(0)	Ratio 4(0)	StdDev 4(0)	PValue 4(0)	Ratio 4(2)	StdDev 4(2)	PValue 4(2)	Avg 20	Avg 40	Avg 42	MaxChange	CV 20	CV 40	CV 42	PRElement	PRRoot	PRSize	Charge	CompMW	MS2Scan
		183	GR1 20	16	183	21483	566.291	10.8234	1	322223	807798	317212	328687	58663.7	232752	151389	203704	152939	1	1.16832	1	0.428475	0.534046	0.228068	0.351036	0.266765	0.193012	1	1.14924	1	0.331329	0.403638	0.171614	0.303962	0.198999	0.170569	448704	148669	136389	3.28989	57.4621	64.3618	8.00648	0	183	1	2	1130.57	1028
		183	GR1 20	16	183	21483	566.291	10.8234	1	322223	807798	317212	328687	58663.7	232752	151389	203704	152939	1	1.16832	1	0.428475	0.534046	0.228068	0.351036	0.266765	0.193012	1	1.14924	1	0.331329	0.403638	0.171614	0.303962	0.198999	0.170569	448704	148669	136389	3.28989	57.4621	64.3618	8.00648	0	183	1	2	1130.57	1016
		183	GR1 40	16	183	21483	566.291	10.8234	1	322223	807798	317212	328687	58663.7	232752	151389	203704	152939	1	1.16832	1	0.428475	0.534046	0.228068	0.351036	0.266765	0.193012	1	1.14924	1	0.331329	0.403638	0.171614	0.303962	0.198999	0.170569	448704	148669	136389	3.28989	57.4621	64.3618	8.00648	0	183	1	2	1130.57	1090
		183	GR1 40	16	183	21483	566.291	10.8234	1	322223	807798	317212	328687	58663.7	232752	151389	203704	152939	1	1.16832	1	0.428475	0.534046	0.228068	0.351036	0.266765	0.193012	1	1.14924	1	0.331329	0.403638	0.171614	0.303962	0.198999	0.170569	448704	148669	136389	3.28989	57.4621	64.3618	8.00648	0	183	1	2	1130.57	1083
		183	GR1 42	16	183	21483	566.291	10.8234	1	322223	807798	317212	328687	58663.7	232752	151389	203704	152939	1	1.16832	1	0.428475	0.534046	0.228068	0.351036	0.266765	0.193012	1	1.14924	1	0.331329	0.403638	0.171614	0.303962	0.198999	0.170569	448704	148669	136389	3.28989	57.4621	64.3618	8.00648	0	183	1	2	1130.57	1122
		183	GR2 20	16	183	21483	566.291	10.8234	1	322223	807798	317212	328687	58663.7	232752	151389	203704	152939	1	1.16832	1	0.428475	0.534046	0.228068	0.351036	0.266765	0.193012	1	1.14924	1	0.331329	0.403638	0.171614	0.303962	0.198999	0.170569	448704	148669	136389	3.28989	57.4621	64.3618	8.00648	0	183	1	2	1130.57	1139
		183	GR2 20	16	183	21483	566.291	10.8234	1	322223	807798	317212	328687	58663.7	232752	151389	203704	152939	1	1.16832	1	0.428475	0.534046	0.228068	0.351036	0.266765	0.193012	1	1.14924	1	0.331329	0.403638	0.171614	0.303962	0.198999	0.170569	448704	148669	136389	3.28989	57.4621	64.3618	8.00648	0	183	1	2	1130.57	1134
		183	GR2 40	16	183	21483	566.291	10.8234	1	322223	807798	317212	328687	58663.7	232752	151389	203704	152939	1	1.16832	1	0.428475	0.534046	0.228068	0.351036	0.266765	0.193012	1	1.14924	1	0.331329	0.403638	0.171614	0.303962	0.198999	0.170569	448704	148669	136389	3.28989	57.4621	64.3618	8.00648	0	183	1	2	1130.57	1099
		183	GR2 40	16	183	21483	566.291	10.8234	1	322223	807798	317212	328687	58663.7	232752	151389	203704	152939	1	1.16832	1	0.428475	0.534046	0.228068	0.351036	0.266765	0.193012	1	1.14924	1	0.331329	0.403638	0.171614	0.303962	0.198999	0.170569	448704	148669	136389	3.28989	57.4621	64.3618	8.00648	0	183	1	2	1130.57	1092
		183	GR2 42	16	183	21483	566.291	10.8234	1	322223	807798	317212	328687	58663.7	232752	151389	203704	152939	1	1.16832	1	0.428475	0.534046	0.228068	0.351036	0.266765	0.193012	1	1.14924	1	0.331329	0.403638	0.171614	0.303962	0.198999	0.170569	448704	148669	136389	3.28989	57.4621	64.3618	8.00648	0	183	1	2	1130.57	997
		183	GR2 42	16	183	21483	566.291	10.8234	1	322223	807798	317212	328687	58663.7	232752	151389	203704	152939	1	1.16832	1	0.428475	0.534046	0.228068	0.351036	0.266765	0.193012	1	1.14924	1	0.331329	0.403638	0.171614	0.303962	0.198999	0.170569	448704	148669	136389	3.28989	57.4621	64.3618	8.00648	0	183	1	2	1130.57	1002
		183	GR3 20	16	183	21483	566.291	10.8234	1	322223	807798	317212	328687	58663.7	232752	151389	203704	152939	1	1.16832	1	0.428475	0.534046	0.228068	0.351036	0.266765	0.193012	1	1.14924	1	0.331329	0.403638	0.171614	0.303962	0.198999	0.170569	448704	148669	136389	3.28989	57.4621	64.3618	8.00648	0	183	1	2	1130.57	1081
		183	GR3 20	16	183	21483	566.291	10.8234	1	322223	807798	317212	328687	58663.7	232752	151389	203704	152939	1	1.16832	1	0.428475	0.534046	0.228068	0.351036	0.266765	0.193012	1	1.14924	1	0.331329	0.403638	0.171614	0.303962	0.198999	0.170569	448704	148669	136389	3.28989	57.4621	64.3618	8.00648	0	183	1	2	1130.57	1077
		183	GR3 40	16	183	21483	566.291	10.8234	1	322223	807798	317212	328687	58663.7	232752	151389	203704	152939	1	1.16832	1	0.428475	0.534046	0.228068	0.351036	0.266765	0.193012	1	1.14924	1	0.331329	0.403638	0.171614	0.303962	0.198999	0.170569	448704	148669	136389	3.28989	57.4621	64.3618	8.00648	0	183	1	2	1130.57	1138
		183	GR3 40	16	183	21483	566.291	10.8234	1	322223	807798	317212	328687	58663.7	232752	151389	203704	152939	1	1.16832	1	0.428475	0.534046	0.228068	0.351036	0.266765	0.193012	1	1.14924	1	0.331329	0.403638	0.171614	0.303962	0.198999	0.170569	448704	148669	136389	3.28989	57.4621	64.3618	8.00648	0	183	1	2	1130.57	1153
Glyma03g27030.1	AT5G22060.1 DNAJ homologue 2	2	3	21	1	0.13311	1	0.461446	0.247739	0.00154385	0.394577	0.209074	8.78308e-05
	M.P.s: 2 Items
	M.P.	Frames	Hits	Ratio 2(0)	StdDev 2(0)	PValue 2(0)	Ratio 4(0)	StdDev 4(0)	PValue 4(0)	Ratio 4(2)	StdDev 4(2)	PValue 4(2)	OtherAssignments	AvgIonScore
	ELYDQYGEDALK	2	20	1	0.133511	1	0.445695	0.251534	0.000164156	0.395657	0.210006	2.4283e-05	0	60.925
		Hits: 20 Items
		FRAMEID	RAWFILE	MS2	FrameID1	CompID	MZ	Time	GoodID	II GR1 20	II GR2 20	II GR3 20	II GR1 40	II GR3 40	II GR2 40	II GR1 42	II GR2 42	II GR3 42	Ratio 20	StdDev 20	PValue 20	Ratio 40	StdDev 40	PValue 40	Ratio 42	StdDev 42	PValue 42	Ratio 2(0)	StdDev 2(0)	PValue 2(0)	Ratio 4(0)	StdDev 4(0)	PValue 4(0)	Ratio 4(2)	StdDev 4(2)	PValue 4(2)	Avg 20	Avg 40	Avg 42	MaxChange	CV 20	CV 40	CV 42	PRElement	PRRoot	PRSize	Charge	CompMW	MS2Scan
		2945	GR1 20	21	2945	1872	722.337	40.7557	1	9.18287e+07	1.00808e+08	1.2571e+08	7.14651e+07	5.65335e+07	4.51023e+07	4.60185e+07	4.90536e+07	5.11656e+07	1	0.330828	1	0.543749	0.214525	0.0215612	0.459366	0.100368	0.0276453	1	0.21108	1	0.438113	0.158485	0.00325417	0.409737	0.139685	0.00208611	9.84089e+07	4.31142e+07	4.03218e+07	2.44059	10.554	25.6205	23.5374	0	2945	2	2	1442.66	6537
		2945	GR1 20	21	2945	1872	722.337	40.7557	1	9.18287e+07	1.00808e+08	1.2571e+08	7.14651e+07	5.65335e+07	4.51023e+07	4.60185e+07	4.90536e+07	5.11656e+07	1	0.330828	1	0.543749	0.214525	0.0215612	0.459366	0.100368	0.0276453	1	0.21108	1	0.438113	0.158485	0.00325417	0.409737	0.139685	0.00208611	9.84089e+07	4.31142e+07	4.03218e+07	2.44059	10.554	25.6205	23.5374	0	2945	2	2	1442.66	6555
		2945	GR1 20	21	2945	1872	722.337	40.7557	1	9.18287e+07	1.00808e+08	1.2571e+08	7.14651e+07	5.65335e+07	4.51023e+07	4.60185e+07	4.90536e+07	5.11656e+07	1	0.330828	1	0.543749	0.214525	0.0215612	0.459366	0.100368	0.0276453	1	0.21108	1	0.438113	0.158485	0.00325417	0.409737	0.139685	0.00208611	9.84089e+07	4.31142e+07	4.03218e+07	2.44059	10.554	25.6205	23.5374	0	2945	2	2	1442.66	6175
		2945	GR1 40	21	2945	1872	722.337	40.7557	1	9.18287e+07	1.00808e+08	1.2571e+08	7.14651e+07	5.65335e+07	4.51023e+07	4.60185e+07	4.90536e+07	5.11656e+07	1	0.330828	1	0.543749	0.214525	0.0215612	0.459366	0.100368	0.0276453	1	0.21108	1	0.438113	0.158485	0.00325417	0.409737	0.139685	0.00208611	9.84089e+07	4.31142e+07	4.03218e+07	2.44059	10.554	25.6205	23.5374	0	2945	2	2	1442.66	6331
		2945	GR1 42	21	2945	1872	722.337	40.7557	1	9.18287e+07	1.00808e+08	1.2571e+08	7.14651e+07	5.65335e+07	4.51023e+07	4.60185e+07	4.90536e+07	5.11656e+07	1	0.330828	1	0.543749	0.214525	0.0215612	0.459366	0.100368	0.0276453	1	0.21108	1	0.438113	0.158485	0.00325417	0.409737	0.139685	0.00208611	9.84089e+07	4.31142e+07	4.03218e+07	2.44059	10.554	25.6205	23.5374	0	2945	2	2	1442.66	6122
		2945	GR1 42	21	2945	1872	722.337	40.7557	1	9.18287e+07	1.00808e+08	1.2571e+08	7.14651e+07	5.65335e+07	4.51023e+07	4.60185e+07	4.90536e+07	5.11656e+07	1	0.330828	1	0.543749	0.214525	0.0215612	0.459366	0.100368	0.0276453	1	0.21108	1	0.438113	0.158485	0.00325417	0.409737	0.139685	0.00208611	9.84089e+07	4.31142e+07	4.03218e+07	2.44059	10.554	25.6205	23.5374	0	2945	2	2	1442.66	6170
		2945	GR1 42	21	2945	1872	722.337	40.7557	1	9.18287e+07	1.00808e+08	1.2571e+08	7.14651e+07	5.65335e+07	4.51023e+07	4.60185e+07	4.90536e+07	5.11656e+07	1	0.330828	1	0.543749	0.214525	0.0215612	0.459366	0.100368	0.0276453	1	0.21108	1	0.438113	0.158485	0.00325417	0.409737	0.139685	0.00208611	9.84089e+07	4.31142e+07	4.03218e+07	2.44059	10.554	25.6205	23.5374	0	2945	2	2	1442.66	6130
		2945	GR2 20	21	2945	1872	722.337	40.7557	1	9.18287e+07	1.00808e+08	1.2571e+08	7.14651e+07	5.65335e+07	4.51023e+07	4.60185e+07	4.90536e+07	5.11656e+07	1	0.330828	1	0.543749	0.214525	0.0215612	0.459366	0.100368	0.0276453	1	0.21108	1	0.438113	0.158485	0.00325417	0.409737	0.139685	0.00208611	9.84089e+07	4.31142e+07	4.03218e+07	2.44059	10.554	25.6205	23.5374	0	2945	2	2	1442.66	6169
		2945	GR2 20	21	2945	1872	722.337	40.7557	1	9.18287e+07	1.00808e+08	1.2571e+08	7.14651e+07	5.65335e+07	4.51023e+07	4.60185e+07	4.90536e+07	5.11656e+07	1	0.330828	1	0.543749	0.214525	0.0215612	0.459366	0.100368	0.0276453	1	0.21108	1	0.438113	0.158485	0.00325417	0.409737	0.139685	0.00208611	9.84089e+07	4.31142e+07	4.03218e+07	2.44059	10.554	25.6205	23.5374	0	2945	2	2	1442.66	6172
		2945	GR2 40	21	2945	1872	722.337	40.7557	1	9.18287e+07	1.00808e+08	1.2571e+08	7.14651e+07	5.65335e+07	4.51023e+07	4.60185e+07	4.90536e+07	5.11656e+07	1	0.330828	1	0.543749	0.214525	0.0215612	0.459366	0.100368	0.0276453	1	0.21108	1	0.438113	0.158485	0.00325417	0.409737	0.139685	0.00208611	9.84089e+07	4.31142e+07	4.03218e+07	2.44059	10.554	25.6205	23.5374	0	2945	2	2	1442.66	6285
		2945	GR2 42	21	2945	1872	722.337	40.7557	1	9.18287e+07	1.00808e+08	1.2571e+08	7.14651e+07	5.65335e+07	4.51023e+07	4.60185e+07	4.90536e+07	5.11656e+07	1	0.330828	1	0.543749	0.214525	0.0215612	0.459366	0.100368	0.0276453	1	0.21108	1	0.438113	0.158485	0.00325417	0.409737	0.139685	0.00208611	9.84089e+07	4.31142e+07	4.03218e+07	2.44059	10.554	25.6205	23.5374	0	2945	2	2	1442.66	5673
		2945	GR3 20	21	2945	1872	722.337	40.7557	1	9.18287e+07	1.00808e+08	1.2571e+08	7.14651e+07	5.65335e+07	4.51023e+07	4.60185e+07	4.90536e+07	5.11656e+07	1	0.330828	1	0.543749	0.214525	0.0215612	0.459366	0.100368	0.0276453	1	0.21108	1	0.438113	0.158485	0.00325417	0.409737	0.139685	0.00208611	9.84089e+07	4.31142e+07	4.03218e+07	2.44059	10.554	25.6205	23.5374	0	2945	2	2	1442.66	6013
		2945	GR3 20	21	2945	1872	722.337	40.7557	1	9.18287e+07	1.00808e+08	1.2571e+08	7.14651e+07	5.65335e+07	4.51023e+07	4.60185e+07	4.90536e+07	5.11656e+07	1	0.330828	1	0.543749	0.214525	0.0215612	0.459366	0.100368	0.0276453	1	0.21108	1	0.438113	0.158485	0.00325417	0.409737	0.139685	0.00208611	9.84089e+07	4.31142e+07	4.03218e+07	2.44059	10.554	25.6205	23.5374	0	2945	2	2	1442.66	5986
		2945	GR3 20	21	2945	1872	722.337	40.7557	1	9.18287e+07	1.00808e+08	1.2571e+08	7.14651e+07	5.65335e+07	4.51023e+07	4.60185e+07	4.90536e+07	5.11656e+07	1	0.330828	1	0.543749	0.214525	0.0215612	0.459366	0.100368	0.0276453	1	0.21108	1	0.438113	0.158485	0.00325417	0.409737	0.139685	0.00208611	9.84089e+07	4.31142e+07	4.03218e+07	2.44059	10.554	25.6205	23.5374	0	2945	2	2	1442.66	6004
		2945	GR3 20	21	2945	1872	722.337	40.7557	1	9.18287e+07	1.00808e+08	1.2571e+08	7.14651e+07	5.65335e+07	4.51023e+07	4.60185e+07	4.90536e+07	5.11656e+07	1	0.330828	1	0.543749	0.214525	0.0215612	0.459366	0.100368	0.0276453	1	0.21108	1	0.438113	0.158485	0.00325417	0.409737	0.139685	0.00208611	9.84089e+07	4.31142e+07	4.03218e+07	2.44059	10.554	25.6205	23.5374	0	2945	2	2	1442.66	5977
		2945	GR3 40	21	2945	1872	722.337	40.7557	1	9.18287e+07	1.00808e+08	1.2571e+08	7.14651e+07	5.65335e+07	4.51023e+07	4.60185e+07	4.90536e+07	5.11656e+07	1	0.330828	1	0.543749	0.214525	0.0215612	0.459366	0.100368	0.0276453	1	0.21108	1	0.438113	0.158485	0.00325417	0.409737	0.139685	0.00208611	9.84089e+07	4.31142e+07	4.03218e+07	2.44059	10.554	25.6205	23.5374	0	2945	2	2	1442.66	6405
		2945	GR3 40	21	2945	1872	722.337	40.7557	1	9.18287e+07	1.00808e+08	1.2571e+08	7.14651e+07	5.65335e+07	4.51023e+07	4.60185e+07	4.90536e+07	5.11656e+07	1	0.330828	1	0.543749	0.214525	0.0215612	0.459366	0.100368	0.0276453	1	0.21108	1	0.438113	0.158485	0.00325417	0.409737	0.139685	0.00208611	9.84089e+07	4.31142e+07	4.03218e+07	2.44059	10.554	25.6205	23.5374	0	2945	2	2	1442.66	6413
		2945	GR3 42	21	2945	1872	722.337	40.7557	1	9.18287e+07	1.00808e+08	1.2571e+08	7.14651e+07	5.65335e+07	4.51023e+07	4.60185e+07	4.90536e+07	5.11656e+07	1	0.330828	1	0.543749	0.214525	0.0215612	0.459366	0.100368	0.0276453	1	0.21108	1	0.438113	0.158485	0.00325417	0.409737	0.139685	0.00208611	9.84089e+07	4.31142e+07	4.03218e+07	2.44059	10.554	25.6205	23.5374	0	2945	2	2	1442.66	5952
		2945	GR3 42	21	2945	1872	722.337	40.7557	1	9.18287e+07	1.00808e+08	1.2571e+08	7.14651e+07	5.65335e+07	4.51023e+07	4.60185e+07	4.90536e+07	5.11656e+07	1	0.330828	1	0.543749	0.214525	0.0215612	0.459366	0.100368	0.0276453	1	0.21108	1	0.438113	0.158485	0.00325417	0.409737	0.139685	0.00208611	9.84089e+07	4.31142e+07	4.03218e+07	2.44059	10.554	25.6205	23.5374	0	2945	2	2	1442.66	6000
		18071	GR3 42	2	18071	1872	722.834	40.2519	1	6.63747e+07	7.15071e+07	8.71996e+07	5.37169e+07	3.99218e+07	3.31664e+07	3.19751e+07	3.5057e+07	3.15533e+07	1	0.289215	1	0.563374	0.221075	0.0197771	0.437999	0.0888322	0.018829	1	0.172372	1	0.452792	0.158473	0.00412887	0.387046	0.103184	0.000814868	6.96406e+07	3.15327e+07	2.69541e+07	2.58367	8.6186	26.3806	18.0408	1	2945	2	2	1442.66	5948
	FKELGQAYEVLSDPEK	1	1	1	1.72015	1	0.971727	1.43167	0.964511	0.273754	2.2217	0.280448	0	23.58
		Hits: 1 Items
		FRAMEID	RAWFILE	MS2	FrameID1	CompID	MZ	Time	GoodID	II GR1 20	II GR2 20	II GR3 20	II GR1 40	II GR3 40	II GR2 40	II GR1 42	II GR2 42	II GR3 42	Ratio 20	StdDev 20	PValue 20	Ratio 40	StdDev 40	PValue 40	Ratio 42	StdDev 42	PValue 42	Ratio 2(0)	StdDev 2(0)	PValue 2(0)	Ratio 4(0)	StdDev 4(0)	PValue 4(0)	Ratio 4(2)	StdDev 4(2)	PValue 4(2)	Avg 20	Avg 40	Avg 42	MaxChange	CV 20	CV 40	CV 42	PRElement	PRRoot	PRSize	Charge	CompMW	MS2Scan
		15435	GR3 20	1	15435	2471	927.465	61.6519	1	5.28653e+07	1.07331e+06	4.65522e+07	1.58351e+07	4.19528e+07	6.73945e+07	2.38069e+07	5.82683e+06	298220	1	1.68711	1	1.24571	1.82046	0.728431	0.297857	0.618207	0.28599	1	1.72015	1	0.971727	1.39119	0.964511	0.273754	0.608198	0.280448	3.15773e+07	3.06845e+07	8.64439e+06	3.65292	86.0077	57.1592	136.162	1	4915	2	2	1851.92	10057
Glyma10g07410.1	AT2G36640.1 embryonic cell protein 63	6	11	97	1	0.303025	1	0.35463	0.322598	0.0168135	0.234642	0.269298	0.00629301
	M.P.s: 6 Items
	M.P.	Frames	Hits	Ratio 2(0)	StdDev 2(0)	PValue 2(0)	Ratio 4(0)	StdDev 4(0)	PValue 4(0)	Ratio 4(2)	StdDev 4(2)	PValue 4(2)	OtherAssignments	AvgIonScore
	AADQIAGQTFNDVGR	2	23	1	0.937248	1	0.316675	0.977878	0.180893	0.293605	0.985977	0.167758	0	67.1265
		Hits: 23 Items
		FRAMEID	RAWFILE	MS2	FrameID1	CompID	MZ	Time	GoodID	II GR1 20	II GR2 20	II GR3 20	II GR1 40	II GR3 40	II GR2 40	II GR1 42	II GR2 42	II GR3 42	Ratio 20	StdDev 20	PValue 20	Ratio 40	StdDev 40	PValue 40	Ratio 42	StdDev 42	PValue 42	Ratio 2(0)	StdDev 2(0)	PValue 2(0)	Ratio 4(0)	StdDev 4(0)	PValue 4(0)	Ratio 4(2)	StdDev 4(2)	PValue 4(2)	Avg 20	Avg 40	Avg 42	MaxChange	CV 20	CV 40	CV 42	PRElement	PRRoot	PRSize	Charge	CompMW	MS2Scan
		2366	GR1 20	22	2366	2323	781.881	34.7287	1	1.98774e+07	1.51088e+08	1.37643e+08	6.04448e+06	4.29576e+07	6.02689e+07	4.21122e+06	5.70375e+07	4.06996e+07	1	1.40347	1	0.354077	0.517706	0.247555	0.330348	0.494733	0.234838	1	1.37776	1	0.288805	0.410461	0.209432	0.275256	0.392736	0.203776	9.33823e+07	2.69693e+07	2.5704e+07	3.63299	68.888	73.2361	73.7926	0	2366	2	2	1561.75	5062
		2366	GR1 20	22	2366	2323	781.881	34.7287	1	1.98774e+07	1.51088e+08	1.37643e+08	6.04448e+06	4.29576e+07	6.02689e+07	4.21122e+06	5.70375e+07	4.06996e+07	1	1.40347	1	0.354077	0.517706	0.247555	0.330348	0.494733	0.234838	1	1.37776	1	0.288805	0.410461	0.209432	0.275256	0.392736	0.203776	9.33823e+07	2.69693e+07	2.5704e+07	3.63299	68.888	73.2361	73.7926	0	2366	2	2	1561.75	5055
		2366	GR2 20	22	2366	2323	781.881	34.7287	1	1.98774e+07	1.51088e+08	1.37643e+08	6.04448e+06	4.29576e+07	6.02689e+07	4.21122e+06	5.70375e+07	4.06996e+07	1	1.40347	1	0.354077	0.517706	0.247555	0.330348	0.494733	0.234838	1	1.37776	1	0.288805	0.410461	0.209432	0.275256	0.392736	0.203776	9.33823e+07	2.69693e+07	2.5704e+07	3.63299	68.888	73.2361	73.7926	0	2366	2	2	1561.75	5106
		2366	GR2 20	22	2366	2323	781.881	34.7287	1	1.98774e+07	1.51088e+08	1.37643e+08	6.04448e+06	4.29576e+07	6.02689e+07	4.21122e+06	5.70375e+07	4.06996e+07	1	1.40347	1	0.354077	0.517706	0.247555	0.330348	0.494733	0.234838	1	1.37776	1	0.288805	0.410461	0.209432	0.275256	0.392736	0.203776	9.33823e+07	2.69693e+07	2.5704e+07	3.63299	68.888	73.2361	73.7926	0	2366	2	2	1561.75	5113
		2366	GR2 20	22	2366	2323	781.881	34.7287	1	1.98774e+07	1.51088e+08	1.37643e+08	6.04448e+06	4.29576e+07	6.02689e+07	4.21122e+06	5.70375e+07	4.06996e+07	1	1.40347	1	0.354077	0.517706	0.247555	0.330348	0.494733	0.234838	1	1.37776	1	0.288805	0.410461	0.209432	0.275256	0.392736	0.203776	9.33823e+07	2.69693e+07	2.5704e+07	3.63299	68.888	73.2361	73.7926	0	2366	2	2	1561.75	5093
		2366	GR2 20	22	2366	2323	781.881	34.7287	1	1.98774e+07	1.51088e+08	1.37643e+08	6.04448e+06	4.29576e+07	6.02689e+07	4.21122e+06	5.70375e+07	4.06996e+07	1	1.40347	1	0.354077	0.517706	0.247555	0.330348	0.494733	0.234838	1	1.37776	1	0.288805	0.410461	0.209432	0.275256	0.392736	0.203776	9.33823e+07	2.69693e+07	2.5704e+07	3.63299	68.888	73.2361	73.7926	0	2366	2	2	1561.75	5087
		2366	GR2 40	22	2366	2323	781.881	34.7287	1	1.98774e+07	1.51088e+08	1.37643e+08	6.04448e+06	4.29576e+07	6.02689e+07	4.21122e+06	5.70375e+07	4.06996e+07	1	1.40347	1	0.354077	0.517706	0.247555	0.330348	0.494733	0.234838	1	1.37776	1	0.288805	0.410461	0.209432	0.275256	0.392736	0.203776	9.33823e+07	2.69693e+07	2.5704e+07	3.63299	68.888	73.2361	73.7926	0	2366	2	2	1561.75	5194
		2366	GR2 40	22	2366	2323	781.881	34.7287	1	1.98774e+07	1.51088e+08	1.37643e+08	6.04448e+06	4.29576e+07	6.02689e+07	4.21122e+06	5.70375e+07	4.06996e+07	1	1.40347	1	0.354077	0.517706	0.247555	0.330348	0.494733	0.234838	1	1.37776	1	0.288805	0.410461	0.209432	0.275256	0.392736	0.203776	9.33823e+07	2.69693e+07	2.5704e+07	3.63299	68.888	73.2361	73.7926	0	2366	2	2	1561.75	5202
		2366	GR2 40	22	2366	2323	781.881	34.7287	1	1.98774e+07	1.51088e+08	1.37643e+08	6.04448e+06	4.29576e+07	6.02689e+07	4.21122e+06	5.70375e+07	4.06996e+07	1	1.40347	1	0.354077	0.517706	0.247555	0.330348	0.494733	0.234838	1	1.37776	1	0.288805	0.410461	0.209432	0.275256	0.392736	0.203776	9.33823e+07	2.69693e+07	2.5704e+07	3.63299	68.888	73.2361	73.7926	0	2366	2	2	1561.75	5183
		2366	GR2 40	22	2366	2323	781.881	34.7287	1	1.98774e+07	1.51088e+08	1.37643e+08	6.04448e+06	4.29576e+07	6.02689e+07	4.21122e+06	5.70375e+07	4.06996e+07	1	1.40347	1	0.354077	0.517706	0.247555	0.330348	0.494733	0.234838	1	1.37776	1	0.288805	0.410461	0.209432	0.275256	0.392736	0.203776	9.33823e+07	2.69693e+07	2.5704e+07	3.63299	68.888	73.2361	73.7926	0	2366	2	2	1561.75	5207
		2366	GR2 42	22	2366	2323	781.881	34.7287	1	1.98774e+07	1.51088e+08	1.37643e+08	6.04448e+06	4.29576e+07	6.02689e+07	4.21122e+06	5.70375e+07	4.06996e+07	1	1.40347	1	0.354077	0.517706	0.247555	0.330348	0.494733	0.234838	1	1.37776	1	0.288805	0.410461	0.209432	0.275256	0.392736	0.203776	9.33823e+07	2.69693e+07	2.5704e+07	3.63299	68.888	73.2361	73.7926	0	2366	2	2	1561.75	4610
		2366	GR2 42	22	2366	2323	781.881	34.7287	1	1.98774e+07	1.51088e+08	1.37643e+08	6.04448e+06	4.29576e+07	6.02689e+07	4.21122e+06	5.70375e+07	4.06996e+07	1	1.40347	1	0.354077	0.517706	0.247555	0.330348	0.494733	0.234838	1	1.37776	1	0.288805	0.410461	0.209432	0.275256	0.392736	0.203776	9.33823e+07	2.69693e+07	2.5704e+07	3.63299	68.888	73.2361	73.7926	0	2366	2	2	1561.75	4616
		2366	GR2 42	22	2366	2323	781.881	34.7287	1	1.98774e+07	1.51088e+08	1.37643e+08	6.04448e+06	4.29576e+07	6.02689e+07	4.21122e+06	5.70375e+07	4.06996e+07	1	1.40347	1	0.354077	0.517706	0.247555	0.330348	0.494733	0.234838	1	1.37776	1	0.288805	0.410461	0.209432	0.275256	0.392736	0.203776	9.33823e+07	2.69693e+07	2.5704e+07	3.63299	68.888	73.2361	73.7926	0	2366	2	2	1561.75	4600
		2366	GR2 42	22	2366	2323	781.881	34.7287	1	1.98774e+07	1.51088e+08	1.37643e+08	6.04448e+06	4.29576e+07	6.02689e+07	4.21122e+06	5.70375e+07	4.06996e+07	1	1.40347	1	0.354077	0.517706	0.247555	0.330348	0.494733	0.234838	1	1.37776	1	0.288805	0.410461	0.209432	0.275256	0.392736	0.203776	9.33823e+07	2.69693e+07	2.5704e+07	3.63299	68.888	73.2361	73.7926	0	2366	2	2	1561.75	4607
		2366	GR3 20	22	2366	2323	781.881	34.7287	1	1.98774e+07	1.51088e+08	1.37643e+08	6.04448e+06	4.29576e+07	6.02689e+07	4.21122e+06	5.70375e+07	4.06996e+07	1	1.40347	1	0.354077	0.517706	0.247555	0.330348	0.494733	0.234838	1	1.37776	1	0.288805	0.410461	0.209432	0.275256	0.392736	0.203776	9.33823e+07	2.69693e+07	2.5704e+07	3.63299	68.888	73.2361	73.7926	0	2366	2	2	1561.75	4882
		2366	GR3 20	22	2366	2323	781.881	34.7287	1	1.98774e+07	1.51088e+08	1.37643e+08	6.04448e+06	4.29576e+07	6.02689e+07	4.21122e+06	5.70375e+07	4.06996e+07	1	1.40347	1	0.354077	0.517706	0.247555	0.330348	0.494733	0.234838	1	1.37776	1	0.288805	0.410461	0.209432	0.275256	0.392736	0.203776	9.33823e+07	2.69693e+07	2.5704e+07	3.63299	68.888	73.2361	73.7926	0	2366	2	2	1561.75	4920
		2366	GR3 20	22	2366	2323	781.881	34.7287	1	1.98774e+07	1.51088e+08	1.37643e+08	6.04448e+06	4.29576e+07	6.02689e+07	4.21122e+06	5.70375e+07	4.06996e+07	1	1.40347	1	0.354077	0.517706	0.247555	0.330348	0.494733	0.234838	1	1.37776	1	0.288805	0.410461	0.209432	0.275256	0.392736	0.203776	9.33823e+07	2.69693e+07	2.5704e+07	3.63299	68.888	73.2361	73.7926	0	2366	2	2	1561.75	4932
		2366	GR3 20	22	2366	2323	781.881	34.7287	1	1.98774e+07	1.51088e+08	1.37643e+08	6.04448e+06	4.29576e+07	6.02689e+07	4.21122e+06	5.70375e+07	4.06996e+07	1	1.40347	1	0.354077	0.517706	0.247555	0.330348	0.494733	0.234838	1	1.37776	1	0.288805	0.410461	0.209432	0.275256	0.392736	0.203776	9.33823e+07	2.69693e+07	2.5704e+07	3.63299	68.888	73.2361	73.7926	0	2366	2	2	1561.75	4886
		2366	GR3 40	22	2366	2323	781.881	34.7287	1	1.98774e+07	1.51088e+08	1.37643e+08	6.04448e+06	4.29576e+07	6.02689e+07	4.21122e+06	5.70375e+07	4.06996e+07	1	1.40347	1	0.354077	0.517706	0.247555	0.330348	0.494733	0.234838	1	1.37776	1	0.288805	0.410461	0.209432	0.275256	0.392736	0.203776	9.33823e+07	2.69693e+07	2.5704e+07	3.63299	68.888	73.2361	73.7926	0	2366	2	2	1561.75	5340
		2366	GR3 40	22	2366	2323	781.881	34.7287	1	1.98774e+07	1.51088e+08	1.37643e+08	6.04448e+06	4.29576e+07	6.02689e+07	4.21122e+06	5.70375e+07	4.06996e+07	1	1.40347	1	0.354077	0.517706	0.247555	0.330348	0.494733	0.234838	1	1.37776	1	0.288805	0.410461	0.209432	0.275256	0.392736	0.203776	9.33823e+07	2.69693e+07	2.5704e+07	3.63299	68.888	73.2361	73.7926	0	2366	2	2	1561.75	5331
		2366	GR3 42	22	2366	2323	781.881	34.7287	1	1.98774e+07	1.51088e+08	1.37643e+08	6.04448e+06	4.29576e+07	6.02689e+07	4.21122e+06	5.70375e+07	4.06996e+07	1	1.40347	1	0.354077	0.517706	0.247555	0.330348	0.494733	0.234838	1	1.37776	1	0.288805	0.410461	0.209432	0.275256	0.392736	0.203776	9.33823e+07	2.69693e+07	2.5704e+07	3.63299	68.888	73.2361	73.7926	0	2366	2	2	1561.75	5009
		2366	GR3 42	22	2366	2323	781.881	34.7287	1	1.98774e+07	1.51088e+08	1.37643e+08	6.04448e+06	4.29576e+07	6.02689e+07	4.21122e+06	5.70375e+07	4.06996e+07	1	1.40347	1	0.354077	0.517706	0.247555	0.330348	0.494733	0.234838	1	1.37776	1	0.288805	0.410461	0.209432	0.275256	0.392736	0.203776	9.33823e+07	2.69693e+07	2.5704e+07	3.63299	68.888	73.2361	73.7926	0	2366	2	2	1561.75	4997
		17831	GR1 40	2	17831	2323	782.381	34.7088	1	1.74109e+07	1.00291e+08	8.29226e+07	5.32226e+06	3.38169e+07	4.50279e+07	3.38026e+06	4.21698e+07	2.95253e+07	1	1.30717	1	0.419526	0.580293	0.262731	0.374209	0.540391	0.234712	1	1.27871	1	0.34173	0.460501	0.209262	0.310376	0.423376	0.194776	6.09204e+07	2.08183e+07	1.89082e+07	3.2219	63.9357	70.8199	72.4717	1	2366	2	2	1561.75	5285
	DFSVGVADQHQQEEHQLDQQK	2	3	1	1.02258	1	0.203792	1.29624	0.157288	0.163971	1.15725	0.139122	0	39.6433
		Hits: 3 Items
		FRAMEID	RAWFILE	MS2	FrameID1	CompID	MZ	Time	GoodID	II GR1 20	II GR2 20	II GR3 20	II GR1 40	II GR3 40	II GR2 40	II GR1 42	II GR2 42	II GR3 42	Ratio 20	StdDev 20	PValue 20	Ratio 40	StdDev 40	PValue 40	Ratio 42	StdDev 42	PValue 42	Ratio 2(0)	StdDev 2(0)	PValue 2(0)	Ratio 4(0)	StdDev 4(0)	PValue 4(0)	Ratio 4(2)	StdDev 4(2)	PValue 4(2)	Avg 20	Avg 40	Avg 42	MaxChange	CV 20	CV 40	CV 42	PRElement	PRRoot	PRSize	Charge	CompMW	MS2Scan
		9582	GR2 20	2	9582	17575	823.046	25.9216	1	1.16639e+06	7.28834e+06	4.7255e+06	0	808829	3.22443e+06	349026	964315	1.59919e+06	1	1.39958	1	0.306008	0.595989	0.226023	0.220977	0.29692	0.189632	1	1.38619	1	0.237911	0.445569	0.18812	0.201245	0.294954	0.179064	4.01356e+06	954869	807708	4.96907	69.3094	117.975	77.2552	1	14007	2	3	2466.12	3643
		9582	GR3 20	2	9582	17575	823.046	25.9216	1	1.16639e+06	7.28834e+06	4.7255e+06	0	808829	3.22443e+06	349026	964315	1.59919e+06	1	1.39958	1	0.306008	0.595989	0.226023	0.220977	0.29692	0.189632	1	1.38619	1	0.237911	0.445569	0.18812	0.201245	0.294954	0.179064	4.01356e+06	954869	807708	4.96907	69.3094	117.975	77.2552	1	14007	2	3	2466.12	3508
		14007	GR3 20	1	14007	17575	822.715	25.7712	1	916599	4.57681e+06	8.06432e+06	440123	295190	2.26505e+06	0	531294	979637	1	1.58177	1	0.221303	0.417955	0.224806	0.111444	0.196654	0.189047	1	1.51462	1	0.17242	0.309647	0.193955	0.102259	0.192846	0.173822	4.07356e+06	702362	416558	9.77909	75.7309	103.858	112.855	0	14007	2	3	2466.12	3513
	DRDFSVGVADQHQQEEHQLDQQK	1	6	1	2.14564	1	0.314944	2.34514	0.388347	0.233398	2.43506	0.341475	0	30.8583
		Hits: 6 Items
		FRAMEID	RAWFILE	MS2	FrameID1	CompID	MZ	Time	GoodID	II GR1 20	II GR2 20	II GR3 20	II GR1 40	II GR3 40	II GR2 40	II GR1 42	II GR2 42	II GR3 42	Ratio 20	StdDev 20	PValue 20	Ratio 40	StdDev 40	PValue 40	Ratio 42	StdDev 42	PValue 42	Ratio 2(0)	StdDev 2(0)	PValue 2(0)	Ratio 4(0)	StdDev 4(0)	PValue 4(0)	Ratio 4(2)	StdDev 4(2)	PValue 4(2)	Avg 20	Avg 40	Avg 42	MaxChange	CV 20	CV 40	CV 42	PRElement	PRRoot	PRSize	Charge	CompMW	MS2Scan
		1107	GR1 20	6	1107	5312	685.069	21.2916	1	9.02179e+07	9.77999e+06	2.55767e+07	4.32857e+07	2.42717e+06	7.11999e+06	2.62272e+07	4.10008e+06	1.64691e+06	1	2.03635	1	0.420729	0.962524	0.446638	0.254623	0.5827	0.332413	1	2.14564	1	0.314944	0.738589	0.388347	0.233398	0.568338	0.341475	4.05667e+07	1.27762e+07	9.46818e+06	4.28453	107.282	127.232	136.224	0	1107	1	4	2736.25	2617
		1107	GR1 20	6	1107	5312	685.069	21.2916	1	9.02179e+07	9.77999e+06	2.55767e+07	4.32857e+07	2.42717e+06	7.11999e+06	2.62272e+07	4.10008e+06	1.64691e+06	1	2.03635	1	0.420729	0.962524	0.446638	0.254623	0.5827	0.332413	1	2.14564	1	0.314944	0.738589	0.388347	0.233398	0.568338	0.341475	4.05667e+07	1.27762e+07	9.46818e+06	4.28453	107.282	127.232	136.224	0	1107	1	4	2736.25	2624
		1107	GR1 40	6	1107	5312	685.069	21.2916	1	9.02179e+07	9.77999e+06	2.55767e+07	4.32857e+07	2.42717e+06	7.11999e+06	2.62272e+07	4.10008e+06	1.64691e+06	1	2.03635	1	0.420729	0.962524	0.446638	0.254623	0.5827	0.332413	1	2.14564	1	0.314944	0.738589	0.388347	0.233398	0.568338	0.341475	4.05667e+07	1.27762e+07	9.46818e+06	4.28453	107.282	127.232	136.224	0	1107	1	4	2736.25	2792
		1107	GR1 40	6	1107	5312	685.069	21.2916	1	9.02179e+07	9.77999e+06	2.55767e+07	4.32857e+07	2.42717e+06	7.11999e+06	2.62272e+07	4.10008e+06	1.64691e+06	1	2.03635	1	0.420729	0.962524	0.446638	0.254623	0.5827	0.332413	1	2.14564	1	0.314944	0.738589	0.388347	0.233398	0.568338	0.341475	4.05667e+07	1.27762e+07	9.46818e+06	4.28453	107.282	127.232	136.224	0	1107	1	4	2736.25	2807
		1107	GR2 42	6	1107	5312	685.069	21.2916	1	9.02179e+07	9.77999e+06	2.55767e+07	4.32857e+07	2.42717e+06	7.11999e+06	2.62272e+07	4.10008e+06	1.64691e+06	1	2.03635	1	0.420729	0.962524	0.446638	0.254623	0.5827	0.332413	1	2.14564	1	0.314944	0.738589	0.388347	0.233398	0.568338	0.341475	4.05667e+07	1.27762e+07	9.46818e+06	4.28453	107.282	127.232	136.224	0	1107	1	4	2736.25	2519
		1107	GR2 42	6	1107	5312	685.069	21.2916	1	9.02179e+07	9.77999e+06	2.55767e+07	4.32857e+07	2.42717e+06	7.11999e+06	2.62272e+07	4.10008e+06	1.64691e+06	1	2.03635	1	0.420729	0.962524	0.446638	0.254623	0.5827	0.332413	1	2.14564	1	0.314944	0.738589	0.388347	0.233398	0.568338	0.341475	4.05667e+07	1.27762e+07	9.46818e+06	4.28453	107.282	127.232	136.224	0	1107	1	4	2736.25	2526
	EVIHDVDIQPDDAAAAR	3	33	1	0.390381	1	0.404395	0.428857	0.0162797	0.240062	0.33283	0.00877992	0	53.6042
		Hits: 33 Items
		FRAMEID	RAWFILE	MS2	FrameID1	CompID	MZ	Time	GoodID	II GR1 20	II GR2 20	II GR3 20	II GR1 40	II GR3 40	II GR2 40	II GR1 42	II GR2 42	II GR3 42	Ratio 20	StdDev 20	PValue 20	Ratio 40	StdDev 40	PValue 40	Ratio 42	StdDev 42	PValue 42	Ratio 2(0)	StdDev 2(0)	PValue 2(0)	Ratio 4(0)	StdDev 4(0)	PValue 4(0)	Ratio 4(2)	StdDev 4(2)	PValue 4(2)	Avg 20	Avg 40	Avg 42	MaxChange	CV 20	CV 40	CV 42	PRElement	PRRoot	PRSize	Charge	CompMW	MS2Scan
		2135	GR1 20	12	2135	1840	612.304	32.1859	1	1.58505e+08	8.49671e+07	1.04381e+08	9.22088e+07	4.47266e+07	5.78145e+07	4.47885e+07	3.45415e+07	2.57014e+07	1	0.657344	1	0.559862	0.395521	0.134982	0.301941	0.181621	0.0589981	1	0.784106	1	0.436291	0.323814	0.116716	0.264527	0.204573	0.0748899	1.0952e+08	4.77824e+07	2.89709e+07	3.78033	39.2053	35.0144	38.1299	0	2135	1	3	1833.89	4591
		2135	GR1 20	12	2135	1840	612.304	32.1859	1	1.58505e+08	8.49671e+07	1.04381e+08	9.22088e+07	4.47266e+07	5.78145e+07	4.47885e+07	3.45415e+07	2.57014e+07	1	0.657344	1	0.559862	0.395521	0.134982	0.301941	0.181621	0.0589981	1	0.784106	1	0.436291	0.323814	0.116716	0.264527	0.204573	0.0748899	1.0952e+08	4.77824e+07	2.89709e+07	3.78033	39.2053	35.0144	38.1299	0	2135	1	3	1833.89	4602
		2135	GR1 42	12	2135	1840	612.304	32.1859	1	1.58505e+08	8.49671e+07	1.04381e+08	9.22088e+07	4.47266e+07	5.78145e+07	4.47885e+07	3.45415e+07	2.57014e+07	1	0.657344	1	0.559862	0.395521	0.134982	0.301941	0.181621	0.0589981	1	0.784106	1	0.436291	0.323814	0.116716	0.264527	0.204573	0.0748899	1.0952e+08	4.77824e+07	2.89709e+07	3.78033	39.2053	35.0144	38.1299	0	2135	1	3	1833.89	4732
		2135	GR1 42	12	2135	1840	612.304	32.1859	1	1.58505e+08	8.49671e+07	1.04381e+08	9.22088e+07	4.47266e+07	5.78145e+07	4.47885e+07	3.45415e+07	2.57014e+07	1	0.657344	1	0.559862	0.395521	0.134982	0.301941	0.181621	0.0589981	1	0.784106	1	0.436291	0.323814	0.116716	0.264527	0.204573	0.0748899	1.0952e+08	4.77824e+07	2.89709e+07	3.78033	39.2053	35.0144	38.1299	0	2135	1	3	1833.89	4721
		2135	GR2 20	12	2135	1840	612.304	32.1859	1	1.58505e+08	8.49671e+07	1.04381e+08	9.22088e+07	4.47266e+07	5.78145e+07	4.47885e+07	3.45415e+07	2.57014e+07	1	0.657344	1	0.559862	0.395521	0.134982	0.301941	0.181621	0.0589981	1	0.784106	1	0.436291	0.323814	0.116716	0.264527	0.204573	0.0748899	1.0952e+08	4.77824e+07	2.89709e+07	3.78033	39.2053	35.0144	38.1299	0	2135	1	3	1833.89	4652
		2135	GR2 20	12	2135	1840	612.304	32.1859	1	1.58505e+08	8.49671e+07	1.04381e+08	9.22088e+07	4.47266e+07	5.78145e+07	4.47885e+07	3.45415e+07	2.57014e+07	1	0.657344	1	0.559862	0.395521	0.134982	0.301941	0.181621	0.0589981	1	0.784106	1	0.436291	0.323814	0.116716	0.264527	0.204573	0.0748899	1.0952e+08	4.77824e+07	2.89709e+07	3.78033	39.2053	35.0144	38.1299	0	2135	1	3	1833.89	4647
		2135	GR2 40	12	2135	1840	612.304	32.1859	1	1.58505e+08	8.49671e+07	1.04381e+08	9.22088e+07	4.47266e+07	5.78145e+07	4.47885e+07	3.45415e+07	2.57014e+07	1	0.657344	1	0.559862	0.395521	0.134982	0.301941	0.181621	0.0589981	1	0.784106	1	0.436291	0.323814	0.116716	0.264527	0.204573	0.0748899	1.0952e+08	4.77824e+07	2.89709e+07	3.78033	39.2053	35.0144	38.1299	0	2135	1	3	1833.89	4750
		2135	GR2 40	12	2135	1840	612.304	32.1859	1	1.58505e+08	8.49671e+07	1.04381e+08	9.22088e+07	4.47266e+07	5.78145e+07	4.47885e+07	3.45415e+07	2.57014e+07	1	0.657344	1	0.559862	0.395521	0.134982	0.301941	0.181621	0.0589981	1	0.784106	1	0.436291	0.323814	0.116716	0.264527	0.204573	0.0748899	1.0952e+08	4.77824e+07	2.89709e+07	3.78033	39.2053	35.0144	38.1299	0	2135	1	3	1833.89	4764
		2135	GR3 40	12	2135	1840	612.304	32.1859	1	1.58505e+08	8.49671e+07	1.04381e+08	9.22088e+07	4.47266e+07	5.78145e+07	4.47885e+07	3.45415e+07	2.57014e+07	1	0.657344	1	0.559862	0.395521	0.134982	0.301941	0.181621	0.0589981	1	0.784106	1	0.436291	0.323814	0.116716	0.264527	0.204573	0.0748899	1.0952e+08	4.77824e+07	2.89709e+07	3.78033	39.2053	35.0144	38.1299	0	2135	1	3	1833.89	4956
		2135	GR3 40	12	2135	1840	612.304	32.1859	1	1.58505e+08	8.49671e+07	1.04381e+08	9.22088e+07	4.47266e+07	5.78145e+07	4.47885e+07	3.45415e+07	2.57014e+07	1	0.657344	1	0.559862	0.395521	0.134982	0.301941	0.181621	0.0589981	1	0.784106	1	0.436291	0.323814	0.116716	0.264527	0.204573	0.0748899	1.0952e+08	4.77824e+07	2.89709e+07	3.78033	39.2053	35.0144	38.1299	0	2135	1	3	1833.89	4966
		2135	GR3 42	12	2135	1840	612.304	32.1859	1	1.58505e+08	8.49671e+07	1.04381e+08	9.22088e+07	4.47266e+07	5.78145e+07	4.47885e+07	3.45415e+07	2.57014e+07	1	0.657344	1	0.559862	0.395521	0.134982	0.301941	0.181621	0.0589981	1	0.784106	1	0.436291	0.323814	0.116716	0.264527	0.204573	0.0748899	1.0952e+08	4.77824e+07	2.89709e+07	3.78033	39.2053	35.0144	38.1299	0	2135	1	3	1833.89	4599
		2135	GR3 42	12	2135	1840	612.304	32.1859	1	1.58505e+08	8.49671e+07	1.04381e+08	9.22088e+07	4.47266e+07	5.78145e+07	4.47885e+07	3.45415e+07	2.57014e+07	1	0.657344	1	0.559862	0.395521	0.134982	0.301941	0.181621	0.0589981	1	0.784106	1	0.436291	0.323814	0.116716	0.264527	0.204573	0.0748899	1.0952e+08	4.77824e+07	2.89709e+07	3.78033	39.2053	35.0144	38.1299	0	2135	1	3	1833.89	4590
		2137	GR1 20	20	2137	5864	917.951	32.1859	1	4.259e+07	2.34626e+07	3.75426e+07	2.53544e+07	9.77151e+06	1.70684e+07	1.07635e+07	1.15078e+07	7.26881e+06	1	0.574127	1	0.50383	0.370414	0.0818685	0.285149	0.147399	0.0438011	1	0.647004	1	0.392259	0.289554	0.0634103	0.245581	0.133917	0.0525924	3.24013e+07	1.27097e+07	7.95717e+06	4.07197	32.3502	41.4668	22.1803	0	2137	2	2	1833.89	4642
		2137	GR1 20	20	2137	5864	917.951	32.1859	1	4.259e+07	2.34626e+07	3.75426e+07	2.53544e+07	9.77151e+06	1.70684e+07	1.07635e+07	1.15078e+07	7.26881e+06	1	0.574127	1	0.50383	0.370414	0.0818685	0.285149	0.147399	0.0438011	1	0.647004	1	0.392259	0.289554	0.0634103	0.245581	0.133917	0.0525924	3.24013e+07	1.27097e+07	7.95717e+06	4.07197	32.3502	41.4668	22.1803	0	2137	2	2	1833.89	4604
		2137	GR1 20	20	2137	5864	917.951	32.1859	1	4.259e+07	2.34626e+07	3.75426e+07	2.53544e+07	9.77151e+06	1.70684e+07	1.07635e+07	1.15078e+07	7.26881e+06	1	0.574127	1	0.50383	0.370414	0.0818685	0.285149	0.147399	0.0438011	1	0.647004	1	0.392259	0.289554	0.0634103	0.245581	0.133917	0.0525924	3.24013e+07	1.27097e+07	7.95717e+06	4.07197	32.3502	41.4668	22.1803	0	2137	2	2	1833.89	4621
		2137	GR1 20	20	2137	5864	917.951	32.1859	1	4.259e+07	2.34626e+07	3.75426e+07	2.53544e+07	9.77151e+06	1.70684e+07	1.07635e+07	1.15078e+07	7.26881e+06	1	0.574127	1	0.50383	0.370414	0.0818685	0.285149	0.147399	0.0438011	1	0.647004	1	0.392259	0.289554	0.0634103	0.245581	0.133917	0.0525924	3.24013e+07	1.27097e+07	7.95717e+06	4.07197	32.3502	41.4668	22.1803	0	2137	2	2	1833.89	4597
		2137	GR1 40	20	2137	5864	917.951	32.1859	1	4.259e+07	2.34626e+07	3.75426e+07	2.53544e+07	9.77151e+06	1.70684e+07	1.07635e+07	1.15078e+07	7.26881e+06	1	0.574127	1	0.50383	0.370414	0.0818685	0.285149	0.147399	0.0438011	1	0.647004	1	0.392259	0.289554	0.0634103	0.245581	0.133917	0.0525924	3.24013e+07	1.27097e+07	7.95717e+06	4.07197	32.3502	41.4668	22.1803	0	2137	2	2	1833.89	4820
		2137	GR1 40	20	2137	5864	917.951	32.1859	1	4.259e+07	2.34626e+07	3.75426e+07	2.53544e+07	9.77151e+06	1.70684e+07	1.07635e+07	1.15078e+07	7.26881e+06	1	0.574127	1	0.50383	0.370414	0.0818685	0.285149	0.147399	0.0438011	1	0.647004	1	0.392259	0.289554	0.0634103	0.245581	0.133917	0.0525924	3.24013e+07	1.27097e+07	7.95717e+06	4.07197	32.3502	41.4668	22.1803	0	2137	2	2	1833.89	4829
		2137	GR1 40	20	2137	5864	917.951	32.1859	1	4.259e+07	2.34626e+07	3.75426e+07	2.53544e+07	9.77151e+06	1.70684e+07	1.07635e+07	1.15078e+07	7.26881e+06	1	0.574127	1	0.50383	0.370414	0.0818685	0.285149	0.147399	0.0438011	1	0.647004	1	0.392259	0.289554	0.0634103	0.245581	0.133917	0.0525924	3.24013e+07	1.27097e+07	7.95717e+06	4.07197	32.3502	41.4668	22.1803	0	2137	2	2	1833.89	4882
		2137	GR1 40	20	2137	5864	917.951	32.1859	1	4.259e+07	2.34626e+07	3.75426e+07	2.53544e+07	9.77151e+06	1.70684e+07	1.07635e+07	1.15078e+07	7.26881e+06	1	0.574127	1	0.50383	0.370414	0.0818685	0.285149	0.147399	0.0438011	1	0.647004	1	0.392259	0.289554	0.0634103	0.245581	0.133917	0.0525924	3.24013e+07	1.27097e+07	7.95717e+06	4.07197	32.3502	41.4668	22.1803	0	2137	2	2	1833.89	4870
		2137	GR1 42	20	2137	5864	917.951	32.1859	1	4.259e+07	2.34626e+07	3.75426e+07	2.53544e+07	9.77151e+06	1.70684e+07	1.07635e+07	1.15078e+07	7.26881e+06	1	0.574127	1	0.50383	0.370414	0.0818685	0.285149	0.147399	0.0438011	1	0.647004	1	0.392259	0.289554	0.0634103	0.245581	0.133917	0.0525924	3.24013e+07	1.27097e+07	7.95717e+06	4.07197	32.3502	41.4668	22.1803	0	2137	2	2	1833.89	4695
		2137	GR1 42	20	2137	5864	917.951	32.1859	1	4.259e+07	2.34626e+07	3.75426e+07	2.53544e+07	9.77151e+06	1.70684e+07	1.07635e+07	1.15078e+07	7.26881e+06	1	0.574127	1	0.50383	0.370414	0.0818685	0.285149	0.147399	0.0438011	1	0.647004	1	0.392259	0.289554	0.0634103	0.245581	0.133917	0.0525924	3.24013e+07	1.27097e+07	7.95717e+06	4.07197	32.3502	41.4668	22.1803	0	2137	2	2	1833.89	4704
		2137	GR2 20	20	2137	5864	917.951	32.1859	1	4.259e+07	2.34626e+07	3.75426e+07	2.53544e+07	9.77151e+06	1.70684e+07	1.07635e+07	1.15078e+07	7.26881e+06	1	0.574127	1	0.50383	0.370414	0.0818685	0.285149	0.147399	0.0438011	1	0.647004	1	0.392259	0.289554	0.0634103	0.245581	0.133917	0.0525924	3.24013e+07	1.27097e+07	7.95717e+06	4.07197	32.3502	41.4668	22.1803	0	2137	2	2	1833.89	4678
		2137	GR2 20	20	2137	5864	917.951	32.1859	1	4.259e+07	2.34626e+07	3.75426e+07	2.53544e+07	9.77151e+06	1.70684e+07	1.07635e+07	1.15078e+07	7.26881e+06	1	0.574127	1	0.50383	0.370414	0.0818685	0.285149	0.147399	0.0438011	1	0.647004	1	0.392259	0.289554	0.0634103	0.245581	0.133917	0.0525924	3.24013e+07	1.27097e+07	7.95717e+06	4.07197	32.3502	41.4668	22.1803	0	2137	2	2	1833.89	4684
		2137	GR2 40	20	2137	5864	917.951	32.1859	1	4.259e+07	2.34626e+07	3.75426e+07	2.53544e+07	9.77151e+06	1.70684e+07	1.07635e+07	1.15078e+07	7.26881e+06	1	0.574127	1	0.50383	0.370414	0.0818685	0.285149	0.147399	0.0438011	1	0.647004	1	0.392259	0.289554	0.0634103	0.245581	0.133917	0.0525924	3.24013e+07	1.27097e+07	7.95717e+06	4.07197	32.3502	41.4668	22.1803	0	2137	2	2	1833.89	4748
		2137	GR2 40	20	2137	5864	917.951	32.1859	1	4.259e+07	2.34626e+07	3.75426e+07	2.53544e+07	9.77151e+06	1.70684e+07	1.07635e+07	1.15078e+07	7.26881e+06	1	0.574127	1	0.50383	0.370414	0.0818685	0.285149	0.147399	0.0438011	1	0.647004	1	0.392259	0.289554	0.0634103	0.245581	0.133917	0.0525924	3.24013e+07	1.27097e+07	7.95717e+06	4.07197	32.3502	41.4668	22.1803	0	2137	2	2	1833.89	4741
		2137	GR2 42	20	2137	5864	917.951	32.1859	1	4.259e+07	2.34626e+07	3.75426e+07	2.53544e+07	9.77151e+06	1.70684e+07	1.07635e+07	1.15078e+07	7.26881e+06	1	0.574127	1	0.50383	0.370414	0.0818685	0.285149	0.147399	0.0438011	1	0.647004	1	0.392259	0.289554	0.0634103	0.245581	0.133917	0.0525924	3.24013e+07	1.27097e+07	7.95717e+06	4.07197	32.3502	41.4668	22.1803	0	2137	2	2	1833.89	4153
		2137	GR3 20	20	2137	5864	917.951	32.1859	1	4.259e+07	2.34626e+07	3.75426e+07	2.53544e+07	9.77151e+06	1.70684e+07	1.07635e+07	1.15078e+07	7.26881e+06	1	0.574127	1	0.50383	0.370414	0.0818685	0.285149	0.147399	0.0438011	1	0.647004	1	0.392259	0.289554	0.0634103	0.245581	0.133917	0.0525924	3.24013e+07	1.27097e+07	7.95717e+06	4.07197	32.3502	41.4668	22.1803	0	2137	2	2	1833.89	4496
		2137	GR3 20	20	2137	5864	917.951	32.1859	1	4.259e+07	2.34626e+07	3.75426e+07	2.53544e+07	9.77151e+06	1.70684e+07	1.07635e+07	1.15078e+07	7.26881e+06	1	0.574127	1	0.50383	0.370414	0.0818685	0.285149	0.147399	0.0438011	1	0.647004	1	0.392259	0.289554	0.0634103	0.245581	0.133917	0.0525924	3.24013e+07	1.27097e+07	7.95717e+06	4.07197	32.3502	41.4668	22.1803	0	2137	2	2	1833.89	4489
		2137	GR3 40	20	2137	5864	917.951	32.1859	1	4.259e+07	2.34626e+07	3.75426e+07	2.53544e+07	9.77151e+06	1.70684e+07	1.07635e+07	1.15078e+07	7.26881e+06	1	0.574127	1	0.50383	0.370414	0.0818685	0.285149	0.147399	0.0438011	1	0.647004	1	0.392259	0.289554	0.0634103	0.245581	0.133917	0.0525924	3.24013e+07	1.27097e+07	7.95717e+06	4.07197	32.3502	41.4668	22.1803	0	2137	2	2	1833.89	4975
		2137	GR3 40	20	2137	5864	917.951	32.1859	1	4.259e+07	2.34626e+07	3.75426e+07	2.53544e+07	9.77151e+06	1.70684e+07	1.07635e+07	1.15078e+07	7.26881e+06	1	0.574127	1	0.50383	0.370414	0.0818685	0.285149	0.147399	0.0438011	1	0.647004	1	0.392259	0.289554	0.0634103	0.245581	0.133917	0.0525924	3.24013e+07	1.27097e+07	7.95717e+06	4.07197	32.3502	41.4668	22.1803	0	2137	2	2	1833.89	4981
		2137	GR3 42	20	2137	5864	917.951	32.1859	1	4.259e+07	2.34626e+07	3.75426e+07	2.53544e+07	9.77151e+06	1.70684e+07	1.07635e+07	1.15078e+07	7.26881e+06	1	0.574127	1	0.50383	0.370414	0.0818685	0.285149	0.147399	0.0438011	1	0.647004	1	0.392259	0.289554	0.0634103	0.245581	0.133917	0.0525924	3.24013e+07	1.27097e+07	7.95717e+06	4.07197	32.3502	41.4668	22.1803	0	2137	2	2	1833.89	4596
		28402	GR3 42	2	28402	5864	918.451	31.8858	1	3.81487e+07	2.16159e+07	3.97888e+07	2.46189e+07	1.0532e+07	1.34644e+07	9.14547e+06	1.02427e+07	6.57952e+06	1	0.605837	1	0.488334	0.371904	0.0839093	0.260842	0.135668	0.0474425	1	0.62666	1	0.384451	0.287623	0.0562966	0.225166	0.112692	0.0481508	3.10104e+07	1.1922e+07	6.98247e+06	4.44117	31.333	43.4809	18.7156	1	2137	2	2	1833.89	4608
	VEESRPGAIAETLK	2	28	1	0.840127	1	0.279225	0.907173	0.122284	0.245346	0.645933	0.117176	0	38.3925
		Hits: 28 Items
		FRAMEID	RAWFILE	MS2	FrameID1	CompID	MZ	Time	GoodID	II GR1 20	II GR2 20	II GR3 20	II GR1 40	II GR3 40	II GR2 40	II GR1 42	II GR2 42	II GR3 42	Ratio 20	StdDev 20	PValue 20	Ratio 40	StdDev 40	PValue 40	Ratio 42	StdDev 42	PValue 42	Ratio 2(0)	StdDev 2(0)	PValue 2(0)	Ratio 4(0)	StdDev 4(0)	PValue 4(0)	Ratio 4(2)	StdDev 4(2)	PValue 4(2)	Avg 20	Avg 40	Avg 42	MaxChange	CV 20	CV 40	CV 42	PRElement	PRRoot	PRSize	Charge	CompMW	MS2Scan
		1191	GR1 20	17	1191	592	500.605	22.2099	1	5.20222e+08	2.60706e+08	2.281e+08	2.20768e+08	6.42381e+07	9.50537e+07	1.21635e+08	1.00776e+08	7.72408e+07	1	0.951864	1	0.376659	0.4258	0.137373	0.296971	0.207373	0.122184	1	1.0879	1	0.289576	0.341611	0.14146	0.257332	0.224417	0.138665	3.20355e+08	9.27669e+07	8.24376e+07	3.88603	54.395	63.5744	32.814	0	1191	1	3	1498.79	2765
		1191	GR1 20	17	1191	592	500.605	22.2099	1	5.20222e+08	2.60706e+08	2.281e+08	2.20768e+08	6.42381e+07	9.50537e+07	1.21635e+08	1.00776e+08	7.72408e+07	1	0.951864	1	0.376659	0.4258	0.137373	0.296971	0.207373	0.122184	1	1.0879	1	0.289576	0.341611	0.14146	0.257332	0.224417	0.138665	3.20355e+08	9.27669e+07	8.24376e+07	3.88603	54.395	63.5744	32.814	0	1191	1	3	1498.79	2776
		1191	GR1 40	17	1191	592	500.605	22.2099	1	5.20222e+08	2.60706e+08	2.281e+08	2.20768e+08	6.42381e+07	9.50537e+07	1.21635e+08	1.00776e+08	7.72408e+07	1	0.951864	1	0.376659	0.4258	0.137373	0.296971	0.207373	0.122184	1	1.0879	1	0.289576	0.341611	0.14146	0.257332	0.224417	0.138665	3.20355e+08	9.27669e+07	8.24376e+07	3.88603	54.395	63.5744	32.814	0	1191	1	3	1498.79	2996
		1191	GR1 42	17	1191	592	500.605	22.2099	1	5.20222e+08	2.60706e+08	2.281e+08	2.20768e+08	6.42381e+07	9.50537e+07	1.21635e+08	1.00776e+08	7.72408e+07	1	0.951864	1	0.376659	0.4258	0.137373	0.296971	0.207373	0.122184	1	1.0879	1	0.289576	0.341611	0.14146	0.257332	0.224417	0.138665	3.20355e+08	9.27669e+07	8.24376e+07	3.88603	54.395	63.5744	32.814	0	1191	1	3	1498.79	3004
		1191	GR1 42	17	1191	592	500.605	22.2099	1	5.20222e+08	2.60706e+08	2.281e+08	2.20768e+08	6.42381e+07	9.50537e+07	1.21635e+08	1.00776e+08	7.72408e+07	1	0.951864	1	0.376659	0.4258	0.137373	0.296971	0.207373	0.122184	1	1.0879	1	0.289576	0.341611	0.14146	0.257332	0.224417	0.138665	3.20355e+08	9.27669e+07	8.24376e+07	3.88603	54.395	63.5744	32.814	0	1191	1	3	1498.79	3015
		1191	GR2 20	17	1191	592	500.605	22.2099	1	5.20222e+08	2.60706e+08	2.281e+08	2.20768e+08	6.42381e+07	9.50537e+07	1.21635e+08	1.00776e+08	7.72408e+07	1	0.951864	1	0.376659	0.4258	0.137373	0.296971	0.207373	0.122184	1	1.0879	1	0.289576	0.341611	0.14146	0.257332	0.224417	0.138665	3.20355e+08	9.27669e+07	8.24376e+07	3.88603	54.395	63.5744	32.814	0	1191	1	3	1498.79	3011
		1191	GR2 20	17	1191	592	500.605	22.2099	1	5.20222e+08	2.60706e+08	2.281e+08	2.20768e+08	6.42381e+07	9.50537e+07	1.21635e+08	1.00776e+08	7.72408e+07	1	0.951864	1	0.376659	0.4258	0.137373	0.296971	0.207373	0.122184	1	1.0879	1	0.289576	0.341611	0.14146	0.257332	0.224417	0.138665	3.20355e+08	9.27669e+07	8.24376e+07	3.88603	54.395	63.5744	32.814	0	1191	1	3	1498.79	3001
		1191	GR2 40	17	1191	592	500.605	22.2099	1	5.20222e+08	2.60706e+08	2.281e+08	2.20768e+08	6.42381e+07	9.50537e+07	1.21635e+08	1.00776e+08	7.72408e+07	1	0.951864	1	0.376659	0.4258	0.137373	0.296971	0.207373	0.122184	1	1.0879	1	0.289576	0.341611	0.14146	0.257332	0.224417	0.138665	3.20355e+08	9.27669e+07	8.24376e+07	3.88603	54.395	63.5744	32.814	0	1191	1	3	1498.79	3130
		1191	GR2 40	17	1191	592	500.605	22.2099	1	5.20222e+08	2.60706e+08	2.281e+08	2.20768e+08	6.42381e+07	9.50537e+07	1.21635e+08	1.00776e+08	7.72408e+07	1	0.951864	1	0.376659	0.4258	0.137373	0.296971	0.207373	0.122184	1	1.0879	1	0.289576	0.341611	0.14146	0.257332	0.224417	0.138665	3.20355e+08	9.27669e+07	8.24376e+07	3.88603	54.395	63.5744	32.814	0	1191	1	3	1498.79	3142
		1191	GR2 42	17	1191	592	500.605	22.2099	1	5.20222e+08	2.60706e+08	2.281e+08	2.20768e+08	6.42381e+07	9.50537e+07	1.21635e+08	1.00776e+08	7.72408e+07	1	0.951864	1	0.376659	0.4258	0.137373	0.296971	0.207373	0.122184	1	1.0879	1	0.289576	0.341611	0.14146	0.257332	0.224417	0.138665	3.20355e+08	9.27669e+07	8.24376e+07	3.88603	54.395	63.5744	32.814	0	1191	1	3	1498.79	2716
		1191	GR2 42	17	1191	592	500.605	22.2099	1	5.20222e+08	2.60706e+08	2.281e+08	2.20768e+08	6.42381e+07	9.50537e+07	1.21635e+08	1.00776e+08	7.72408e+07	1	0.951864	1	0.376659	0.4258	0.137373	0.296971	0.207373	0.122184	1	1.0879	1	0.289576	0.341611	0.14146	0.257332	0.224417	0.138665	3.20355e+08	9.27669e+07	8.24376e+07	3.88603	54.395	63.5744	32.814	0	1191	1	3	1498.79	2720
		1191	GR3 20	17	1191	592	500.605	22.2099	1	5.20222e+08	2.60706e+08	2.281e+08	2.20768e+08	6.42381e+07	9.50537e+07	1.21635e+08	1.00776e+08	7.72408e+07	1	0.951864	1	0.376659	0.4258	0.137373	0.296971	0.207373	0.122184	1	1.0879	1	0.289576	0.341611	0.14146	0.257332	0.224417	0.138665	3.20355e+08	9.27669e+07	8.24376e+07	3.88603	54.395	63.5744	32.814	0	1191	1	3	1498.79	3183
		1191	GR3 40	17	1191	592	500.605	22.2099	1	5.20222e+08	2.60706e+08	2.281e+08	2.20768e+08	6.42381e+07	9.50537e+07	1.21635e+08	1.00776e+08	7.72408e+07	1	0.951864	1	0.376659	0.4258	0.137373	0.296971	0.207373	0.122184	1	1.0879	1	0.289576	0.341611	0.14146	0.257332	0.224417	0.138665	3.20355e+08	9.27669e+07	8.24376e+07	3.88603	54.395	63.5744	32.814	0	1191	1	3	1498.79	3288
		1191	GR3 40	17	1191	592	500.605	22.2099	1	5.20222e+08	2.60706e+08	2.281e+08	2.20768e+08	6.42381e+07	9.50537e+07	1.21635e+08	1.00776e+08	7.72408e+07	1	0.951864	1	0.376659	0.4258	0.137373	0.296971	0.207373	0.122184	1	1.0879	1	0.289576	0.341611	0.14146	0.257332	0.224417	0.138665	3.20355e+08	9.27669e+07	8.24376e+07	3.88603	54.395	63.5744	32.814	0	1191	1	3	1498.79	3298
		1192	GR1 20	17	1192	3607	750.403	22.2099	1	1.14995e+08	4.79166e+07	4.1841e+07	4.44791e+07	1.09144e+07	1.53079e+07	2.18619e+07	2.05759e+07	1.31115e+07	1	1.18959	1	0.345302	0.472678	0.187758	0.2713	0.230594	0.166229	1	1.32236	1	0.264248	0.374993	0.186501	0.230779	0.221871	0.180201	6.53157e+07	1.72595e+07	1.50735e+07	4.33314	66.1181	75.7917	30.022	0	1192	1	2	1498.79	2766
		1192	GR1 20	17	1192	3607	750.403	22.2099	1	1.14995e+08	4.79166e+07	4.1841e+07	4.44791e+07	1.09144e+07	1.53079e+07	2.18619e+07	2.05759e+07	1.31115e+07	1	1.18959	1	0.345302	0.472678	0.187758	0.2713	0.230594	0.166229	1	1.32236	1	0.264248	0.374993	0.186501	0.230779	0.221871	0.180201	6.53157e+07	1.72595e+07	1.50735e+07	4.33314	66.1181	75.7917	30.022	0	1192	1	2	1498.79	2777
		1192	GR1 40	17	1192	3607	750.403	22.2099	1	1.14995e+08	4.79166e+07	4.1841e+07	4.44791e+07	1.09144e+07	1.53079e+07	2.18619e+07	2.05759e+07	1.31115e+07	1	1.18959	1	0.345302	0.472678	0.187758	0.2713	0.230594	0.166229	1	1.32236	1	0.264248	0.374993	0.186501	0.230779	0.221871	0.180201	6.53157e+07	1.72595e+07	1.50735e+07	4.33314	66.1181	75.7917	30.022	0	1192	1	2	1498.79	2975
		1192	GR1 40	17	1192	3607	750.403	22.2099	1	1.14995e+08	4.79166e+07	4.1841e+07	4.44791e+07	1.09144e+07	1.53079e+07	2.18619e+07	2.05759e+07	1.31115e+07	1	1.18959	1	0.345302	0.472678	0.187758	0.2713	0.230594	0.166229	1	1.32236	1	0.264248	0.374993	0.186501	0.230779	0.221871	0.180201	6.53157e+07	1.72595e+07	1.50735e+07	4.33314	66.1181	75.7917	30.022	0	1192	1	2	1498.79	2969
		1192	GR2 20	17	1192	3607	750.403	22.2099	1	1.14995e+08	4.79166e+07	4.1841e+07	4.44791e+07	1.09144e+07	1.53079e+07	2.18619e+07	2.05759e+07	1.31115e+07	1	1.18959	1	0.345302	0.472678	0.187758	0.2713	0.230594	0.166229	1	1.32236	1	0.264248	0.374993	0.186501	0.230779	0.221871	0.180201	6.53157e+07	1.72595e+07	1.50735e+07	4.33314	66.1181	75.7917	30.022	0	1192	1	2	1498.79	3016
		1192	GR2 20	17	1192	3607	750.403	22.2099	1	1.14995e+08	4.79166e+07	4.1841e+07	4.44791e+07	1.09144e+07	1.53079e+07	2.18619e+07	2.05759e+07	1.31115e+07	1	1.18959	1	0.345302	0.472678	0.187758	0.2713	0.230594	0.166229	1	1.32236	1	0.264248	0.374993	0.186501	0.230779	0.221871	0.180201	6.53157e+07	1.72595e+07	1.50735e+07	4.33314	66.1181	75.7917	30.022	0	1192	1	2	1498.79	3023
		1192	GR2 40	17	1192	3607	750.403	22.2099	1	1.14995e+08	4.79166e+07	4.1841e+07	4.44791e+07	1.09144e+07	1.53079e+07	2.18619e+07	2.05759e+07	1.31115e+07	1	1.18959	1	0.345302	0.472678	0.187758	0.2713	0.230594	0.166229	1	1.32236	1	0.264248	0.374993	0.186501	0.230779	0.221871	0.180201	6.53157e+07	1.72595e+07	1.50735e+07	4.33314	66.1181	75.7917	30.022	0	1192	1	2	1498.79	3091
		1192	GR2 40	17	1192	3607	750.403	22.2099	1	1.14995e+08	4.79166e+07	4.1841e+07	4.44791e+07	1.09144e+07	1.53079e+07	2.18619e+07	2.05759e+07	1.31115e+07	1	1.18959	1	0.345302	0.472678	0.187758	0.2713	0.230594	0.166229	1	1.32236	1	0.264248	0.374993	0.186501	0.230779	0.221871	0.180201	6.53157e+07	1.72595e+07	1.50735e+07	4.33314	66.1181	75.7917	30.022	0	1192	1	2	1498.79	3096
		1192	GR3 20	17	1192	3607	750.403	22.2099	1	1.14995e+08	4.79166e+07	4.1841e+07	4.44791e+07	1.09144e+07	1.53079e+07	2.18619e+07	2.05759e+07	1.31115e+07	1	1.18959	1	0.345302	0.472678	0.187758	0.2713	0.230594	0.166229	1	1.32236	1	0.264248	0.374993	0.186501	0.230779	0.221871	0.180201	6.53157e+07	1.72595e+07	1.50735e+07	4.33314	66.1181	75.7917	30.022	0	1192	1	2	1498.79	3139
		1192	GR3 20	17	1192	3607	750.403	22.2099	1	1.14995e+08	4.79166e+07	4.1841e+07	4.44791e+07	1.09144e+07	1.53079e+07	2.18619e+07	2.05759e+07	1.31115e+07	1	1.18959	1	0.345302	0.472678	0.187758	0.2713	0.230594	0.166229	1	1.32236	1	0.264248	0.374993	0.186501	0.230779	0.221871	0.180201	6.53157e+07	1.72595e+07	1.50735e+07	4.33314	66.1181	75.7917	30.022	0	1192	1	2	1498.79	3133
		1192	GR3 40	17	1192	3607	750.403	22.2099	1	1.14995e+08	4.79166e+07	4.1841e+07	4.44791e+07	1.09144e+07	1.53079e+07	2.18619e+07	2.05759e+07	1.31115e+07	1	1.18959	1	0.345302	0.472678	0.187758	0.2713	0.230594	0.166229	1	1.32236	1	0.264248	0.374993	0.186501	0.230779	0.221871	0.180201	6.53157e+07	1.72595e+07	1.50735e+07	4.33314	66.1181	75.7917	30.022	0	1192	1	2	1498.79	3312
		1192	GR3 40	17	1192	3607	750.403	22.2099	1	1.14995e+08	4.79166e+07	4.1841e+07	4.44791e+07	1.09144e+07	1.53079e+07	2.18619e+07	2.05759e+07	1.31115e+07	1	1.18959	1	0.345302	0.472678	0.187758	0.2713	0.230594	0.166229	1	1.32236	1	0.264248	0.374993	0.186501	0.230779	0.221871	0.180201	6.53157e+07	1.72595e+07	1.50735e+07	4.33314	66.1181	75.7917	30.022	0	1192	1	2	1498.79	3304
		1192	GR3 42	17	1192	3607	750.403	22.2099	1	1.14995e+08	4.79166e+07	4.1841e+07	4.44791e+07	1.09144e+07	1.53079e+07	2.18619e+07	2.05759e+07	1.31115e+07	1	1.18959	1	0.345302	0.472678	0.187758	0.2713	0.230594	0.166229	1	1.32236	1	0.264248	0.374993	0.186501	0.230779	0.221871	0.180201	6.53157e+07	1.72595e+07	1.50735e+07	4.33314	66.1181	75.7917	30.022	0	1192	1	2	1498.79	3221
		1192	GR3 42	17	1192	3607	750.403	22.2099	1	1.14995e+08	4.79166e+07	4.1841e+07	4.44791e+07	1.09144e+07	1.53079e+07	2.18619e+07	2.05759e+07	1.31115e+07	1	1.18959	1	0.345302	0.472678	0.187758	0.2713	0.230594	0.166229	1	1.32236	1	0.264248	0.374993	0.186501	0.230779	0.221871	0.180201	6.53157e+07	1.72595e+07	1.50735e+07	4.33314	66.1181	75.7917	30.022	0	1192	1	2	1498.79	3226
	VSETAEATANK	1	4	1	1.29117	1	0.317344	0.939094	0.206488	0.0392869	1.54114	0.122869	0	55.28
		Hits: 4 Items
		FRAMEID	RAWFILE	MS2	FrameID1	CompID	MZ	Time	GoodID	II GR1 20	II GR2 20	II GR3 20	II GR1 40	II GR3 40	II GR2 40	II GR1 42	II GR2 42	II GR3 42	Ratio 20	StdDev 20	PValue 20	Ratio 40	StdDev 40	PValue 40	Ratio 42	StdDev 42	PValue 42	Ratio 2(0)	StdDev 2(0)	PValue 2(0)	Ratio 4(0)	StdDev 4(0)	PValue 4(0)	Ratio 4(2)	StdDev 4(2)	PValue 4(2)	Avg 20	Avg 40	Avg 42	MaxChange	CV 20	CV 40	CV 42	PRElement	PRRoot	PRSize	Charge	CompMW	MS2Scan
		16	GR1 20	4	16	22533	560.778	6.4091	1	35629.6	67006.2	15886.8	14067.6	19087.4	13760.2	0	4141.74	1962.57	1	1.30504	1	0.395833	0.333993	0.248964	0.0515034	0.086048	0.127226	1	1.29117	1	0.317344	0.298016	0.206488	0.0392869	0.0605466	0.122869	37135.3	11784.7	1458.93	25.4538	64.5584	29.351	89.5555	0	16	2	2	1119.54	570
		16	GR1 20	4	16	22533	560.778	6.4091	1	35629.6	67006.2	15886.8	14067.6	19087.4	13760.2	0	4141.74	1962.57	1	1.30504	1	0.395833	0.333993	0.248964	0.0515034	0.086048	0.127226	1	1.29117	1	0.317344	0.298016	0.206488	0.0392869	0.0605466	0.122869	37135.3	11784.7	1458.93	25.4538	64.5584	29.351	89.5555	0	16	2	2	1119.54	568
		16	GR2 20	4	16	22533	560.778	6.4091	1	35629.6	67006.2	15886.8	14067.6	19087.4	13760.2	0	4141.74	1962.57	1	1.30504	1	0.395833	0.333993	0.248964	0.0515034	0.086048	0.127226	1	1.29117	1	0.317344	0.298016	0.206488	0.0392869	0.0605466	0.122869	37135.3	11784.7	1458.93	25.4538	64.5584	29.351	89.5555	0	16	2	2	1119.54	589
		16	GR2 20	4	16	22533	560.778	6.4091	1	35629.6	67006.2	15886.8	14067.6	19087.4	13760.2	0	4141.74	1962.57	1	1.30504	1	0.395833	0.333993	0.248964	0.0515034	0.086048	0.127226	1	1.29117	1	0.317344	0.298016	0.206488	0.0392869	0.0605466	0.122869	37135.3	11784.7	1458.93	25.4538	64.5584	29.351	89.5555	0	16	2	2	1119.54	591
Glyma12g32160.1	AT1G05260.1 Peroxidase superfamily protein	2	2	7	1	0.312105	1	3.17013	0.252885	0.0109541	0.222286	1.07885	0.0281132
	M.P.s: 2 Items
	M.P.	Frames	Hits	Ratio 2(0)	StdDev 2(0)	PValue 2(0)	Ratio 4(0)	StdDev 4(0)	PValue 4(0)	Ratio 4(2)	StdDev 4(2)	PValue 4(2)	OtherAssignments	AvgIonScore
	GDQDPSLDSEYAANLK	1	6	1	0.313723	1	3.18459	0.253644	0.00170767	0.217272	1.14282	0.00875845	0	86.675
		Hits: 6 Items
		FRAMEID	RAWFILE	MS2	FrameID1	CompID	MZ	Time	GoodID	II GR1 20	II GR2 20	II GR3 20	II GR1 40	II GR3 40	II GR2 40	II GR1 42	II GR2 42	II GR3 42	Ratio 20	StdDev 20	PValue 20	Ratio 40	StdDev 40	PValue 40	Ratio 42	StdDev 42	PValue 42	Ratio 2(0)	StdDev 2(0)	PValue 2(0)	Ratio 4(0)	StdDev 4(0)	PValue 4(0)	Ratio 4(2)	StdDev 4(2)	PValue 4(2)	Avg 20	Avg 40	Avg 42	MaxChange	CV 20	CV 40	CV 42	PRElement	PRRoot	PRSize	Charge	CompMW	MS2Scan
		10190	GR1 40	6	10190	-1	861.9	38.3003	1	3.44833e+06	4.9792e+06	5.22803e+06	1.90793e+07	1.747e+07	1.75285e+07	1.01371e+06	0	1.90755e+06	1	0.42345	1	3.96014	1.03898	6.27659e-05	0.213925	0.254967	0.0102692	1	0.313723	1	3.18459	0.807755	0.00170767	0.217272	0.248303	0.00875845	4.21108e+06	1.34106e+07	914948	14.6572	15.6862	9.67828	98.5959	-1	-1	0	2	0	5989
		10190	GR1 40	6	10190	-1	861.9	38.3003	1	3.44833e+06	4.9792e+06	5.22803e+06	1.90793e+07	1.747e+07	1.75285e+07	1.01371e+06	0	1.90755e+06	1	0.42345	1	3.96014	1.03898	6.27659e-05	0.213925	0.254967	0.0102692	1	0.313723	1	3.18459	0.807755	0.00170767	0.217272	0.248303	0.00875845	4.21108e+06	1.34106e+07	914948	14.6572	15.6862	9.67828	98.5959	-1	-1	0	2	0	5986
		10190	GR2 20	6	10190	-1	861.9	38.3003	1	3.44833e+06	4.9792e+06	5.22803e+06	1.90793e+07	1.747e+07	1.75285e+07	1.01371e+06	0	1.90755e+06	1	0.42345	1	3.96014	1.03898	6.27659e-05	0.213925	0.254967	0.0102692	1	0.313723	1	3.18459	0.807755	0.00170767	0.217272	0.248303	0.00875845	4.21108e+06	1.34106e+07	914948	14.6572	15.6862	9.67828	98.5959	-1	-1	0	2	0	5861
		10190	GR3 40	6	10190	-1	861.9	38.3003	1	3.44833e+06	4.9792e+06	5.22803e+06	1.90793e+07	1.747e+07	1.75285e+07	1.01371e+06	0	1.90755e+06	1	0.42345	1	3.96014	1.03898	6.27659e-05	0.213925	0.254967	0.0102692	1	0.313723	1	3.18459	0.807755	0.00170767	0.217272	0.248303	0.00875845	4.21108e+06	1.34106e+07	914948	14.6572	15.6862	9.67828	98.5959	-1	-1	0	2	0	6047
		10190	GR3 40	6	10190	-1	861.9	38.3003	1	3.44833e+06	4.9792e+06	5.22803e+06	1.90793e+07	1.747e+07	1.75285e+07	1.01371e+06	0	1.90755e+06	1	0.42345	1	3.96014	1.03898	6.27659e-05	0.213925	0.254967	0.0102692	1	0.313723	1	3.18459	0.807755	0.00170767	0.217272	0.248303	0.00875845	4.21108e+06	1.34106e+07	914948	14.6572	15.6862	9.67828	98.5959	-1	-1	0	2	0	6038
		10190	GR3 42	6	10190	-1	861.9	38.3003	1	3.44833e+06	4.9792e+06	5.22803e+06	1.90793e+07	1.747e+07	1.75285e+07	1.01371e+06	0	1.90755e+06	1	0.42345	1	3.96014	1.03898	6.27659e-05	0.213925	0.254967	0.0102692	1	0.313723	1	3.18459	0.807755	0.00170767	0.217272	0.248303	0.00875845	4.21108e+06	1.34106e+07	914948	14.6572	15.6862	9.67828	98.5959	-1	-1	0	2	0	5631
	TFDLSYYSHVIK	1	1	1	3.07704	1	0.765557	3.27057	0.851492	0.263355	3.27057	0.498969	0	24.4
		Hits: 1 Items
		FRAMEID	RAWFILE	MS2	FrameID1	CompID	MZ	Time	GoodID	II GR1 20	II GR2 20	II GR3 20	II GR1 40	II GR3 40	II GR2 40	II GR1 42	II GR2 42	II GR3 42	Ratio 20	StdDev 20	PValue 20	Ratio 40	StdDev 40	PValue 40	Ratio 42	StdDev 42	PValue 42	Ratio 2(0)	StdDev 2(0)	PValue 2(0)	Ratio 4(0)	StdDev 4(0)	PValue 4(0)	Ratio 4(2)	StdDev 4(2)	PValue 4(2)	Avg 20	Avg 40	Avg 42	MaxChange	CV 20	CV 40	CV 42	PRElement	PRRoot	PRSize	Charge	CompMW	MS2Scan
		19222	GR1 40	1	19222	19383	491.922	67.0665	1	4.71019e+06	200350	221217	5.35827e+06	0	0	1.44353e+06	0	0	1	3.03727	1	1.04414	3.39417	0.975769	0.281293	0.914396	0.504514	1	3.07704	1	0.765557	2.50381	0.851492	0.263355	0.861322	0.498969	1.69643e+06	1.29872e+06	446764	3.79715	153.852	173.205	173.205	0	19222	1	3	1472.75	11301
Glyma12g32170.1	AT4G11290.1 Peroxidase superfamily protein	2	2	7	1	0.312105	1	3.17013	0.252885	0.0109541	0.222286	1.07885	0.0281132
	M.P.s: 2 Items
	M.P.	Frames	Hits	Ratio 2(0)	StdDev 2(0)	PValue 2(0)	Ratio 4(0)	StdDev 4(0)	PValue 4(0)	Ratio 4(2)	StdDev 4(2)	PValue 4(2)	OtherAssignments	AvgIonScore
	GDQDPSLDSEYAANLK	1	6	1	0.313723	1	3.18459	0.253644	0.00170767	0.217272	1.14282	0.00875845	0	86.675
		Hits: 6 Items
		FRAMEID	RAWFILE	MS2	FrameID1	CompID	MZ	Time	GoodID	II GR1 20	II GR2 20	II GR3 20	II GR1 40	II GR3 40	II GR2 40	II GR1 42	II GR2 42	II GR3 42	Ratio 20	StdDev 20	PValue 20	Ratio 40	StdDev 40	PValue 40	Ratio 42	StdDev 42	PValue 42	Ratio 2(0)	StdDev 2(0)	PValue 2(0)	Ratio 4(0)	StdDev 4(0)	PValue 4(0)	Ratio 4(2)	StdDev 4(2)	PValue 4(2)	Avg 20	Avg 40	Avg 42	MaxChange	CV 20	CV 40	CV 42	PRElement	PRRoot	PRSize	Charge	CompMW	MS2Scan
		10190	GR1 40	6	10190	-1	861.9	38.3003	1	3.44833e+06	4.9792e+06	5.22803e+06	1.90793e+07	1.747e+07	1.75285e+07	1.01371e+06	0	1.90755e+06	1	0.42345	1	3.96014	1.03898	6.27659e-05	0.213925	0.254967	0.0102692	1	0.313723	1	3.18459	0.807755	0.00170767	0.217272	0.248303	0.00875845	4.21108e+06	1.34106e+07	914948	14.6572	15.6862	9.67828	98.5959	-1	-1	0	2	0	5989
		10190	GR1 40	6	10190	-1	861.9	38.3003	1	3.44833e+06	4.9792e+06	5.22803e+06	1.90793e+07	1.747e+07	1.75285e+07	1.01371e+06	0	1.90755e+06	1	0.42345	1	3.96014	1.03898	6.27659e-05	0.213925	0.254967	0.0102692	1	0.313723	1	3.18459	0.807755	0.00170767	0.217272	0.248303	0.00875845	4.21108e+06	1.34106e+07	914948	14.6572	15.6862	9.67828	98.5959	-1	-1	0	2	0	5986
		10190	GR2 20	6	10190	-1	861.9	38.3003	1	3.44833e+06	4.9792e+06	5.22803e+06	1.90793e+07	1.747e+07	1.75285e+07	1.01371e+06	0	1.90755e+06	1	0.42345	1	3.96014	1.03898	6.27659e-05	0.213925	0.254967	0.0102692	1	0.313723	1	3.18459	0.807755	0.00170767	0.217272	0.248303	0.00875845	4.21108e+06	1.34106e+07	914948	14.6572	15.6862	9.67828	98.5959	-1	-1	0	2	0	5861
		10190	GR3 40	6	10190	-1	861.9	38.3003	1	3.44833e+06	4.9792e+06	5.22803e+06	1.90793e+07	1.747e+07	1.75285e+07	1.01371e+06	0	1.90755e+06	1	0.42345	1	3.96014	1.03898	6.27659e-05	0.213925	0.254967	0.0102692	1	0.313723	1	3.18459	0.807755	0.00170767	0.217272	0.248303	0.00875845	4.21108e+06	1.34106e+07	914948	14.6572	15.6862	9.67828	98.5959	-1	-1	0	2	0	6047
		10190	GR3 40	6	10190	-1	861.9	38.3003	1	3.44833e+06	4.9792e+06	5.22803e+06	1.90793e+07	1.747e+07	1.75285e+07	1.01371e+06	0	1.90755e+06	1	0.42345	1	3.96014	1.03898	6.27659e-05	0.213925	0.254967	0.0102692	1	0.313723	1	3.18459	0.807755	0.00170767	0.217272	0.248303	0.00875845	4.21108e+06	1.34106e+07	914948	14.6572	15.6862	9.67828	98.5959	-1	-1	0	2	0	6038
		10190	GR3 42	6	10190	-1	861.9	38.3003	1	3.44833e+06	4.9792e+06	5.22803e+06	1.90793e+07	1.747e+07	1.75285e+07	1.01371e+06	0	1.90755e+06	1	0.42345	1	3.96014	1.03898	6.27659e-05	0.213925	0.254967	0.0102692	1	0.313723	1	3.18459	0.807755	0.00170767	0.217272	0.248303	0.00875845	4.21108e+06	1.34106e+07	914948	14.6572	15.6862	9.67828	98.5959	-1	-1	0	2	0	5631
	TFDLSYYSHVIK	1	1	1	3.07704	1	0.765557	3.27057	0.851492	0.263355	3.27057	0.498969	0	24.4
		Hits: 1 Items
		FRAMEID	RAWFILE	MS2	FrameID1	CompID	MZ	Time	GoodID	II GR1 20	II GR2 20	II GR3 20	II GR1 40	II GR3 40	II GR2 40	II GR1 42	II GR2 42	II GR3 42	Ratio 20	StdDev 20	PValue 20	Ratio 40	StdDev 40	PValue 40	Ratio 42	StdDev 42	PValue 42	Ratio 2(0)	StdDev 2(0)	PValue 2(0)	Ratio 4(0)	StdDev 4(0)	PValue 4(0)	Ratio 4(2)	StdDev 4(2)	PValue 4(2)	Avg 20	Avg 40	Avg 42	MaxChange	CV 20	CV 40	CV 42	PRElement	PRRoot	PRSize	Charge	CompMW	MS2Scan
		19222	GR1 40	1	19222	19383	491.922	67.0665	1	4.71019e+06	200350	221217	5.35827e+06	0	0	1.44353e+06	0	0	1	3.03727	1	1.04414	3.39417	0.975769	0.281293	0.914396	0.504514	1	3.07704	1	0.765557	2.50381	0.851492	0.263355	0.861322	0.498969	1.69643e+06	1.29872e+06	446764	3.79715	153.852	173.205	173.205	0	19222	1	3	1472.75	11301
Glyma13g38300.1	AT4G11290.1 Peroxidase superfamily protein	2	2	7	1	0.312105	1	3.17013	0.252885	0.0109541	0.222286	1.07885	0.0281132
	M.P.s: 2 Items
	M.P.	Frames	Hits	Ratio 2(0)	StdDev 2(0)	PValue 2(0)	Ratio 4(0)	StdDev 4(0)	PValue 4(0)	Ratio 4(2)	StdDev 4(2)	PValue 4(2)	OtherAssignments	AvgIonScore
	GDQDPSLDSEYAANLK	1	6	1	0.313723	1	3.18459	0.253644	0.00170767	0.217272	1.14282	0.00875845	0	86.675
		Hits: 6 Items
		FRAMEID	RAWFILE	MS2	FrameID1	CompID	MZ	Time	GoodID	II GR1 20	II GR2 20	II GR3 20	II GR1 40	II GR3 40	II GR2 40	II GR1 42	II GR2 42	II GR3 42	Ratio 20	StdDev 20	PValue 20	Ratio 40	StdDev 40	PValue 40	Ratio 42	StdDev 42	PValue 42	Ratio 2(0)	StdDev 2(0)	PValue 2(0)	Ratio 4(0)	StdDev 4(0)	PValue 4(0)	Ratio 4(2)	StdDev 4(2)	PValue 4(2)	Avg 20	Avg 40	Avg 42	MaxChange	CV 20	CV 40	CV 42	PRElement	PRRoot	PRSize	Charge	CompMW	MS2Scan
		10190	GR1 40	6	10190	-1	861.9	38.3003	1	3.44833e+06	4.9792e+06	5.22803e+06	1.90793e+07	1.747e+07	1.75285e+07	1.01371e+06	0	1.90755e+06	1	0.42345	1	3.96014	1.03898	6.27659e-05	0.213925	0.254967	0.0102692	1	0.313723	1	3.18459	0.807755	0.00170767	0.217272	0.248303	0.00875845	4.21108e+06	1.34106e+07	914948	14.6572	15.6862	9.67828	98.5959	-1	-1	0	2	0	5989
		10190	GR1 40	6	10190	-1	861.9	38.3003	1	3.44833e+06	4.9792e+06	5.22803e+06	1.90793e+07	1.747e+07	1.75285e+07	1.01371e+06	0	1.90755e+06	1	0.42345	1	3.96014	1.03898	6.27659e-05	0.213925	0.254967	0.0102692	1	0.313723	1	3.18459	0.807755	0.00170767	0.217272	0.248303	0.00875845	4.21108e+06	1.34106e+07	914948	14.6572	15.6862	9.67828	98.5959	-1	-1	0	2	0	5986
		10190	GR2 20	6	10190	-1	861.9	38.3003	1	3.44833e+06	4.9792e+06	5.22803e+06	1.90793e+07	1.747e+07	1.75285e+07	1.01371e+06	0	1.90755e+06	1	0.42345	1	3.96014	1.03898	6.27659e-05	0.213925	0.254967	0.0102692	1	0.313723	1	3.18459	0.807755	0.00170767	0.217272	0.248303	0.00875845	4.21108e+06	1.34106e+07	914948	14.6572	15.6862	9.67828	98.5959	-1	-1	0	2	0	5861
		10190	GR3 40	6	10190	-1	861.9	38.3003	1	3.44833e+06	4.9792e+06	5.22803e+06	1.90793e+07	1.747e+07	1.75285e+07	1.01371e+06	0	1.90755e+06	1	0.42345	1	3.96014	1.03898	6.27659e-05	0.213925	0.254967	0.0102692	1	0.313723	1	3.18459	0.807755	0.00170767	0.217272	0.248303	0.00875845	4.21108e+06	1.34106e+07	914948	14.6572	15.6862	9.67828	98.5959	-1	-1	0	2	0	6047
		10190	GR3 40	6	10190	-1	861.9	38.3003	1	3.44833e+06	4.9792e+06	5.22803e+06	1.90793e+07	1.747e+07	1.75285e+07	1.01371e+06	0	1.90755e+06	1	0.42345	1	3.96014	1.03898	6.27659e-05	0.213925	0.254967	0.0102692	1	0.313723	1	3.18459	0.807755	0.00170767	0.217272	0.248303	0.00875845	4.21108e+06	1.34106e+07	914948	14.6572	15.6862	9.67828	98.5959	-1	-1	0	2	0	6038
		10190	GR3 42	6	10190	-1	861.9	38.3003	1	3.44833e+06	4.9792e+06	5.22803e+06	1.90793e+07	1.747e+07	1.75285e+07	1.01371e+06	0	1.90755e+06	1	0.42345	1	3.96014	1.03898	6.27659e-05	0.213925	0.254967	0.0102692	1	0.313723	1	3.18459	0.807755	0.00170767	0.217272	0.248303	0.00875845	4.21108e+06	1.34106e+07	914948	14.6572	15.6862	9.67828	98.5959	-1	-1	0	2	0	5631
	TFDLSYYSHVIK	1	1	1	3.07704	1	0.765557	3.27057	0.851492	0.263355	3.27057	0.498969	0	24.4
		Hits: 1 Items
		FRAMEID	RAWFILE	MS2	FrameID1	CompID	MZ	Time	GoodID	II GR1 20	II GR2 20	II GR3 20	II GR1 40	II GR3 40	II GR2 40	II GR1 42	II GR2 42	II GR3 42	Ratio 20	StdDev 20	PValue 20	Ratio 40	StdDev 40	PValue 40	Ratio 42	StdDev 42	PValue 42	Ratio 2(0)	StdDev 2(0)	PValue 2(0)	Ratio 4(0)	StdDev 4(0)	PValue 4(0)	Ratio 4(2)	StdDev 4(2)	PValue 4(2)	Avg 20	Avg 40	Avg 42	MaxChange	CV 20	CV 40	CV 42	PRElement	PRRoot	PRSize	Charge	CompMW	MS2Scan
		19222	GR1 40	1	19222	19383	491.922	67.0665	1	4.71019e+06	200350	221217	5.35827e+06	0	0	1.44353e+06	0	0	1	3.03727	1	1.04414	3.39417	0.975769	0.281293	0.914396	0.504514	1	3.07704	1	0.765557	2.50381	0.851492	0.263355	0.861322	0.498969	1.69643e+06	1.29872e+06	446764	3.79715	153.852	173.205	173.205	0	19222	1	3	1472.75	11301
Glyma13g38310.2	AT1G05260.1 Peroxidase superfamily protein	2	2	7	1	0.312105	1	3.17013	0.252885	0.0109541	0.222286	1.07885	0.0281132
	M.P.s: 2 Items
	M.P.	Frames	Hits	Ratio 2(0)	StdDev 2(0)	PValue 2(0)	Ratio 4(0)	StdDev 4(0)	PValue 4(0)	Ratio 4(2)	StdDev 4(2)	PValue 4(2)	OtherAssignments	AvgIonScore
	GDQDPSLDSEYAANLK	1	6	1	0.313723	1	3.18459	0.253644	0.00170767	0.217272	1.14282	0.00875845	0	86.675
		Hits: 6 Items
		FRAMEID	RAWFILE	MS2	FrameID1	CompID	MZ	Time	GoodID	II GR1 20	II GR2 20	II GR3 20	II GR1 40	II GR3 40	II GR2 40	II GR1 42	II GR2 42	II GR3 42	Ratio 20	StdDev 20	PValue 20	Ratio 40	StdDev 40	PValue 40	Ratio 42	StdDev 42	PValue 42	Ratio 2(0)	StdDev 2(0)	PValue 2(0)	Ratio 4(0)	StdDev 4(0)	PValue 4(0)	Ratio 4(2)	StdDev 4(2)	PValue 4(2)	Avg 20	Avg 40	Avg 42	MaxChange	CV 20	CV 40	CV 42	PRElement	PRRoot	PRSize	Charge	CompMW	MS2Scan
		10190	GR1 40	6	10190	-1	861.9	38.3003	1	3.44833e+06	4.9792e+06	5.22803e+06	1.90793e+07	1.747e+07	1.75285e+07	1.01371e+06	0	1.90755e+06	1	0.42345	1	3.96014	1.03898	6.27659e-05	0.213925	0.254967	0.0102692	1	0.313723	1	3.18459	0.807755	0.00170767	0.217272	0.248303	0.00875845	4.21108e+06	1.34106e+07	914948	14.6572	15.6862	9.67828	98.5959	-1	-1	0	2	0	5989
		10190	GR1 40	6	10190	-1	861.9	38.3003	1	3.44833e+06	4.9792e+06	5.22803e+06	1.90793e+07	1.747e+07	1.75285e+07	1.01371e+06	0	1.90755e+06	1	0.42345	1	3.96014	1.03898	6.27659e-05	0.213925	0.254967	0.0102692	1	0.313723	1	3.18459	0.807755	0.00170767	0.217272	0.248303	0.00875845	4.21108e+06	1.34106e+07	914948	14.6572	15.6862	9.67828	98.5959	-1	-1	0	2	0	5986
		10190	GR2 20	6	10190	-1	861.9	38.3003	1	3.44833e+06	4.9792e+06	5.22803e+06	1.90793e+07	1.747e+07	1.75285e+07	1.01371e+06	0	1.90755e+06	1	0.42345	1	3.96014	1.03898	6.27659e-05	0.213925	0.254967	0.0102692	1	0.313723	1	3.18459	0.807755	0.00170767	0.217272	0.248303	0.00875845	4.21108e+06	1.34106e+07	914948	14.6572	15.6862	9.67828	98.5959	-1	-1	0	2	0	5861
		10190	GR3 40	6	10190	-1	861.9	38.3003	1	3.44833e+06	4.9792e+06	5.22803e+06	1.90793e+07	1.747e+07	1.75285e+07	1.01371e+06	0	1.90755e+06	1	0.42345	1	3.96014	1.03898	6.27659e-05	0.213925	0.254967	0.0102692	1	0.313723	1	3.18459	0.807755	0.00170767	0.217272	0.248303	0.00875845	4.21108e+06	1.34106e+07	914948	14.6572	15.6862	9.67828	98.5959	-1	-1	0	2	0	6047
		10190	GR3 40	6	10190	-1	861.9	38.3003	1	3.44833e+06	4.9792e+06	5.22803e+06	1.90793e+07	1.747e+07	1.75285e+07	1.01371e+06	0	1.90755e+06	1	0.42345	1	3.96014	1.03898	6.27659e-05	0.213925	0.254967	0.0102692	1	0.313723	1	3.18459	0.807755	0.00170767	0.217272	0.248303	0.00875845	4.21108e+06	1.34106e+07	914948	14.6572	15.6862	9.67828	98.5959	-1	-1	0	2	0	6038
		10190	GR3 42	6	10190	-1	861.9	38.3003	1	3.44833e+06	4.9792e+06	5.22803e+06	1.90793e+07	1.747e+07	1.75285e+07	1.01371e+06	0	1.90755e+06	1	0.42345	1	3.96014	1.03898	6.27659e-05	0.213925	0.254967	0.0102692	1	0.313723	1	3.18459	0.807755	0.00170767	0.217272	0.248303	0.00875845	4.21108e+06	1.34106e+07	914948	14.6572	15.6862	9.67828	98.5959	-1	-1	0	2	0	5631
	TFDLSYYSHVIK	1	1	1	3.07704	1	0.765557	3.27057	0.851492	0.263355	3.27057	0.498969	0	24.4
		Hits: 1 Items
		FRAMEID	RAWFILE	MS2	FrameID1	CompID	MZ	Time	GoodID	II GR1 20	II GR2 20	II GR3 20	II GR1 40	II GR3 40	II GR2 40	II GR1 42	II GR2 42	II GR3 42	Ratio 20	StdDev 20	PValue 20	Ratio 40	StdDev 40	PValue 40	Ratio 42	StdDev 42	PValue 42	Ratio 2(0)	StdDev 2(0)	PValue 2(0)	Ratio 4(0)	StdDev 4(0)	PValue 4(0)	Ratio 4(2)	StdDev 4(2)	PValue 4(2)	Avg 20	Avg 40	Avg 42	MaxChange	CV 20	CV 40	CV 42	PRElement	PRRoot	PRSize	Charge	CompMW	MS2Scan
		19222	GR1 40	1	19222	19383	491.922	67.0665	1	4.71019e+06	200350	221217	5.35827e+06	0	0	1.44353e+06	0	0	1	3.03727	1	1.04414	3.39417	0.975769	0.281293	0.914396	0.504514	1	3.07704	1	0.765557	2.50381	0.851492	0.263355	0.861322	0.498969	1.69643e+06	1.29872e+06	446764	3.79715	153.852	173.205	173.205	0	19222	1	3	1472.75	11301
Glyma11g10790.1	AT3G18610.1 nucleolin like 2	8	10	54	1	0.307644	1	0.305948	0.345298	0.0193298	0.0332517	0.379269	0.00730943
	M.P.s: 8 Items
	M.P.	Frames	Hits	Ratio 2(0)	StdDev 2(0)	PValue 2(0)	Ratio 4(0)	StdDev 4(0)	PValue 4(0)	Ratio 4(2)	StdDev 4(2)	PValue 4(2)	OtherAssignments	AvgIonScore
	ADVEGFFK	2	3	1	0.531256	1	0.375826	0.572805	0.0481386	0.011072	1.0822	0.0151081	0	37.2033
		Hits: 3 Items
		FRAMEID	RAWFILE	MS2	FrameID1	CompID	MZ	Time	GoodID	II GR1 20	II GR2 20	II GR3 20	II GR1 40	II GR3 40	II GR2 40	II GR1 42	II GR2 42	II GR3 42	Ratio 20	StdDev 20	PValue 20	Ratio 40	StdDev 40	PValue 40	Ratio 42	StdDev 42	PValue 42	Ratio 2(0)	StdDev 2(0)	PValue 2(0)	Ratio 4(0)	StdDev 4(0)	PValue 4(0)	Ratio 4(2)	StdDev 4(2)	PValue 4(2)	Avg 20	Avg 40	Avg 42	MaxChange	CV 20	CV 40	CV 42	PRElement	PRRoot	PRSize	Charge	CompMW	MS2Scan
		3373	GR1 20	4	3373	3666	456.731	45.2049	1	8.68882e+07	4.83965e+07	9.921e+07	2.81337e+07	4.04872e+07	2.07587e+07	807099	0	0	1	0.67821	1	0.381158	0.256783	0.072735	0.00344186	0.00712864	0.0364602	1	0.670867	1	0.311022	0.239032	0.0552658	0.00342719	0.00708565	0.0357147	7.28857e+07	2.26691e+07	249793	291.785	33.5434	43.3102	173.205	0	3373	1	2	911.448	6992
		3373	GR3 20	4	3373	3666	456.731	45.2049	1	8.68882e+07	4.83965e+07	9.921e+07	2.81337e+07	4.04872e+07	2.07587e+07	807099	0	0	1	0.67821	1	0.381158	0.256783	0.072735	0.00344186	0.00712864	0.0364602	1	0.670867	1	0.311022	0.239032	0.0552658	0.00342719	0.00708565	0.0357147	7.28857e+07	2.26691e+07	249793	291.785	33.5434	43.3102	173.205	0	3373	1	2	911.448	7124
		18265	GR1 40	1	18265	3666	456.726	44.9525	1	8.03478e+07	3.31423e+07	7.29996e+07	4.9969e+07	3.56246e+07	2.08796e+07	1.70312e+06	946682	301721	1	0.817203	1	0.570934	0.467268	0.20738	0.0158267	0.0177506	0.0528335	1	0.869974	1	0.456813	0.392474	0.150445	0.0139571	0.0177267	0.0590714	5.83423e+07	2.66515e+07	814288	71.6483	43.4987	42.417	83.5104	0	3373	1	2	911.448	7212
	GAYTPNSSNWNNSSQK	2	8	1	1.43442	1	0.113672	1.71251	0.260541	0.0634225	1.74626	0.235918	0	73.2275
		Hits: 8 Items
		FRAMEID	RAWFILE	MS2	FrameID1	CompID	MZ	Time	GoodID	II GR1 20	II GR2 20	II GR3 20	II GR1 40	II GR3 40	II GR2 40	II GR1 42	II GR2 42	II GR3 42	Ratio 20	StdDev 20	PValue 20	Ratio 40	StdDev 40	PValue 40	Ratio 42	StdDev 42	PValue 42	Ratio 2(0)	StdDev 2(0)	PValue 2(0)	Ratio 4(0)	StdDev 4(0)	PValue 4(0)	Ratio 4(2)	StdDev 4(2)	PValue 4(2)	Avg 20	Avg 40	Avg 42	MaxChange	CV 20	CV 40	CV 42	PRElement	PRRoot	PRSize	Charge	CompMW	MS2Scan
		762	GR1 20	7	762	17060	877.888	17.3676	1	1.2055e+07	4.33742e+06	949302	2.33203e+06	219547	215799	69666.7	2.32685e+06	134585	1	1.96928	1	0.159579	0.368304	0.275241	0.145954	0.365982	0.269406	1	2.05504	1	0.119822	0.280204	0.274853	0.0952194	0.233356	0.265626	5.63025e+06	674626	536109	10.5021	102.752	131.099	142.319	0	762	2	2	1753.76	1975
		762	GR1 20	7	762	17060	877.888	17.3676	1	1.2055e+07	4.33742e+06	949302	2.33203e+06	219547	215799	69666.7	2.32685e+06	134585	1	1.96928	1	0.159579	0.368304	0.275241	0.145954	0.365982	0.269406	1	2.05504	1	0.119822	0.280204	0.274853	0.0952194	0.233356	0.265626	5.63025e+06	674626	536109	10.5021	102.752	131.099	142.319	0	762	2	2	1753.76	1984
		762	GR1 40	7	762	17060	877.888	17.3676	1	1.2055e+07	4.33742e+06	949302	2.33203e+06	219547	215799	69666.7	2.32685e+06	134585	1	1.96928	1	0.159579	0.368304	0.275241	0.145954	0.365982	0.269406	1	2.05504	1	0.119822	0.280204	0.274853	0.0952194	0.233356	0.265626	5.63025e+06	674626	536109	10.5021	102.752	131.099	142.319	0	762	2	2	1753.76	2080
		762	GR1 40	7	762	17060	877.888	17.3676	1	1.2055e+07	4.33742e+06	949302	2.33203e+06	219547	215799	69666.7	2.32685e+06	134585	1	1.96928	1	0.159579	0.368304	0.275241	0.145954	0.365982	0.269406	1	2.05504	1	0.119822	0.280204	0.274853	0.0952194	0.233356	0.265626	5.63025e+06	674626	536109	10.5021	102.752	131.099	142.319	0	762	2	2	1753.76	2090
		762	GR2 20	7	762	17060	877.888	17.3676	1	1.2055e+07	4.33742e+06	949302	2.33203e+06	219547	215799	69666.7	2.32685e+06	134585	1	1.96928	1	0.159579	0.368304	0.275241	0.145954	0.365982	0.269406	1	2.05504	1	0.119822	0.280204	0.274853	0.0952194	0.233356	0.265626	5.63025e+06	674626	536109	10.5021	102.752	131.099	142.319	0	762	2	2	1753.76	2197
		762	GR2 20	7	762	17060	877.888	17.3676	1	1.2055e+07	4.33742e+06	949302	2.33203e+06	219547	215799	69666.7	2.32685e+06	134585	1	1.96928	1	0.159579	0.368304	0.275241	0.145954	0.365982	0.269406	1	2.05504	1	0.119822	0.280204	0.274853	0.0952194	0.233356	0.265626	5.63025e+06	674626	536109	10.5021	102.752	131.099	142.319	0	762	2	2	1753.76	2205
		762	GR3 20	7	762	17060	877.888	17.3676	1	1.2055e+07	4.33742e+06	949302	2.33203e+06	219547	215799	69666.7	2.32685e+06	134585	1	1.96928	1	0.159579	0.368304	0.275241	0.145954	0.365982	0.269406	1	2.05504	1	0.119822	0.280204	0.274853	0.0952194	0.233356	0.265626	5.63025e+06	674626	536109	10.5021	102.752	131.099	142.319	0	762	2	2	1753.76	2235
		13730	GR3 20	1	13730	17060	878.393	17.1521	1	1.06771e+07	3.84072e+06	1.03918e+06	2.03004e+06	121369	53411	0	687618	47514.4	1	1.91209	1	0.141725	0.351881	0.257403	0.047254	0.11923	0.225925	1	2.00311	1	0.106561	0.26798	0.260719	0.0306269	0.0762272	0.235472	5.04448e+06	537544	154497	32.6511	100.156	151.325	148.734	1	762	2	2	1753.76	2224
	GFAYVDFGDADSMGK	1	1	1	0.795712	1	0.166137	0.737412	0.0654865	0.0489462	1.47142	0.0514422	0	80.82
		Hits: 1 Items
		FRAMEID	RAWFILE	MS2	FrameID1	CompID	MZ	Time	GoodID	II GR1 20	II GR2 20	II GR3 20	II GR1 40	II GR3 40	II GR2 40	II GR1 42	II GR2 42	II GR3 42	Ratio 20	StdDev 20	PValue 20	Ratio 40	StdDev 40	PValue 40	Ratio 42	StdDev 42	PValue 42	Ratio 2(0)	StdDev 2(0)	PValue 2(0)	Ratio 4(0)	StdDev 4(0)	PValue 4(0)	Ratio 4(2)	StdDev 4(2)	PValue 4(2)	Avg 20	Avg 40	Avg 42	MaxChange	CV 20	CV 40	CV 42	PRElement	PRRoot	PRSize	Charge	CompMW	MS2Scan
		5611	GR1 20	1	5611	9794	790.341	68.4071	1	2.41543e+07	1.28491e+07	3.21297e+07	4.12574e+06	3.30594e+06	7.25246e+06	397129	3.85446e+06	453118	1	0.840821	1	0.212404	0.179671	0.0772603	0.068053	0.114537	0.0563942	1	0.795712	1	0.166137	0.122511	0.0654865	0.0489462	0.0720206	0.0514422	2.14074e+07	3.55656e+06	1.04781e+06	20.4306	39.7856	33.9557	107.357	0	5611	1	2	1578.67	11114
	GFDTSLGEDEIR	1	18	1	0.519775	1	0.376591	0.716428	0.0322394	0.0388099	0.525873	0.0233647	0	55.275
		Hits: 18 Items
		FRAMEID	RAWFILE	MS2	FrameID1	CompID	MZ	Time	GoodID	II GR1 20	II GR2 20	II GR3 20	II GR1 40	II GR3 40	II GR2 40	II GR1 42	II GR2 42	II GR3 42	Ratio 20	StdDev 20	PValue 20	Ratio 40	StdDev 40	PValue 40	Ratio 42	StdDev 42	PValue 42	Ratio 2(0)	StdDev 2(0)	PValue 2(0)	Ratio 4(0)	StdDev 4(0)	PValue 4(0)	Ratio 4(2)	StdDev 4(2)	PValue 4(2)	Avg 20	Avg 40	Avg 42	MaxChange	CV 20	CV 40	CV 42	PRElement	PRRoot	PRSize	Charge	CompMW	MS2Scan
		3246	GR1 20	19	3246	1135	669.813	43.9222	1	1.69859e+08	1.87044e+08	2.98229e+08	8.62317e+07	1.39557e+08	7.29829e+07	1.08756e+07	1.20408e+07	6.37318e+06	1	0.638209	1	0.456048	0.306899	0.0791042	0.0447079	0.0279725	0.0350293	1	0.519775	1	0.376591	0.269801	0.0322394	0.0388099	0.020409	0.0233647	2.01437e+08	7.58595e+07	7.81775e+06	25.7666	25.9887	45.6541	26.5985	0	3246	1	2	1337.61	6756
		3246	GR1 40	19	3246	1135	669.813	43.9222	1	1.69859e+08	1.87044e+08	2.98229e+08	8.62317e+07	1.39557e+08	7.29829e+07	1.08756e+07	1.20408e+07	6.37318e+06	1	0.638209	1	0.456048	0.306899	0.0791042	0.0447079	0.0279725	0.0350293	1	0.519775	1	0.376591	0.269801	0.0322394	0.0388099	0.020409	0.0233647	2.01437e+08	7.58595e+07	7.81775e+06	25.7666	25.9887	45.6541	26.5985	0	3246	1	2	1337.61	6994
		3246	GR1 40	19	3246	1135	669.813	43.9222	1	1.69859e+08	1.87044e+08	2.98229e+08	8.62317e+07	1.39557e+08	7.29829e+07	1.08756e+07	1.20408e+07	6.37318e+06	1	0.638209	1	0.456048	0.306899	0.0791042	0.0447079	0.0279725	0.0350293	1	0.519775	1	0.376591	0.269801	0.0322394	0.0388099	0.020409	0.0233647	2.01437e+08	7.58595e+07	7.81775e+06	25.7666	25.9887	45.6541	26.5985	0	3246	1	2	1337.61	6983
		3246	GR1 42	19	3246	1135	669.813	43.9222	1	1.69859e+08	1.87044e+08	2.98229e+08	8.62317e+07	1.39557e+08	7.29829e+07	1.08756e+07	1.20408e+07	6.37318e+06	1	0.638209	1	0.456048	0.306899	0.0791042	0.0447079	0.0279725	0.0350293	1	0.519775	1	0.376591	0.269801	0.0322394	0.0388099	0.020409	0.0233647	2.01437e+08	7.58595e+07	7.81775e+06	25.7666	25.9887	45.6541	26.5985	0	3246	1	2	1337.61	6840
		3246	GR1 42	19	3246	1135	669.813	43.9222	1	1.69859e+08	1.87044e+08	2.98229e+08	8.62317e+07	1.39557e+08	7.29829e+07	1.08756e+07	1.20408e+07	6.37318e+06	1	0.638209	1	0.456048	0.306899	0.0791042	0.0447079	0.0279725	0.0350293	1	0.519775	1	0.376591	0.269801	0.0322394	0.0388099	0.020409	0.0233647	2.01437e+08	7.58595e+07	7.81775e+06	25.7666	25.9887	45.6541	26.5985	0	3246	1	2	1337.61	6851
		3246	GR2 20	19	3246	1135	669.813	43.9222	1	1.69859e+08	1.87044e+08	2.98229e+08	8.62317e+07	1.39557e+08	7.29829e+07	1.08756e+07	1.20408e+07	6.37318e+06	1	0.638209	1	0.456048	0.306899	0.0791042	0.0447079	0.0279725	0.0350293	1	0.519775	1	0.376591	0.269801	0.0322394	0.0388099	0.020409	0.0233647	2.01437e+08	7.58595e+07	7.81775e+06	25.7666	25.9887	45.6541	26.5985	0	3246	1	2	1337.61	6895
		3246	GR2 20	19	3246	1135	669.813	43.9222	1	1.69859e+08	1.87044e+08	2.98229e+08	8.62317e+07	1.39557e+08	7.29829e+07	1.08756e+07	1.20408e+07	6.37318e+06	1	0.638209	1	0.456048	0.306899	0.0791042	0.0447079	0.0279725	0.0350293	1	0.519775	1	0.376591	0.269801	0.0322394	0.0388099	0.020409	0.0233647	2.01437e+08	7.58595e+07	7.81775e+06	25.7666	25.9887	45.6541	26.5985	0	3246	1	2	1337.61	6897
		3246	GR2 20	19	3246	1135	669.813	43.9222	1	1.69859e+08	1.87044e+08	2.98229e+08	8.62317e+07	1.39557e+08	7.29829e+07	1.08756e+07	1.20408e+07	6.37318e+06	1	0.638209	1	0.456048	0.306899	0.0791042	0.0447079	0.0279725	0.0350293	1	0.519775	1	0.376591	0.269801	0.0322394	0.0388099	0.020409	0.0233647	2.01437e+08	7.58595e+07	7.81775e+06	25.7666	25.9887	45.6541	26.5985	0	3246	1	2	1337.61	7183
		3246	GR2 20	19	3246	1135	669.813	43.9222	1	1.69859e+08	1.87044e+08	2.98229e+08	8.62317e+07	1.39557e+08	7.29829e+07	1.08756e+07	1.20408e+07	6.37318e+06	1	0.638209	1	0.456048	0.306899	0.0791042	0.0447079	0.0279725	0.0350293	1	0.519775	1	0.376591	0.269801	0.0322394	0.0388099	0.020409	0.0233647	2.01437e+08	7.58595e+07	7.81775e+06	25.7666	25.9887	45.6541	26.5985	0	3246	1	2	1337.61	6885
		3246	GR2 20	19	3246	1135	669.813	43.9222	1	1.69859e+08	1.87044e+08	2.98229e+08	8.62317e+07	1.39557e+08	7.29829e+07	1.08756e+07	1.20408e+07	6.37318e+06	1	0.638209	1	0.456048	0.306899	0.0791042	0.0447079	0.0279725	0.0350293	1	0.519775	1	0.376591	0.269801	0.0322394	0.0388099	0.020409	0.0233647	2.01437e+08	7.58595e+07	7.81775e+06	25.7666	25.9887	45.6541	26.5985	0	3246	1	2	1337.61	6887
		3246	GR2 42	19	3246	1135	669.813	43.9222	1	1.69859e+08	1.87044e+08	2.98229e+08	8.62317e+07	1.39557e+08	7.29829e+07	1.08756e+07	1.20408e+07	6.37318e+06	1	0.638209	1	0.456048	0.306899	0.0791042	0.0447079	0.0279725	0.0350293	1	0.519775	1	0.376591	0.269801	0.0322394	0.0388099	0.020409	0.0233647	2.01437e+08	7.58595e+07	7.81775e+06	25.7666	25.9887	45.6541	26.5985	0	3246	1	2	1337.61	6388
		3246	GR2 42	19	3246	1135	669.813	43.9222	1	1.69859e+08	1.87044e+08	2.98229e+08	8.62317e+07	1.39557e+08	7.29829e+07	1.08756e+07	1.20408e+07	6.37318e+06	1	0.638209	1	0.456048	0.306899	0.0791042	0.0447079	0.0279725	0.0350293	1	0.519775	1	0.376591	0.269801	0.0322394	0.0388099	0.020409	0.0233647	2.01437e+08	7.58595e+07	7.81775e+06	25.7666	25.9887	45.6541	26.5985	0	3246	1	2	1337.61	6398
		3246	GR3 20	19	3246	1135	669.813	43.9222	1	1.69859e+08	1.87044e+08	2.98229e+08	8.62317e+07	1.39557e+08	7.29829e+07	1.08756e+07	1.20408e+07	6.37318e+06	1	0.638209	1	0.456048	0.306899	0.0791042	0.0447079	0.0279725	0.0350293	1	0.519775	1	0.376591	0.269801	0.0322394	0.0388099	0.020409	0.0233647	2.01437e+08	7.58595e+07	7.81775e+06	25.7666	25.9887	45.6541	26.5985	0	3246	1	2	1337.61	6881
		3246	GR3 20	19	3246	1135	669.813	43.9222	1	1.69859e+08	1.87044e+08	2.98229e+08	8.62317e+07	1.39557e+08	7.29829e+07	1.08756e+07	1.20408e+07	6.37318e+06	1	0.638209	1	0.456048	0.306899	0.0791042	0.0447079	0.0279725	0.0350293	1	0.519775	1	0.376591	0.269801	0.0322394	0.0388099	0.020409	0.0233647	2.01437e+08	7.58595e+07	7.81775e+06	25.7666	25.9887	45.6541	26.5985	0	3246	1	2	1337.61	6891
		3246	GR3 40	19	3246	1135	669.813	43.9222	1	1.69859e+08	1.87044e+08	2.98229e+08	8.62317e+07	1.39557e+08	7.29829e+07	1.08756e+07	1.20408e+07	6.37318e+06	1	0.638209	1	0.456048	0.306899	0.0791042	0.0447079	0.0279725	0.0350293	1	0.519775	1	0.376591	0.269801	0.0322394	0.0388099	0.020409	0.0233647	2.01437e+08	7.58595e+07	7.81775e+06	25.7666	25.9887	45.6541	26.5985	0	3246	1	2	1337.61	7116
		3246	GR3 40	19	3246	1135	669.813	43.9222	1	1.69859e+08	1.87044e+08	2.98229e+08	8.62317e+07	1.39557e+08	7.29829e+07	1.08756e+07	1.20408e+07	6.37318e+06	1	0.638209	1	0.456048	0.306899	0.0791042	0.0447079	0.0279725	0.0350293	1	0.519775	1	0.376591	0.269801	0.0322394	0.0388099	0.020409	0.0233647	2.01437e+08	7.58595e+07	7.81775e+06	25.7666	25.9887	45.6541	26.5985	0	3246	1	2	1337.61	7127
		3246	GR3 40	19	3246	1135	669.813	43.9222	1	1.69859e+08	1.87044e+08	2.98229e+08	8.62317e+07	1.39557e+08	7.29829e+07	1.08756e+07	1.20408e+07	6.37318e+06	1	0.638209	1	0.456048	0.306899	0.0791042	0.0447079	0.0279725	0.0350293	1	0.519775	1	0.376591	0.269801	0.0322394	0.0388099	0.020409	0.0233647	2.01437e+08	7.58595e+07	7.81775e+06	25.7666	25.9887	45.6541	26.5985	0	3246	1	2	1337.61	7224
		3246	GR3 40	19	3246	1135	669.813	43.9222	1	1.69859e+08	1.87044e+08	2.98229e+08	8.62317e+07	1.39557e+08	7.29829e+07	1.08756e+07	1.20408e+07	6.37318e+06	1	0.638209	1	0.456048	0.306899	0.0791042	0.0447079	0.0279725	0.0350293	1	0.519775	1	0.376591	0.269801	0.0322394	0.0388099	0.020409	0.0233647	2.01437e+08	7.58595e+07	7.81775e+06	25.7666	25.9887	45.6541	26.5985	0	3246	1	2	1337.61	7200
	GFGHVEFATAEAAQNALGLNGQQLFNR	1	1	1	3.01092	1	0.0341952	2.37616	0.382176	0.0926237	2.37591	0.40612	0	43.84
		Hits: 1 Items
		FRAMEID	RAWFILE	MS2	FrameID1	CompID	MZ	Time	GoodID	II GR1 20	II GR2 20	II GR3 20	II GR1 40	II GR3 40	II GR2 40	II GR1 42	II GR2 42	II GR3 42	Ratio 20	StdDev 20	PValue 20	Ratio 40	StdDev 40	PValue 40	Ratio 42	StdDev 42	PValue 42	Ratio 2(0)	StdDev 2(0)	PValue 2(0)	Ratio 4(0)	StdDev 4(0)	PValue 4(0)	Ratio 4(2)	StdDev 4(2)	PValue 4(2)	Avg 20	Avg 40	Avg 42	MaxChange	CV 20	CV 40	CV 42	PRElement	PRRoot	PRSize	Charge	CompMW	MS2Scan
		8286	GR1 20	1	8286	19860	715.857	97.761	1	3.81599e+06	42350.2	378098	0	91979.1	98744.4	196645	0	217065	1	2.95798	1	0.0450198	0.105646	0.379703	0.0976552	0.229311	0.401436	1	3.01092	1	0.0341952	0.0812533	0.382176	0.0926237	0.220066	0.40612	1.39569e+06	47725.8	129274	29.2439	150.546	87.0699	87.0448	0	8286	2	4	2860.41	16030
	LPTLPVAPAK	1	10	1	1.06425	1	0.345073	1.11478	0.15569	0.0229201	1.60794	0.08595	0	29.165
		Hits: 10 Items
		FRAMEID	RAWFILE	MS2	FrameID1	CompID	MZ	Time	GoodID	II GR1 20	II GR2 20	II GR3 20	II GR1 40	II GR3 40	II GR2 40	II GR1 42	II GR2 42	II GR3 42	Ratio 20	StdDev 20	PValue 20	Ratio 40	StdDev 40	PValue 40	Ratio 42	StdDev 42	PValue 42	Ratio 2(0)	StdDev 2(0)	PValue 2(0)	Ratio 4(0)	StdDev 4(0)	PValue 4(0)	Ratio 4(2)	StdDev 4(2)	PValue 4(2)	Avg 20	Avg 40	Avg 42	MaxChange	CV 20	CV 40	CV 42	PRElement	PRRoot	PRSize	Charge	CompMW	MS2Scan
		3066	GR1 20	10	3066	2096	503.82	41.9434	1	1.93563e+08	6.63865e+07	1.35661e+08	8.40539e+07	6.48542e+07	2.11452e+07	6.72744e+06	3.40603e+06	265524	1	0.965693	1	0.42985	0.452036	0.166721	0.0262859	0.0371963	0.0727234	1	1.06425	1	0.345073	0.38468	0.15569	0.0229201	0.036854	0.08595	1.24646e+08	4.3012e+07	2.8569e+06	43.6299	53.2124	58.2654	107.581	0	3066	1	2	1005.62	6400
		3066	GR1 20	10	3066	2096	503.82	41.9434	1	1.93563e+08	6.63865e+07	1.35661e+08	8.40539e+07	6.48542e+07	2.11452e+07	6.72744e+06	3.40603e+06	265524	1	0.965693	1	0.42985	0.452036	0.166721	0.0262859	0.0371963	0.0727234	1	1.06425	1	0.345073	0.38468	0.15569	0.0229201	0.036854	0.08595	1.24646e+08	4.3012e+07	2.8569e+06	43.6299	53.2124	58.2654	107.581	0	3066	1	2	1005.62	6390
		3066	GR1 40	10	3066	2096	503.82	41.9434	1	1.93563e+08	6.63865e+07	1.35661e+08	8.40539e+07	6.48542e+07	2.11452e+07	6.72744e+06	3.40603e+06	265524	1	0.965693	1	0.42985	0.452036	0.166721	0.0262859	0.0371963	0.0727234	1	1.06425	1	0.345073	0.38468	0.15569	0.0229201	0.036854	0.08595	1.24646e+08	4.3012e+07	2.8569e+06	43.6299	53.2124	58.2654	107.581	0	3066	1	2	1005.62	6706
		3066	GR1 40	10	3066	2096	503.82	41.9434	1	1.93563e+08	6.63865e+07	1.35661e+08	8.40539e+07	6.48542e+07	2.11452e+07	6.72744e+06	3.40603e+06	265524	1	0.965693	1	0.42985	0.452036	0.166721	0.0262859	0.0371963	0.0727234	1	1.06425	1	0.345073	0.38468	0.15569	0.0229201	0.036854	0.08595	1.24646e+08	4.3012e+07	2.8569e+06	43.6299	53.2124	58.2654	107.581	0	3066	1	2	1005.62	6696
		3066	GR2 20	10	3066	2096	503.82	41.9434	1	1.93563e+08	6.63865e+07	1.35661e+08	8.40539e+07	6.48542e+07	2.11452e+07	6.72744e+06	3.40603e+06	265524	1	0.965693	1	0.42985	0.452036	0.166721	0.0262859	0.0371963	0.0727234	1	1.06425	1	0.345073	0.38468	0.15569	0.0229201	0.036854	0.08595	1.24646e+08	4.3012e+07	2.8569e+06	43.6299	53.2124	58.2654	107.581	0	3066	1	2	1005.62	6444
		3066	GR2 20	10	3066	2096	503.82	41.9434	1	1.93563e+08	6.63865e+07	1.35661e+08	8.40539e+07	6.48542e+07	2.11452e+07	6.72744e+06	3.40603e+06	265524	1	0.965693	1	0.42985	0.452036	0.166721	0.0262859	0.0371963	0.0727234	1	1.06425	1	0.345073	0.38468	0.15569	0.0229201	0.036854	0.08595	1.24646e+08	4.3012e+07	2.8569e+06	43.6299	53.2124	58.2654	107.581	0	3066	1	2	1005.62	6456
		3066	GR3 20	10	3066	2096	503.82	41.9434	1	1.93563e+08	6.63865e+07	1.35661e+08	8.40539e+07	6.48542e+07	2.11452e+07	6.72744e+06	3.40603e+06	265524	1	0.965693	1	0.42985	0.452036	0.166721	0.0262859	0.0371963	0.0727234	1	1.06425	1	0.345073	0.38468	0.15569	0.0229201	0.036854	0.08595	1.24646e+08	4.3012e+07	2.8569e+06	43.6299	53.2124	58.2654	107.581	0	3066	1	2	1005.62	6351
		3066	GR3 20	10	3066	2096	503.82	41.9434	1	1.93563e+08	6.63865e+07	1.35661e+08	8.40539e+07	6.48542e+07	2.11452e+07	6.72744e+06	3.40603e+06	265524	1	0.965693	1	0.42985	0.452036	0.166721	0.0262859	0.0371963	0.0727234	1	1.06425	1	0.345073	0.38468	0.15569	0.0229201	0.036854	0.08595	1.24646e+08	4.3012e+07	2.8569e+06	43.6299	53.2124	58.2654	107.581	0	3066	1	2	1005.62	6357
		3066	GR3 40	10	3066	2096	503.82	41.9434	1	1.93563e+08	6.63865e+07	1.35661e+08	8.40539e+07	6.48542e+07	2.11452e+07	6.72744e+06	3.40603e+06	265524	1	0.965693	1	0.42985	0.452036	0.166721	0.0262859	0.0371963	0.0727234	1	1.06425	1	0.345073	0.38468	0.15569	0.0229201	0.036854	0.08595	1.24646e+08	4.3012e+07	2.8569e+06	43.6299	53.2124	58.2654	107.581	0	3066	1	2	1005.62	6804
		3066	GR3 40	10	3066	2096	503.82	41.9434	1	1.93563e+08	6.63865e+07	1.35661e+08	8.40539e+07	6.48542e+07	2.11452e+07	6.72744e+06	3.40603e+06	265524	1	0.965693	1	0.42985	0.452036	0.166721	0.0262859	0.0371963	0.0727234	1	1.06425	1	0.345073	0.38468	0.15569	0.0229201	0.036854	0.08595	1.24646e+08	4.3012e+07	2.8569e+06	43.6299	53.2124	58.2654	107.581	0	3066	1	2	1005.62	6799
	TLFVGNLPFSVER	1	11	1	3.3357	1	0.570473	3.3099	0.722165	0.0989592	2.79244	0.448301	0	54.0091
		Hits: 11 Items
		FRAMEID	RAWFILE	MS2	FrameID1	CompID	MZ	Time	GoodID	II GR1 20	II GR2 20	II GR3 20	II GR1 40	II GR3 40	II GR2 40	II GR1 42	II GR2 42	II GR3 42	Ratio 20	StdDev 20	PValue 20	Ratio 40	StdDev 40	PValue 40	Ratio 42	StdDev 42	PValue 42	Ratio 2(0)	StdDev 2(0)	PValue 2(0)	Ratio 4(0)	StdDev 4(0)	PValue 4(0)	Ratio 4(2)	StdDev 4(2)	PValue 4(2)	Avg 20	Avg 40	Avg 42	MaxChange	CV 20	CV 40	CV 42	PRElement	PRRoot	PRSize	Charge	CompMW	MS2Scan
		7668	GR1 20	15	7668	940	739.906	91.4418	1	5.97339e+08	1.31006e+06	1.59404e+07	4.63796e+08	574386	1.72093e+07	4.83012e+07	2.57784e+07	82828.2	1	3.31902	1	0.78358	2.58302	0.867368	0.12067	0.318022	0.455759	1	3.3357	1	0.570473	1.88821	0.722165	0.0989592	0.276338	0.448301	2.04182e+08	1.1648e+08	2.02056e+07	10.1052	166.785	164.205	112.459	0	7668	1	2	1477.8	14993
		7668	GR1 20	15	7668	940	739.906	91.4418	1	5.97339e+08	1.31006e+06	1.59404e+07	4.63796e+08	574386	1.72093e+07	4.83012e+07	2.57784e+07	82828.2	1	3.31902	1	0.78358	2.58302	0.867368	0.12067	0.318022	0.455759	1	3.3357	1	0.570473	1.88821	0.722165	0.0989592	0.276338	0.448301	2.04182e+08	1.1648e+08	2.02056e+07	10.1052	166.785	164.205	112.459	0	7668	1	2	1477.8	14987
		7668	GR1 40	15	7668	940	739.906	91.4418	1	5.97339e+08	1.31006e+06	1.59404e+07	4.63796e+08	574386	1.72093e+07	4.83012e+07	2.57784e+07	82828.2	1	3.31902	1	0.78358	2.58302	0.867368	0.12067	0.318022	0.455759	1	3.3357	1	0.570473	1.88821	0.722165	0.0989592	0.276338	0.448301	2.04182e+08	1.1648e+08	2.02056e+07	10.1052	166.785	164.205	112.459	0	7668	1	2	1477.8	15587
		7668	GR1 40	15	7668	940	739.906	91.4418	1	5.97339e+08	1.31006e+06	1.59404e+07	4.63796e+08	574386	1.72093e+07	4.83012e+07	2.57784e+07	82828.2	1	3.31902	1	0.78358	2.58302	0.867368	0.12067	0.318022	0.455759	1	3.3357	1	0.570473	1.88821	0.722165	0.0989592	0.276338	0.448301	2.04182e+08	1.1648e+08	2.02056e+07	10.1052	166.785	164.205	112.459	0	7668	1	2	1477.8	15598
		7668	GR1 40	15	7668	940	739.906	91.4418	1	5.97339e+08	1.31006e+06	1.59404e+07	4.63796e+08	574386	1.72093e+07	4.83012e+07	2.57784e+07	82828.2	1	3.31902	1	0.78358	2.58302	0.867368	0.12067	0.318022	0.455759	1	3.3357	1	0.570473	1.88821	0.722165	0.0989592	0.276338	0.448301	2.04182e+08	1.1648e+08	2.02056e+07	10.1052	166.785	164.205	112.459	0	7668	1	2	1477.8	15664
		7668	GR1 40	15	7668	940	739.906	91.4418	1	5.97339e+08	1.31006e+06	1.59404e+07	4.63796e+08	574386	1.72093e+07	4.83012e+07	2.57784e+07	82828.2	1	3.31902	1	0.78358	2.58302	0.867368	0.12067	0.318022	0.455759	1	3.3357	1	0.570473	1.88821	0.722165	0.0989592	0.276338	0.448301	2.04182e+08	1.1648e+08	2.02056e+07	10.1052	166.785	164.205	112.459	0	7668	1	2	1477.8	15676
		7668	GR1 42	15	7668	940	739.906	91.4418	1	5.97339e+08	1.31006e+06	1.59404e+07	4.63796e+08	574386	1.72093e+07	4.83012e+07	2.57784e+07	82828.2	1	3.31902	1	0.78358	2.58302	0.867368	0.12067	0.318022	0.455759	1	3.3357	1	0.570473	1.88821	0.722165	0.0989592	0.276338	0.448301	2.04182e+08	1.1648e+08	2.02056e+07	10.1052	166.785	164.205	112.459	0	7668	1	2	1477.8	15107
		7668	GR1 42	15	7668	940	739.906	91.4418	1	5.97339e+08	1.31006e+06	1.59404e+07	4.63796e+08	574386	1.72093e+07	4.83012e+07	2.57784e+07	82828.2	1	3.31902	1	0.78358	2.58302	0.867368	0.12067	0.318022	0.455759	1	3.3357	1	0.570473	1.88821	0.722165	0.0989592	0.276338	0.448301	2.04182e+08	1.1648e+08	2.02056e+07	10.1052	166.785	164.205	112.459	0	7668	1	2	1477.8	15101
		7668	GR2 40	15	7668	940	739.906	91.4418	1	5.97339e+08	1.31006e+06	1.59404e+07	4.63796e+08	574386	1.72093e+07	4.83012e+07	2.57784e+07	82828.2	1	3.31902	1	0.78358	2.58302	0.867368	0.12067	0.318022	0.455759	1	3.3357	1	0.570473	1.88821	0.722165	0.0989592	0.276338	0.448301	2.04182e+08	1.1648e+08	2.02056e+07	10.1052	166.785	164.205	112.459	0	7668	1	2	1477.8	15617
		7668	GR2 40	15	7668	940	739.906	91.4418	1	5.97339e+08	1.31006e+06	1.59404e+07	4.63796e+08	574386	1.72093e+07	4.83012e+07	2.57784e+07	82828.2	1	3.31902	1	0.78358	2.58302	0.867368	0.12067	0.318022	0.455759	1	3.3357	1	0.570473	1.88821	0.722165	0.0989592	0.276338	0.448301	2.04182e+08	1.1648e+08	2.02056e+07	10.1052	166.785	164.205	112.459	0	7668	1	2	1477.8	15626
		7668	GR2 42	15	7668	940	739.906	91.4418	1	5.97339e+08	1.31006e+06	1.59404e+07	4.63796e+08	574386	1.72093e+07	4.83012e+07	2.57784e+07	82828.2	1	3.31902	1	0.78358	2.58302	0.867368	0.12067	0.318022	0.455759	1	3.3357	1	0.570473	1.88821	0.722165	0.0989592	0.276338	0.448301	2.04182e+08	1.1648e+08	2.02056e+07	10.1052	166.785	164.205	112.459	0	7668	1	2	1477.8	15198
	VDAAPAVVPPSK	1	2	1	2.4061	1	0.0491122	2.69222	0.304299	0	0	1	0	56.385
		Hits: 2 Items
		FRAMEID	RAWFILE	MS2	FrameID1	CompID	MZ	Time	GoodID	II GR1 20	II GR2 20	II GR3 20	II GR1 40	II GR3 40	II GR2 40	II GR1 42	II GR2 42	II GR3 42	Ratio 20	StdDev 20	PValue 20	Ratio 40	StdDev 40	PValue 40	Ratio 42	StdDev 42	PValue 42	Ratio 2(0)	StdDev 2(0)	PValue 2(0)	Ratio 4(0)	StdDev 4(0)	PValue 4(0)	Ratio 4(2)	StdDev 4(2)	PValue 4(2)	Avg 20	Avg 40	Avg 42	MaxChange	CV 20	CV 40	CV 42	PRElement	PRRoot	PRSize	Charge	CompMW	MS2Scan
		859	GR1 20	2	859	11991	575.826	18.5948	1	4.34519e+07	1.05685e+07	2.13133e+06	3.37135e+06	198152	132014	0	0	0	1	2.33286	1	0.06592	0.175807	0.299445	0	0	0.275863	1	2.4061	1	0.0491122	0.132221	0.304299	0	0	0.286604	1.83583e+07	901616	0	99999	120.305	148.917	0	0	859	1	2	1149.64	2171
		859	GR1 20	2	859	11991	575.826	18.5948	1	4.34519e+07	1.05685e+07	2.13133e+06	3.37135e+06	198152	132014	0	0	0	1	2.33286	1	0.06592	0.175807	0.299445	0	0	0.275863	1	2.4061	1	0.0491122	0.132221	0.304299	0	0	0.286604	1.83583e+07	901616	0	99999	120.305	148.917	0	0	859	1	2	1149.64	2165
Protein ID, according to the Phytozome database; M.P., matched peptide; Ratio, relative abundance of a protein from 4 day old soybean compared to 2-days
[truncated: 5 more columns]

## Sheet: Sheet1
1. Glyma12g09940.2	AT3G44190.1 FAD/NAD(P) binding oxidoreductase family protein
		GLVEPTFAER
		LLEYIGTK
		QGMYASAHAQVVAK+Oxidation(3)
		SNIFAIGDITDVQEIK
		VVILGGGVAGANLAK
2. Glyma11g18320.1	AT3G44190.1 FAD/NAD(P) binding oxidoreductase family protein
		AQPPISIVSLGR
		ELGLEPNVK
		GLVEPTFAER
		LEQSVDLSSSSEENK
		LLEYIGTK
		QANVTLIDPK
		QGMYASAHAQVVAK+Oxidation(3)													4. Glyma04g07841.1
		SNIFAIGDITDVQEIK													5. Glyma13g42320.1
		VVILGGGVAGANLAK													6. Glyma01g42840.1
3. Glyma03g31670.1	AT3G04610.1 RNA binding KH domain containing protein														7. Glyma11g02630.1
															8. Glyma07g32480.1
															9. Glyma13g24090.2
															10. Glyma07g13900.1
															11. Glyma07g38790.1
															12. Glyma09g25830.2
															13. Glyma05g04290.1
															14. Glyma13g39790.1
															15. Glyma11g12480.1
															16. Glyma11g12490.1
															17. Glyma03g27030.1
															18. Glyma10g07410.1
															19. Glyma12g32160.1
															20. Glyma12g32170.1
															21. Glyma13g38300.1
															22. Glyma13g38310.2
															23. Glyma11g10790.1
